# Supplementary material for: Computational modeling of cyclotides as antimicrobial agents against Neisseria gonorrhoeae PorB porin protein: integration of docking, immune, and molecular dynamics simulations
Source: Front Chem. 2024 Nov 25;12:1493165. doi: 10.3389/fchem.2024.1493165 (PMC11628957; doi:10.3389/fchem.2024.1493165)
Supplement: Supplementary file 1 [file DataSheet1.ZIP]

Archive with 45 entries (43 files):
- PDBs/
- PDBs/Cyclotides PDB/
- PDBs/Cyclotides PDB/Cycloviolacin O13.pdb
- PDBs/Cyclotides PDB/Cycloviolacin O14.pdb
- PDBs/Cyclotides PDB/Cycloviolacin O18.pdb
- PDBs/Cyclotides PDB/Cycloviolacin O20.pdb
- PDBs/Cyclotides PDB/Cycloviolacin O23.pdb
- PDBs/Cyclotides PDB/Cycloviolacin O24.pdb
- PDBs/Cyclotides PDB/Cycloviolacin O25.pdb
- PDBs/Cyclotides PDB/Globa A.pdb
- PDBs/Cyclotides PDB/GLOBA B.pdb
- PDBs/Cyclotides PDB/GLOBA C.pdb
- PDBs/Cyclotides PDB/Globa D.pdb
- PDBs/Cyclotides PDB/GLOBA E.pdb
- PDBs/Cyclotides PDB/GLOBA F.pdb
- PDBs/Cyclotides PDB/GLOPA A.pdb
- PDBs/Cyclotides PDB/GLOPA B.pdb
- PDBs/Cyclotides PDB/GLOPA C.pdb
- PDBs/Cyclotides PDB/GLOPA D.pdb
- PDBs/Cyclotides PDB/GLOPA E.pdb
- PDBs/Cyclotides PDB/GLOPA F.pdb
- PDBs/Cyclotides PDB/GLOPA G.pdb
- PDBs/Cyclotides PDB/VIBE 1.pdb
- PDBs/Cyclotides PDB/VIBE 12.pdb
- PDBs/Cyclotides PDB/VIBE 16.pdb
- PDBs/Cyclotides PDB/VIBE 18.pdb
- PDBs/Cyclotides PDB/VIBE 19.pdb
- PDBs/Cyclotides PDB/VIBE 2.pdb
- PDBs/Cyclotides PDB/VIBE 20.pdb
- PDBs/Cyclotides PDB/VIBE 21.pdb
- PDBs/Cyclotides PDB/VIBE 23.pdb
- PDBs/Cyclotides PDB/VIBE 24.pdb
- PDBs/Cyclotides PDB/VIBE 25.pdb
- PDBs/Cyclotides PDB/VIBE 3.pdb
- PDBs/Cyclotides PDB/VIBE 6.pdb
- PDBs/Cyclotides PDB/VIBE 7.pdb
- PDBs/Cyclotides PDB/VIPHI A.pdb
- PDBs/Cyclotides PDB/VIPHI C.pdb
- PDBs/Cyclotides PDB/VIPHI D.pdb
- PDBs/Cyclotides PDB/VIPHI E.pdb
- PDBs/Cyclotides PDB/VIPHI F.pdb
- PDBs/Cyclotides PDB/VIPHI G.pdb
- PDBs/Cyclotides PDB/VIPHI H.pdb
- PDBs/Docking Complex Porb Porin +Globa D.pdb
- PDBs/Targeted Protein.pdb
