# Supplementary material for: Computational modeling of cyclotides as antimicrobial agents against Neisseria gonorrhoeae PorB porin protein: integration of docking, immune, and molecular dynamics simulations
Source: Front Chem. 2024 Nov 25;12:1493165. doi: 10.3389/fchem.2024.1493165 (PMC11628957; doi:10.3389/fchem.2024.1493165)
Supplement: Supplementary file 1 [file DataSheet1.ZIP › PDBs/Cyclotides PDB/Cycloviolacin O13.pdb]

REMARK   BIOVIA PDB file
REMARK   Created:  2024-05-01T19:12:34Z
SSBOND   1 CYS A   13    CYS A   27                                     
SSBOND   2 CYS A    8    CYS A   22                                     
SSBOND   3 CYS A    4    CYS A   20                                     
ATOM      1  N   GLY A   1       7.332  11.343   0.243  1.00  0.48           N1+
ATOM      2  CA  GLY A   1       8.529  12.214   0.441  1.00  0.48           C  
ATOM      3  C   GLY A   1       8.866  12.513   1.869  1.00  0.48           C  
ATOM      4  O   GLY A   1       9.984  12.937   2.115  1.00  0.48           O  
ATOM      5  N   ILE A   2       7.954  12.314   2.852  1.00  0.50           N  
ATOM      6  CA  ILE A   2       8.234  12.596   4.257  1.00  0.50           C  
ATOM      7  C   ILE A   2       8.347  11.287   5.023  1.00  0.50           C  
ATOM      8  O   ILE A   2       7.478  10.431   4.836  1.00  0.50           O  
ATOM      9  CB  ILE A   2       7.176  13.469   4.932  1.00  0.50           C  
ATOM     10  CG1 ILE A   2       7.109  14.839   4.224  1.00  0.50           C  
ATOM     11  CG2 ILE A   2       7.452  13.668   6.447  1.00  0.50           C  
ATOM     12  CD1 ILE A   2       5.939  15.719   4.687  1.00  0.50           C  
ATOM     13  N   PRO A   3       9.373  11.019   5.835  1.00  0.84           N  
ATOM     14  CA  PRO A   3       9.464   9.817   6.640  1.00  0.84           C  
ATOM     15  C   PRO A   3       8.447   9.792   7.747  1.00  0.84           C  
ATOM     16  O   PRO A   3       8.107  10.823   8.316  1.00  0.84           O  
ATOM     17  CB  PRO A   3      10.888   9.843   7.218  1.00  0.84           C  
ATOM     18  CG  PRO A   3      11.268  11.326   7.245  1.00  0.84           C  
ATOM     19  CD  PRO A   3      10.513  11.906   6.052  1.00  0.84           C  
ATOM     20  N   CYS A   4       7.961   8.595   8.090  1.00  0.84           N  
ATOM     21  CA  CYS A   4       6.914   8.443   9.078  1.00  0.84           C  
ATOM     22  C   CYS A   4       7.443   8.022  10.429  1.00  0.84           C  
ATOM     23  O   CYS A   4       6.681   7.712  11.338  1.00  0.84           O  
ATOM     24  CB  CYS A   4       5.890   7.412   8.580  1.00  0.84           C  
ATOM     25  SG  CYS A   4       5.127   7.993   7.040  1.00  0.84           S  
ATOM     26  N   GLY A   5       8.783   8.004  10.592  1.00  0.85           N  
ATOM     27  CA  GLY A   5       9.414   7.652  11.860  1.00  0.85           C  
ATOM     28  C   GLY A   5       9.397   6.186  12.170  1.00  0.85           C  
ATOM     29  O   GLY A   5       9.303   5.789  13.327  1.00  0.85           O  
ATOM     30  N   GLU A   6       9.503   5.344  11.131  1.00  0.79           N  
ATOM     31  CA  GLU A   6       9.417   3.920  11.294  1.00  0.79           C  
ATOM     32  C   GLU A   6      10.342   3.261  10.295  1.00  0.79           C  
ATOM     33  O   GLU A   6      10.342   3.567   9.100  1.00  0.79           O  
ATOM     34  CB  GLU A   6       7.956   3.440  11.136  1.00  0.79           C  
ATOM     35  CG  GLU A   6       7.755   1.935  11.438  1.00  0.79           C  
ATOM     36  CD  GLU A   6       6.330   1.428  11.222  1.00  0.79           C  
ATOM     37  OE1 GLU A   6       6.027   0.311  11.708  1.00  0.79           O  
ATOM     38  OE2 GLU A   6       5.531   2.114  10.537  1.00  0.79           O  
ATOM     39  N   SER A   7      11.207   2.358  10.785  1.00  0.72           N  
ATOM     40  CA  SER A   7      12.004   1.473   9.953  1.00  0.72           C  
ATOM     41  C   SER A   7      11.178   0.356   9.355  1.00  0.72           C  
ATOM     42  O   SER A   7      10.385  -0.266  10.051  1.00  0.72           O  
ATOM     43  CB  SER A   7      13.130   0.817  10.800  1.00  0.72           C  
ATOM     44  OG  SER A   7      13.939  -0.100  10.059  1.00  0.72           O  
ATOM     45  N   CYS A   8      11.428   0.010   8.081  1.00  0.74           N  
ATOM     46  CA  CYS A   8      10.933  -1.229   7.509  1.00  0.74           C  
ATOM     47  C   CYS A   8      12.091  -2.030   6.957  1.00  0.74           C  
ATOM     48  O   CYS A   8      12.009  -2.669   5.910  1.00  0.74           O  
ATOM     49  CB  CYS A   8       9.812  -1.054   6.456  1.00  0.74           C  
ATOM     50  SG  CYS A   8      10.197   0.153   5.161  1.00  0.74           S  
ATOM     51  N   VAL A   9      13.229  -2.029   7.686  1.00  0.67           N  
ATOM     52  CA  VAL A   9      14.349  -2.930   7.437  1.00  0.67           C  
ATOM     53  C   VAL A   9      13.948  -4.395   7.539  1.00  0.67           C  
ATOM     54  O   VAL A   9      14.361  -5.212   6.719  1.00  0.67           O  
ATOM     55  CB  VAL A   9      15.504  -2.643   8.400  1.00  0.67           C  
ATOM     56  CG1 VAL A   9      16.613  -3.717   8.333  1.00  0.67           C  
ATOM     57  CG2 VAL A   9      16.119  -1.268   8.069  1.00  0.67           C  
ATOM     58  N   TRP A  10      13.110  -4.732   8.538  1.00  0.56           N  
ATOM     59  CA  TRP A  10      12.616  -6.077   8.744  1.00  0.56           C  
ATOM     60  C   TRP A  10      11.102  -6.089   8.802  1.00  0.56           C  
ATOM     61  O   TRP A  10      10.439  -6.719   7.984  1.00  0.56           O  
ATOM     62  CB  TRP A  10      13.184  -6.682  10.056  1.00  0.56           C  
ATOM     63  CG  TRP A  10      14.677  -6.954  10.016  1.00  0.56           C  
ATOM     64  CD1 TRP A  10      15.689  -6.234  10.587  1.00  0.56           C  
ATOM     65  CD2 TRP A  10      15.303  -8.035   9.301  1.00  0.56           C  
ATOM     66  NE1 TRP A  10      16.909  -6.785  10.264  1.00  0.56           N  
ATOM     67  CE2 TRP A  10      16.691  -7.894   9.480  1.00  0.56           C  
ATOM     68  CE3 TRP A  10      14.781  -9.078   8.540  1.00  0.56           C  
ATOM     69  CZ2 TRP A  10      17.574  -8.797   8.909  1.00  0.56           C  
ATOM     70  CZ3 TRP A  10      15.675 -10.003   7.979  1.00  0.56           C  
ATOM     71  CH2 TRP A  10      17.056  -9.866   8.162  1.00  0.56           C  
ATOM     72  N   ILE A  11      10.506  -5.406   9.796  1.00  0.61           N  
ATOM     73  CA  ILE A  11       9.069  -5.286   9.952  1.00  0.61           C  
ATOM     74  C   ILE A  11       8.384  -4.544   8.802  1.00  0.61           C  
ATOM     75  O   ILE A  11       9.024  -3.721   8.151  1.00  0.61           O  
ATOM     76  CB  ILE A  11       8.711  -4.632  11.283  1.00  0.61           C  
ATOM     77  CG1 ILE A  11       9.190  -3.163  11.346  1.00  0.61           C  
ATOM     78  CG2 ILE A  11       9.282  -5.489  12.437  1.00  0.61           C  
ATOM     79  CD1 ILE A  11       8.660  -2.394  12.559  1.00  0.61           C  
ATOM     80  N   PRO A  12       7.128  -4.773   8.457  1.00  0.74           N  
ATOM     81  CA  PRO A  12       6.366  -3.833   7.653  1.00  0.74           C  
ATOM     82  C   PRO A  12       6.086  -2.527   8.352  1.00  0.74           C  
ATOM     83  O   PRO A  12       6.297  -2.413   9.551  1.00  0.74           O  
ATOM     84  CB  PRO A  12       5.064  -4.585   7.371  1.00  0.74           C  
ATOM     85  CG  PRO A  12       4.859  -5.485   8.594  1.00  0.74           C  
ATOM     86  CD  PRO A  12       6.283  -5.808   9.045  1.00  0.74           C  
ATOM     87  N   CYS A  13       5.570  -1.544   7.599  1.00  0.78           N  
ATOM     88  CA  CYS A  13       5.186  -0.258   8.137  1.00  0.78           C  
ATOM     89  C   CYS A  13       3.805  -0.340   8.731  1.00  0.78           C  
ATOM     90  O   CYS A  13       2.809  -0.356   8.003  1.00  0.78           O  
ATOM     91  CB  CYS A  13       5.143   0.821   7.023  1.00  0.78           C  
ATOM     92  SG  CYS A  13       6.756   1.041   6.237  1.00  0.78           S  
ATOM     93  N   ILE A  14       3.683  -0.345  10.072  1.00  0.72           N  
ATOM     94  CA  ILE A  14       2.381  -0.286  10.714  1.00  0.72           C  
ATOM     95  C   ILE A  14       1.812   1.123  10.617  1.00  0.72           C  
ATOM     96  O   ILE A  14       0.602   1.349  10.689  1.00  0.72           O  
ATOM     97  CB  ILE A  14       2.405  -0.791  12.152  1.00  0.72           C  
ATOM     98  CG1 ILE A  14       0.989  -1.188  12.622  1.00  0.72           C  
ATOM     99  CG2 ILE A  14       3.048   0.230  13.118  1.00  0.72           C  
ATOM    100  CD1 ILE A  14       0.998  -2.006  13.919  1.00  0.72           C  
ATOM    101  N   SER A  15       2.674   2.125  10.325  1.00  0.77           N  
ATOM    102  CA  SER A  15       2.252   3.455   9.906  1.00  0.77           C  
ATOM    103  C   SER A  15       1.514   3.517   8.573  1.00  0.77           C  
ATOM    104  O   SER A  15       1.044   4.580   8.166  1.00  0.77           O  
ATOM    105  CB  SER A  15       3.413   4.480   9.880  1.00  0.77           C  
ATOM    106  OG  SER A  15       4.367   4.198   8.857  1.00  0.77           O  
ATOM    107  N   ALA A  16       1.275   2.366   7.903  1.00  0.75           N  
ATOM    108  CA  ALA A  16       0.281   2.213   6.855  1.00  0.75           C  
ATOM    109  C   ALA A  16      -1.112   2.642   7.289  1.00  0.75           C  
ATOM    110  O   ALA A  16      -1.899   3.135   6.485  1.00  0.75           O  
ATOM    111  CB  ALA A  16       0.235   0.755   6.356  1.00  0.75           C  
ATOM    112  N   ALA A  17      -1.413   2.552   8.604  1.00  0.66           N  
ATOM    113  CA  ALA A  17      -2.624   3.076   9.203  1.00  0.66           C  
ATOM    114  C   ALA A  17      -2.840   4.578   8.990  1.00  0.66           C  
ATOM    115  O   ALA A  17      -3.971   5.054   8.940  1.00  0.66           O  
ATOM    116  CB  ALA A  17      -2.611   2.770  10.715  1.00  0.66           C  
ATOM    117  N   ILE A  18      -1.750   5.360   8.844  1.00  0.67           N  
ATOM    118  CA  ILE A  18      -1.809   6.780   8.534  1.00  0.67           C  
ATOM    119  C   ILE A  18      -1.242   7.065   7.154  1.00  0.67           C  
ATOM    120  O   ILE A  18      -0.885   8.194   6.813  1.00  0.67           O  
ATOM    121  CB  ILE A  18      -1.160   7.647   9.605  1.00  0.67           C  
ATOM    122  CG1 ILE A  18       0.280   7.199   9.940  1.00  0.67           C  
ATOM    123  CG2 ILE A  18      -2.077   7.622  10.850  1.00  0.67           C  
ATOM    124  CD1 ILE A  18       1.036   8.206  10.816  1.00  0.67           C  
ATOM    125  N   GLY A  19      -1.197   6.040   6.278  1.00  0.78           N  
ATOM    126  CA  GLY A  19      -0.935   6.226   4.859  1.00  0.78           C  
ATOM    127  C   GLY A  19       0.479   6.057   4.419  1.00  0.78           C  
ATOM    128  O   GLY A  19       0.818   6.412   3.293  1.00  0.78           O  
ATOM    129  N   CYS A  20       1.356   5.559   5.291  1.00  0.83           N  
ATOM    130  CA  CYS A  20       2.741   5.368   4.935  1.00  0.83           C  
ATOM    131  C   CYS A  20       3.013   4.011   4.332  1.00  0.83           C  
ATOM    132  O   CYS A  20       2.333   3.027   4.598  1.00  0.83           O  
ATOM    133  CB  CYS A  20       3.639   5.518   6.162  1.00  0.83           C  
ATOM    134  SG  CYS A  20       3.329   7.076   7.043  1.00  0.83           S  
ATOM    135  N   SER A  21       4.069   3.918   3.521  1.00  0.82           N  
ATOM    136  CA  SER A  21       4.418   2.675   2.866  1.00  0.82           C  
ATOM    137  C   SER A  21       5.904   2.528   2.925  1.00  0.82           C  
ATOM    138  O   SER A  21       6.630   3.511   3.071  1.00  0.82           O  
ATOM    139  CB  SER A  21       3.989   2.632   1.377  1.00  0.82           C  
ATOM    140  OG  SER A  21       2.567   2.677   1.274  1.00  0.82           O  
ATOM    141  N   CYS A  22       6.403   1.282   2.818  1.00  0.82           N  
ATOM    142  CA  CYS A  22       7.824   1.011   2.850  1.00  0.82           C  
ATOM    143  C   CYS A  22       8.485   1.397   1.551  1.00  0.82           C  
ATOM    144  O   CYS A  22       8.125   0.905   0.484  1.00  0.82           O  
ATOM    145  CB  CYS A  22       8.118  -0.485   3.136  1.00  0.82           C  
ATOM    146  SG  CYS A  22       9.876  -0.835   3.433  1.00  0.82           S  
ATOM    147  N   LYS A  23       9.486   2.282   1.613  1.00  0.74           N  
ATOM    148  CA  LYS A  23      10.267   2.616   0.456  1.00  0.74           C  
ATOM    149  C   LYS A  23      11.704   2.419   0.788  1.00  0.74           C  
ATOM    150  O   LYS A  23      12.333   3.255   1.432  1.00  0.74           O  
ATOM    151  CB  LYS A  23      10.057   4.082   0.062  1.00  0.74           C  
ATOM    152  CG  LYS A  23       8.629   4.333  -0.421  1.00  0.74           C  
ATOM    153  CD  LYS A  23       8.623   5.251  -1.642  1.00  0.74           C  
ATOM    154  CE  LYS A  23       7.215   5.626  -2.083  1.00  0.74           C  
ATOM    155  NZ  LYS A  23       7.301   6.629  -3.163  1.00  0.74           N1+
ATOM    156  N   SER A  24      12.253   1.271   0.352  1.00  0.65           N  
ATOM    157  CA  SER A  24      13.649   0.905   0.515  1.00  0.65           C  
ATOM    158  C   SER A  24      14.171   1.051   1.919  1.00  0.65           C  
ATOM    159  O   SER A  24      15.205   1.668   2.162  1.00  0.65           O  
ATOM    160  CB  SER A  24      14.567   1.533  -0.552  1.00  0.65           C  
ATOM    161  OG  SER A  24      14.176   1.024  -1.830  1.00  0.65           O  
ATOM    162  N   LYS A  25      13.413   0.430   2.850  1.00  0.69           N  
ATOM    163  CA  LYS A  25      13.697   0.228   4.257  1.00  0.69           C  
ATOM    164  C   LYS A  25      13.290   1.372   5.161  1.00  0.69           C  
ATOM    165  O   LYS A  25      13.436   1.293   6.380  1.00  0.69           O  
ATOM    166  CB  LYS A  25      15.153  -0.196   4.519  1.00  0.69           C  
ATOM    167  CG  LYS A  25      15.503  -1.486   3.772  1.00  0.69           C  
ATOM    168  CD  LYS A  25      16.941  -1.943   4.027  1.00  0.69           C  
ATOM    169  CE  LYS A  25      17.229  -3.337   3.474  1.00  0.69           C  
ATOM    170  NZ  LYS A  25      17.207  -3.296   1.996  1.00  0.69           N1+
ATOM    171  N   VAL A  26      12.667   2.418   4.598  1.00  0.81           N  
ATOM    172  CA  VAL A  26      12.145   3.529   5.362  1.00  0.81           C  
ATOM    173  C   VAL A  26      10.667   3.660   5.093  1.00  0.81           C  
ATOM    174  O   VAL A  26      10.220   3.652   3.946  1.00  0.81           O  
ATOM    175  CB  VAL A  26      12.842   4.830   4.995  1.00  0.81           C  
ATOM    176  CG1 VAL A  26      12.284   6.013   5.817  1.00  0.81           C  
ATOM    177  CG2 VAL A  26      14.359   4.692   5.241  1.00  0.81           C  
ATOM    178  N   CYS A  27       9.843   3.777   6.150  1.00  0.84           N  
ATOM    179  CA  CYS A  27       8.437   4.091   5.995  1.00  0.84           C  
ATOM    180  C   CYS A  27       8.233   5.557   5.651  1.00  0.84           C  
ATOM    181  O   CYS A  27       8.697   6.453   6.358  1.00  0.84           O  
ATOM    182  CB  CYS A  27       7.639   3.724   7.261  1.00  0.84           C  
ATOM    183  SG  CYS A  27       7.834   1.963   7.666  1.00  0.84           S  
ATOM    184  N   TYR A  28       7.536   5.823   4.535  1.00  0.81           N  
ATOM    185  CA  TYR A  28       7.448   7.128   3.917  1.00  0.81           C  
ATOM    186  C   TYR A  28       6.023   7.386   3.489  1.00  0.81           C  
ATOM    187  O   TYR A  28       5.303   6.462   3.121  1.00  0.81           O  
ATOM    188  CB  TYR A  28       8.284   7.159   2.604  1.00  0.81           C  
ATOM    189  CG  TYR A  28       9.619   7.801   2.770  1.00  0.81           C  
ATOM    190  CD1 TYR A  28       9.711   9.193   2.798  1.00  0.81           C  
ATOM    191  CD2 TYR A  28      10.796   7.050   2.808  1.00  0.81           C  
ATOM    192  CE1 TYR A  28      10.953   9.830   2.900  1.00  0.81           C  
ATOM    193  CE2 TYR A  28      12.043   7.686   2.886  1.00  0.81           C  
ATOM    194  CZ  TYR A  28      12.121   9.076   2.947  1.00  0.81           C  
ATOM    195  OH  TYR A  28      13.360   9.728   3.054  1.00  0.81           O  
ATOM    196  N   ARG A  29       5.607   8.666   3.473  1.00  0.43           N  
ATOM    197  CA  ARG A  29       4.357   9.083   2.883  1.00  0.43           C  
ATOM    198  C   ARG A  29       4.492  10.466   2.269  1.00  0.43           C  
ATOM    199  O   ARG A  29       4.714  11.408   3.019  1.00  0.43           O  
ATOM    200  CB  ARG A  29       3.293   9.229   3.984  1.00  0.43           C  
ATOM    201  CG  ARG A  29       1.926   9.700   3.466  1.00  0.43           C  
ATOM    202  CD  ARG A  29       0.928   9.860   4.603  1.00  0.43           C  
ATOM    203  NE  ARG A  29      -0.389  10.246   3.997  1.00  0.43           N  
ATOM    204  CZ  ARG A  29      -0.796  11.502   3.778  1.00  0.43           C  
ATOM    205  NH1 ARG A  29      -0.008  12.542   4.029  1.00  0.43           N  
ATOM    206  NH2 ARG A  29      -2.015  11.714   3.285  1.00  0.43           N  
ATOM    207  N   ASN A  30       4.332  10.619   0.942  1.00  0.44           N  
ATOM    208  CA  ASN A  30       4.222  11.886   0.192  1.00  0.44           C  
ATOM    209  C   ASN A  30       5.221  13.046   0.347  1.00  0.44           C  
ATOM    210  O   ASN A  30       5.724  13.321   1.459  1.00  0.44           O  
ATOM    211  CB  ASN A  30       2.923  12.634   0.368  1.00  0.44           C  
ATOM    212  CG  ASN A  30       1.765  11.717   0.135  1.00  0.44           C  
ATOM    213  OD1 ASN A  30       1.774  10.717  -0.585  1.00  0.44           O  
ATOM    214  ND2 ASN A  30       0.692  12.112   0.847  1.00  0.44           N  
ATOM    215  OXT ASN A  30       5.606  13.587  -0.702  1.00  0.44           O  
TER     216      ASN A  30 
CONECT   25  134
CONECT   50  146
CONECT   92  183
CONECT  134   25
CONECT  146   50
CONECT  183   92
END
