# Supplementary material for: Computational modeling of cyclotides as antimicrobial agents against Neisseria gonorrhoeae PorB porin protein: integration of docking, immune, and molecular dynamics simulations
Source: Front Chem. 2024 Nov 25;12:1493165. doi: 10.3389/fchem.2024.1493165 (PMC11628957; doi:10.3389/fchem.2024.1493165)
Supplement: Supplementary file 1 [file DataSheet1.ZIP › PDBs/Cyclotides PDB/Cycloviolacin O14.pdb]

REMARK   BIOVIA PDB file
REMARK   Created:  2024-04-30T15:30:27Z
SSBOND   1 CYS A   15    CYS A   28                                     
SSBOND   2 CYS A   10    CYS A   22                                     
SSBOND   3 CYS A    6    CYS A   20                                     
ATOM      1  N   SER A   2      12.863   8.572   4.629  1.00  0.40           N1+
ATOM      2  CA  SER A   2      12.745   8.452   3.132  1.00  0.40           C  
ATOM      3  C   SER A   2      13.277   7.181   2.512  1.00  0.40           C  
ATOM      4  O   SER A   2      12.991   6.948   1.331  1.00  0.40           O  
ATOM      5  CB  SER A   2      13.463   9.666   2.515  1.00  0.40           C  
ATOM      6  OG  SER A   2      12.980  10.942   2.971  1.00  0.40           O  
ATOM      7  N   ILE A   3      14.014   6.293   3.234  1.00  0.44           N  
ATOM      8  CA  ILE A   3      14.585   5.077   2.640  1.00  0.44           C  
ATOM      9  C   ILE A   3      13.801   3.828   3.053  1.00  0.44           C  
ATOM     10  O   ILE A   3      13.599   3.623   4.254  1.00  0.44           O  
ATOM     11  CB  ILE A   3      16.067   4.861   2.977  1.00  0.44           C  
ATOM     12  CG1 ILE A   3      16.897   6.046   2.436  1.00  0.44           C  
ATOM     13  CG2 ILE A   3      16.622   3.536   2.381  1.00  0.44           C  
ATOM     14  CD1 ILE A   3      18.360   6.039   2.901  1.00  0.44           C  
ATOM     15  N   PRO A   4      13.348   2.950   2.150  1.00  0.59           N  
ATOM     16  CA  PRO A   4      12.579   1.755   2.480  1.00  0.59           C  
ATOM     17  C   PRO A   4      13.484   0.613   2.936  1.00  0.59           C  
ATOM     18  O   PRO A   4      13.573  -0.418   2.274  1.00  0.59           O  
ATOM     19  CB  PRO A   4      11.895   1.422   1.137  1.00  0.59           C  
ATOM     20  CG  PRO A   4      12.899   1.866   0.071  1.00  0.59           C  
ATOM     21  CD  PRO A   4      13.567   3.077   0.710  1.00  0.59           C  
ATOM     22  N   ALA A   5      14.156   0.764   4.090  1.00  0.67           N  
ATOM     23  CA  ALA A   5      15.133  -0.187   4.579  1.00  0.67           C  
ATOM     24  C   ALA A   5      14.706  -0.764   5.913  1.00  0.67           C  
ATOM     25  O   ALA A   5      15.516  -1.236   6.705  1.00  0.67           O  
ATOM     26  CB  ALA A   5      16.510   0.486   4.692  1.00  0.67           C  
ATOM     27  N   CYS A   6      13.390  -0.741   6.194  1.00  0.75           N  
ATOM     28  CA  CYS A   6      12.876  -1.195   7.471  1.00  0.75           C  
ATOM     29  C   CYS A   6      12.410  -2.630   7.435  1.00  0.75           C  
ATOM     30  O   CYS A   6      12.088  -3.198   8.473  1.00  0.75           O  
ATOM     31  CB  CYS A   6      11.677  -0.326   7.905  1.00  0.75           C  
ATOM     32  SG  CYS A   6      12.157   1.415   8.082  1.00  0.75           S  
ATOM     33  N   GLY A   7      12.352  -3.252   6.231  1.00  0.67           N  
ATOM     34  CA  GLY A   7      11.809  -4.598   6.059  1.00  0.67           C  
ATOM     35  C   GLY A   7      10.376  -4.751   6.496  1.00  0.67           C  
ATOM     36  O   GLY A   7       9.982  -5.789   7.007  1.00  0.67           O  
ATOM     37  N   GLU A   8       9.582  -3.681   6.311  1.00  0.69           N  
ATOM     38  CA  GLU A   8       8.255  -3.595   6.861  1.00  0.69           C  
ATOM     39  C   GLU A   8       7.380  -2.780   5.924  1.00  0.69           C  
ATOM     40  O   GLU A   8       7.798  -1.762   5.370  1.00  0.69           O  
ATOM     41  CB  GLU A   8       8.293  -2.958   8.275  1.00  0.69           C  
ATOM     42  CG  GLU A   8       6.924  -2.954   8.999  1.00  0.69           C  
ATOM     43  CD  GLU A   8       6.908  -2.238  10.351  1.00  0.69           C  
ATOM     44  OE1 GLU A   8       5.910  -2.437  11.091  1.00  0.69           O  
ATOM     45  OE2 GLU A   8       7.832  -1.449  10.663  1.00  0.69           O  
ATOM     46  N   SER A   9       6.131  -3.234   5.706  1.00  0.71           N  
ATOM     47  CA  SER A   9       5.102  -2.462   5.035  1.00  0.71           C  
ATOM     48  C   SER A   9       4.124  -1.940   6.063  1.00  0.71           C  
ATOM     49  O   SER A   9       4.015  -2.453   7.170  1.00  0.71           O  
ATOM     50  CB  SER A   9       4.329  -3.268   3.948  1.00  0.71           C  
ATOM     51  OG  SER A   9       3.559  -4.343   4.497  1.00  0.71           O  
ATOM     52  N   CYS A  10       3.362  -0.895   5.716  1.00  0.68           N  
ATOM     53  CA  CYS A  10       2.416  -0.297   6.634  1.00  0.68           C  
ATOM     54  C   CYS A  10       1.116  -0.005   5.928  1.00  0.68           C  
ATOM     55  O   CYS A  10       0.639   1.124   5.898  1.00  0.68           O  
ATOM     56  CB  CYS A  10       2.953   0.987   7.309  1.00  0.68           C  
ATOM     57  SG  CYS A  10       3.597   2.241   6.163  1.00  0.68           S  
ATOM     58  N   PHE A  11       0.450  -1.040   5.372  1.00  0.59           N  
ATOM     59  CA  PHE A  11      -0.845  -0.884   4.711  1.00  0.59           C  
ATOM     60  C   PHE A  11      -1.904  -0.256   5.619  1.00  0.59           C  
ATOM     61  O   PHE A  11      -2.689   0.591   5.212  1.00  0.59           O  
ATOM     62  CB  PHE A  11      -1.318  -2.256   4.163  1.00  0.59           C  
ATOM     63  CG  PHE A  11      -2.639  -2.175   3.442  1.00  0.59           C  
ATOM     64  CD1 PHE A  11      -3.830  -2.526   4.094  1.00  0.59           C  
ATOM     65  CD2 PHE A  11      -2.713  -1.702   2.127  1.00  0.59           C  
ATOM     66  CE1 PHE A  11      -5.065  -2.411   3.447  1.00  0.59           C  
ATOM     67  CE2 PHE A  11      -3.944  -1.591   1.472  1.00  0.59           C  
ATOM     68  CZ  PHE A  11      -5.121  -1.950   2.131  1.00  0.59           C  
ATOM     69  N   LYS A  12      -1.884  -0.637   6.907  1.00  0.59           N  
ATOM     70  CA  LYS A  12      -2.746  -0.088   7.933  1.00  0.59           C  
ATOM     71  C   LYS A  12      -2.356   1.301   8.429  1.00  0.59           C  
ATOM     72  O   LYS A  12      -3.080   1.899   9.223  1.00  0.59           O  
ATOM     73  CB  LYS A  12      -2.764  -1.043   9.144  1.00  0.59           C  
ATOM     74  CG  LYS A  12      -3.414  -2.394   8.823  1.00  0.59           C  
ATOM     75  CD  LYS A  12      -3.424  -3.307  10.057  1.00  0.59           C  
ATOM     76  CE  LYS A  12      -4.089  -4.654   9.772  1.00  0.59           C  
ATOM     77  NZ  LYS A  12      -4.049  -5.513  10.976  1.00  0.59           N1+
ATOM     78  N   GLY A  13      -1.191   1.837   8.008  1.00  0.66           N  
ATOM     79  CA  GLY A  13      -0.796   3.206   8.312  1.00  0.66           C  
ATOM     80  C   GLY A  13       0.169   3.391   9.450  1.00  0.66           C  
ATOM     81  O   GLY A  13       0.570   4.508   9.757  1.00  0.66           O  
ATOM     82  N   LYS A  14       0.581   2.305  10.120  1.00  0.66           N  
ATOM     83  CA  LYS A  14       1.512   2.368  11.226  1.00  0.66           C  
ATOM     84  C   LYS A  14       2.630   1.375  11.011  1.00  0.66           C  
ATOM     85  O   LYS A  14       2.395   0.286  10.497  1.00  0.66           O  
ATOM     86  CB  LYS A  14       0.821   2.053  12.574  1.00  0.66           C  
ATOM     87  CG  LYS A  14      -0.257   3.082  12.944  1.00  0.66           C  
ATOM     88  CD  LYS A  14      -0.907   2.785  14.303  1.00  0.66           C  
ATOM     89  CE  LYS A  14      -1.982   3.814  14.670  1.00  0.66           C  
ATOM     90  NZ  LYS A  14      -2.580   3.489  15.985  1.00  0.66           N1+
ATOM     91  N   CYS A  15       3.860   1.755  11.418  1.00  0.74           N  
ATOM     92  CA  CYS A  15       5.038   0.907  11.399  1.00  0.74           C  
ATOM     93  C   CYS A  15       5.408   0.613  12.830  1.00  0.74           C  
ATOM     94  O   CYS A  15       5.222   1.459  13.707  1.00  0.74           O  
ATOM     95  CB  CYS A  15       6.262   1.599  10.744  1.00  0.74           C  
ATOM     96  SG  CYS A  15       5.920   2.053   9.031  1.00  0.74           S  
ATOM     97  N   TYR A  16       5.925  -0.598  13.093  1.00  0.68           N  
ATOM     98  CA  TYR A  16       6.314  -1.029  14.415  1.00  0.68           C  
ATOM     99  C   TYR A  16       7.821  -1.102  14.571  1.00  0.68           C  
ATOM    100  O   TYR A  16       8.323  -1.192  15.693  1.00  0.68           O  
ATOM    101  CB  TYR A  16       5.752  -2.438  14.707  1.00  0.68           C  
ATOM    102  CG  TYR A  16       4.255  -2.427  14.715  1.00  0.68           C  
ATOM    103  CD1 TYR A  16       3.550  -1.813  15.758  1.00  0.68           C  
ATOM    104  CD2 TYR A  16       3.532  -3.039  13.684  1.00  0.68           C  
ATOM    105  CE1 TYR A  16       2.150  -1.809  15.769  1.00  0.68           C  
ATOM    106  CE2 TYR A  16       2.132  -3.040  13.696  1.00  0.68           C  
ATOM    107  CZ  TYR A  16       1.439  -2.419  14.737  1.00  0.68           C  
ATOM    108  OH  TYR A  16       0.033  -2.411  14.742  1.00  0.68           O  
ATOM    109  N   THR A  17       8.604  -1.040  13.472  1.00  0.76           N  
ATOM    110  CA  THR A  17      10.065  -1.036  13.570  1.00  0.76           C  
ATOM    111  C   THR A  17      10.617   0.248  14.199  1.00  0.76           C  
ATOM    112  O   THR A  17      10.285   1.340  13.735  1.00  0.76           O  
ATOM    113  CB  THR A  17      10.776  -1.297  12.249  1.00  0.76           C  
ATOM    114  OG1 THR A  17      10.485  -2.611  11.797  1.00  0.76           O  
ATOM    115  CG2 THR A  17      12.310  -1.286  12.364  1.00  0.76           C  
ATOM    116  N   PRO A  18      11.469   0.228  15.231  1.00  0.77           N  
ATOM    117  CA  PRO A  18      12.082   1.420  15.804  1.00  0.77           C  
ATOM    118  C   PRO A  18      12.793   2.332  14.822  1.00  0.77           C  
ATOM    119  O   PRO A  18      13.668   1.888  14.080  1.00  0.77           O  
ATOM    120  CB  PRO A  18      13.066   0.883  16.852  1.00  0.77           C  
ATOM    121  CG  PRO A  18      12.472  -0.459  17.275  1.00  0.77           C  
ATOM    122  CD  PRO A  18      11.815  -0.967  15.992  1.00  0.77           C  
ATOM    123  N   GLY A  19      12.443   3.632  14.821  1.00  0.80           N  
ATOM    124  CA  GLY A  19      13.036   4.607  13.916  1.00  0.80           C  
ATOM    125  C   GLY A  19      12.422   4.655  12.546  1.00  0.80           C  
ATOM    126  O   GLY A  19      12.869   5.430  11.705  1.00  0.80           O  
ATOM    127  N   CYS A  20      11.378   3.845  12.292  1.00  0.78           N  
ATOM    128  CA  CYS A  20      10.692   3.813  11.023  1.00  0.78           C  
ATOM    129  C   CYS A  20       9.317   4.434  11.126  1.00  0.78           C  
ATOM    130  O   CYS A  20       8.634   4.365  12.146  1.00  0.78           O  
ATOM    131  CB  CYS A  20      10.572   2.376  10.467  1.00  0.78           C  
ATOM    132  SG  CYS A  20      12.210   1.687  10.089  1.00  0.78           S  
ATOM    133  N   SER A  21       8.879   5.087  10.038  1.00  0.74           N  
ATOM    134  CA  SER A  21       7.584   5.731   9.968  1.00  0.74           C  
ATOM    135  C   SER A  21       6.916   5.329   8.685  1.00  0.74           C  
ATOM    136  O   SER A  21       7.548   4.795   7.775  1.00  0.74           O  
ATOM    137  CB  SER A  21       7.654   7.284  10.078  1.00  0.74           C  
ATOM    138  OG  SER A  21       8.348   7.895   8.984  1.00  0.74           O  
ATOM    139  N   CYS A  22       5.587   5.536   8.598  1.00  0.70           N  
ATOM    140  CA  CYS A  22       4.816   5.089   7.459  1.00  0.70           C  
ATOM    141  C   CYS A  22       4.821   6.202   6.438  1.00  0.70           C  
ATOM    142  O   CYS A  22       4.189   7.231   6.632  1.00  0.70           O  
ATOM    143  CB  CYS A  22       3.364   4.712   7.861  1.00  0.70           C  
ATOM    144  SG  CYS A  22       2.455   3.866   6.536  1.00  0.70           S  
ATOM    145  N   SER A  23       5.633   6.023   5.368  1.00  0.62           N  
ATOM    146  CA  SER A  23       5.753   6.962   4.261  1.00  0.62           C  
ATOM    147  C   SER A  23       4.448   7.266   3.532  1.00  0.62           C  
ATOM    148  O   SER A  23       3.366   6.807   3.863  1.00  0.62           O  
ATOM    149  CB  SER A  23       6.909   6.619   3.257  1.00  0.62           C  
ATOM    150  OG  SER A  23       6.619   5.580   2.308  1.00  0.62           O  
ATOM    151  N   LYS A  24       4.539   8.098   2.479  1.00  0.42           N  
ATOM    152  CA  LYS A  24       3.430   8.388   1.591  1.00  0.42           C  
ATOM    153  C   LYS A  24       2.748   7.161   0.966  1.00  0.42           C  
ATOM    154  O   LYS A  24       1.529   7.096   0.849  1.00  0.42           O  
ATOM    155  CB  LYS A  24       3.979   9.258   0.430  1.00  0.42           C  
ATOM    156  CG  LYS A  24       2.908   9.657  -0.594  1.00  0.42           C  
ATOM    157  CD  LYS A  24       3.468  10.497  -1.746  1.00  0.42           C  
ATOM    158  CE  LYS A  24       2.385  10.829  -2.776  1.00  0.42           C  
ATOM    159  NZ  LYS A  24       2.950  11.657  -3.862  1.00  0.42           N1+
ATOM    160  N   TYR A  25       3.561   6.180   0.524  1.00  0.39           N  
ATOM    161  CA  TYR A  25       3.105   4.882   0.059  1.00  0.39           C  
ATOM    162  C   TYR A  25       3.012   3.958   1.279  1.00  0.39           C  
ATOM    163  O   TYR A  25       3.585   4.310   2.300  1.00  0.39           O  
ATOM    164  CB  TYR A  25       4.118   4.311  -0.973  1.00  0.39           C  
ATOM    165  CG  TYR A  25       4.101   5.124  -2.220  1.00  0.39           C  
ATOM    166  CD1 TYR A  25       3.073   4.948  -3.152  1.00  0.39           C  
ATOM    167  CD2 TYR A  25       5.111   6.053  -2.490  1.00  0.39           C  
ATOM    168  CE1 TYR A  25       3.048   5.700  -4.333  1.00  0.39           C  
ATOM    169  CE2 TYR A  25       5.090   6.803  -3.673  1.00  0.39           C  
ATOM    170  CZ  TYR A  25       4.048   6.636  -4.587  1.00  0.39           C  
ATOM    171  OH  TYR A  25       4.017   7.425  -5.752  1.00  0.39           O  
ATOM    172  N   PRO A  26       2.373   2.787   1.302  1.00  0.63           N  
ATOM    173  CA  PRO A  26       2.292   1.947   2.495  1.00  0.63           C  
ATOM    174  C   PRO A  26       3.580   1.194   2.789  1.00  0.63           C  
ATOM    175  O   PRO A  26       3.547  -0.005   3.067  1.00  0.63           O  
ATOM    176  CB  PRO A  26       1.133   0.994   2.155  1.00  0.63           C  
ATOM    177  CG  PRO A  26       1.173   0.836   0.635  1.00  0.63           C  
ATOM    178  CD  PRO A  26       1.785   2.143   0.136  1.00  0.63           C  
ATOM    179  N   LEU A  27       4.726   1.882   2.778  1.00  0.68           N  
ATOM    180  CA  LEU A  27       6.030   1.324   2.996  1.00  0.68           C  
ATOM    181  C   LEU A  27       6.654   2.031   4.163  1.00  0.68           C  
ATOM    182  O   LEU A  27       6.686   3.257   4.245  1.00  0.68           O  
ATOM    183  CB  LEU A  27       6.941   1.486   1.758  1.00  0.68           C  
ATOM    184  CG  LEU A  27       6.424   0.771   0.494  1.00  0.68           C  
ATOM    185  CD1 LEU A  27       7.338   1.084  -0.702  1.00  0.68           C  
ATOM    186  CD2 LEU A  27       6.304  -0.749   0.701  1.00  0.68           C  
ATOM    187  N   CYS A  28       7.184   1.268   5.129  1.00  0.75           N  
ATOM    188  CA  CYS A  28       7.913   1.872   6.217  1.00  0.75           C  
ATOM    189  C   CYS A  28       9.258   2.387   5.761  1.00  0.75           C  
ATOM    190  O   CYS A  28       9.994   1.710   5.042  1.00  0.75           O  
ATOM    191  CB  CYS A  28       8.091   0.890   7.381  1.00  0.75           C  
ATOM    192  SG  CYS A  28       6.470   0.405   8.011  1.00  0.75           S  
ATOM    193  N   ALA A  29       9.611   3.615   6.171  1.00  0.75           N  
ATOM    194  CA  ALA A  29      10.857   4.219   5.781  1.00  0.75           C  
ATOM    195  C   ALA A  29      11.588   4.761   6.987  1.00  0.75           C  
ATOM    196  O   ALA A  29      10.985   5.105   7.993  1.00  0.75           O  
ATOM    197  CB  ALA A  29      10.617   5.365   4.777  1.00  0.75           C  
ATOM    198  N   LYS A  30      12.932   4.846   6.872  1.00  0.47           N  
ATOM    199  CA  LYS A  30      13.791   5.395   7.893  1.00  0.47           C  
ATOM    200  C   LYS A  30      14.734   6.421   7.251  1.00  0.47           C  
ATOM    201  O   LYS A  30      15.645   6.045   6.541  1.00  0.47           O  
ATOM    202  CB  LYS A  30      14.698   4.295   8.489  1.00  0.47           C  
ATOM    203  CG  LYS A  30      15.637   4.844   9.569  1.00  0.47           C  
ATOM    204  CD  LYS A  30      16.536   3.752  10.140  1.00  0.47           C  
ATOM    205  CE  LYS A  30      17.448   4.303  11.232  1.00  0.47           C  
ATOM    206  NZ  LYS A  30      18.288   3.211  11.759  1.00  0.47           N1+
ATOM    207  N   ASN A  31      14.547   7.736   7.528  1.00  0.42           N  
ATOM    208  CA  ASN A  31      15.338   8.871   6.962  1.00  0.42           C  
ATOM    209  C   ASN A  31      15.454   9.097   5.438  1.00  0.42           C  
ATOM    210  O   ASN A  31      15.514   8.126   4.686  1.00  0.42           O  
ATOM    211  CB  ASN A  31      16.820   8.936   7.274  1.00  0.42           C  
ATOM    212  CG  ASN A  31      17.067   8.831   8.745  1.00  0.42           C  
ATOM    213  OD1 ASN A  31      16.508   9.507   9.609  1.00  0.42           O  
ATOM    214  ND2 ASN A  31      18.022   7.923   9.031  1.00  0.42           N  
ATOM    215  OXT ASN A  31      15.252  10.271   5.033  1.00  0.42           O  
TER     216      ASN A  31 
CONECT   32  132
CONECT   57  144
CONECT   96  192
CONECT  132   32
CONECT  144   57
CONECT  192   96
END
