# Supplementary material for: Computational modeling of cyclotides as antimicrobial agents against Neisseria gonorrhoeae PorB porin protein: integration of docking, immune, and molecular dynamics simulations
Source: Front Chem. 2024 Nov 25;12:1493165. doi: 10.3389/fchem.2024.1493165 (PMC11628957; doi:10.3389/fchem.2024.1493165)
Supplement: Supplementary file 1 [file DataSheet1.ZIP › PDBs/Cyclotides PDB/Cycloviolacin O18.pdb]

REMARK   BIOVIA PDB file
REMARK   Created:  2024-04-30T15:42:01Z
SSBOND   1 CYS A   13    CYS A   28                                     
SSBOND   2 CYS A    4    CYS A   21                                     
SSBOND   3 CYS A    8    CYS A   23                                     
ATOM      1  N   GLY A   1       6.763  11.815   0.280  1.00  0.55           N1+
ATOM      2  CA  GLY A   1       8.141  12.414   0.458  1.00  0.55           C  
ATOM      3  C   GLY A   1       8.704  12.653   1.845  1.00  0.55           C  
ATOM      4  O   GLY A   1       9.844  13.082   1.961  1.00  0.55           O  
ATOM      5  N   ILE A   2       7.943  12.383   2.917  1.00  0.57           N  
ATOM      6  CA  ILE A   2       8.264  12.661   4.305  1.00  0.57           C  
ATOM      7  C   ILE A   2       8.374  11.319   5.038  1.00  0.57           C  
ATOM      8  O   ILE A   2       7.519  10.454   4.847  1.00  0.57           O  
ATOM      9  CB  ILE A   2       7.166  13.511   4.950  1.00  0.57           C  
ATOM     10  CG1 ILE A   2       7.084  14.876   4.229  1.00  0.57           C  
ATOM     11  CG2 ILE A   2       7.425  13.702   6.463  1.00  0.57           C  
ATOM     12  CD1 ILE A   2       5.913  15.751   4.685  1.00  0.57           C  
ATOM     13  N   PRO A   3       9.388  11.041   5.847  1.00  0.91           N  
ATOM     14  CA  PRO A   3       9.483   9.816   6.630  1.00  0.91           C  
ATOM     15  C   PRO A   3       8.475   9.780   7.758  1.00  0.91           C  
ATOM     16  O   PRO A   3       8.175  10.808   8.360  1.00  0.91           O  
ATOM     17  CB  PRO A   3      10.917   9.842   7.184  1.00  0.91           C  
ATOM     18  CG  PRO A   3      11.278  11.327   7.235  1.00  0.91           C  
ATOM     19  CD  PRO A   3      10.539  11.911   6.041  1.00  0.91           C  
ATOM     20  N   CYS A   4       7.950   8.586   8.084  1.00  0.89           N  
ATOM     21  CA  CYS A   4       6.906   8.430   9.080  1.00  0.89           C  
ATOM     22  C   CYS A   4       7.434   8.021  10.441  1.00  0.89           C  
ATOM     23  O   CYS A   4       6.680   7.703  11.349  1.00  0.89           O  
ATOM     24  CB  CYS A   4       5.873   7.404   8.589  1.00  0.89           C  
ATOM     25  SG  CYS A   4       5.113   7.993   7.051  1.00  0.89           S  
ATOM     26  N   GLY A   5       8.776   8.034  10.610  1.00  0.86           N  
ATOM     27  CA  GLY A   5       9.417   7.716  11.880  1.00  0.86           C  
ATOM     28  C   GLY A   5       9.441   6.258  12.176  1.00  0.86           C  
ATOM     29  O   GLY A   5       9.403   5.841  13.322  1.00  0.86           O  
ATOM     30  N   GLU A   6       9.535   5.449  11.112  1.00  0.81           N  
ATOM     31  CA  GLU A   6       9.495   4.031  11.264  1.00  0.81           C  
ATOM     32  C   GLU A   6      10.450   3.370  10.277  1.00  0.81           C  
ATOM     33  O   GLU A   6      10.549   3.749   9.110  1.00  0.81           O  
ATOM     34  CB  GLU A   6       8.060   3.503  11.132  1.00  0.81           C  
ATOM     35  CG  GLU A   6       8.096   2.008  11.463  1.00  0.81           C  
ATOM     36  CD  GLU A   6       6.807   1.222  11.340  1.00  0.81           C  
ATOM     37  OE1 GLU A   6       6.749   0.179  12.050  1.00  0.81           O  
ATOM     38  OE2 GLU A   6       5.909   1.612  10.552  1.00  0.81           O  
ATOM     39  N   SER A   7      11.209   2.362  10.761  1.00  0.77           N  
ATOM     40  CA  SER A   7      12.021   1.466   9.951  1.00  0.77           C  
ATOM     41  C   SER A   7      11.208   0.321   9.360  1.00  0.77           C  
ATOM     42  O   SER A   7      10.417  -0.305  10.056  1.00  0.77           O  
ATOM     43  CB  SER A   7      13.142   0.816  10.815  1.00  0.77           C  
ATOM     44  OG  SER A   7      13.962  -0.105  10.089  1.00  0.77           O  
ATOM     45  N   CYS A   8      11.459  -0.040   8.084  1.00  0.82           N  
ATOM     46  CA  CYS A   8      10.995  -1.296   7.510  1.00  0.82           C  
ATOM     47  C   CYS A   8      12.170  -2.067   6.964  1.00  0.82           C  
ATOM     48  O   CYS A   8      12.130  -2.681   5.901  1.00  0.82           O  
ATOM     49  CB  CYS A   8       9.926  -1.194   6.390  1.00  0.82           C  
ATOM     50  SG  CYS A   8      10.378  -0.065   5.026  1.00  0.82           S  
ATOM     51  N   VAL A   9      13.288  -2.062   7.707  1.00  0.74           N  
ATOM     52  CA  VAL A   9      14.402  -2.962   7.455  1.00  0.74           C  
ATOM     53  C   VAL A   9      13.994  -4.433   7.544  1.00  0.74           C  
ATOM     54  O   VAL A   9      14.431  -5.253   6.746  1.00  0.74           O  
ATOM     55  CB  VAL A   9      15.548  -2.667   8.418  1.00  0.74           C  
ATOM     56  CG1 VAL A   9      16.655  -3.738   8.367  1.00  0.74           C  
ATOM     57  CG2 VAL A   9      16.151  -1.293   8.072  1.00  0.74           C  
ATOM     58  N   TYR A  10      13.124  -4.761   8.528  1.00  0.61           N  
ATOM     59  CA  TYR A  10      12.628  -6.101   8.752  1.00  0.61           C  
ATOM     60  C   TYR A  10      11.106  -6.096   8.785  1.00  0.61           C  
ATOM     61  O   TYR A  10      10.455  -6.701   7.942  1.00  0.61           O  
ATOM     62  CB  TYR A  10      13.210  -6.676  10.072  1.00  0.61           C  
ATOM     63  CG  TYR A  10      12.843  -8.124  10.246  1.00  0.61           C  
ATOM     64  CD1 TYR A  10      13.597  -9.119   9.614  1.00  0.61           C  
ATOM     65  CD2 TYR A  10      11.714  -8.504  10.989  1.00  0.61           C  
ATOM     66  CE1 TYR A  10      13.234 -10.466   9.724  1.00  0.61           C  
ATOM     67  CE2 TYR A  10      11.342  -9.851  11.088  1.00  0.61           C  
ATOM     68  CZ  TYR A  10      12.109 -10.835  10.460  1.00  0.61           C  
ATOM     69  OH  TYR A  10      11.758 -12.193  10.559  1.00  0.61           O  
ATOM     70  N   ILE A  11      10.496  -5.429   9.794  1.00  0.72           N  
ATOM     71  CA  ILE A  11       9.048  -5.362   9.951  1.00  0.72           C  
ATOM     72  C   ILE A  11       8.408  -4.635   8.751  1.00  0.72           C  
ATOM     73  O   ILE A  11       8.922  -3.595   8.351  1.00  0.72           O  
ATOM     74  CB  ILE A  11       8.673  -4.729  11.299  1.00  0.72           C  
ATOM     75  CG1 ILE A  11       9.191  -5.617  12.459  1.00  0.72           C  
ATOM     76  CG2 ILE A  11       7.150  -4.501  11.440  1.00  0.72           C  
ATOM     77  CD1 ILE A  11       9.090  -4.962  13.842  1.00  0.72           C  
ATOM     78  N   PRO A  12       7.350  -5.102   8.094  1.00  0.79           N  
ATOM     79  CA  PRO A  12       6.545  -4.304   7.165  1.00  0.79           C  
ATOM     80  C   PRO A  12       6.101  -2.938   7.672  1.00  0.79           C  
ATOM     81  O   PRO A  12       5.698  -2.871   8.824  1.00  0.79           O  
ATOM     82  CB  PRO A  12       5.329  -5.200   6.864  1.00  0.79           C  
ATOM     83  CG  PRO A  12       5.747  -6.638   7.197  1.00  0.79           C  
ATOM     84  CD  PRO A  12       6.914  -6.492   8.171  1.00  0.79           C  
ATOM     85  N   CYS A  13       6.056  -1.858   6.843  1.00  0.82           N  
ATOM     86  CA  CYS A  13       5.617  -0.520   7.274  1.00  0.82           C  
ATOM     87  C   CYS A  13       4.141  -0.397   7.617  1.00  0.82           C  
ATOM     88  O   CYS A  13       3.559   0.678   7.655  1.00  0.82           O  
ATOM     89  CB  CYS A  13       5.835   0.544   6.177  1.00  0.82           C  
ATOM     90  SG  CYS A  13       7.519   1.130   6.142  1.00  0.82           S  
ATOM     91  N   THR A  14       3.453  -1.517   7.859  1.00  0.71           N  
ATOM     92  CA  THR A  14       2.024  -1.547   8.077  1.00  0.71           C  
ATOM     93  C   THR A  14       1.555  -0.869   9.350  1.00  0.71           C  
ATOM     94  O   THR A  14       0.417  -0.429   9.437  1.00  0.71           O  
ATOM     95  CB  THR A  14       1.412  -2.931   8.040  1.00  0.71           C  
ATOM     96  OG1 THR A  14       2.069  -3.844   8.907  1.00  0.71           O  
ATOM     97  CG2 THR A  14       1.543  -3.493   6.624  1.00  0.71           C  
ATOM     98  N   VAL A  15       2.467  -0.720  10.329  1.00  0.71           N  
ATOM     99  CA  VAL A  15       2.329  -0.011  11.576  1.00  0.71           C  
ATOM    100  C   VAL A  15       2.018   1.476  11.346  1.00  0.71           C  
ATOM    101  O   VAL A  15       1.182   2.053  12.027  1.00  0.71           O  
ATOM    102  CB  VAL A  15       3.627  -0.213  12.345  1.00  0.71           C  
ATOM    103  CG1 VAL A  15       3.779   0.623  13.625  1.00  0.71           C  
ATOM    104  CG2 VAL A  15       4.029  -1.691  12.575  1.00  0.71           C  
ATOM    105  N   THR A  16       2.639   2.113  10.315  1.00  0.81           N  
ATOM    106  CA  THR A  16       2.303   3.481   9.890  1.00  0.81           C  
ATOM    107  C   THR A  16       1.497   3.543   8.612  1.00  0.81           C  
ATOM    108  O   THR A  16       0.998   4.628   8.238  1.00  0.81           O  
ATOM    109  CB  THR A  16       3.478   4.444   9.801  1.00  0.81           C  
ATOM    110  OG1 THR A  16       4.504   4.074   8.887  1.00  0.81           O  
ATOM    111  CG2 THR A  16       4.148   4.531  11.170  1.00  0.81           C  
ATOM    112  N   ALA A  17       1.199   2.411   7.953  1.00  0.79           N  
ATOM    113  CA  ALA A  17       0.239   2.294   6.860  1.00  0.79           C  
ATOM    114  C   ALA A  17      -1.167   2.698   7.261  1.00  0.79           C  
ATOM    115  O   ALA A  17      -1.957   3.172   6.453  1.00  0.79           O  
ATOM    116  CB  ALA A  17       0.167   0.876   6.268  1.00  0.79           C  
ATOM    117  N   LEU A  18      -1.463   2.578   8.570  1.00  0.67           N  
ATOM    118  CA  LEU A  18      -2.648   3.108   9.212  1.00  0.67           C  
ATOM    119  C   LEU A  18      -2.853   4.606   8.999  1.00  0.67           C  
ATOM    120  O   LEU A  18      -3.979   5.075   8.937  1.00  0.67           O  
ATOM    121  CB  LEU A  18      -2.626   2.810  10.729  1.00  0.67           C  
ATOM    122  CG  LEU A  18      -2.699   1.316  11.105  1.00  0.67           C  
ATOM    123  CD1 LEU A  18      -2.532   1.158  12.625  1.00  0.67           C  
ATOM    124  CD2 LEU A  18      -4.016   0.673  10.641  1.00  0.67           C  
ATOM    125  N   ALA A  19      -1.755   5.384   8.856  1.00  0.74           N  
ATOM    126  CA  ALA A  19      -1.824   6.793   8.541  1.00  0.74           C  
ATOM    127  C   ALA A  19      -1.261   7.082   7.149  1.00  0.74           C  
ATOM    128  O   ALA A  19      -0.876   8.206   6.839  1.00  0.74           O  
ATOM    129  CB  ALA A  19      -1.131   7.625   9.641  1.00  0.74           C  
ATOM    130  N   GLY A  20      -1.236   6.062   6.257  1.00  0.84           N  
ATOM    131  CA  GLY A  20      -0.946   6.234   4.838  1.00  0.84           C  
ATOM    132  C   GLY A  20       0.454   5.952   4.384  1.00  0.84           C  
ATOM    133  O   GLY A  20       0.757   6.035   3.205  1.00  0.84           O  
ATOM    134  N   CYS A  21       1.352   5.568   5.299  1.00  0.88           N  
ATOM    135  CA  CYS A  21       2.739   5.362   4.943  1.00  0.88           C  
ATOM    136  C   CYS A  21       3.008   4.013   4.308  1.00  0.88           C  
ATOM    137  O   CYS A  21       2.299   3.027   4.516  1.00  0.88           O  
ATOM    138  CB  CYS A  21       3.641   5.508   6.174  1.00  0.88           C  
ATOM    139  SG  CYS A  21       3.324   7.065   7.053  1.00  0.88           S  
ATOM    140  N   LYS A  22       4.069   3.919   3.497  1.00  0.82           N  
ATOM    141  CA  LYS A  22       4.452   2.682   2.866  1.00  0.82           C  
ATOM    142  C   LYS A  22       5.948   2.524   2.951  1.00  0.82           C  
ATOM    143  O   LYS A  22       6.689   3.490   3.139  1.00  0.82           O  
ATOM    144  CB  LYS A  22       4.014   2.639   1.382  1.00  0.82           C  
ATOM    145  CG  LYS A  22       2.489   2.700   1.199  1.00  0.82           C  
ATOM    146  CD  LYS A  22       2.063   2.619  -0.272  1.00  0.82           C  
ATOM    147  CE  LYS A  22       0.546   2.711  -0.444  1.00  0.82           C  
ATOM    148  NZ  LYS A  22       0.190   2.620  -1.877  1.00  0.82           N1+
ATOM    149  N   CYS A  23       6.438   1.277   2.819  1.00  0.86           N  
ATOM    150  CA  CYS A  23       7.858   0.979   2.831  1.00  0.86           C  
ATOM    151  C   CYS A  23       8.489   1.385   1.531  1.00  0.86           C  
ATOM    152  O   CYS A  23       8.110   0.901   0.466  1.00  0.86           O  
ATOM    153  CB  CYS A  23       8.136  -0.533   3.090  1.00  0.86           C  
ATOM    154  SG  CYS A  23       9.877  -1.004   3.308  1.00  0.86           S  
ATOM    155  N   LYS A  24       9.477   2.287   1.592  1.00  0.80           N  
ATOM    156  CA  LYS A  24      10.268   2.622   0.443  1.00  0.80           C  
ATOM    157  C   LYS A  24      11.710   2.417   0.788  1.00  0.80           C  
ATOM    158  O   LYS A  24      12.340   3.230   1.458  1.00  0.80           O  
ATOM    159  CB  LYS A  24      10.059   4.086   0.040  1.00  0.80           C  
ATOM    160  CG  LYS A  24       8.628   4.340  -0.433  1.00  0.80           C  
ATOM    161  CD  LYS A  24       8.611   5.279  -1.638  1.00  0.80           C  
ATOM    162  CE  LYS A  24       7.201   5.644  -2.084  1.00  0.80           C  
ATOM    163  NZ  LYS A  24       7.289   6.635  -3.174  1.00  0.80           N1+
ATOM    164  N   SER A  25      12.258   1.278   0.332  1.00  0.73           N  
ATOM    165  CA  SER A  25      13.648   0.898   0.494  1.00  0.73           C  
ATOM    166  C   SER A  25      14.195   1.013   1.902  1.00  0.73           C  
ATOM    167  O   SER A  25      15.265   1.552   2.132  1.00  0.73           O  
ATOM    168  CB  SER A  25      14.579   1.537  -0.555  1.00  0.73           C  
ATOM    169  OG  SER A  25      14.226   1.036  -1.846  1.00  0.73           O  
ATOM    170  N   LYS A  26      13.425   0.431   2.854  1.00  0.73           N  
ATOM    171  CA  LYS A  26      13.740   0.248   4.260  1.00  0.73           C  
ATOM    172  C   LYS A  26      13.329   1.393   5.170  1.00  0.73           C  
ATOM    173  O   LYS A  26      13.487   1.316   6.386  1.00  0.73           O  
ATOM    174  CB  LYS A  26      15.184  -0.208   4.530  1.00  0.73           C  
ATOM    175  CG  LYS A  26      15.515  -1.505   3.783  1.00  0.73           C  
ATOM    176  CD  LYS A  26      16.952  -1.968   4.036  1.00  0.73           C  
ATOM    177  CE  LYS A  26      17.251  -3.356   3.474  1.00  0.73           C  
ATOM    178  NZ  LYS A  26      17.216  -3.311   1.998  1.00  0.73           N1+
ATOM    179  N   VAL A  27      12.688   2.433   4.611  1.00  0.86           N  
ATOM    180  CA  VAL A  27      12.153   3.541   5.379  1.00  0.86           C  
ATOM    181  C   VAL A  27      10.659   3.656   5.119  1.00  0.86           C  
ATOM    182  O   VAL A  27      10.201   3.615   3.975  1.00  0.86           O  
ATOM    183  CB  VAL A  27      12.853   4.847   5.012  1.00  0.86           C  
ATOM    184  CG1 VAL A  27      12.296   6.027   5.834  1.00  0.86           C  
ATOM    185  CG2 VAL A  27      14.371   4.703   5.247  1.00  0.86           C  
ATOM    186  N   CYS A  28       9.834   3.794   6.178  1.00  0.89           N  
ATOM    187  CA  CYS A  28       8.429   4.149   6.032  1.00  0.89           C  
ATOM    188  C   CYS A  28       8.236   5.596   5.646  1.00  0.89           C  
ATOM    189  O   CYS A  28       8.683   6.499   6.355  1.00  0.89           O  
ATOM    190  CB  CYS A  28       7.611   3.868   7.306  1.00  0.89           C  
ATOM    191  SG  CYS A  28       7.831   2.156   7.840  1.00  0.89           S  
ATOM    192  N   TYR A  29       7.556   5.836   4.514  1.00  0.53           N  
ATOM    193  CA  TYR A  29       7.412   7.132   3.894  1.00  0.53           C  
ATOM    194  C   TYR A  29       5.970   7.351   3.466  1.00  0.53           C  
ATOM    195  O   TYR A  29       5.272   6.407   3.097  1.00  0.53           O  
ATOM    196  CB  TYR A  29       8.268   7.167   2.596  1.00  0.53           C  
ATOM    197  CG  TYR A  29       9.613   7.796   2.772  1.00  0.53           C  
ATOM    198  CD1 TYR A  29       9.707   9.189   2.794  1.00  0.53           C  
ATOM    199  CD2 TYR A  29      10.794   7.042   2.806  1.00  0.53           C  
ATOM    200  CE1 TYR A  29      10.948   9.826   2.895  1.00  0.53           C  
ATOM    201  CE2 TYR A  29      12.043   7.679   2.884  1.00  0.53           C  
ATOM    202  CZ  TYR A  29      12.117   9.073   2.951  1.00  0.53           C  
ATOM    203  OH  TYR A  29      13.357   9.728   3.054  1.00  0.53           O  
ATOM    204  N   ASN A  30       5.521   8.615   3.466  1.00  0.53           N  
ATOM    205  CA  ASN A  30       4.295   9.101   2.882  1.00  0.53           C  
ATOM    206  C   ASN A  30       4.710  10.434   2.186  1.00  0.53           C  
ATOM    207  O   ASN A  30       5.787  10.967   2.577  1.00  0.53           O  
ATOM    208  CB  ASN A  30       3.241   9.286   3.996  1.00  0.53           C  
ATOM    209  CG  ASN A  30       1.880   9.618   3.413  1.00  0.53           C  
ATOM    210  OD1 ASN A  30       1.433   9.063   2.419  1.00  0.53           O  
ATOM    211  ND2 ASN A  30       1.164  10.554   4.089  1.00  0.53           N  
ATOM    212  OXT ASN A  30       4.089  10.923   1.212  1.00  0.53           O  
TER     213      ASN A  30 
CONECT   25  139
CONECT   50  154
CONECT   90  191
CONECT  139   25
CONECT  154   50
CONECT  191   90
END
