# Supplementary material for: Computational modeling of cyclotides as antimicrobial agents against Neisseria gonorrhoeae PorB porin protein: integration of docking, immune, and molecular dynamics simulations
Source: Front Chem. 2024 Nov 25;12:1493165. doi: 10.3389/fchem.2024.1493165 (PMC11628957; doi:10.3389/fchem.2024.1493165)
Supplement: Supplementary file 1 [file DataSheet1.ZIP › PDBs/Cyclotides PDB/Cycloviolacin O20.pdb]

REMARK   BIOVIA PDB file
REMARK   Created:  2024-04-30T15:56:18Z
SSBOND   1 CYS A   13    CYS A   27                                     
SSBOND   2 CYS A    4    CYS A   20                                     
SSBOND   3 CYS A    8    CYS A   22                                     
ATOM      1  N   GLY A   1       6.179  -9.852 -15.176  1.00  0.55           N1+
ATOM      2  CA  GLY A   1       7.264 -10.899 -15.110  1.00  0.55           C  
ATOM      3  C   GLY A   1       8.632 -10.399 -14.733  1.00  0.55           C  
ATOM      4  O   GLY A   1       9.454 -11.206 -14.355  1.00  0.55           O  
ATOM      5  N   ILE A   2       8.882  -9.060 -14.810  1.00  0.56           N  
ATOM      6  CA  ILE A   2      10.182  -8.492 -14.424  1.00  0.56           C  
ATOM      7  C   ILE A   2      10.108  -7.825 -13.048  1.00  0.56           C  
ATOM      8  O   ILE A   2       9.135  -7.098 -12.796  1.00  0.56           O  
ATOM      9  CB  ILE A   2      10.732  -7.475 -15.439  1.00  0.56           C  
ATOM     10  CG1 ILE A   2      10.905  -8.143 -16.821  1.00  0.56           C  
ATOM     11  CG2 ILE A   2      12.091  -6.837 -15.020  1.00  0.56           C  
ATOM     12  CD1 ILE A   2      11.238  -7.143 -17.936  1.00  0.56           C  
ATOM     13  N   PRO A   3      11.035  -8.023 -12.097  1.00  0.86           N  
ATOM     14  CA  PRO A   3      10.961  -7.408 -10.779  1.00  0.86           C  
ATOM     15  C   PRO A   3      11.284  -5.927 -10.836  1.00  0.86           C  
ATOM     16  O   PRO A   3      12.173  -5.516 -11.580  1.00  0.86           O  
ATOM     17  CB  PRO A   3      12.002  -8.182  -9.946  1.00  0.86           C  
ATOM     18  CG  PRO A   3      13.047  -8.616 -10.972  1.00  0.86           C  
ATOM     19  CD  PRO A   3      12.209  -8.895 -12.219  1.00  0.86           C  
ATOM     20  N   CYS A   4      10.580  -5.101 -10.038  1.00  0.86           N  
ATOM     21  CA  CYS A   4      10.776  -3.659 -10.042  1.00  0.86           C  
ATOM     22  C   CYS A   4      11.704  -3.183  -8.941  1.00  0.86           C  
ATOM     23  O   CYS A   4      11.896  -1.984  -8.753  1.00  0.86           O  
ATOM     24  CB  CYS A   4       9.423  -2.939  -9.904  1.00  0.86           C  
ATOM     25  SG  CYS A   4       8.321  -3.412 -11.267  1.00  0.86           S  
ATOM     26  N   GLY A   5      12.304  -4.121  -8.178  1.00  0.85           N  
ATOM     27  CA  GLY A   5      13.241  -3.794  -7.109  1.00  0.85           C  
ATOM     28  C   GLY A   5      12.594  -3.270  -5.866  1.00  0.85           C  
ATOM     29  O   GLY A   5      13.141  -2.397  -5.198  1.00  0.85           O  
ATOM     30  N   GLU A   6      11.418  -3.812  -5.515  1.00  0.81           N  
ATOM     31  CA  GLU A   6      10.663  -3.362  -4.374  1.00  0.81           C  
ATOM     32  C   GLU A   6       9.859  -4.553  -3.874  1.00  0.81           C  
ATOM     33  O   GLU A   6       9.504  -5.445  -4.660  1.00  0.81           O  
ATOM     34  CB  GLU A   6       9.739  -2.173  -4.763  1.00  0.81           C  
ATOM     35  CG  GLU A   6       9.015  -1.481  -3.581  1.00  0.81           C  
ATOM     36  CD  GLU A   6       8.059  -0.373  -4.012  1.00  0.81           C  
ATOM     37  OE1 GLU A   6       7.863   0.594  -3.237  1.00  0.81           O  
ATOM     38  OE2 GLU A   6       7.457  -0.483  -5.112  1.00  0.81           O  
ATOM     39  N   SER A   7       9.576  -4.635  -2.559  1.00  0.82           N  
ATOM     40  CA  SER A   7       8.682  -5.627  -1.988  1.00  0.82           C  
ATOM     41  C   SER A   7       7.503  -4.940  -1.342  1.00  0.82           C  
ATOM     42  O   SER A   7       7.517  -3.748  -1.048  1.00  0.82           O  
ATOM     43  CB  SER A   7       9.354  -6.613  -0.980  1.00  0.82           C  
ATOM     44  OG  SER A   7       9.875  -5.949   0.174  1.00  0.82           O  
ATOM     45  N   CYS A   8       6.419  -5.700  -1.138  1.00  0.78           N  
ATOM     46  CA  CYS A   8       5.137  -5.175  -0.717  1.00  0.78           C  
ATOM     47  C   CYS A   8       4.543  -6.123   0.297  1.00  0.78           C  
ATOM     48  O   CYS A   8       3.379  -6.515   0.237  1.00  0.78           O  
ATOM     49  CB  CYS A   8       4.177  -4.973  -1.917  1.00  0.78           C  
ATOM     50  SG  CYS A   8       4.160  -6.382  -3.068  1.00  0.78           S  
ATOM     51  N   VAL A   9       5.372  -6.560   1.269  1.00  0.63           N  
ATOM     52  CA  VAL A   9       4.925  -7.372   2.395  1.00  0.63           C  
ATOM     53  C   VAL A   9       3.942  -6.646   3.314  1.00  0.63           C  
ATOM     54  O   VAL A   9       2.922  -7.219   3.704  1.00  0.63           O  
ATOM     55  CB  VAL A   9       6.094  -7.879   3.245  1.00  0.63           C  
ATOM     56  CG1 VAL A   9       5.589  -8.818   4.367  1.00  0.63           C  
ATOM     57  CG2 VAL A   9       7.135  -8.606   2.365  1.00  0.63           C  
ATOM     58  N   TRP A  10       4.255  -5.373   3.656  1.00  0.50           N  
ATOM     59  CA  TRP A  10       3.475  -4.552   4.562  1.00  0.50           C  
ATOM     60  C   TRP A  10       3.128  -3.186   3.971  1.00  0.50           C  
ATOM     61  O   TRP A  10       2.097  -2.604   4.305  1.00  0.50           O  
ATOM     62  CB  TRP A  10       4.261  -4.319   5.879  1.00  0.50           C  
ATOM     63  CG  TRP A  10       4.502  -5.575   6.697  1.00  0.50           C  
ATOM     64  CD1 TRP A  10       5.654  -6.288   6.875  1.00  0.50           C  
ATOM     65  CD2 TRP A  10       3.487  -6.261   7.447  1.00  0.50           C  
ATOM     66  NE1 TRP A  10       5.423  -7.388   7.674  1.00  0.50           N  
ATOM     67  CE2 TRP A  10       4.095  -7.381   8.038  1.00  0.50           C  
ATOM     68  CE3 TRP A  10       2.136  -5.997   7.640  1.00  0.50           C  
ATOM     69  CZ2 TRP A  10       3.361  -8.245   8.839  1.00  0.50           C  
ATOM     70  CZ3 TRP A  10       1.396  -6.868   8.450  1.00  0.50           C  
ATOM     71  CH2 TRP A  10       2.001  -7.976   9.046  1.00  0.50           C  
ATOM     72  N   ILE A  11       3.965  -2.646   3.061  1.00  0.60           N  
ATOM     73  CA  ILE A  11       3.762  -1.365   2.403  1.00  0.60           C  
ATOM     74  C   ILE A  11       3.225  -1.594   0.988  1.00  0.60           C  
ATOM     75  O   ILE A  11       3.325  -2.724   0.509  1.00  0.60           O  
ATOM     76  CB  ILE A  11       5.059  -0.550   2.415  1.00  0.60           C  
ATOM     77  CG1 ILE A  11       6.212  -1.198   1.604  1.00  0.60           C  
ATOM     78  CG2 ILE A  11       5.387  -0.183   3.888  1.00  0.60           C  
ATOM     79  CD1 ILE A  11       7.305  -0.176   1.276  1.00  0.60           C  
ATOM     80  N   PRO A  12       2.615  -0.650   0.263  1.00  0.76           N  
ATOM     81  CA  PRO A  12       2.311  -0.830  -1.149  1.00  0.76           C  
ATOM     82  C   PRO A  12       3.556  -0.854  -2.006  1.00  0.76           C  
ATOM     83  O   PRO A  12       4.626  -0.479  -1.534  1.00  0.76           O  
ATOM     84  CB  PRO A  12       1.440   0.397  -1.476  1.00  0.76           C  
ATOM     85  CG  PRO A  12       1.966   1.501  -0.559  1.00  0.76           C  
ATOM     86  CD  PRO A  12       2.459   0.744   0.671  1.00  0.76           C  
ATOM     87  N   CYS A  13       3.422  -1.251  -3.287  1.00  0.83           N  
ATOM     88  CA  CYS A  13       4.436  -0.983  -4.289  1.00  0.83           C  
ATOM     89  C   CYS A  13       4.323   0.465  -4.696  1.00  0.83           C  
ATOM     90  O   CYS A  13       3.361   0.827  -5.384  1.00  0.83           O  
ATOM     91  CB  CYS A  13       4.221  -1.812  -5.587  1.00  0.83           C  
ATOM     92  SG  CYS A  13       4.316  -3.592  -5.323  1.00  0.83           S  
ATOM     93  N   LEU A  14       5.287   1.327  -4.327  1.00  0.76           N  
ATOM     94  CA  LEU A  14       5.370   2.693  -4.802  1.00  0.76           C  
ATOM     95  C   LEU A  14       5.840   2.703  -6.246  1.00  0.76           C  
ATOM     96  O   LEU A  14       5.578   3.644  -6.996  1.00  0.76           O  
ATOM     97  CB  LEU A  14       6.329   3.539  -3.930  1.00  0.76           C  
ATOM     98  CG  LEU A  14       5.813   3.838  -2.506  1.00  0.76           C  
ATOM     99  CD1 LEU A  14       6.918   4.510  -1.671  1.00  0.76           C  
ATOM    100  CD2 LEU A  14       4.539   4.706  -2.519  1.00  0.76           C  
ATOM    101  N   THR A  15       6.470   1.601  -6.717  1.00  0.78           N  
ATOM    102  CA  THR A  15       6.695   1.344  -8.139  1.00  0.78           C  
ATOM    103  C   THR A  15       5.425   1.124  -8.950  1.00  0.78           C  
ATOM    104  O   THR A  15       5.472   1.017 -10.175  1.00  0.78           O  
ATOM    105  CB  THR A  15       7.667   0.214  -8.464  1.00  0.78           C  
ATOM    106  OG1 THR A  15       7.240  -1.049  -7.988  1.00  0.78           O  
ATOM    107  CG2 THR A  15       9.028   0.536  -7.844  1.00  0.78           C  
ATOM    108  N   SER A  16       4.220   1.137  -8.329  1.00  0.80           N  
ATOM    109  CA  SER A  16       2.948   1.269  -9.042  1.00  0.80           C  
ATOM    110  C   SER A  16       2.881   2.534  -9.875  1.00  0.80           C  
ATOM    111  O   SER A  16       2.225   2.557 -10.915  1.00  0.80           O  
ATOM    112  CB  SER A  16       1.682   1.216  -8.138  1.00  0.80           C  
ATOM    113  OG  SER A  16       1.581   2.356  -7.280  1.00  0.80           O  
ATOM    114  N   ALA A  17       3.638   3.587  -9.480  1.00  0.72           N  
ATOM    115  CA  ALA A  17       3.841   4.810 -10.235  1.00  0.72           C  
ATOM    116  C   ALA A  17       4.404   4.579 -11.642  1.00  0.72           C  
ATOM    117  O   ALA A  17       4.103   5.326 -12.572  1.00  0.72           O  
ATOM    118  CB  ALA A  17       4.759   5.770  -9.441  1.00  0.72           C  
ATOM    119  N   ILE A  18       5.222   3.519 -11.839  1.00  0.72           N  
ATOM    120  CA  ILE A  18       5.782   3.150 -13.129  1.00  0.72           C  
ATOM    121  C   ILE A  18       5.098   1.906 -13.688  1.00  0.72           C  
ATOM    122  O   ILE A  18       5.562   1.288 -14.647  1.00  0.72           O  
ATOM    123  CB  ILE A  18       7.306   2.983 -13.081  1.00  0.72           C  
ATOM    124  CG1 ILE A  18       7.780   1.826 -12.165  1.00  0.72           C  
ATOM    125  CG2 ILE A  18       7.915   4.349 -12.675  1.00  0.72           C  
ATOM    126  CD1 ILE A  18       9.281   1.523 -12.268  1.00  0.72           C  
ATOM    127  N   GLY A  19       3.941   1.507 -13.112  1.00  0.82           N  
ATOM    128  CA  GLY A  19       3.132   0.413 -13.628  1.00  0.82           C  
ATOM    129  C   GLY A  19       3.356  -0.930 -13.006  1.00  0.82           C  
ATOM    130  O   GLY A  19       2.857  -1.934 -13.504  1.00  0.82           O  
ATOM    131  N   CYS A  20       4.117  -1.008 -11.907  1.00  0.84           N  
ATOM    132  CA  CYS A  20       4.316  -2.259 -11.201  1.00  0.84           C  
ATOM    133  C   CYS A  20       3.166  -2.600 -10.275  1.00  0.84           C  
ATOM    134  O   CYS A  20       2.313  -1.784  -9.936  1.00  0.84           O  
ATOM    135  CB  CYS A  20       5.633  -2.277 -10.405  1.00  0.84           C  
ATOM    136  SG  CYS A  20       7.056  -1.847 -11.448  1.00  0.84           S  
ATOM    137  N   SER A  21       3.101  -3.861  -9.834  1.00  0.85           N  
ATOM    138  CA  SER A  21       2.045  -4.291  -8.953  1.00  0.85           C  
ATOM    139  C   SER A  21       2.530  -5.374  -8.051  1.00  0.85           C  
ATOM    140  O   SER A  21       3.528  -6.041  -8.325  1.00  0.85           O  
ATOM    141  CB  SER A  21       0.757  -4.766  -9.695  1.00  0.85           C  
ATOM    142  OG  SER A  21       0.921  -5.810 -10.653  1.00  0.85           O  
ATOM    143  N   CYS A  22       1.835  -5.542  -6.908  1.00  0.83           N  
ATOM    144  CA  CYS A  22       2.216  -6.480  -5.882  1.00  0.83           C  
ATOM    145  C   CYS A  22       1.793  -7.880  -6.272  1.00  0.83           C  
ATOM    146  O   CYS A  22       0.609  -8.159  -6.455  1.00  0.83           O  
ATOM    147  CB  CYS A  22       1.592  -6.080  -4.516  1.00  0.83           C  
ATOM    148  SG  CYS A  22       2.243  -7.024  -3.115  1.00  0.83           S  
ATOM    149  N   LYS A  23       2.764  -8.794  -6.439  1.00  0.76           N  
ATOM    150  CA  LYS A  23       2.490 -10.163  -6.798  1.00  0.76           C  
ATOM    151  C   LYS A  23       3.212 -11.037  -5.817  1.00  0.76           C  
ATOM    152  O   LYS A  23       4.435 -11.145  -5.845  1.00  0.76           O  
ATOM    153  CB  LYS A  23       3.026 -10.458  -8.221  1.00  0.76           C  
ATOM    154  CG  LYS A  23       2.358  -9.614  -9.313  1.00  0.76           C  
ATOM    155  CD  LYS A  23       0.873  -9.977  -9.487  1.00  0.76           C  
ATOM    156  CE  LYS A  23       0.004  -8.904 -10.134  1.00  0.76           C  
ATOM    157  NZ  LYS A  23       0.590  -8.510 -11.425  1.00  0.76           N1+
ATOM    158  N   SER A  24       2.459 -11.656  -4.888  1.00  0.68           N  
ATOM    159  CA  SER A  24       2.996 -12.490  -3.822  1.00  0.68           C  
ATOM    160  C   SER A  24       4.120 -11.856  -3.039  1.00  0.68           C  
ATOM    161  O   SER A  24       5.143 -12.480  -2.750  1.00  0.68           O  
ATOM    162  CB  SER A  24       3.322 -13.929  -4.261  1.00  0.68           C  
ATOM    163  OG  SER A  24       2.105 -14.607  -4.575  1.00  0.68           O  
ATOM    164  N   LYS A  25       3.897 -10.584  -2.644  1.00  0.70           N  
ATOM    165  CA  LYS A  25       4.723  -9.768  -1.772  1.00  0.70           C  
ATOM    166  C   LYS A  25       5.918  -9.124  -2.444  1.00  0.70           C  
ATOM    167  O   LYS A  25       6.721  -8.463  -1.785  1.00  0.70           O  
ATOM    168  CB  LYS A  25       5.158 -10.476  -0.470  1.00  0.70           C  
ATOM    169  CG  LYS A  25       4.052 -11.351   0.130  1.00  0.70           C  
ATOM    170  CD  LYS A  25       4.302 -11.746   1.584  1.00  0.70           C  
ATOM    171  CE  LYS A  25       3.144 -12.570   2.157  1.00  0.70           C  
ATOM    172  NZ  LYS A  25       2.126 -11.670   2.752  1.00  0.70           N1+
ATOM    173  N   VAL A  26       6.029  -9.234  -3.778  1.00  0.83           N  
ATOM    174  CA  VAL A  26       7.116  -8.656  -4.541  1.00  0.83           C  
ATOM    175  C   VAL A  26       6.521  -7.812  -5.652  1.00  0.83           C  
ATOM    176  O   VAL A  26       5.499  -8.162  -6.245  1.00  0.83           O  
ATOM    177  CB  VAL A  26       8.041  -9.737  -5.090  1.00  0.83           C  
ATOM    178  CG1 VAL A  26       9.225  -9.116  -5.864  1.00  0.83           C  
ATOM    179  CG2 VAL A  26       8.567 -10.598  -3.919  1.00  0.83           C  
ATOM    180  N   CYS A  27       7.120  -6.642  -5.949  1.00  0.85           N  
ATOM    181  CA  CYS A  27       6.622  -5.752  -6.978  1.00  0.85           C  
ATOM    182  C   CYS A  27       7.193  -6.100  -8.343  1.00  0.85           C  
ATOM    183  O   CYS A  27       8.410  -6.198  -8.534  1.00  0.85           O  
ATOM    184  CB  CYS A  27       6.919  -4.279  -6.629  1.00  0.85           C  
ATOM    185  SG  CYS A  27       6.285  -3.859  -4.979  1.00  0.85           S  
ATOM    186  N   TYR A  28       6.306  -6.288  -9.333  1.00  0.83           N  
ATOM    187  CA  TYR A  28       6.629  -6.770 -10.659  1.00  0.83           C  
ATOM    188  C   TYR A  28       5.852  -5.979 -11.691  1.00  0.83           C  
ATOM    189  O   TYR A  28       4.749  -5.512 -11.393  1.00  0.83           O  
ATOM    190  CB  TYR A  28       6.135  -8.233 -10.817  1.00  0.83           C  
ATOM    191  CG  TYR A  28       7.138  -9.247 -10.378  1.00  0.83           C  
ATOM    192  CD1 TYR A  28       8.006  -9.772 -11.331  1.00  0.83           C  
ATOM    193  CD2 TYR A  28       7.186  -9.758  -9.078  1.00  0.83           C  
ATOM    194  CE1 TYR A  28       8.934 -10.763 -11.002  1.00  0.83           C  
ATOM    195  CE2 TYR A  28       8.103 -10.767  -8.746  1.00  0.83           C  
ATOM    196  CZ  TYR A  28       8.992 -11.259  -9.703  1.00  0.83           C  
ATOM    197  OH  TYR A  28       9.922 -12.263  -9.376  1.00  0.83           O  
ATOM    198  N   ARG A  29       6.380  -5.866 -12.933  1.00  0.49           N  
ATOM    199  CA  ARG A  29       5.678  -5.379 -14.104  1.00  0.49           C  
ATOM    200  C   ARG A  29       6.110  -6.206 -15.343  1.00  0.49           C  
ATOM    201  O   ARG A  29       7.299  -6.249 -15.634  1.00  0.49           O  
ATOM    202  CB  ARG A  29       6.054  -3.906 -14.388  1.00  0.49           C  
ATOM    203  CG  ARG A  29       5.347  -3.310 -15.614  1.00  0.49           C  
ATOM    204  CD  ARG A  29       5.850  -1.901 -15.913  1.00  0.49           C  
ATOM    205  NE  ARG A  29       5.061  -1.350 -17.059  1.00  0.49           N  
ATOM    206  CZ  ARG A  29       5.419  -1.440 -18.356  1.00  0.49           C  
ATOM    207  NH1 ARG A  29       6.482  -2.114 -18.743  1.00  0.49           N  
ATOM    208  NH2 ARG A  29       4.611  -0.917 -19.283  1.00  0.49           N  
ATOM    209  N   ASP A  30       5.189  -6.862 -16.091  1.00  0.48           N  
ATOM    210  CA  ASP A  30       5.388  -7.459 -17.426  1.00  0.48           C  
ATOM    211  C   ASP A  30       6.440  -8.556 -17.722  1.00  0.48           C  
ATOM    212  O   ASP A  30       7.628  -8.400 -17.345  1.00  0.48           O  
ATOM    213  CB  ASP A  30       5.443  -6.434 -18.580  1.00  0.48           C  
ATOM    214  CG  ASP A  30       4.194  -5.575 -18.655  1.00  0.48           C  
ATOM    215  OD1 ASP A  30       3.076  -6.107 -18.436  1.00  0.48           O  
ATOM    216  OD2 ASP A  30       4.348  -4.350 -18.925  1.00  0.48           O  
ATOM    217  OXT ASP A  30       6.015  -9.668 -18.148  1.00  0.48           O  
TER     218      ASP A  30 
CONECT   25  136
CONECT   50  148
CONECT   92  185
CONECT  136   25
CONECT  148   50
CONECT  185   92
END
