# Supplementary material for: Computational modeling of cyclotides as antimicrobial agents against Neisseria gonorrhoeae PorB porin protein: integration of docking, immune, and molecular dynamics simulations
Source: Front Chem. 2024 Nov 25;12:1493165. doi: 10.3389/fchem.2024.1493165 (PMC11628957; doi:10.3389/fchem.2024.1493165)
Supplement: Supplementary file 1 [file DataSheet1.ZIP › PDBs/Cyclotides PDB/Cycloviolacin O23.pdb]

REMARK   BIOVIA PDB file
REMARK   Created:  2024-04-30T16:13:15Z
SSBOND   1 CYS A   14    CYS A   28                                     
SSBOND   2 CYS A    5    CYS A   19                                     
SSBOND   3 CYS A    9    CYS A   21                                     
ATOM      1  N   GLY A   1      12.763   8.519   4.594  1.00  0.47           N1+
ATOM      2  CA  GLY A   1      12.690   8.411   3.110  1.00  0.47           C  
ATOM      3  C   GLY A   1      13.254   7.173   2.475  1.00  0.47           C  
ATOM      4  O   GLY A   1      13.034   6.975   1.276  1.00  0.47           O  
ATOM      5  N   LEU A   2      13.993   6.310   3.207  1.00  0.44           N  
ATOM      6  CA  LEU A   2      14.559   5.098   2.637  1.00  0.44           C  
ATOM      7  C   LEU A   2      13.799   3.839   3.062  1.00  0.44           C  
ATOM      8  O   LEU A   2      13.558   3.646   4.255  1.00  0.44           O  
ATOM      9  CB  LEU A   2      16.040   4.874   3.017  1.00  0.44           C  
ATOM     10  CG  LEU A   2      17.024   5.818   2.296  1.00  0.44           C  
ATOM     11  CD1 LEU A   2      18.372   5.860   3.038  1.00  0.44           C  
ATOM     12  CD2 LEU A   2      17.244   5.403   0.824  1.00  0.44           C  
ATOM     13  N   PRO A   3      13.423   2.931   2.161  1.00  0.61           N  
ATOM     14  CA  PRO A   3      12.606   1.766   2.481  1.00  0.61           C  
ATOM     15  C   PRO A   3      13.477   0.603   2.939  1.00  0.61           C  
ATOM     16  O   PRO A   3      13.556  -0.428   2.293  1.00  0.61           O  
ATOM     17  CB  PRO A   3      11.937   1.449   1.133  1.00  0.61           C  
ATOM     18  CG  PRO A   3      12.952   1.873   0.073  1.00  0.61           C  
ATOM     19  CD  PRO A   3      13.633   3.071   0.722  1.00  0.61           C  
ATOM     20  N   THR A   4      14.135   0.764   4.101  1.00  0.71           N  
ATOM     21  CA  THR A   4      15.143  -0.166   4.584  1.00  0.71           C  
ATOM     22  C   THR A   4      14.721  -0.778   5.896  1.00  0.71           C  
ATOM     23  O   THR A   4      15.524  -1.325   6.647  1.00  0.71           O  
ATOM     24  CB  THR A   4      16.503   0.496   4.740  1.00  0.71           C  
ATOM     25  OG1 THR A   4      16.430   1.690   5.511  1.00  0.71           O  
ATOM     26  CG2 THR A   4      17.003   0.898   3.343  1.00  0.71           C  
ATOM     27  N   CYS A   5      13.408  -0.736   6.191  1.00  0.76           N  
ATOM     28  CA  CYS A   5      12.888  -1.193   7.466  1.00  0.76           C  
ATOM     29  C   CYS A   5      12.416  -2.629   7.435  1.00  0.76           C  
ATOM     30  O   CYS A   5      12.091  -3.201   8.470  1.00  0.76           O  
ATOM     31  CB  CYS A   5      11.684  -0.326   7.898  1.00  0.76           C  
ATOM     32  SG  CYS A   5      12.153   1.420   8.075  1.00  0.76           S  
ATOM     33  N   GLY A   6      12.352  -3.249   6.232  1.00  0.71           N  
ATOM     34  CA  GLY A   6      11.809  -4.594   6.061  1.00  0.71           C  
ATOM     35  C   GLY A   6      10.374  -4.750   6.494  1.00  0.71           C  
ATOM     36  O   GLY A   6       9.978  -5.790   6.987  1.00  0.71           O  
ATOM     37  N   GLU A   7       9.581  -3.675   6.315  1.00  0.71           N  
ATOM     38  CA  GLU A   7       8.253  -3.594   6.866  1.00  0.71           C  
ATOM     39  C   GLU A   7       7.384  -2.771   5.929  1.00  0.71           C  
ATOM     40  O   GLU A   7       7.800  -1.760   5.371  1.00  0.71           O  
ATOM     41  CB  GLU A   7       8.291  -2.957   8.280  1.00  0.71           C  
ATOM     42  CG  GLU A   7       6.921  -2.954   9.005  1.00  0.71           C  
ATOM     43  CD  GLU A   7       6.906  -2.245  10.364  1.00  0.71           C  
ATOM     44  OE1 GLU A   7       5.929  -2.465  11.123  1.00  0.71           O  
ATOM     45  OE2 GLU A   7       7.824  -1.436  10.669  1.00  0.71           O  
ATOM     46  N   THR A   8       6.132  -3.221   5.721  1.00  0.70           N  
ATOM     47  CA  THR A   8       5.106  -2.462   5.028  1.00  0.70           C  
ATOM     48  C   THR A   8       4.118  -1.959   6.049  1.00  0.70           C  
ATOM     49  O   THR A   8       3.992  -2.487   7.141  1.00  0.70           O  
ATOM     50  CB  THR A   8       4.339  -3.256   3.972  1.00  0.70           C  
ATOM     51  OG1 THR A   8       3.780  -4.458   4.493  1.00  0.70           O  
ATOM     52  CG2 THR A   8       5.322  -3.648   2.859  1.00  0.70           C  
ATOM     53  N   CYS A   9       3.359  -0.907   5.697  1.00  0.68           N  
ATOM     54  CA  CYS A   9       2.418  -0.314   6.627  1.00  0.68           C  
ATOM     55  C   CYS A   9       1.120  -0.007   5.922  1.00  0.68           C  
ATOM     56  O   CYS A   9       0.657   1.128   5.876  1.00  0.68           O  
ATOM     57  CB  CYS A   9       2.971   0.962   7.306  1.00  0.68           C  
ATOM     58  SG  CYS A   9       3.650   2.192   6.147  1.00  0.68           S  
ATOM     59  N   PHE A  10       0.449  -1.042   5.373  1.00  0.59           N  
ATOM     60  CA  PHE A  10      -0.842  -0.886   4.716  1.00  0.59           C  
ATOM     61  C   PHE A  10      -1.894  -0.268   5.638  1.00  0.59           C  
ATOM     62  O   PHE A  10      -2.672   0.583   5.238  1.00  0.59           O  
ATOM     63  CB  PHE A  10      -1.315  -2.254   4.162  1.00  0.59           C  
ATOM     64  CG  PHE A  10      -2.636  -2.172   3.442  1.00  0.59           C  
ATOM     65  CD1 PHE A  10      -3.827  -2.528   4.092  1.00  0.59           C  
ATOM     66  CD2 PHE A  10      -2.711  -1.705   2.125  1.00  0.59           C  
ATOM     67  CE1 PHE A  10      -5.062  -2.412   3.446  1.00  0.59           C  
ATOM     68  CE2 PHE A  10      -3.943  -1.592   1.472  1.00  0.59           C  
ATOM     69  CZ  PHE A  10      -5.121  -1.949   2.131  1.00  0.59           C  
ATOM     70  N   GLY A  11      -1.876  -0.667   6.931  1.00  0.65           N  
ATOM     71  CA  GLY A  11      -2.762  -0.099   7.939  1.00  0.65           C  
ATOM     72  C   GLY A  11      -2.375   1.267   8.467  1.00  0.65           C  
ATOM     73  O   GLY A  11      -3.084   1.832   9.278  1.00  0.65           O  
ATOM     74  N   GLY A  12      -1.223   1.820   8.016  1.00  0.70           N  
ATOM     75  CA  GLY A  12      -0.816   3.190   8.314  1.00  0.70           C  
ATOM     76  C   GLY A  12       0.190   3.383   9.417  1.00  0.70           C  
ATOM     77  O   GLY A  12       0.647   4.496   9.649  1.00  0.70           O  
ATOM     78  N   THR A  13       0.592   2.302  10.101  1.00  0.71           N  
ATOM     79  CA  THR A  13       1.497   2.371  11.244  1.00  0.71           C  
ATOM     80  C   THR A  13       2.620   1.382  11.029  1.00  0.71           C  
ATOM     81  O   THR A  13       2.395   0.289  10.519  1.00  0.71           O  
ATOM     82  CB  THR A  13       0.813   2.062  12.569  1.00  0.71           C  
ATOM     83  OG1 THR A  13      -0.258   2.972  12.776  1.00  0.71           O  
ATOM     84  CG2 THR A  13       1.752   2.244  13.773  1.00  0.71           C  
ATOM     85  N   CYS A  14       3.859   1.766  11.405  1.00  0.74           N  
ATOM     86  CA  CYS A  14       5.036   0.914  11.389  1.00  0.74           C  
ATOM     87  C   CYS A  14       5.420   0.626  12.819  1.00  0.74           C  
ATOM     88  O   CYS A  14       5.272   1.489  13.686  1.00  0.74           O  
ATOM     89  CB  CYS A  14       6.264   1.601  10.739  1.00  0.74           C  
ATOM     90  SG  CYS A  14       5.925   2.056   9.029  1.00  0.74           S  
ATOM     91  N   ASN A  15       5.922  -0.592  13.085  1.00  0.76           N  
ATOM     92  CA  ASN A  15       6.311  -1.018  14.408  1.00  0.76           C  
ATOM     93  C   ASN A  15       7.822  -1.103  14.569  1.00  0.76           C  
ATOM     94  O   ASN A  15       8.324  -1.208  15.681  1.00  0.76           O  
ATOM     95  CB  ASN A  15       5.747  -2.426  14.701  1.00  0.76           C  
ATOM     96  CG  ASN A  15       4.224  -2.382  14.733  1.00  0.76           C  
ATOM     97  OD1 ASN A  15       3.591  -1.424  15.159  1.00  0.76           O  
ATOM     98  ND2 ASN A  15       3.600  -3.516  14.317  1.00  0.76           N  
ATOM     99  N   THR A  16       8.606  -1.047  13.466  1.00  0.79           N  
ATOM    100  CA  THR A  16      10.068  -1.041  13.573  1.00  0.79           C  
ATOM    101  C   THR A  16      10.612   0.246  14.206  1.00  0.79           C  
ATOM    102  O   THR A  16      10.269   1.339  13.750  1.00  0.79           O  
ATOM    103  CB  THR A  16      10.779  -1.304  12.247  1.00  0.79           C  
ATOM    104  OG1 THR A  16      10.474  -2.615  11.805  1.00  0.79           O  
ATOM    105  CG2 THR A  16      12.317  -1.284  12.366  1.00  0.79           C  
ATOM    106  N   PRO A  17      11.463   0.229  15.237  1.00  0.80           N  
ATOM    107  CA  PRO A  17      12.073   1.424  15.814  1.00  0.80           C  
ATOM    108  C   PRO A  17      12.789   2.324  14.826  1.00  0.80           C  
ATOM    109  O   PRO A  17      13.653   1.855  14.096  1.00  0.80           O  
ATOM    110  CB  PRO A  17      13.063   0.884  16.857  1.00  0.80           C  
ATOM    111  CG  PRO A  17      12.469  -0.461  17.280  1.00  0.80           C  
ATOM    112  CD  PRO A  17      11.816  -0.969  15.993  1.00  0.80           C  
ATOM    113  N   GLY A  18      12.432   3.626  14.809  1.00  0.84           N  
ATOM    114  CA  GLY A  18      13.012   4.609  13.908  1.00  0.84           C  
ATOM    115  C   GLY A  18      12.271   4.756  12.605  1.00  0.84           C  
ATOM    116  O   GLY A  18      12.452   5.714  11.893  1.00  0.84           O  
ATOM    117  N   CYS A  19      11.348   3.811  12.309  1.00  0.80           N  
ATOM    118  CA  CYS A  19      10.676   3.794  11.033  1.00  0.80           C  
ATOM    119  C   CYS A  19       9.302   4.416  11.136  1.00  0.80           C  
ATOM    120  O   CYS A  19       8.612   4.328  12.146  1.00  0.80           O  
ATOM    121  CB  CYS A  19      10.564   2.362  10.462  1.00  0.80           C  
ATOM    122  SG  CYS A  19      12.205   1.673  10.084  1.00  0.80           S  
ATOM    123  N   THR A  20       8.870   5.079  10.050  1.00  0.75           N  
ATOM    124  CA  THR A  20       7.580   5.746   9.991  1.00  0.75           C  
ATOM    125  C   THR A  20       6.916   5.336   8.698  1.00  0.75           C  
ATOM    126  O   THR A  20       7.531   4.770   7.816  1.00  0.75           O  
ATOM    127  CB  THR A  20       7.655   7.275  10.074  1.00  0.75           C  
ATOM    128  OG1 THR A  20       8.558   7.824   9.126  1.00  0.75           O  
ATOM    129  CG2 THR A  20       8.177   7.684  11.462  1.00  0.75           C  
ATOM    130  N   CYS A  21       5.582   5.565   8.592  1.00  0.72           N  
ATOM    131  CA  CYS A  21       4.836   5.101   7.436  1.00  0.72           C  
ATOM    132  C   CYS A  21       4.771   6.134   6.328  1.00  0.72           C  
ATOM    133  O   CYS A  21       3.992   7.072   6.383  1.00  0.72           O  
ATOM    134  CB  CYS A  21       3.382   4.702   7.811  1.00  0.72           C  
ATOM    135  SG  CYS A  21       2.501   3.830   6.469  1.00  0.72           S  
ATOM    136  N   ASP A  22       5.574   5.903   5.269  1.00  0.64           N  
ATOM    137  CA  ASP A  22       5.432   6.586   4.006  1.00  0.64           C  
ATOM    138  C   ASP A  22       4.404   5.829   3.176  1.00  0.64           C  
ATOM    139  O   ASP A  22       4.137   4.646   3.345  1.00  0.64           O  
ATOM    140  CB  ASP A  22       6.796   6.689   3.260  1.00  0.64           C  
ATOM    141  CG  ASP A  22       7.648   7.840   3.784  1.00  0.64           C  
ATOM    142  OD1 ASP A  22       7.126   8.720   4.504  1.00  0.64           O  
ATOM    143  OD2 ASP A  22       8.869   7.851   3.454  1.00  0.64           O  
ATOM    144  N   SER A  23       3.765   6.540   2.238  1.00  0.43           N  
ATOM    145  CA  SER A  23       2.754   5.976   1.371  1.00  0.43           C  
ATOM    146  C   SER A  23       3.196   6.094  -0.071  1.00  0.43           C  
ATOM    147  O   SER A  23       4.247   6.637  -0.393  1.00  0.43           O  
ATOM    148  CB  SER A  23       1.360   6.641   1.562  1.00  0.43           C  
ATOM    149  OG  SER A  23       1.360   8.025   1.195  1.00  0.43           O  
ATOM    150  N   SER A  24       2.371   5.550  -0.990  1.00  0.33           N  
ATOM    151  CA  SER A  24       2.553   5.687  -2.429  1.00  0.33           C  
ATOM    152  C   SER A  24       3.832   5.080  -3.002  1.00  0.33           C  
ATOM    153  O   SER A  24       4.600   5.751  -3.680  1.00  0.33           O  
ATOM    154  CB  SER A  24       2.369   7.157  -2.879  1.00  0.33           C  
ATOM    155  OG  SER A  24       1.038   7.586  -2.562  1.00  0.33           O  
ATOM    156  N   TRP A  25       4.132   3.776  -2.786  1.00  0.23           N  
ATOM    157  CA  TRP A  25       3.309   2.734  -2.171  1.00  0.23           C  
ATOM    158  C   TRP A  25       3.444   2.681  -0.651  1.00  0.23           C  
ATOM    159  O   TRP A  25       4.502   3.034  -0.145  1.00  0.23           O  
ATOM    160  CB  TRP A  25       3.620   1.333  -2.741  1.00  0.23           C  
ATOM    161  CG  TRP A  25       3.279   1.226  -4.201  1.00  0.23           C  
ATOM    162  CD1 TRP A  25       4.154   1.200  -5.240  1.00  0.23           C  
ATOM    163  CD2 TRP A  25       1.960   1.148  -4.774  1.00  0.23           C  
ATOM    164  NE1 TRP A  25       3.482   1.075  -6.428  1.00  0.23           N  
ATOM    165  CE2 TRP A  25       2.135   1.034  -6.163  1.00  0.23           C  
ATOM    166  CE3 TRP A  25       0.683   1.163  -4.212  1.00  0.23           C  
ATOM    167  CZ2 TRP A  25       1.045   0.901  -7.005  1.00  0.23           C  
ATOM    168  CZ3 TRP A  25      -0.419   1.036  -5.070  1.00  0.23           C  
ATOM    169  CH2 TRP A  25      -0.240   0.895  -6.448  1.00  0.23           C  
ATOM    170  N   PRO A  26       2.426   2.300   0.135  1.00  0.60           N  
ATOM    171  CA  PRO A  26       2.571   2.071   1.572  1.00  0.60           C  
ATOM    172  C   PRO A  26       3.776   1.264   2.030  1.00  0.60           C  
ATOM    173  O   PRO A  26       3.794   0.046   1.895  1.00  0.60           O  
ATOM    174  CB  PRO A  26       1.216   1.493   2.042  1.00  0.60           C  
ATOM    175  CG  PRO A  26       0.265   1.565   0.836  1.00  0.60           C  
ATOM    176  CD  PRO A  26       1.183   1.719  -0.373  1.00  0.60           C  
ATOM    177  N   ILE A  27       4.757   1.946   2.648  1.00  0.69           N  
ATOM    178  CA  ILE A  27       5.972   1.305   3.063  1.00  0.69           C  
ATOM    179  C   ILE A  27       6.572   2.027   4.242  1.00  0.69           C  
ATOM    180  O   ILE A  27       6.525   3.242   4.368  1.00  0.69           O  
ATOM    181  CB  ILE A  27       6.980   1.178   1.925  1.00  0.69           C  
ATOM    182  CG1 ILE A  27       8.118   0.218   2.333  1.00  0.69           C  
ATOM    183  CG2 ILE A  27       7.490   2.559   1.434  1.00  0.69           C  
ATOM    184  CD1 ILE A  27       8.957  -0.270   1.151  1.00  0.69           C  
ATOM    185  N   CYS A  28       7.174   1.275   5.178  1.00  0.74           N  
ATOM    186  CA  CYS A  28       7.909   1.888   6.256  1.00  0.74           C  
ATOM    187  C   CYS A  28       9.259   2.387   5.799  1.00  0.74           C  
ATOM    188  O   CYS A  28      10.007   1.675   5.117  1.00  0.74           O  
ATOM    189  CB  CYS A  28       8.091   0.894   7.409  1.00  0.74           C  
ATOM    190  SG  CYS A  28       6.474   0.395   8.038  1.00  0.74           S  
ATOM    191  N   THR A  29       9.611   3.627   6.169  1.00  0.74           N  
ATOM    192  CA  THR A  29      10.858   4.255   5.781  1.00  0.74           C  
ATOM    193  C   THR A  29      11.613   4.753   6.986  1.00  0.74           C  
ATOM    194  O   THR A  29      11.012   5.033   8.043  1.00  0.74           O  
ATOM    195  CB  THR A  29      10.706   5.409   4.791  1.00  0.74           C  
ATOM    196  OG1 THR A  29       9.933   6.462   5.330  1.00  0.74           O  
ATOM    197  CG2 THR A  29      10.060   4.890   3.495  1.00  0.74           C  
ATOM    198  N   HIS A  30      12.949   4.853   6.892  1.00  0.48           N  
ATOM    199  CA  HIS A  30      13.829   5.391   7.914  1.00  0.48           C  
ATOM    200  C   HIS A  30      14.760   6.428   7.273  1.00  0.48           C  
ATOM    201  O   HIS A  30      15.707   6.033   6.595  1.00  0.48           O  
ATOM    202  CB  HIS A  30      14.747   4.294   8.506  1.00  0.48           C  
ATOM    203  CG  HIS A  30      15.712   4.789   9.533  1.00  0.48           C  
ATOM    204  ND1 HIS A  30      15.203   5.093  10.768  1.00  0.48           N  
ATOM    205  CD2 HIS A  30      17.033   5.103   9.475  1.00  0.48           C  
ATOM    206  CE1 HIS A  30      16.208   5.586  11.446  1.00  0.48           C  
ATOM    207  NE2 HIS A  30      17.347   5.612  10.716  1.00  0.48           N  
ATOM    208  N   ASN A  31      14.561   7.745   7.503  1.00  0.46           N  
ATOM    209  CA  ASN A  31      15.339   8.874   6.914  1.00  0.46           C  
ATOM    210  C   ASN A  31      15.398   9.052   5.379  1.00  0.46           C  
ATOM    211  O   ASN A  31      15.601   8.081   4.636  1.00  0.46           O  
ATOM    212  CB  ASN A  31      16.827   8.958   7.222  1.00  0.46           C  
ATOM    213  CG  ASN A  31      17.087   8.904   8.701  1.00  0.46           C  
ATOM    214  OD1 ASN A  31      16.508   9.560   9.552  1.00  0.46           O  
ATOM    215  ND2 ASN A  31      18.099   8.048   8.983  1.00  0.46           N  
ATOM    216  OXT ASN A  31      15.033  10.192   4.934  1.00  0.46           O  
TER     217      ASN A  31 
CONECT   32  122
CONECT   58  135
CONECT   90  190
CONECT  122   32
CONECT  135   58
CONECT  190   90
END
