# Supplementary material for: Computational modeling of cyclotides as antimicrobial agents against Neisseria gonorrhoeae PorB porin protein: integration of docking, immune, and molecular dynamics simulations
Source: Front Chem. 2024 Nov 25;12:1493165. doi: 10.3389/fchem.2024.1493165 (PMC11628957; doi:10.3389/fchem.2024.1493165)
Supplement: Supplementary file 1 [file DataSheet1.ZIP › PDBs/Cyclotides PDB/Cycloviolacin O24.pdb]

REMARK   BIOVIA PDB file
REMARK   Created:  2024-04-30T16:49:56Z
SSBOND   1 CYS A   14    CYS A   27                                     
SSBOND   2 CYS A    9    CYS A   21                                     
SSBOND   3 CYS A    5    CYS A   19                                     
ATOM      1  N   GLY A   1       8.798  25.253  76.339  1.00  0.55           N1+
ATOM      2  CA  GLY A   1       8.809  25.086  74.841  1.00  0.55           C  
ATOM      3  C   GLY A   1       9.425  23.836  74.264  1.00  0.55           C  
ATOM      4  O   GLY A   1       9.144  23.498  73.126  1.00  0.55           O  
ATOM      5  N   LEU A   2      10.287  23.109  75.008  1.00  0.51           N  
ATOM      6  CA  LEU A   2      10.921  21.899  74.510  1.00  0.51           C  
ATOM      7  C   LEU A   2      10.132  20.634  74.849  1.00  0.51           C  
ATOM      8  O   LEU A   2       9.827  20.429  76.022  1.00  0.51           O  
ATOM      9  CB  LEU A   2      12.379  21.696  74.997  1.00  0.51           C  
ATOM     10  CG  LEU A   2      13.401  22.626  74.320  1.00  0.51           C  
ATOM     11  CD1 LEU A   2      14.725  22.659  75.101  1.00  0.51           C  
ATOM     12  CD2 LEU A   2      13.657  22.231  72.851  1.00  0.51           C  
ATOM     13  N   PRO A   3       9.785  19.739  73.926  1.00  0.70           N  
ATOM     14  CA  PRO A   3       8.912  18.603  74.193  1.00  0.70           C  
ATOM     15  C   PRO A   3       9.761  17.436  74.659  1.00  0.70           C  
ATOM     16  O   PRO A   3       9.889  16.423  73.977  1.00  0.70           O  
ATOM     17  CB  PRO A   3       8.278  18.332  72.816  1.00  0.70           C  
ATOM     18  CG  PRO A   3       9.343  18.756  71.802  1.00  0.70           C  
ATOM     19  CD  PRO A   3      10.036  19.915  72.503  1.00  0.70           C  
ATOM     20  N   THR A   4      10.376  17.567  75.840  1.00  0.78           N  
ATOM     21  CA  THR A   4      11.409  16.666  76.328  1.00  0.78           C  
ATOM     22  C   THR A   4      10.979  16.029  77.624  1.00  0.78           C  
ATOM     23  O   THR A   4      11.782  15.500  78.386  1.00  0.78           O  
ATOM     24  CB  THR A   4      12.740  17.381  76.514  1.00  0.78           C  
ATOM     25  OG1 THR A   4      12.590  18.579  77.263  1.00  0.78           O  
ATOM     26  CG2 THR A   4      13.257  17.803  75.131  1.00  0.78           C  
ATOM     27  N   CYS A   5       9.658  16.029  77.890  1.00  0.83           N  
ATOM     28  CA  CYS A   5       9.118  15.539  79.143  1.00  0.83           C  
ATOM     29  C   CYS A   5       8.658  14.104  79.074  1.00  0.83           C  
ATOM     30  O   CYS A   5       8.309  13.524  80.098  1.00  0.83           O  
ATOM     31  CB  CYS A   5       7.908  16.395  79.568  1.00  0.83           C  
ATOM     32  SG  CYS A   5       8.405  18.120  79.808  1.00  0.83           S  
ATOM     33  N   GLY A   6       8.636  13.494  77.860  1.00  0.72           N  
ATOM     34  CA  GLY A   6       8.088  12.153  77.644  1.00  0.72           C  
ATOM     35  C   GLY A   6       6.666  11.987  78.095  1.00  0.72           C  
ATOM     36  O   GLY A   6       6.295  10.951  78.635  1.00  0.72           O  
ATOM     37  N   GLU A   7       5.858  13.040  77.897  1.00  0.75           N  
ATOM     38  CA  GLU A   7       4.535  13.121  78.451  1.00  0.75           C  
ATOM     39  C   GLU A   7       3.656  13.944  77.531  1.00  0.75           C  
ATOM     40  O   GLU A   7       4.071  14.969  76.985  1.00  0.75           O  
ATOM     41  CB  GLU A   7       4.574  13.734  79.876  1.00  0.75           C  
ATOM     42  CG  GLU A   7       3.231  13.645  80.639  1.00  0.75           C  
ATOM     43  CD  GLU A   7       3.186  14.369  81.983  1.00  0.75           C  
ATOM     44  OE1 GLU A   7       2.207  14.127  82.737  1.00  0.75           O  
ATOM     45  OE2 GLU A   7       4.081  15.202  82.281  1.00  0.75           O  
ATOM     46  N   THR A   8       2.407  13.500  77.323  1.00  0.80           N  
ATOM     47  CA  THR A   8       1.361  14.275  76.683  1.00  0.80           C  
ATOM     48  C   THR A   8       0.383  14.728  77.737  1.00  0.80           C  
ATOM     49  O   THR A   8       0.293  14.166  78.823  1.00  0.80           O  
ATOM     50  CB  THR A   8       0.593  13.516  75.608  1.00  0.80           C  
ATOM     51  OG1 THR A   8       0.064  12.290  76.096  1.00  0.80           O  
ATOM     52  CG2 THR A   8       1.555  13.166  74.468  1.00  0.80           C  
ATOM     53  N   CYS A   9      -0.397  15.770  77.432  1.00  0.80           N  
ATOM     54  CA  CYS A   9      -1.331  16.353  78.368  1.00  0.80           C  
ATOM     55  C   CYS A   9      -2.623  16.669  77.658  1.00  0.80           C  
ATOM     56  O   CYS A   9      -3.088  17.803  77.641  1.00  0.80           O  
ATOM     57  CB  CYS A   9      -0.779  17.641  79.020  1.00  0.80           C  
ATOM     58  SG  CYS A   9      -0.120  18.862  77.842  1.00  0.80           S  
ATOM     59  N   PHE A  10      -3.283  15.645  77.076  1.00  0.66           N  
ATOM     60  CA  PHE A  10      -4.576  15.796  76.417  1.00  0.66           C  
ATOM     61  C   PHE A  10      -5.638  16.402  77.333  1.00  0.66           C  
ATOM     62  O   PHE A  10      -6.418  17.257  76.931  1.00  0.66           O  
ATOM     63  CB  PHE A  10      -5.036  14.420  75.863  1.00  0.66           C  
ATOM     64  CG  PHE A  10      -6.345  14.502  75.123  1.00  0.66           C  
ATOM     65  CD1 PHE A  10      -7.547  14.172  75.764  1.00  0.66           C  
ATOM     66  CD2 PHE A  10      -6.400  14.966  73.805  1.00  0.66           C  
ATOM     67  CE1 PHE A  10      -8.771  14.287  75.102  1.00  0.66           C  
ATOM     68  CE2 PHE A  10      -7.621  15.078  73.133  1.00  0.66           C  
ATOM     69  CZ  PHE A  10      -8.807  14.731  73.781  1.00  0.66           C  
ATOM     70  N   GLY A  11      -5.633  16.002  78.620  1.00  0.71           N  
ATOM     71  CA  GLY A  11      -6.535  16.548  79.625  1.00  0.71           C  
ATOM     72  C   GLY A  11      -6.163  17.908  80.167  1.00  0.71           C  
ATOM     73  O   GLY A  11      -6.887  18.448  80.995  1.00  0.71           O  
ATOM     74  N   GLY A  12      -5.026  18.494  79.729  1.00  0.75           N  
ATOM     75  CA  GLY A  12      -4.630  19.854  80.078  1.00  0.75           C  
ATOM     76  C   GLY A  12      -3.588  19.998  81.151  1.00  0.75           C  
ATOM     77  O   GLY A  12      -3.135  21.105  81.426  1.00  0.75           O  
ATOM     78  N   THR A  13      -3.156  18.889  81.767  1.00  0.79           N  
ATOM     79  CA  THR A  13      -2.251  18.915  82.912  1.00  0.79           C  
ATOM     80  C   THR A  13      -1.123  17.948  82.682  1.00  0.79           C  
ATOM     81  O   THR A  13      -1.358  16.842  82.204  1.00  0.79           O  
ATOM     82  CB  THR A  13      -2.939  18.549  84.218  1.00  0.79           C  
ATOM     83  OG1 THR A  13      -3.961  19.493  84.486  1.00  0.79           O  
ATOM     84  CG2 THR A  13      -1.996  18.608  85.427  1.00  0.79           C  
ATOM     85  N   CYS A  14       0.121  18.358  83.015  1.00  0.83           N  
ATOM     86  CA  CYS A  14       1.310  17.523  83.016  1.00  0.83           C  
ATOM     87  C   CYS A  14       1.686  17.220  84.442  1.00  0.83           C  
ATOM     88  O   CYS A  14       1.535  18.078  85.310  1.00  0.83           O  
ATOM     89  CB  CYS A  14       2.527  18.242  82.395  1.00  0.83           C  
ATOM     90  SG  CYS A  14       2.179  18.719  80.696  1.00  0.83           S  
ATOM     91  N   ASN A  15       2.179  16.001  84.708  1.00  0.78           N  
ATOM     92  CA  ASN A  15       2.554  15.569  86.034  1.00  0.78           C  
ATOM     93  C   ASN A  15       4.061  15.480  86.201  1.00  0.78           C  
ATOM     94  O   ASN A  15       4.548  15.339  87.324  1.00  0.78           O  
ATOM     95  CB  ASN A  15       1.977  14.165  86.305  1.00  0.78           C  
ATOM     96  CG  ASN A  15       0.460  14.225  86.342  1.00  0.78           C  
ATOM     97  OD1 ASN A  15      -0.157  15.172  86.831  1.00  0.78           O  
ATOM     98  ND2 ASN A  15      -0.191  13.146  85.852  1.00  0.78           N  
ATOM     99  N   THR A  16       4.859  15.572  85.115  1.00  0.81           N  
ATOM    100  CA  THR A  16       6.319  15.577  85.235  1.00  0.81           C  
ATOM    101  C   THR A  16       6.846  16.860  85.884  1.00  0.81           C  
ATOM    102  O   THR A  16       6.506  17.945  85.410  1.00  0.81           O  
ATOM    103  CB  THR A  16       7.051  15.338  83.921  1.00  0.81           C  
ATOM    104  OG1 THR A  16       6.756  14.035  83.451  1.00  0.81           O  
ATOM    105  CG2 THR A  16       8.579  15.320  84.067  1.00  0.81           C  
ATOM    106  N   PRO A  17       7.666  16.856  86.944  1.00  0.82           N  
ATOM    107  CA  PRO A  17       8.235  18.057  87.540  1.00  0.82           C  
ATOM    108  C   PRO A  17       8.945  18.989  86.579  1.00  0.82           C  
ATOM    109  O   PRO A  17       9.813  18.549  85.832  1.00  0.82           O  
ATOM    110  CB  PRO A  17       9.206  17.543  88.610  1.00  0.82           C  
ATOM    111  CG  PRO A  17       8.646  16.178  89.000  1.00  0.82           C  
ATOM    112  CD  PRO A  17       8.050  15.664  87.690  1.00  0.82           C  
ATOM    113  N   GLY A  18       8.589  20.287  86.584  1.00  0.85           N  
ATOM    114  CA  GLY A  18       9.179  21.283  85.697  1.00  0.85           C  
ATOM    115  C   GLY A  18       8.558  21.358  84.332  1.00  0.85           C  
ATOM    116  O   GLY A  18       8.933  22.220  83.541  1.00  0.85           O  
ATOM    117  N   CYS A  19       7.566  20.495  84.037  1.00  0.84           N  
ATOM    118  CA  CYS A  19       6.886  20.484  82.763  1.00  0.84           C  
ATOM    119  C   CYS A  19       5.515  21.104  82.853  1.00  0.84           C  
ATOM    120  O   CYS A  19       4.826  21.028  83.867  1.00  0.84           O  
ATOM    121  CB  CYS A  19       6.759  19.067  82.163  1.00  0.84           C  
ATOM    122  SG  CYS A  19       8.395  18.356  81.819  1.00  0.84           S  
ATOM    123  N   THR A  20       5.081  21.754  81.767  1.00  0.77           N  
ATOM    124  CA  THR A  20       3.808  22.442  81.693  1.00  0.77           C  
ATOM    125  C   THR A  20       3.154  22.010  80.409  1.00  0.77           C  
ATOM    126  O   THR A  20       3.794  21.391  79.562  1.00  0.77           O  
ATOM    127  CB  THR A  20       3.940  23.965  81.765  1.00  0.77           C  
ATOM    128  OG1 THR A  20       4.933  24.460  80.882  1.00  0.77           O  
ATOM    129  CG2 THR A  20       4.437  24.366  83.159  1.00  0.77           C  
ATOM    130  N   CYS A  21       1.831  22.230  80.269  1.00  0.79           N  
ATOM    131  CA  CYS A  21       1.082  21.755  79.122  1.00  0.79           C  
ATOM    132  C   CYS A  21       1.003  22.844  78.078  1.00  0.79           C  
ATOM    133  O   CYS A  21       0.562  23.948  78.387  1.00  0.79           O  
ATOM    134  CB  CYS A  21      -0.359  21.328  79.513  1.00  0.79           C  
ATOM    135  SG  CYS A  21      -1.254  20.504  78.164  1.00  0.79           S  
ATOM    136  N   ASP A  22       1.408  22.537  76.831  1.00  0.71           N  
ATOM    137  CA  ASP A  22       1.566  23.506  75.779  1.00  0.71           C  
ATOM    138  C   ASP A  22       1.038  22.924  74.484  1.00  0.71           C  
ATOM    139  O   ASP A  22       0.693  21.737  74.437  1.00  0.71           O  
ATOM    140  CB  ASP A  22       3.069  23.845  75.643  1.00  0.71           C  
ATOM    141  CG  ASP A  22       3.385  25.063  76.473  1.00  0.71           C  
ATOM    142  OD1 ASP A  22       2.863  26.139  76.088  1.00  0.71           O  
ATOM    143  OD2 ASP A  22       4.217  24.959  77.406  1.00  0.71           O  
ATOM    144  N   PRO A  23       0.886  23.678  73.397  1.00  0.50           N  
ATOM    145  CA  PRO A  23       0.454  23.099  72.151  1.00  0.50           C  
ATOM    146  C   PRO A  23       1.359  22.010  71.590  1.00  0.50           C  
ATOM    147  O   PRO A  23       2.575  22.126  71.695  1.00  0.50           O  
ATOM    148  CB  PRO A  23       0.323  24.251  71.160  1.00  0.50           C  
ATOM    149  CG  PRO A  23       0.160  25.504  72.023  1.00  0.50           C  
ATOM    150  CD  PRO A  23       0.770  25.135  73.387  1.00  0.50           C  
ATOM    151  N   TRP A  24       0.839  20.941  70.974  1.00  0.34           N  
ATOM    152  CA  TRP A  24      -0.561  20.590  70.898  1.00  0.34           C  
ATOM    153  C   TRP A  24      -0.758  19.308  71.648  1.00  0.34           C  
ATOM    154  O   TRP A  24      -0.261  18.273  71.261  1.00  0.34           O  
ATOM    155  CB  TRP A  24      -1.092  20.387  69.463  1.00  0.34           C  
ATOM    156  CG  TRP A  24      -0.995  21.599  68.587  1.00  0.34           C  
ATOM    157  CD1 TRP A  24       0.037  21.904  67.757  1.00  0.34           C  
ATOM    158  CD2 TRP A  24      -1.974  22.645  68.438  1.00  0.34           C  
ATOM    159  NE1 TRP A  24      -0.229  23.064  67.079  1.00  0.34           N  
ATOM    160  CE2 TRP A  24      -1.460  23.533  67.478  1.00  0.34           C  
ATOM    161  CE3 TRP A  24      -3.220  22.871  69.031  1.00  0.34           C  
ATOM    162  CZ2 TRP A  24      -2.181  24.648  67.090  1.00  0.34           C  
ATOM    163  CZ3 TRP A  24      -3.947  24.005  68.633  1.00  0.34           C  
ATOM    164  CH2 TRP A  24      -3.433  24.883  67.674  1.00  0.34           C  
ATOM    165  N   PRO A  25      -1.597  19.407  72.649  1.00  0.73           N  
ATOM    166  CA  PRO A  25      -1.538  18.579  73.864  1.00  0.73           C  
ATOM    167  C   PRO A  25      -0.195  17.991  74.362  1.00  0.73           C  
ATOM    168  O   PRO A  25      -0.210  16.841  74.807  1.00  0.73           O  
ATOM    169  CB  PRO A  25      -2.457  17.432  73.499  1.00  0.73           C  
ATOM    170  CG  PRO A  25      -3.562  18.028  72.604  1.00  0.73           C  
ATOM    171  CD  PRO A  25      -3.004  19.367  72.139  1.00  0.73           C  
ATOM    172  N   VAL A  26       0.924  18.731  74.410  1.00  0.79           N  
ATOM    173  CA  VAL A  26       2.246  18.140  74.657  1.00  0.79           C  
ATOM    174  C   VAL A  26       2.854  18.818  75.855  1.00  0.79           C  
ATOM    175  O   VAL A  26       2.831  20.039  75.980  1.00  0.79           O  
ATOM    176  CB  VAL A  26       3.213  18.276  73.471  1.00  0.79           C  
ATOM    177  CG1 VAL A  26       4.608  17.702  73.744  1.00  0.79           C  
ATOM    178  CG2 VAL A  26       2.666  17.501  72.272  1.00  0.79           C  
ATOM    179  N   CYS A  27       3.414  18.038  76.800  1.00  0.83           N  
ATOM    180  CA  CYS A  27       4.140  18.608  77.913  1.00  0.83           C  
ATOM    181  C   CYS A  27       5.500  19.114  77.498  1.00  0.83           C  
ATOM    182  O   CYS A  27       6.241  18.429  76.793  1.00  0.83           O  
ATOM    183  CB  CYS A  27       4.323  17.592  79.048  1.00  0.83           C  
ATOM    184  SG  CYS A  27       2.713  17.076  79.665  1.00  0.83           S  
ATOM    185  N   THR A  28       5.872  20.325  77.935  1.00  0.80           N  
ATOM    186  CA  THR A  28       7.142  20.925  77.574  1.00  0.80           C  
ATOM    187  C   THR A  28       7.879  21.404  78.799  1.00  0.80           C  
ATOM    188  O   THR A  28       7.281  21.681  79.830  1.00  0.80           O  
ATOM    189  CB  THR A  28       7.027  22.099  76.595  1.00  0.80           C  
ATOM    190  OG1 THR A  28       6.464  23.285  77.155  1.00  0.80           O  
ATOM    191  CG2 THR A  28       6.293  21.656  75.315  1.00  0.80           C  
ATOM    192  N   HIS A  29       9.222  21.503  78.698  1.00  0.56           N  
ATOM    193  CA  HIS A  29      10.057  22.061  79.738  1.00  0.56           C  
ATOM    194  C   HIS A  29      10.870  23.214  79.138  1.00  0.56           C  
ATOM    195  O   HIS A  29      11.877  22.963  78.498  1.00  0.56           O  
ATOM    196  CB  HIS A  29      11.070  21.017  80.269  1.00  0.56           C  
ATOM    197  CG  HIS A  29      11.997  21.590  81.288  1.00  0.56           C  
ATOM    198  ND1 HIS A  29      13.182  20.950  81.575  1.00  0.56           N  
ATOM    199  CD2 HIS A  29      11.877  22.718  82.033  1.00  0.56           C  
ATOM    200  CE1 HIS A  29      13.755  21.701  82.489  1.00  0.56           C  
ATOM    201  NE2 HIS A  29      13.009  22.784  82.805  1.00  0.56           N  
ATOM    202  N   ASN A  30      10.492  24.486  79.377  1.00  0.49           N  
ATOM    203  CA  ASN A  30      11.170  25.691  78.829  1.00  0.49           C  
ATOM    204  C   ASN A  30      11.329  25.898  77.304  1.00  0.49           C  
ATOM    205  O   ASN A  30      11.655  24.974  76.551  1.00  0.49           O  
ATOM    206  CB  ASN A  30      12.617  25.950  79.232  1.00  0.49           C  
ATOM    207  CG  ASN A  30      12.778  25.960  80.715  1.00  0.49           C  
ATOM    208  OD1 ASN A  30      12.024  26.519  81.511  1.00  0.49           O  
ATOM    209  ND2 ASN A  30      13.878  25.285  81.096  1.00  0.49           N  
ATOM    210  OXT ASN A  30      10.928  27.037  76.893  1.00  0.49           O  
TER     211      ASN A  30 
CONECT   32  122
CONECT   58  135
CONECT   90  184
CONECT  122   32
CONECT  135   58
CONECT  184   90
END
