# Supplementary material for: Computational modeling of cyclotides as antimicrobial agents against Neisseria gonorrhoeae PorB porin protein: integration of docking, immune, and molecular dynamics simulations
Source: Front Chem. 2024 Nov 25;12:1493165. doi: 10.3389/fchem.2024.1493165 (PMC11628957; doi:10.3389/fchem.2024.1493165)
Supplement: Supplementary file 1 [file DataSheet1.ZIP › PDBs/Cyclotides PDB/Cycloviolacin O25.pdb]

REMARK   BIOVIA PDB file
REMARK   Created:  2024-05-01T19:19:45Z
SSBOND   1 CYS B   13    CYS B   28                                     
SSBOND   2 CYS B    4    CYS B   21                                     
SSBOND   3 CYS B    8    CYS B   23                                     
ATOM      1  N   ASP B   1     -10.046  11.053  -7.230  1.00  0.55           N1+
ATOM      2  CA  ASP B   1      -9.289  11.695  -8.298  1.00  0.55           C  
ATOM      3  C   ASP B   1      -9.018  10.734  -9.444  1.00  0.55           C  
ATOM      4  O   ASP B   1      -9.102  11.120 -10.609  1.00  0.55           O  
ATOM      5  CB  ASP B   1      -8.068  12.237  -7.558  1.00  0.55           C  
ATOM      6  CG  ASP B   1      -7.533  13.368  -8.368  1.00  0.55           C  
ATOM      7  OD1 ASP B   1      -6.369  13.286  -8.810  1.00  0.55           O  
ATOM      8  OD2 ASP B   1      -8.337  14.315  -8.577  1.00  0.55           O  
ATOM      9  N   ILE B   2      -8.741   9.439  -9.162  1.00  0.69           N  
ATOM     10  CA  ILE B   2      -8.455   8.488 -10.219  1.00  0.69           C  
ATOM     11  C   ILE B   2      -9.694   7.848 -10.792  1.00  0.69           C  
ATOM     12  O   ILE B   2     -10.559   7.351 -10.072  1.00  0.69           O  
ATOM     13  CB  ILE B   2      -7.478   7.385  -9.852  1.00  0.69           C  
ATOM     14  CG1 ILE B   2      -6.170   7.996  -9.314  1.00  0.69           C  
ATOM     15  CG2 ILE B   2      -7.180   6.435 -11.050  1.00  0.69           C  
ATOM     16  CD1 ILE B   2      -5.255   6.951  -8.667  1.00  0.69           C  
ATOM     17  N   PHE B   3      -9.811   7.874 -12.140  1.00  0.69           N  
ATOM     18  CA  PHE B   3     -10.861   7.212 -12.873  1.00  0.69           C  
ATOM     19  C   PHE B   3     -10.854   5.688 -12.744  1.00  0.69           C  
ATOM     20  O   PHE B   3      -9.825   5.043 -12.919  1.00  0.69           O  
ATOM     21  CB  PHE B   3     -10.757   7.627 -14.371  1.00  0.69           C  
ATOM     22  CG  PHE B   3     -11.823   7.041 -15.241  1.00  0.69           C  
ATOM     23  CD1 PHE B   3     -13.126   7.072 -14.766  1.00  0.69           C  
ATOM     24  CD2 PHE B   3     -11.593   6.501 -16.518  1.00  0.69           C  
ATOM     25  CE1 PHE B   3     -14.189   6.635 -15.529  1.00  0.69           C  
ATOM     26  CE2 PHE B   3     -12.678   6.121 -17.323  1.00  0.69           C  
ATOM     27  CZ  PHE B   3     -13.984   6.221 -16.837  1.00  0.69           C  
ATOM     28  N   CYS B   4     -12.030   5.067 -12.509  1.00  0.77           N  
ATOM     29  CA  CYS B   4     -12.131   3.626 -12.353  1.00  0.77           C  
ATOM     30  C   CYS B   4     -12.545   2.902 -13.616  1.00  0.77           C  
ATOM     31  O   CYS B   4     -12.789   1.699 -13.601  1.00  0.77           O  
ATOM     32  CB  CYS B   4     -13.117   3.262 -11.232  1.00  0.77           C  
ATOM     33  SG  CYS B   4     -12.591   4.018  -9.676  1.00  0.77           S  
ATOM     34  N   GLY B   5     -12.633   3.611 -14.759  1.00  0.72           N  
ATOM     35  CA  GLY B   5     -12.942   2.966 -16.031  1.00  0.72           C  
ATOM     36  C   GLY B   5     -14.408   2.729 -16.280  1.00  0.72           C  
ATOM     37  O   GLY B   5     -14.768   1.801 -16.997  1.00  0.72           O  
ATOM     38  N   GLU B   6     -15.288   3.565 -15.699  1.00  0.68           N  
ATOM     39  CA  GLU B   6     -16.723   3.431 -15.848  1.00  0.68           C  
ATOM     40  C   GLU B   6     -17.416   4.782 -15.742  1.00  0.68           C  
ATOM     41  O   GLU B   6     -17.085   5.600 -14.887  1.00  0.68           O  
ATOM     42  CB  GLU B   6     -17.281   2.502 -14.750  1.00  0.68           C  
ATOM     43  CG  GLU B   6     -18.820   2.345 -14.750  1.00  0.68           C  
ATOM     44  CD  GLU B   6     -19.348   1.510 -13.592  1.00  0.68           C  
ATOM     45  OE1 GLU B   6     -20.564   1.199 -13.595  1.00  0.68           O  
ATOM     46  OE2 GLU B   6     -18.578   1.193 -12.653  1.00  0.68           O  
ATOM     47  N   THR B   7     -18.404   5.081 -16.603  1.00  0.67           N  
ATOM     48  CA  THR B   7     -19.127   6.345 -16.569  1.00  0.67           C  
ATOM     49  C   THR B   7     -20.434   6.164 -15.830  1.00  0.67           C  
ATOM     50  O   THR B   7     -20.902   5.050 -15.634  1.00  0.67           O  
ATOM     51  CB  THR B   7     -19.377   6.933 -17.954  1.00  0.67           C  
ATOM     52  OG1 THR B   7     -20.105   6.047 -18.793  1.00  0.67           O  
ATOM     53  CG2 THR B   7     -18.021   7.175 -18.635  1.00  0.67           C  
ATOM     54  N   CYS B   8     -21.070   7.256 -15.374  1.00  0.69           N  
ATOM     55  CA  CYS B   8     -22.222   7.128 -14.501  1.00  0.69           C  
ATOM     56  C   CYS B   8     -23.159   8.297 -14.710  1.00  0.69           C  
ATOM     57  O   CYS B   8     -23.348   9.152 -13.852  1.00  0.69           O  
ATOM     58  CB  CYS B   8     -21.801   6.994 -13.010  1.00  0.69           C  
ATOM     59  SG  CYS B   8     -20.596   8.235 -12.450  1.00  0.69           S  
ATOM     60  N   ALA B   9     -23.766   8.388 -15.912  1.00  0.58           N  
ATOM     61  CA  ALA B   9     -24.714   9.445 -16.206  1.00  0.58           C  
ATOM     62  C   ALA B   9     -26.120   9.193 -15.656  1.00  0.58           C  
ATOM     63  O   ALA B   9     -26.656  10.007 -14.911  1.00  0.58           O  
ATOM     64  CB  ALA B   9     -24.771   9.644 -17.734  1.00  0.58           C  
ATOM     65  N   PHE B  10     -26.726   8.031 -15.991  1.00  0.48           N  
ATOM     66  CA  PHE B  10     -28.031   7.648 -15.480  1.00  0.48           C  
ATOM     67  C   PHE B  10     -27.975   6.406 -14.607  1.00  0.48           C  
ATOM     68  O   PHE B  10     -28.881   6.156 -13.818  1.00  0.48           O  
ATOM     69  CB  PHE B  10     -29.014   7.331 -16.633  1.00  0.48           C  
ATOM     70  CG  PHE B  10     -29.299   8.540 -17.464  1.00  0.48           C  
ATOM     71  CD1 PHE B  10     -30.115   9.556 -16.958  1.00  0.48           C  
ATOM     72  CD2 PHE B  10     -28.793   8.667 -18.764  1.00  0.48           C  
ATOM     73  CE1 PHE B  10     -30.423  10.678 -17.730  1.00  0.48           C  
ATOM     74  CE2 PHE B  10     -29.095   9.789 -19.541  1.00  0.48           C  
ATOM     75  CZ  PHE B  10     -29.914  10.795 -19.025  1.00  0.48           C  
ATOM     76  N   ILE B  11     -26.895   5.603 -14.698  1.00  0.52           N  
ATOM     77  CA  ILE B  11     -26.779   4.334 -13.996  1.00  0.52           C  
ATOM     78  C   ILE B  11     -25.628   4.520 -13.023  1.00  0.52           C  
ATOM     79  O   ILE B  11     -24.622   5.109 -13.425  1.00  0.52           O  
ATOM     80  CB  ILE B  11     -26.548   3.136 -14.933  1.00  0.52           C  
ATOM     81  CG1 ILE B  11     -27.700   2.994 -15.960  1.00  0.52           C  
ATOM     82  CG2 ILE B  11     -26.430   1.812 -14.137  1.00  0.52           C  
ATOM     83  CD1 ILE B  11     -27.524   3.780 -17.269  1.00  0.52           C  
ATOM     84  N   PRO B  12     -25.714   4.145 -11.743  1.00  0.63           N  
ATOM     85  CA  PRO B  12     -24.623   4.286 -10.796  1.00  0.63           C  
ATOM     86  C   PRO B  12     -23.455   3.397 -11.108  1.00  0.63           C  
ATOM     87  O   PRO B  12     -23.560   2.501 -11.937  1.00  0.63           O  
ATOM     88  CB  PRO B  12     -25.243   3.915  -9.442  1.00  0.63           C  
ATOM     89  CG  PRO B  12     -26.376   2.958  -9.800  1.00  0.63           C  
ATOM     90  CD  PRO B  12     -26.881   3.520 -11.124  1.00  0.63           C  
ATOM     91  N   CYS B  13     -22.334   3.646 -10.412  1.00  0.68           N  
ATOM     92  CA  CYS B  13     -21.101   2.924 -10.598  1.00  0.68           C  
ATOM     93  C   CYS B  13     -21.206   1.516 -10.082  1.00  0.68           C  
ATOM     94  O   CYS B  13     -21.356   1.293  -8.876  1.00  0.68           O  
ATOM     95  CB  CYS B  13     -19.932   3.612  -9.849  1.00  0.68           C  
ATOM     96  SG  CYS B  13     -19.679   5.313 -10.405  1.00  0.68           S  
ATOM     97  N   ILE B  14     -21.047   0.527 -10.980  1.00  0.61           N  
ATOM     98  CA  ILE B  14     -20.806  -0.864 -10.636  1.00  0.61           C  
ATOM     99  C   ILE B  14     -19.518  -0.907  -9.831  1.00  0.61           C  
ATOM    100  O   ILE B  14     -19.464  -1.560  -8.787  1.00  0.61           O  
ATOM    101  CB  ILE B  14     -20.749  -1.771 -11.868  1.00  0.61           C  
ATOM    102  CG1 ILE B  14     -22.159  -1.872 -12.502  1.00  0.61           C  
ATOM    103  CG2 ILE B  14     -20.189  -3.179 -11.532  1.00  0.61           C  
ATOM    104  CD1 ILE B  14     -22.165  -2.509 -13.898  1.00  0.61           C  
ATOM    105  N   THR B  15     -18.492  -0.112 -10.239  1.00  0.62           N  
ATOM    106  CA  THR B  15     -17.217   0.122  -9.533  1.00  0.62           C  
ATOM    107  C   THR B  15     -17.269   0.585  -8.086  1.00  0.62           C  
ATOM    108  O   THR B  15     -16.243   0.624  -7.417  1.00  0.62           O  
ATOM    109  CB  THR B  15     -16.142   0.912 -10.273  1.00  0.62           C  
ATOM    110  OG1 THR B  15     -16.522   2.233 -10.635  1.00  0.62           O  
ATOM    111  CG2 THR B  15     -15.782   0.123 -11.537  1.00  0.62           C  
ATOM    112  N   HIS B  16     -18.467   0.813  -7.505  1.00  0.59           N  
ATOM    113  CA  HIS B  16     -18.694   0.843  -6.064  1.00  0.59           C  
ATOM    114  C   HIS B  16     -18.310  -0.470  -5.401  1.00  0.59           C  
ATOM    115  O   HIS B  16     -17.907  -0.510  -4.245  1.00  0.59           O  
ATOM    116  CB  HIS B  16     -20.182   1.112  -5.742  1.00  0.59           C  
ATOM    117  CG  HIS B  16     -20.497   1.193  -4.283  1.00  0.59           C  
ATOM    118  ND1 HIS B  16     -20.118   2.316  -3.586  1.00  0.59           N  
ATOM    119  CD2 HIS B  16     -21.051   0.280  -3.441  1.00  0.59           C  
ATOM    120  CE1 HIS B  16     -20.437   2.069  -2.337  1.00  0.59           C  
ATOM    121  NE2 HIS B  16     -21.011   0.850  -2.189  1.00  0.59           N  
ATOM    122  N   VAL B  17     -18.442  -1.595  -6.131  1.00  0.58           N  
ATOM    123  CA  VAL B  17     -17.925  -2.881  -5.696  1.00  0.58           C  
ATOM    124  C   VAL B  17     -16.434  -3.062  -6.105  1.00  0.58           C  
ATOM    125  O   VAL B  17     -15.605  -3.248  -5.212  1.00  0.58           O  
ATOM    126  CB  VAL B  17     -18.863  -4.009  -6.158  1.00  0.58           C  
ATOM    127  CG1 VAL B  17     -18.255  -5.391  -5.830  1.00  0.58           C  
ATOM    128  CG2 VAL B  17     -20.323  -3.823  -5.665  1.00  0.58           C  
ATOM    129  N   PRO B  18     -15.970  -2.976  -7.364  1.00  0.53           N  
ATOM    130  CA  PRO B  18     -14.555  -3.036  -7.708  1.00  0.53           C  
ATOM    131  C   PRO B  18     -13.793  -1.769  -7.387  1.00  0.53           C  
ATOM    132  O   PRO B  18     -13.759  -0.847  -8.198  1.00  0.53           O  
ATOM    133  CB  PRO B  18     -14.501  -3.292  -9.234  1.00  0.53           C  
ATOM    134  CG  PRO B  18     -15.894  -3.742  -9.653  1.00  0.53           C  
ATOM    135  CD  PRO B  18     -16.793  -3.324  -8.505  1.00  0.53           C  
ATOM    136  N   GLY B  19     -13.118  -1.723  -6.227  1.00  0.46           N  
ATOM    137  CA  GLY B  19     -12.261  -0.603  -5.859  1.00  0.46           C  
ATOM    138  C   GLY B  19     -12.964   0.499  -5.124  1.00  0.46           C  
ATOM    139  O   GLY B  19     -12.322   1.464  -4.732  1.00  0.46           O  
ATOM    140  N   THR B  20     -14.284   0.365  -4.887  1.00  0.46           N  
ATOM    141  CA  THR B  20     -15.053   1.209  -3.973  1.00  0.46           C  
ATOM    142  C   THR B  20     -15.244   2.613  -4.522  1.00  0.46           C  
ATOM    143  O   THR B  20     -15.264   3.615  -3.810  1.00  0.46           O  
ATOM    144  CB  THR B  20     -14.535   1.188  -2.535  1.00  0.46           C  
ATOM    145  OG1 THR B  20     -14.244  -0.142  -2.126  1.00  0.46           O  
ATOM    146  CG2 THR B  20     -15.576   1.691  -1.525  1.00  0.46           C  
ATOM    147  N   CYS B  21     -15.396   2.725  -5.854  1.00  0.73           N  
ATOM    148  CA  CYS B  21     -15.496   3.989  -6.550  1.00  0.73           C  
ATOM    149  C   CYS B  21     -16.857   4.633  -6.440  1.00  0.73           C  
ATOM    150  O   CYS B  21     -17.865   4.008  -6.121  1.00  0.73           O  
ATOM    151  CB  CYS B  21     -15.122   3.895  -8.045  1.00  0.73           C  
ATOM    152  SG  CYS B  21     -13.599   2.943  -8.300  1.00  0.73           S  
ATOM    153  N   SER B  22     -16.920   5.938  -6.746  1.00  0.74           N  
ATOM    154  CA  SER B  22     -18.137   6.696  -6.562  1.00  0.74           C  
ATOM    155  C   SER B  22     -18.274   7.659  -7.698  1.00  0.74           C  
ATOM    156  O   SER B  22     -17.284   8.061  -8.309  1.00  0.74           O  
ATOM    157  CB  SER B  22     -18.129   7.532  -5.260  1.00  0.74           C  
ATOM    158  OG  SER B  22     -17.949   6.687  -4.128  1.00  0.74           O  
ATOM    159  N   CYS B  23     -19.512   8.083  -8.004  1.00  0.74           N  
ATOM    160  CA  CYS B  23     -19.782   8.928  -9.150  1.00  0.74           C  
ATOM    161  C   CYS B  23     -19.454  10.390  -8.875  1.00  0.74           C  
ATOM    162  O   CYS B  23     -19.969  10.984  -7.929  1.00  0.74           O  
ATOM    163  CB  CYS B  23     -21.265   8.810  -9.583  1.00  0.74           C  
ATOM    164  SG  CYS B  23     -21.596   9.503 -11.228  1.00  0.74           S  
ATOM    165  N   LYS B  24     -18.576  11.005  -9.687  1.00  0.69           N  
ATOM    166  CA  LYS B  24     -18.275  12.420  -9.616  1.00  0.69           C  
ATOM    167  C   LYS B  24     -18.168  12.871 -11.047  1.00  0.69           C  
ATOM    168  O   LYS B  24     -17.498  12.227 -11.844  1.00  0.69           O  
ATOM    169  CB  LYS B  24     -16.913  12.747  -8.931  1.00  0.69           C  
ATOM    170  CG  LYS B  24     -16.688  12.059  -7.576  1.00  0.69           C  
ATOM    171  CD  LYS B  24     -17.488  12.741  -6.458  1.00  0.69           C  
ATOM    172  CE  LYS B  24     -18.015  11.798  -5.378  1.00  0.69           C  
ATOM    173  NZ  LYS B  24     -16.878  11.126  -4.728  1.00  0.69           N1+
ATOM    174  N   SER B  25     -18.842  13.960 -11.449  1.00  0.67           N  
ATOM    175  CA  SER B  25     -18.654  14.543 -12.778  1.00  0.67           C  
ATOM    176  C   SER B  25     -18.990  13.616 -13.939  1.00  0.67           C  
ATOM    177  O   SER B  25     -18.390  13.696 -15.011  1.00  0.67           O  
ATOM    178  CB  SER B  25     -17.239  15.145 -12.974  1.00  0.67           C  
ATOM    179  OG  SER B  25     -16.970  16.102 -11.948  1.00  0.67           O  
ATOM    180  N   LYS B  26     -19.990  12.726 -13.720  1.00  0.64           N  
ATOM    181  CA  LYS B  26     -20.497  11.710 -14.636  1.00  0.64           C  
ATOM    182  C   LYS B  26     -19.562  10.544 -14.831  1.00  0.64           C  
ATOM    183  O   LYS B  26     -19.709   9.734 -15.749  1.00  0.64           O  
ATOM    184  CB  LYS B  26     -20.917  12.284 -16.000  1.00  0.64           C  
ATOM    185  CG  LYS B  26     -21.890  13.452 -15.849  1.00  0.64           C  
ATOM    186  CD  LYS B  26     -22.463  13.921 -17.189  1.00  0.64           C  
ATOM    187  CE  LYS B  26     -21.416  14.587 -18.085  1.00  0.64           C  
ATOM    188  NZ  LYS B  26     -22.076  15.272 -19.217  1.00  0.64           N1+
ATOM    189  N   VAL B  27     -18.593  10.429 -13.927  1.00  0.73           N  
ATOM    190  CA  VAL B  27     -17.475   9.548 -14.057  1.00  0.73           C  
ATOM    191  C   VAL B  27     -17.252   8.820 -12.722  1.00  0.73           C  
ATOM    192  O   VAL B  27     -17.381   9.392 -11.640  1.00  0.73           O  
ATOM    193  CB  VAL B  27     -16.303  10.418 -14.460  1.00  0.73           C  
ATOM    194  CG1 VAL B  27     -15.034   9.589 -14.450  1.00  0.73           C  
ATOM    195  CG2 VAL B  27     -16.409  10.935 -15.909  1.00  0.73           C  
ATOM    196  N   CYS B  28     -16.950   7.503 -12.732  1.00  0.78           N  
ATOM    197  CA  CYS B  28     -16.666   6.761 -11.512  1.00  0.78           C  
ATOM    198  C   CYS B  28     -15.215   6.915 -11.080  1.00  0.78           C  
ATOM    199  O   CYS B  28     -14.295   6.570 -11.820  1.00  0.78           O  
ATOM    200  CB  CYS B  28     -16.978   5.263 -11.687  1.00  0.78           C  
ATOM    201  SG  CYS B  28     -18.714   5.006 -12.146  1.00  0.78           S  
ATOM    202  N   TYR B  29     -14.974   7.433  -9.860  1.00  0.71           N  
ATOM    203  CA  TYR B  29     -13.654   7.775  -9.365  1.00  0.71           C  
ATOM    204  C   TYR B  29     -13.404   7.181  -7.998  1.00  0.71           C  
ATOM    205  O   TYR B  29     -14.331   7.107  -7.186  1.00  0.71           O  
ATOM    206  CB  TYR B  29     -13.527   9.292  -9.096  1.00  0.71           C  
ATOM    207  CG  TYR B  29     -13.381  10.111 -10.329  1.00  0.71           C  
ATOM    208  CD1 TYR B  29     -12.115  10.351 -10.853  1.00  0.71           C  
ATOM    209  CD2 TYR B  29     -14.470  10.774 -10.891  1.00  0.71           C  
ATOM    210  CE1 TYR B  29     -11.927  11.226 -11.928  1.00  0.71           C  
ATOM    211  CE2 TYR B  29     -14.283  11.699 -11.926  1.00  0.71           C  
ATOM    212  CZ  TYR B  29     -13.018  11.895 -12.474  1.00  0.71           C  
ATOM    213  OH  TYR B  29     -12.854  12.763 -13.566  1.00  0.71           O  
ATOM    214  N   PHE B  30     -12.133   6.841  -7.685  1.00  0.65           N  
ATOM    215  CA  PHE B  30     -11.684   6.503  -6.348  1.00  0.65           C  
ATOM    216  C   PHE B  30     -10.434   7.316  -6.012  1.00  0.65           C  
ATOM    217  O   PHE B  30      -9.396   7.034  -6.606  1.00  0.65           O  
ATOM    218  CB  PHE B  30     -11.288   5.011  -6.238  1.00  0.65           C  
ATOM    219  CG  PHE B  30     -11.107   4.608  -4.810  1.00  0.65           C  
ATOM    220  CD1 PHE B  30      -9.854   4.426  -4.208  1.00  0.65           C  
ATOM    221  CD2 PHE B  30     -12.252   4.443  -4.040  1.00  0.65           C  
ATOM    222  CE1 PHE B  30      -9.768   3.999  -2.875  1.00  0.65           C  
ATOM    223  CE2 PHE B  30     -12.176   4.049  -2.706  1.00  0.65           C  
ATOM    224  CZ  PHE B  30     -10.932   3.804  -2.124  1.00  0.65           C  
ATOM    225  N   ASN B  31     -10.493   8.298  -5.082  1.00  0.51           N  
ATOM    226  CA  ASN B  31      -9.396   9.125  -4.527  1.00  0.51           C  
ATOM    227  C   ASN B  31      -8.245   9.720  -5.373  1.00  0.51           C  
ATOM    228  O   ASN B  31      -8.000   9.312  -6.529  1.00  0.51           O  
ATOM    229  CB  ASN B  31      -8.573   8.451  -3.428  1.00  0.51           C  
ATOM    230  CG  ASN B  31      -9.450   7.901  -2.339  1.00  0.51           C  
ATOM    231  OD1 ASN B  31     -10.480   8.434  -1.919  1.00  0.51           O  
ATOM    232  ND2 ASN B  31      -8.967   6.738  -1.865  1.00  0.51           N  
ATOM    233  OXT ASN B  31      -7.641  10.685  -4.848  1.00  0.51           O  
TER     234      ASN B  31 
CONECT   33  152
CONECT   59  164
CONECT   96  201
CONECT  152   33
CONECT  164   59
CONECT  201   96
END
