# Supplementary material for: Computational modeling of cyclotides as antimicrobial agents against Neisseria gonorrhoeae PorB porin protein: integration of docking, immune, and molecular dynamics simulations
Source: Front Chem. 2024 Nov 25;12:1493165. doi: 10.3389/fchem.2024.1493165 (PMC11628957; doi:10.3389/fchem.2024.1493165)
Supplement: Supplementary file 1 [file DataSheet1.ZIP › PDBs/Cyclotides PDB/Globa A.pdb]

REMARK   BIOVIA PDB file
REMARK   Created:  2024-04-30T21:32:42Z
SSBOND   1 CYS A   13    CYS A   27                                     
SSBOND   2 CYS A    8    CYS A   22                                     
SSBOND   3 CYS A    4    CYS A   20                                     
ATOM      1  N   GLY A   1       7.331  11.343   0.244  1.00  0.53           N1+
ATOM      2  CA  GLY A   1       8.530  12.214   0.440  1.00  0.53           C  
ATOM      3  C   GLY A   1       8.866  12.513   1.869  1.00  0.53           C  
ATOM      4  O   GLY A   1       9.984  12.936   2.115  1.00  0.53           O  
ATOM      5  N   ILE A   2       7.955  12.315   2.852  1.00  0.56           N  
ATOM      6  CA  ILE A   2       8.234  12.597   4.257  1.00  0.56           C  
ATOM      7  C   ILE A   2       8.347  11.287   5.022  1.00  0.56           C  
ATOM      8  O   ILE A   2       7.479  10.431   4.835  1.00  0.56           O  
ATOM      9  CB  ILE A   2       7.176  13.469   4.932  1.00  0.56           C  
ATOM     10  CG1 ILE A   2       7.109  14.839   4.224  1.00  0.56           C  
ATOM     11  CG2 ILE A   2       7.452  13.668   6.448  1.00  0.56           C  
ATOM     12  CD1 ILE A   2       5.939  15.719   4.687  1.00  0.56           C  
ATOM     13  N   PRO A   3       9.373  11.019   5.836  1.00  0.86           N  
ATOM     14  CA  PRO A   3       9.464   9.817   6.640  1.00  0.86           C  
ATOM     15  C   PRO A   3       8.447   9.791   7.748  1.00  0.86           C  
ATOM     16  O   PRO A   3       8.108  10.823   8.317  1.00  0.86           O  
ATOM     17  CB  PRO A   3      10.888   9.843   7.218  1.00  0.86           C  
ATOM     18  CG  PRO A   3      11.268  11.326   7.246  1.00  0.86           C  
ATOM     19  CD  PRO A   3      10.513  11.906   6.052  1.00  0.86           C  
ATOM     20  N   CYS A   4       7.961   8.595   8.090  1.00  0.83           N  
ATOM     21  CA  CYS A   4       6.913   8.442   9.078  1.00  0.83           C  
ATOM     22  C   CYS A   4       7.442   8.020  10.429  1.00  0.83           C  
ATOM     23  O   CYS A   4       6.679   7.705  11.337  1.00  0.83           O  
ATOM     24  CB  CYS A   4       5.890   7.411   8.581  1.00  0.83           C  
ATOM     25  SG  CYS A   4       5.129   7.992   7.040  1.00  0.83           S  
ATOM     26  N   GLY A   5       8.782   8.004  10.593  1.00  0.85           N  
ATOM     27  CA  GLY A   5       9.413   7.652  11.860  1.00  0.85           C  
ATOM     28  C   GLY A   5       9.396   6.185  12.170  1.00  0.85           C  
ATOM     29  O   GLY A   5       9.301   5.788  13.326  1.00  0.85           O  
ATOM     30  N   GLU A   6       9.500   5.344  11.130  1.00  0.79           N  
ATOM     31  CA  GLU A   6       9.415   3.920  11.294  1.00  0.79           C  
ATOM     32  C   GLU A   6      10.341   3.261  10.295  1.00  0.79           C  
ATOM     33  O   GLU A   6      10.342   3.568   9.100  1.00  0.79           O  
ATOM     34  CB  GLU A   6       7.955   3.434  11.139  1.00  0.79           C  
ATOM     35  CG  GLU A   6       7.767   1.926  11.446  1.00  0.79           C  
ATOM     36  CD  GLU A   6       6.353   1.392  11.228  1.00  0.79           C  
ATOM     37  OE1 GLU A   6       6.054   0.296  11.760  1.00  0.79           O  
ATOM     38  OE2 GLU A   6       5.561   2.031  10.494  1.00  0.79           O  
ATOM     39  N   SER A   7      11.207   2.359  10.785  1.00  0.73           N  
ATOM     40  CA  SER A   7      12.004   1.474   9.953  1.00  0.73           C  
ATOM     41  C   SER A   7      11.178   0.356   9.355  1.00  0.73           C  
ATOM     42  O   SER A   7      10.386  -0.267  10.052  1.00  0.73           O  
ATOM     43  CB  SER A   7      13.130   0.817  10.800  1.00  0.73           C  
ATOM     44  OG  SER A   7      13.939  -0.099  10.058  1.00  0.73           O  
ATOM     45  N   CYS A   8      11.428   0.010   8.081  1.00  0.75           N  
ATOM     46  CA  CYS A   8      10.933  -1.229   7.508  1.00  0.75           C  
ATOM     47  C   CYS A   8      12.090  -2.030   6.956  1.00  0.75           C  
ATOM     48  O   CYS A   8      12.008  -2.669   5.909  1.00  0.75           O  
ATOM     49  CB  CYS A   8       9.812  -1.054   6.456  1.00  0.75           C  
ATOM     50  SG  CYS A   8      10.196   0.153   5.161  1.00  0.75           S  
ATOM     51  N   VAL A   9      13.229  -2.027   7.684  1.00  0.62           N  
ATOM     52  CA  VAL A   9      14.349  -2.928   7.434  1.00  0.62           C  
ATOM     53  C   VAL A   9      13.949  -4.393   7.538  1.00  0.62           C  
ATOM     54  O   VAL A   9      14.363  -5.212   6.719  1.00  0.62           O  
ATOM     55  CB  VAL A   9      15.504  -2.642   8.396  1.00  0.62           C  
ATOM     56  CG1 VAL A   9      16.613  -3.714   8.324  1.00  0.62           C  
ATOM     57  CG2 VAL A   9      16.119  -1.266   8.069  1.00  0.62           C  
ATOM     58  N   PHE A  10      13.114  -4.730   8.540  1.00  0.52           N  
ATOM     59  CA  PHE A  10      12.626  -6.076   8.756  1.00  0.52           C  
ATOM     60  C   PHE A  10      11.111  -6.088   8.803  1.00  0.52           C  
ATOM     61  O   PHE A  10      10.452  -6.717   7.980  1.00  0.52           O  
ATOM     62  CB  PHE A  10      13.169  -6.673  10.081  1.00  0.52           C  
ATOM     63  CG  PHE A  10      14.657  -6.868  10.024  1.00  0.52           C  
ATOM     64  CD1 PHE A  10      15.205  -7.901   9.254  1.00  0.52           C  
ATOM     65  CD2 PHE A  10      15.528  -6.026  10.729  1.00  0.52           C  
ATOM     66  CE1 PHE A  10      16.588  -8.090   9.183  1.00  0.52           C  
ATOM     67  CE2 PHE A  10      16.914  -6.205  10.661  1.00  0.52           C  
ATOM     68  CZ  PHE A  10      17.443  -7.240   9.887  1.00  0.52           C  
ATOM     69  N   ILE A  11      10.509  -5.406   9.795  1.00  0.56           N  
ATOM     70  CA  ILE A  11       9.071  -5.287   9.950  1.00  0.56           C  
ATOM     71  C   ILE A  11       8.385  -4.545   8.801  1.00  0.56           C  
ATOM     72  O   ILE A  11       9.025  -3.722   8.150  1.00  0.56           O  
ATOM     73  CB  ILE A  11       8.712  -4.632  11.282  1.00  0.56           C  
ATOM     74  CG1 ILE A  11       9.191  -3.163  11.345  1.00  0.56           C  
ATOM     75  CG2 ILE A  11       9.283  -5.489  12.437  1.00  0.56           C  
ATOM     76  CD1 ILE A  11       8.660  -2.395  12.559  1.00  0.56           C  
ATOM     77  N   PRO A  12       7.128  -4.773   8.457  1.00  0.73           N  
ATOM     78  CA  PRO A  12       6.367  -3.833   7.653  1.00  0.73           C  
ATOM     79  C   PRO A  12       6.086  -2.528   8.352  1.00  0.73           C  
ATOM     80  O   PRO A  12       6.297  -2.413   9.551  1.00  0.73           O  
ATOM     81  CB  PRO A  12       5.064  -4.586   7.371  1.00  0.73           C  
ATOM     82  CG  PRO A  12       4.859  -5.485   8.595  1.00  0.73           C  
ATOM     83  CD  PRO A  12       6.283  -5.808   9.045  1.00  0.73           C  
ATOM     84  N   CYS A  13       5.570  -1.545   7.598  1.00  0.76           N  
ATOM     85  CA  CYS A  13       5.186  -0.260   8.137  1.00  0.76           C  
ATOM     86  C   CYS A  13       3.804  -0.340   8.731  1.00  0.76           C  
ATOM     87  O   CYS A  13       2.809  -0.356   8.003  1.00  0.76           O  
ATOM     88  CB  CYS A  13       5.143   0.820   7.023  1.00  0.76           C  
ATOM     89  SG  CYS A  13       6.756   1.041   6.237  1.00  0.76           S  
ATOM     90  N   ILE A  14       3.683  -0.345  10.072  1.00  0.69           N  
ATOM     91  CA  ILE A  14       2.382  -0.283  10.714  1.00  0.69           C  
ATOM     92  C   ILE A  14       1.817   1.129  10.616  1.00  0.69           C  
ATOM     93  O   ILE A  14       0.606   1.354  10.689  1.00  0.69           O  
ATOM     94  CB  ILE A  14       2.406  -0.790  12.152  1.00  0.69           C  
ATOM     95  CG1 ILE A  14       0.988  -1.187  12.622  1.00  0.69           C  
ATOM     96  CG2 ILE A  14       3.048   0.232  13.118  1.00  0.69           C  
ATOM     97  CD1 ILE A  14       0.998  -2.006  13.919  1.00  0.69           C  
ATOM     98  N   THR A  15       2.678   2.134  10.322  1.00  0.73           N  
ATOM     99  CA  THR A  15       2.250   3.469   9.893  1.00  0.73           C  
ATOM    100  C   THR A  15       1.514   3.517   8.567  1.00  0.73           C  
ATOM    101  O   THR A  15       1.041   4.576   8.154  1.00  0.73           O  
ATOM    102  CB  THR A  15       3.344   4.523   9.827  1.00  0.73           C  
ATOM    103  OG1 THR A  15       4.394   4.156   8.945  1.00  0.73           O  
ATOM    104  CG2 THR A  15       3.920   4.731  11.234  1.00  0.73           C  
ATOM    105  N   ALA A  16       1.278   2.363   7.905  1.00  0.72           N  
ATOM    106  CA  ALA A  16       0.285   2.212   6.858  1.00  0.72           C  
ATOM    107  C   ALA A  16      -1.108   2.642   7.291  1.00  0.72           C  
ATOM    108  O   ALA A  16      -1.894   3.137   6.487  1.00  0.72           O  
ATOM    109  CB  ALA A  16       0.237   0.755   6.358  1.00  0.72           C  
ATOM    110  N   ALA A  17      -1.410   2.552   8.606  1.00  0.57           N  
ATOM    111  CA  ALA A  17      -2.622   3.076   9.204  1.00  0.57           C  
ATOM    112  C   ALA A  17      -2.839   4.578   8.990  1.00  0.57           C  
ATOM    113  O   ALA A  17      -3.970   5.054   8.939  1.00  0.57           O  
ATOM    114  CB  ALA A  17      -2.611   2.771  10.716  1.00  0.57           C  
ATOM    115  N   ILE A  18      -1.750   5.361   8.845  1.00  0.67           N  
ATOM    116  CA  ILE A  18      -1.809   6.780   8.534  1.00  0.67           C  
ATOM    117  C   ILE A  18      -1.241   7.065   7.154  1.00  0.67           C  
ATOM    118  O   ILE A  18      -0.884   8.193   6.813  1.00  0.67           O  
ATOM    119  CB  ILE A  18      -1.160   7.647   9.605  1.00  0.67           C  
ATOM    120  CG1 ILE A  18       0.280   7.199   9.940  1.00  0.67           C  
ATOM    121  CG2 ILE A  18      -2.077   7.622  10.850  1.00  0.67           C  
ATOM    122  CD1 ILE A  18       1.037   8.206  10.816  1.00  0.67           C  
ATOM    123  N   GLY A  19      -1.196   6.040   6.278  1.00  0.78           N  
ATOM    124  CA  GLY A  19      -0.931   6.225   4.860  1.00  0.78           C  
ATOM    125  C   GLY A  19       0.485   6.054   4.424  1.00  0.78           C  
ATOM    126  O   GLY A  19       0.828   6.408   3.299  1.00  0.78           O  
ATOM    127  N   CYS A  20       1.358   5.556   5.302  1.00  0.81           N  
ATOM    128  CA  CYS A  20       2.747   5.356   4.959  1.00  0.81           C  
ATOM    129  C   CYS A  20       3.017   4.004   4.344  1.00  0.81           C  
ATOM    130  O   CYS A  20       2.334   3.020   4.602  1.00  0.81           O  
ATOM    131  CB  CYS A  20       3.650   5.511   6.186  1.00  0.81           C  
ATOM    132  SG  CYS A  20       3.332   7.076   7.051  1.00  0.81           S  
ATOM    133  N   SER A  21       4.069   3.917   3.527  1.00  0.81           N  
ATOM    134  CA  SER A  21       4.417   2.676   2.867  1.00  0.81           C  
ATOM    135  C   SER A  21       5.903   2.528   2.926  1.00  0.81           C  
ATOM    136  O   SER A  21       6.628   3.511   3.072  1.00  0.81           O  
ATOM    137  CB  SER A  21       3.989   2.632   1.377  1.00  0.81           C  
ATOM    138  OG  SER A  21       2.567   2.677   1.275  1.00  0.81           O  
ATOM    139  N   CYS A  22       6.402   1.281   2.819  1.00  0.80           N  
ATOM    140  CA  CYS A  22       7.821   1.010   2.850  1.00  0.80           C  
ATOM    141  C   CYS A  22       8.478   1.394   1.550  1.00  0.80           C  
ATOM    142  O   CYS A  22       8.125   0.893   0.485  1.00  0.80           O  
ATOM    143  CB  CYS A  22       8.117  -0.486   3.136  1.00  0.80           C  
ATOM    144  SG  CYS A  22       9.876  -0.835   3.433  1.00  0.80           S  
ATOM    145  N   LYS A  23       9.468   2.289   1.608  1.00  0.72           N  
ATOM    146  CA  LYS A  23      10.253   2.614   0.456  1.00  0.72           C  
ATOM    147  C   LYS A  23      11.674   2.410   0.835  1.00  0.72           C  
ATOM    148  O   LYS A  23      12.246   3.208   1.572  1.00  0.72           O  
ATOM    149  CB  LYS A  23      10.055   4.081   0.060  1.00  0.72           C  
ATOM    150  CG  LYS A  23       8.628   4.335  -0.423  1.00  0.72           C  
ATOM    151  CD  LYS A  23       8.624   5.252  -1.643  1.00  0.72           C  
ATOM    152  CE  LYS A  23       7.215   5.626  -2.084  1.00  0.72           C  
ATOM    153  NZ  LYS A  23       7.301   6.629  -3.162  1.00  0.72           N1+
ATOM    154  N   THR A  24      12.250   1.287   0.361  1.00  0.60           N  
ATOM    155  CA  THR A  24      13.662   0.955   0.507  1.00  0.60           C  
ATOM    156  C   THR A  24      14.180   1.060   1.922  1.00  0.60           C  
ATOM    157  O   THR A  24      15.235   1.629   2.189  1.00  0.60           O  
ATOM    158  CB  THR A  24      14.586   1.594  -0.528  1.00  0.60           C  
ATOM    159  OG1 THR A  24      14.464   3.006  -0.577  1.00  0.60           O  
ATOM    160  CG2 THR A  24      14.167   1.093  -1.918  1.00  0.60           C  
ATOM    161  N   LYS A  25      13.412   0.431   2.843  1.00  0.68           N  
ATOM    162  CA  LYS A  25      13.694   0.225   4.252  1.00  0.68           C  
ATOM    163  C   LYS A  25      13.288   1.371   5.157  1.00  0.68           C  
ATOM    164  O   LYS A  25      13.433   1.290   6.377  1.00  0.68           O  
ATOM    165  CB  LYS A  25      15.150  -0.201   4.522  1.00  0.68           C  
ATOM    166  CG  LYS A  25      15.503  -1.489   3.773  1.00  0.68           C  
ATOM    167  CD  LYS A  25      16.942  -1.943   4.028  1.00  0.68           C  
ATOM    168  CE  LYS A  25      17.231  -3.338   3.476  1.00  0.68           C  
ATOM    169  NZ  LYS A  25      17.210  -3.296   1.999  1.00  0.68           N1+
ATOM    170  N   VAL A  26      12.668   2.419   4.594  1.00  0.80           N  
ATOM    171  CA  VAL A  26      12.144   3.528   5.359  1.00  0.80           C  
ATOM    172  C   VAL A  26      10.664   3.660   5.093  1.00  0.80           C  
ATOM    173  O   VAL A  26      10.211   3.650   3.949  1.00  0.80           O  
ATOM    174  CB  VAL A  26      12.842   4.830   4.994  1.00  0.80           C  
ATOM    175  CG1 VAL A  26      12.284   6.013   5.817  1.00  0.80           C  
ATOM    176  CG2 VAL A  26      14.359   4.692   5.241  1.00  0.80           C  
ATOM    177  N   CYS A  27       9.843   3.778   6.152  1.00  0.83           N  
ATOM    178  CA  CYS A  27       8.437   4.091   5.996  1.00  0.83           C  
ATOM    179  C   CYS A  27       8.233   5.558   5.651  1.00  0.83           C  
ATOM    180  O   CYS A  27       8.696   6.454   6.358  1.00  0.83           O  
ATOM    181  CB  CYS A  27       7.638   3.724   7.261  1.00  0.83           C  
ATOM    182  SG  CYS A  27       7.834   1.964   7.666  1.00  0.83           S  
ATOM    183  N   TYR A  28       7.536   5.823   4.535  1.00  0.81           N  
ATOM    184  CA  TYR A  28       7.447   7.128   3.917  1.00  0.81           C  
ATOM    185  C   TYR A  28       6.023   7.386   3.489  1.00  0.81           C  
ATOM    186  O   TYR A  28       5.302   6.462   3.122  1.00  0.81           O  
ATOM    187  CB  TYR A  28       8.284   7.159   2.604  1.00  0.81           C  
ATOM    188  CG  TYR A  28       9.619   7.801   2.771  1.00  0.81           C  
ATOM    189  CD1 TYR A  28       9.711   9.194   2.798  1.00  0.81           C  
ATOM    190  CD2 TYR A  28      10.796   7.050   2.807  1.00  0.81           C  
ATOM    191  CE1 TYR A  28      10.953   9.830   2.901  1.00  0.81           C  
ATOM    192  CE2 TYR A  28      12.043   7.686   2.886  1.00  0.81           C  
ATOM    193  CZ  TYR A  28      12.120   9.076   2.947  1.00  0.81           C  
ATOM    194  OH  TYR A  28      13.361   9.727   3.057  1.00  0.81           O  
ATOM    195  N   ARG A  29       5.607   8.666   3.473  1.00  0.47           N  
ATOM    196  CA  ARG A  29       4.356   9.084   2.883  1.00  0.47           C  
ATOM    197  C   ARG A  29       4.492  10.465   2.269  1.00  0.47           C  
ATOM    198  O   ARG A  29       4.714  11.409   3.019  1.00  0.47           O  
ATOM    199  CB  ARG A  29       3.293   9.228   3.984  1.00  0.47           C  
ATOM    200  CG  ARG A  29       1.926   9.700   3.466  1.00  0.47           C  
ATOM    201  CD  ARG A  29       0.928   9.860   4.603  1.00  0.47           C  
ATOM    202  NE  ARG A  29      -0.389  10.246   3.998  1.00  0.47           N  
ATOM    203  CZ  ARG A  29      -0.796  11.502   3.778  1.00  0.47           C  
ATOM    204  NH1 ARG A  29      -0.008  12.542   4.029  1.00  0.47           N  
ATOM    205  NH2 ARG A  29      -2.015  11.714   3.285  1.00  0.47           N  
ATOM    206  N   ASN A  30       4.332  10.620   0.942  1.00  0.46           N  
ATOM    207  CA  ASN A  30       4.222  11.886   0.191  1.00  0.46           C  
ATOM    208  C   ASN A  30       5.222  13.045   0.346  1.00  0.46           C  
ATOM    209  O   ASN A  30       5.723  13.323   1.458  1.00  0.46           O  
ATOM    210  CB  ASN A  30       2.922  12.635   0.369  1.00  0.46           C  
ATOM    211  CG  ASN A  30       1.764  11.717   0.135  1.00  0.46           C  
ATOM    212  OD1 ASN A  30       1.773  10.717  -0.585  1.00  0.46           O  
ATOM    213  ND2 ASN A  30       0.692  12.112   0.847  1.00  0.46           N  
ATOM    214  OXT ASN A  30       5.605  13.588  -0.702  1.00  0.46           O  
TER     215      ASN A  30 
CONECT   25  132
CONECT   50  144
CONECT   89  182
CONECT  132   25
CONECT  144   50
CONECT  182   89
END
