# Supplementary material for: Computational modeling of cyclotides as antimicrobial agents against Neisseria gonorrhoeae PorB porin protein: integration of docking, immune, and molecular dynamics simulations
Source: Front Chem. 2024 Nov 25;12:1493165. doi: 10.3389/fchem.2024.1493165 (PMC11628957; doi:10.3389/fchem.2024.1493165)
Supplement: Supplementary file 1 [file DataSheet1.ZIP › PDBs/Cyclotides PDB/GLOBA B.pdb]

REMARK   BIOVIA PDB file
REMARK   Created:  2024-04-30T21:42:19Z
SSBOND   1 CYS A   14    CYS A   28                                     
SSBOND   2 CYS A    5    CYS A   21                                     
SSBOND   3 CYS A    9    CYS A   23                                     
ATOM      1  N   VAL A   2       7.392  11.469   0.245  1.00  0.46           N1+
ATOM      2  CA  VAL A   2       8.588  12.298   0.465  1.00  0.46           C  
ATOM      3  C   VAL A   2       8.876  12.467   1.932  1.00  0.46           C  
ATOM      4  O   VAL A   2      10.038  12.656   2.275  1.00  0.46           O  
ATOM      5  CB  VAL A   2       8.360  13.631  -0.228  1.00  0.46           C  
ATOM      6  CG1 VAL A   2       9.408  14.700   0.171  1.00  0.46           C  
ATOM      7  CG2 VAL A   2       8.225  13.491  -1.768  1.00  0.46           C  
ATOM      8  N   ILE A   3       7.890  12.358   2.855  1.00  0.47           N  
ATOM      9  CA  ILE A   3       8.191  12.588   4.262  1.00  0.47           C  
ATOM     10  C   ILE A   3       8.339  11.270   5.021  1.00  0.47           C  
ATOM     11  O   ILE A   3       7.487  10.392   4.852  1.00  0.47           O  
ATOM     12  CB  ILE A   3       7.153  13.473   4.943  1.00  0.47           C  
ATOM     13  CG1 ILE A   3       7.103  14.843   4.222  1.00  0.47           C  
ATOM     14  CG2 ILE A   3       7.442  13.677   6.460  1.00  0.47           C  
ATOM     15  CD1 ILE A   3       5.934  15.725   4.683  1.00  0.47           C  
ATOM     16  N   PRO A   4       9.367  11.027   5.850  1.00  0.85           N  
ATOM     17  CA  PRO A   4       9.475   9.815   6.643  1.00  0.85           C  
ATOM     18  C   PRO A   4       8.457   9.786   7.757  1.00  0.85           C  
ATOM     19  O   PRO A   4       8.133  10.821   8.334  1.00  0.85           O  
ATOM     20  CB  PRO A   4      10.907   9.839   7.214  1.00  0.85           C  
ATOM     21  CG  PRO A   4      11.277  11.323   7.247  1.00  0.85           C  
ATOM     22  CD  PRO A   4      10.521  11.906   6.051  1.00  0.85           C  
ATOM     23  N   CYS A   5       7.957   8.586   8.090  1.00  0.83           N  
ATOM     24  CA  CYS A   5       6.910   8.436   9.081  1.00  0.83           C  
ATOM     25  C   CYS A   5       7.440   8.019  10.435  1.00  0.83           C  
ATOM     26  O   CYS A   5       6.678   7.703  11.342  1.00  0.83           O  
ATOM     27  CB  CYS A   5       5.882   7.410   8.582  1.00  0.83           C  
ATOM     28  SG  CYS A   5       5.122   7.996   7.041  1.00  0.83           S  
ATOM     29  N   GLY A   6       8.780   8.007  10.600  1.00  0.85           N  
ATOM     30  CA  GLY A   6       9.414   7.655  11.864  1.00  0.85           C  
ATOM     31  C   GLY A   6       9.404   6.190  12.172  1.00  0.85           C  
ATOM     32  O   GLY A   6       9.334   5.794  13.330  1.00  0.85           O  
ATOM     33  N   GLU A   7       9.491   5.351  11.129  1.00  0.79           N  
ATOM     34  CA  GLU A   7       9.413   3.925  11.292  1.00  0.79           C  
ATOM     35  C   GLU A   7      10.351   3.275  10.292  1.00  0.79           C  
ATOM     36  O   GLU A   7      10.374   3.606   9.102  1.00  0.79           O  
ATOM     37  CB  GLU A   7       7.953   3.433  11.132  1.00  0.79           C  
ATOM     38  CG  GLU A   7       7.759   1.924  11.437  1.00  0.79           C  
ATOM     39  CD  GLU A   7       6.335   1.407  11.210  1.00  0.79           C  
ATOM     40  OE1 GLU A   7       6.029   0.273  11.653  1.00  0.79           O  
ATOM     41  OE2 GLU A   7       5.518   2.112  10.565  1.00  0.79           O  
ATOM     42  N   SER A   8      11.200   2.353  10.784  1.00  0.74           N  
ATOM     43  CA  SER A   8      12.010   1.470   9.960  1.00  0.74           C  
ATOM     44  C   SER A   8      11.183   0.351   9.364  1.00  0.74           C  
ATOM     45  O   SER A   8      10.382  -0.267  10.057  1.00  0.74           O  
ATOM     46  CB  SER A   8      13.135   0.814  10.807  1.00  0.74           C  
ATOM     47  OG  SER A   8      13.945  -0.104  10.068  1.00  0.74           O  
ATOM     48  N   CYS A   9      11.433   0.004   8.087  1.00  0.76           N  
ATOM     49  CA  CYS A   9      10.926  -1.229   7.506  1.00  0.76           C  
ATOM     50  C   CYS A   9      12.089  -2.021   6.945  1.00  0.76           C  
ATOM     51  O   CYS A   9      12.019  -2.638   5.884  1.00  0.76           O  
ATOM     52  CB  CYS A   9       9.800  -1.051   6.454  1.00  0.76           C  
ATOM     53  SG  CYS A   9      10.188   0.153   5.156  1.00  0.76           S  
ATOM     54  N   VAL A  10      13.226  -2.027   7.680  1.00  0.70           N  
ATOM     55  CA  VAL A  10      14.350  -2.926   7.432  1.00  0.70           C  
ATOM     56  C   VAL A  10      13.951  -4.395   7.527  1.00  0.70           C  
ATOM     57  O   VAL A  10      14.379  -5.210   6.710  1.00  0.70           O  
ATOM     58  CB  VAL A  10      15.514  -2.642   8.393  1.00  0.70           C  
ATOM     59  CG1 VAL A  10      16.627  -3.712   8.314  1.00  0.70           C  
ATOM     60  CG2 VAL A  10      16.126  -1.265   8.065  1.00  0.70           C  
ATOM     61  N   PHE A  11      13.113  -4.736   8.529  1.00  0.59           N  
ATOM     62  CA  PHE A  11      12.629  -6.084   8.753  1.00  0.59           C  
ATOM     63  C   PHE A  11      11.115  -6.100   8.801  1.00  0.59           C  
ATOM     64  O   PHE A  11      10.457  -6.742   7.989  1.00  0.59           O  
ATOM     65  CB  PHE A  11      13.165  -6.679  10.082  1.00  0.59           C  
ATOM     66  CG  PHE A  11      14.653  -6.871  10.030  1.00  0.59           C  
ATOM     67  CD1 PHE A  11      15.203  -7.904   9.261  1.00  0.59           C  
ATOM     68  CD2 PHE A  11      15.525  -6.033  10.742  1.00  0.59           C  
ATOM     69  CE1 PHE A  11      16.587  -8.090   9.187  1.00  0.59           C  
ATOM     70  CE2 PHE A  11      16.912  -6.212  10.669  1.00  0.59           C  
ATOM     71  CZ  PHE A  11      17.444  -7.241   9.889  1.00  0.59           C  
ATOM     72  N   ILE A  12      10.513  -5.411   9.791  1.00  0.65           N  
ATOM     73  CA  ILE A  12       9.076  -5.285   9.955  1.00  0.65           C  
ATOM     74  C   ILE A  12       8.389  -4.555   8.793  1.00  0.65           C  
ATOM     75  O   ILE A  12       9.030  -3.739   8.132  1.00  0.65           O  
ATOM     76  CB  ILE A  12       8.723  -4.622  11.290  1.00  0.65           C  
ATOM     77  CG1 ILE A  12       9.201  -3.148  11.357  1.00  0.65           C  
ATOM     78  CG2 ILE A  12       9.286  -5.493  12.442  1.00  0.65           C  
ATOM     79  CD1 ILE A  12       8.660  -2.383  12.572  1.00  0.65           C  
ATOM     80  N   PRO A  13       7.125  -4.783   8.453  1.00  0.76           N  
ATOM     81  CA  PRO A  13       6.362  -3.846   7.641  1.00  0.76           C  
ATOM     82  C   PRO A  13       6.083  -2.537   8.346  1.00  0.76           C  
ATOM     83  O   PRO A  13       6.285  -2.434   9.550  1.00  0.76           O  
ATOM     84  CB  PRO A  13       5.056  -4.601   7.361  1.00  0.76           C  
ATOM     85  CG  PRO A  13       4.854  -5.490   8.591  1.00  0.76           C  
ATOM     86  CD  PRO A  13       6.279  -5.819   9.037  1.00  0.76           C  
ATOM     87  N   CYS A  14       5.575  -1.542   7.593  1.00  0.78           N  
ATOM     88  CA  CYS A  14       5.191  -0.255   8.137  1.00  0.78           C  
ATOM     89  C   CYS A  14       3.812  -0.342   8.733  1.00  0.78           C  
ATOM     90  O   CYS A  14       2.814  -0.375   8.007  1.00  0.78           O  
ATOM     91  CB  CYS A  14       5.143   0.831   7.029  1.00  0.78           C  
ATOM     92  SG  CYS A  14       6.747   1.054   6.232  1.00  0.78           S  
ATOM     93  N   ILE A  15       3.692  -0.331  10.076  1.00  0.73           N  
ATOM     94  CA  ILE A  15       2.392  -0.282  10.720  1.00  0.73           C  
ATOM     95  C   ILE A  15       1.816   1.120  10.607  1.00  0.73           C  
ATOM     96  O   ILE A  15       0.603   1.331  10.669  1.00  0.73           O  
ATOM     97  CB  ILE A  15       2.402  -0.786  12.165  1.00  0.73           C  
ATOM     98  CG1 ILE A  15       0.978  -1.191  12.630  1.00  0.73           C  
ATOM     99  CG2 ILE A  15       3.047   0.238  13.129  1.00  0.73           C  
ATOM    100  CD1 ILE A  15       0.991  -2.014  13.925  1.00  0.73           C  
ATOM    101  N   SER A  16       2.677   2.129  10.323  1.00  0.77           N  
ATOM    102  CA  SER A  16       2.265   3.463   9.906  1.00  0.77           C  
ATOM    103  C   SER A  16       1.505   3.534   8.582  1.00  0.77           C  
ATOM    104  O   SER A  16       1.033   4.603   8.190  1.00  0.77           O  
ATOM    105  CB  SER A  16       3.429   4.485   9.884  1.00  0.77           C  
ATOM    106  OG  SER A  16       4.383   4.217   8.859  1.00  0.77           O  
ATOM    107  N   ALA A  17       1.258   2.384   7.905  1.00  0.74           N  
ATOM    108  CA  ALA A  17       0.272   2.213   6.847  1.00  0.74           C  
ATOM    109  C   ALA A  17      -1.123   2.641   7.273  1.00  0.74           C  
ATOM    110  O   ALA A  17      -1.912   3.123   6.464  1.00  0.74           O  
ATOM    111  CB  ALA A  17       0.240   0.751   6.353  1.00  0.74           C  
ATOM    112  N   VAL A  18      -1.418   2.556   8.590  1.00  0.66           N  
ATOM    113  CA  VAL A  18      -2.622   3.083   9.219  1.00  0.66           C  
ATOM    114  C   VAL A  18      -2.847   4.579   8.946  1.00  0.66           C  
ATOM    115  O   VAL A  18      -3.982   5.036   8.814  1.00  0.66           O  
ATOM    116  CB  VAL A  18      -2.629   2.766  10.724  1.00  0.66           C  
ATOM    117  CG1 VAL A  18      -1.610   3.618  11.513  1.00  0.66           C  
ATOM    118  CG2 VAL A  18      -4.056   2.933  11.287  1.00  0.66           C  
ATOM    119  N   LEU A  19      -1.757   5.375   8.812  1.00  0.67           N  
ATOM    120  CA  LEU A  19      -1.816   6.795   8.501  1.00  0.67           C  
ATOM    121  C   LEU A  19      -1.245   7.074   7.124  1.00  0.67           C  
ATOM    122  O   LEU A  19      -0.880   8.200   6.784  1.00  0.67           O  
ATOM    123  CB  LEU A  19      -1.137   7.667   9.587  1.00  0.67           C  
ATOM    124  CG  LEU A  19      -1.849   7.647  10.962  1.00  0.67           C  
ATOM    125  CD1 LEU A  19      -1.041   8.443  12.004  1.00  0.67           C  
ATOM    126  CD2 LEU A  19      -3.303   8.158  10.887  1.00  0.67           C  
ATOM    127  N   GLY A  20      -1.208   6.043   6.257  1.00  0.78           N  
ATOM    128  CA  GLY A  20      -0.943   6.221   4.841  1.00  0.78           C  
ATOM    129  C   GLY A  20       0.473   6.065   4.408  1.00  0.78           C  
ATOM    130  O   GLY A  20       0.817   6.432   3.288  1.00  0.78           O  
ATOM    131  N   CYS A  21       1.351   5.563   5.277  1.00  0.82           N  
ATOM    132  CA  CYS A  21       2.739   5.375   4.924  1.00  0.82           C  
ATOM    133  C   CYS A  21       3.014   4.013   4.328  1.00  0.82           C  
ATOM    134  O   CYS A  21       2.344   3.025   4.612  1.00  0.82           O  
ATOM    135  CB  CYS A  21       3.635   5.521   6.157  1.00  0.82           C  
ATOM    136  SG  CYS A  21       3.325   7.076   7.041  1.00  0.82           S  
ATOM    137  N   SER A  22       4.068   3.922   3.511  1.00  0.81           N  
ATOM    138  CA  SER A  22       4.416   2.679   2.858  1.00  0.81           C  
ATOM    139  C   SER A  22       5.903   2.532   2.921  1.00  0.81           C  
ATOM    140  O   SER A  22       6.639   3.509   3.066  1.00  0.81           O  
ATOM    141  CB  SER A  22       3.989   2.627   1.370  1.00  0.81           C  
ATOM    142  OG  SER A  22       2.566   2.664   1.269  1.00  0.81           O  
ATOM    143  N   CYS A  23       6.396   1.283   2.818  1.00  0.81           N  
ATOM    144  CA  CYS A  23       7.817   1.006   2.850  1.00  0.81           C  
ATOM    145  C   CYS A  23       8.477   1.395   1.549  1.00  0.81           C  
ATOM    146  O   CYS A  23       8.118   0.903   0.480  1.00  0.81           O  
ATOM    147  CB  CYS A  23       8.116  -0.492   3.133  1.00  0.81           C  
ATOM    148  SG  CYS A  23       9.873  -0.844   3.429  1.00  0.81           S  
ATOM    149  N   LYS A  24       9.480   2.285   1.612  1.00  0.74           N  
ATOM    150  CA  LYS A  24      10.264   2.618   0.453  1.00  0.74           C  
ATOM    151  C   LYS A  24      11.705   2.418   0.790  1.00  0.74           C  
ATOM    152  O   LYS A  24      12.336   3.249   1.441  1.00  0.74           O  
ATOM    153  CB  LYS A  24      10.057   4.085   0.053  1.00  0.74           C  
ATOM    154  CG  LYS A  24       8.626   4.336  -0.424  1.00  0.74           C  
ATOM    155  CD  LYS A  24       8.622   5.262  -1.641  1.00  0.74           C  
ATOM    156  CE  LYS A  24       7.209   5.629  -2.087  1.00  0.74           C  
ATOM    157  NZ  LYS A  24       7.296   6.627  -3.175  1.00  0.74           N1+
ATOM    158  N   SER A  25      12.255   1.275   0.343  1.00  0.66           N  
ATOM    159  CA  SER A  25      13.649   0.906   0.504  1.00  0.66           C  
ATOM    160  C   SER A  25      14.176   1.036   1.913  1.00  0.66           C  
ATOM    161  O   SER A  25      15.231   1.618   2.153  1.00  0.66           O  
ATOM    162  CB  SER A  25      14.571   1.534  -0.556  1.00  0.66           C  
ATOM    163  OG  SER A  25      14.193   1.025  -1.837  1.00  0.66           O  
ATOM    164  N   LYS A  26      13.412   0.430   2.851  1.00  0.70           N  
ATOM    165  CA  LYS A  26      13.705   0.232   4.260  1.00  0.70           C  
ATOM    166  C   LYS A  26      13.295   1.375   5.164  1.00  0.70           C  
ATOM    167  O   LYS A  26      13.444   1.297   6.384  1.00  0.70           O  
ATOM    168  CB  LYS A  26      15.158  -0.201   4.526  1.00  0.70           C  
ATOM    169  CG  LYS A  26      15.502  -1.493   3.774  1.00  0.70           C  
ATOM    170  CD  LYS A  26      16.944  -1.947   4.032  1.00  0.70           C  
ATOM    171  CE  LYS A  26      17.237  -3.343   3.476  1.00  0.70           C  
ATOM    172  NZ  LYS A  26      17.211  -3.301   1.995  1.00  0.70           N1+
ATOM    173  N   VAL A  27      12.672   2.421   4.601  1.00  0.80           N  
ATOM    174  CA  VAL A  27      12.149   3.534   5.366  1.00  0.80           C  
ATOM    175  C   VAL A  27      10.665   3.657   5.094  1.00  0.80           C  
ATOM    176  O   VAL A  27      10.214   3.647   3.948  1.00  0.80           O  
ATOM    177  CB  VAL A  27      12.849   4.839   5.000  1.00  0.80           C  
ATOM    178  CG1 VAL A  27      12.287   6.022   5.824  1.00  0.80           C  
ATOM    179  CG2 VAL A  27      14.367   4.693   5.243  1.00  0.80           C  
ATOM    180  N   CYS A  28       9.840   3.779   6.153  1.00  0.83           N  
ATOM    181  CA  CYS A  28       8.432   4.087   5.997  1.00  0.83           C  
ATOM    182  C   CYS A  28       8.234   5.554   5.651  1.00  0.83           C  
ATOM    183  O   CYS A  28       8.679   6.451   6.367  1.00  0.83           O  
ATOM    184  CB  CYS A  28       7.631   3.720   7.262  1.00  0.83           C  
ATOM    185  SG  CYS A  28       7.828   1.962   7.672  1.00  0.83           S  
ATOM    186  N   TYR A  29       7.550   5.817   4.525  1.00  0.81           N  
ATOM    187  CA  TYR A  29       7.450   7.124   3.915  1.00  0.81           C  
ATOM    188  C   TYR A  29       6.021   7.374   3.488  1.00  0.81           C  
ATOM    189  O   TYR A  29       5.315   6.451   3.102  1.00  0.81           O  
ATOM    190  CB  TYR A  29       8.284   7.149   2.601  1.00  0.81           C  
ATOM    191  CG  TYR A  29       9.626   7.776   2.769  1.00  0.81           C  
ATOM    192  CD1 TYR A  29       9.725   9.167   2.807  1.00  0.81           C  
ATOM    193  CD2 TYR A  29      10.803   7.018   2.800  1.00  0.81           C  
ATOM    194  CE1 TYR A  29      10.977   9.782   2.930  1.00  0.81           C  
ATOM    195  CE2 TYR A  29      12.057   7.647   2.879  1.00  0.81           C  
ATOM    196  CZ  TYR A  29      12.140   9.034   2.956  1.00  0.81           C  
ATOM    197  OH  TYR A  29      13.367   9.711   3.059  1.00  0.81           O  
ATOM    198  N   ARG A  30       5.601   8.659   3.495  1.00  0.39           N  
ATOM    199  CA  ARG A  30       4.349   9.074   2.911  1.00  0.39           C  
ATOM    200  C   ARG A  30       4.506  10.464   2.294  1.00  0.39           C  
ATOM    201  O   ARG A  30       4.777  11.411   3.005  1.00  0.39           O  
ATOM    202  CB  ARG A  30       3.278   9.213   4.005  1.00  0.39           C  
ATOM    203  CG  ARG A  30       1.916   9.688   3.479  1.00  0.39           C  
ATOM    204  CD  ARG A  30       0.921   9.854   4.620  1.00  0.39           C  
ATOM    205  NE  ARG A  30      -0.394  10.244   4.009  1.00  0.39           N  
ATOM    206  CZ  ARG A  30      -0.798  11.501   3.784  1.00  0.39           C  
ATOM    207  NH1 ARG A  30      -0.009  12.543   4.030  1.00  0.39           N  
ATOM    208  NH2 ARG A  30      -2.016  11.715   3.283  1.00  0.39           N  
ATOM    209  N   ASN A  31       4.288  10.605   0.961  1.00  0.43           N  
ATOM    210  CA  ASN A  31       4.118  11.852   0.186  1.00  0.43           C  
ATOM    211  C   ASN A  31       5.039  13.087   0.311  1.00  0.43           C  
ATOM    212  O   ASN A  31       5.633  13.323   1.372  1.00  0.43           O  
ATOM    213  CB  ASN A  31       2.804  12.575   0.382  1.00  0.43           C  
ATOM    214  CG  ASN A  31       1.659  11.646   0.146  1.00  0.43           C  
ATOM    215  OD1 ASN A  31       1.664  10.647  -0.573  1.00  0.43           O  
ATOM    216  ND2 ASN A  31       0.580  12.063   0.836  1.00  0.43           N  
ATOM    217  OXT ASN A  31       5.216  13.770  -0.726  1.00  0.43           O  
TER     218      ASN A  31 
CONECT   28  136
CONECT   53  148
CONECT   92  185
CONECT  136   28
CONECT  148   53
CONECT  185   92
END
