# Supplementary material for: Computational modeling of cyclotides as antimicrobial agents against Neisseria gonorrhoeae PorB porin protein: integration of docking, immune, and molecular dynamics simulations
Source: Front Chem. 2024 Nov 25;12:1493165. doi: 10.3389/fchem.2024.1493165 (PMC11628957; doi:10.3389/fchem.2024.1493165)
Supplement: Supplementary file 1 [file DataSheet1.ZIP › PDBs/Cyclotides PDB/GLOBA C.pdb]

REMARK   BIOVIA PDB file
REMARK   Created:  2024-04-30T21:50:17Z
SSBOND   1 CYS A    7    CYS A   22                                     
SSBOND   2 CYS A   12    CYS A   27                                     
SSBOND   3 CYS A    3    CYS A   20                                     
ATOM      1  N   ALA A   1       8.877  -2.989  -1.573  1.00  0.65           N1+
ATOM      2  CA  ALA A   1      10.086  -2.199  -1.156  1.00  0.65           C  
ATOM      3  C   ALA A   1       9.953  -1.667   0.280  1.00  0.65           C  
ATOM      4  O   ALA A   1       8.916  -1.083   0.564  1.00  0.65           O  
ATOM      5  CB  ALA A   1      10.261  -1.026  -2.150  1.00  0.65           C  
ATOM      6  N   PRO A   2      10.875  -1.856   1.239  1.00  0.55           N  
ATOM      7  CA  PRO A   2      10.727  -1.337   2.602  1.00  0.55           C  
ATOM      8  C   PRO A   2      10.892   0.173   2.602  1.00  0.55           C  
ATOM      9  O   PRO A   2      11.734   0.691   1.881  1.00  0.55           O  
ATOM     10  CB  PRO A   2      11.826  -2.062   3.411  1.00  0.55           C  
ATOM     11  CG  PRO A   2      12.885  -2.449   2.373  1.00  0.55           C  
ATOM     12  CD  PRO A   2      12.078  -2.665   1.091  1.00  0.55           C  
ATOM     13  N   CYS A   3      10.069   0.899   3.385  1.00  0.78           N  
ATOM     14  CA  CYS A   3       9.980   2.350   3.283  1.00  0.78           C  
ATOM     15  C   CYS A   3      10.805   3.095   4.313  1.00  0.78           C  
ATOM     16  O   CYS A   3      10.833   4.325   4.326  1.00  0.78           O  
ATOM     17  CB  CYS A   3       8.511   2.793   3.458  1.00  0.78           C  
ATOM     18  SG  CYS A   3       7.464   2.147   2.127  1.00  0.78           S  
ATOM     19  N   GLY A   4      11.516   2.371   5.197  1.00  0.78           N  
ATOM     20  CA  GLY A   4      12.319   2.984   6.253  1.00  0.78           C  
ATOM     21  C   GLY A   4      11.587   3.155   7.552  1.00  0.78           C  
ATOM     22  O   GLY A   4      11.838   4.114   8.285  1.00  0.78           O  
ATOM     23  N   GLU A   5      10.680   2.231   7.895  1.00  0.76           N  
ATOM     24  CA  GLU A   5       9.959   2.268   9.150  1.00  0.76           C  
ATOM     25  C   GLU A   5       9.597   0.827   9.501  1.00  0.76           C  
ATOM     26  O   GLU A   5       9.403  -0.002   8.622  1.00  0.76           O  
ATOM     27  CB  GLU A   5       8.681   3.149   9.048  1.00  0.76           C  
ATOM     28  CG  GLU A   5       7.889   3.344  10.371  1.00  0.76           C  
ATOM     29  CD  GLU A   5       6.531   4.028  10.226  1.00  0.76           C  
ATOM     30  OE1 GLU A   5       5.946   4.052   9.112  1.00  0.76           O  
ATOM     31  OE2 GLU A   5       6.035   4.567  11.254  1.00  0.76           O  
ATOM     32  N   SER A   6       9.535   0.487  10.813  1.00  0.74           N  
ATOM     33  CA  SER A   6       8.992  -0.779  11.289  1.00  0.74           C  
ATOM     34  C   SER A   6       7.678  -0.521  12.001  1.00  0.74           C  
ATOM     35  O   SER A   6       7.376   0.596  12.401  1.00  0.74           O  
ATOM     36  CB  SER A   6       9.950  -1.598  12.214  1.00  0.74           C  
ATOM     37  OG  SER A   6      10.144  -0.994  13.498  1.00  0.74           O  
ATOM     38  N   CYS A   7       6.851  -1.563  12.174  1.00  0.72           N  
ATOM     39  CA  CYS A   7       5.498  -1.427  12.673  1.00  0.72           C  
ATOM     40  C   CYS A   7       5.154  -2.518  13.675  1.00  0.72           C  
ATOM     41  O   CYS A   7       4.066  -3.091  13.660  1.00  0.72           O  
ATOM     42  CB  CYS A   7       4.474  -1.380  11.505  1.00  0.72           C  
ATOM     43  SG  CYS A   7       4.741  -2.664  10.241  1.00  0.72           S  
ATOM     44  N   VAL A   8       6.095  -2.837  14.598  1.00  0.55           N  
ATOM     45  CA  VAL A   8       5.823  -3.695  15.761  1.00  0.55           C  
ATOM     46  C   VAL A   8       5.061  -2.970  16.829  1.00  0.55           C  
ATOM     47  O   VAL A   8       4.058  -3.452  17.353  1.00  0.55           O  
ATOM     48  CB  VAL A   8       7.094  -4.194  16.457  1.00  0.55           C  
ATOM     49  CG1 VAL A   8       6.812  -5.129  17.657  1.00  0.55           C  
ATOM     50  CG2 VAL A   8       7.859  -5.003  15.428  1.00  0.55           C  
ATOM     51  N   TYR A   9       5.551  -1.774  17.189  1.00  0.44           N  
ATOM     52  CA  TYR A   9       4.992  -1.005  18.273  1.00  0.44           C  
ATOM     53  C   TYR A   9       3.757  -0.249  17.843  1.00  0.44           C  
ATOM     54  O   TYR A   9       2.778  -0.178  18.584  1.00  0.44           O  
ATOM     55  CB  TYR A   9       6.017   0.011  18.834  1.00  0.44           C  
ATOM     56  CG  TYR A   9       7.184  -0.694  19.467  1.00  0.44           C  
ATOM     57  CD1 TYR A   9       7.040  -1.297  20.725  1.00  0.44           C  
ATOM     58  CD2 TYR A   9       8.437  -0.739  18.834  1.00  0.44           C  
ATOM     59  CE1 TYR A   9       8.127  -1.931  21.341  1.00  0.44           C  
ATOM     60  CE2 TYR A   9       9.525  -1.377  19.449  1.00  0.44           C  
ATOM     61  CZ  TYR A   9       9.368  -1.973  20.705  1.00  0.44           C  
ATOM     62  OH  TYR A   9      10.451  -2.601  21.349  1.00  0.44           O  
ATOM     63  N   ILE A  10       3.780   0.349  16.639  1.00  0.48           N  
ATOM     64  CA  ILE A  10       2.791   1.316  16.196  1.00  0.48           C  
ATOM     65  C   ILE A  10       2.590   1.055  14.712  1.00  0.48           C  
ATOM     66  O   ILE A  10       3.532   0.580  14.083  1.00  0.48           O  
ATOM     67  CB  ILE A  10       3.270   2.754  16.515  1.00  0.48           C  
ATOM     68  CG1 ILE A  10       3.154   3.057  18.031  1.00  0.48           C  
ATOM     69  CG2 ILE A  10       2.595   3.907  15.735  1.00  0.48           C  
ATOM     70  CD1 ILE A  10       1.732   2.918  18.599  1.00  0.48           C  
ATOM     71  N   PRO A  11       1.417   1.256  14.091  1.00  0.70           N  
ATOM     72  CA  PRO A  11       1.252   1.260  12.641  1.00  0.70           C  
ATOM     73  C   PRO A  11       2.174   2.188  11.884  1.00  0.70           C  
ATOM     74  O   PRO A  11       2.818   3.052  12.468  1.00  0.70           O  
ATOM     75  CB  PRO A  11      -0.219   1.662  12.414  1.00  0.70           C  
ATOM     76  CG  PRO A  11      -0.919   1.309  13.726  1.00  0.70           C  
ATOM     77  CD  PRO A  11       0.165   1.583  14.766  1.00  0.70           C  
ATOM     78  N   CYS A  12       2.198   2.039  10.554  1.00  0.74           N  
ATOM     79  CA  CYS A  12       3.049   2.765   9.631  1.00  0.74           C  
ATOM     80  C   CYS A  12       2.601   4.211   9.438  1.00  0.74           C  
ATOM     81  O   CYS A  12       2.189   4.612   8.359  1.00  0.74           O  
ATOM     82  CB  CYS A  12       3.004   2.006   8.282  1.00  0.74           C  
ATOM     83  SG  CYS A  12       3.772   0.375   8.417  1.00  0.74           S  
ATOM     84  N   LEU A  13       2.630   5.029  10.511  1.00  0.55           N  
ATOM     85  CA  LEU A  13       1.954   6.314  10.617  1.00  0.55           C  
ATOM     86  C   LEU A  13       2.421   7.388   9.654  1.00  0.55           C  
ATOM     87  O   LEU A  13       1.628   8.160   9.139  1.00  0.55           O  
ATOM     88  CB  LEU A  13       2.084   6.914  12.033  1.00  0.55           C  
ATOM     89  CG  LEU A  13       1.436   8.312  12.218  1.00  0.55           C  
ATOM     90  CD1 LEU A  13      -0.092   8.302  12.008  1.00  0.55           C  
ATOM     91  CD2 LEU A  13       1.838   8.898  13.574  1.00  0.55           C  
ATOM     92  N   LEU A  14       3.747   7.492   9.435  1.00  0.56           N  
ATOM     93  CA  LEU A  14       4.302   8.521   8.576  1.00  0.56           C  
ATOM     94  C   LEU A  14       4.663   7.980   7.200  1.00  0.56           C  
ATOM     95  O   LEU A  14       4.968   8.748   6.302  1.00  0.56           O  
ATOM     96  CB  LEU A  14       5.576   9.153   9.174  1.00  0.56           C  
ATOM     97  CG  LEU A  14       5.406   9.867  10.527  1.00  0.56           C  
ATOM     98  CD1 LEU A  14       6.813  10.265  10.993  1.00  0.56           C  
ATOM     99  CD2 LEU A  14       4.475  11.093  10.453  1.00  0.56           C  
ATOM    100  N   THR A  15       4.579   6.643   6.997  1.00  0.72           N  
ATOM    101  CA  THR A  15       4.838   6.011   5.711  1.00  0.72           C  
ATOM    102  C   THR A  15       3.584   5.581   4.965  1.00  0.72           C  
ATOM    103  O   THR A  15       3.535   5.605   3.744  1.00  0.72           O  
ATOM    104  CB  THR A  15       5.888   4.892   5.753  1.00  0.72           C  
ATOM    105  OG1 THR A  15       5.499   3.767   6.533  1.00  0.72           O  
ATOM    106  CG2 THR A  15       7.129   5.329   6.449  1.00  0.72           C  
ATOM    107  N   ALA A  16       2.473   5.300   5.670  1.00  0.72           N  
ATOM    108  CA  ALA A  16       1.105   5.257   5.134  1.00  0.72           C  
ATOM    109  C   ALA A  16       0.631   6.526   4.386  1.00  0.72           C  
ATOM    110  O   ALA A  16       0.043   6.368   3.317  1.00  0.72           O  
ATOM    111  CB  ALA A  16       0.089   4.778   6.210  1.00  0.72           C  
ATOM    112  N   PRO A  17       0.903   7.777   4.793  1.00  0.62           N  
ATOM    113  CA  PRO A  17       0.856   8.969   3.938  1.00  0.62           C  
ATOM    114  C   PRO A  17       1.550   8.863   2.578  1.00  0.62           C  
ATOM    115  O   PRO A  17       1.114   9.547   1.654  1.00  0.62           O  
ATOM    116  CB  PRO A  17       1.469  10.095   4.799  1.00  0.62           C  
ATOM    117  CG  PRO A  17       1.412   9.630   6.255  1.00  0.62           C  
ATOM    118  CD  PRO A  17       1.247   8.116   6.167  1.00  0.62           C  
ATOM    119  N   ILE A  18       2.619   8.051   2.397  1.00  0.70           N  
ATOM    120  CA  ILE A  18       3.269   7.871   1.098  1.00  0.70           C  
ATOM    121  C   ILE A  18       2.895   6.523   0.488  1.00  0.70           C  
ATOM    122  O   ILE A  18       3.467   6.066  -0.508  1.00  0.70           O  
ATOM    123  CB  ILE A  18       4.785   8.105   1.100  1.00  0.70           C  
ATOM    124  CG1 ILE A  18       5.595   7.124   1.978  1.00  0.70           C  
ATOM    125  CG2 ILE A  18       5.047   9.577   1.499  1.00  0.70           C  
ATOM    126  CD1 ILE A  18       7.085   7.074   1.613  1.00  0.70           C  
ATOM    127  N   GLY A  19       1.856   5.861   1.041  1.00  0.79           N  
ATOM    128  CA  GLY A  19       1.294   4.628   0.510  1.00  0.79           C  
ATOM    129  C   GLY A  19       1.889   3.359   1.034  1.00  0.79           C  
ATOM    130  O   GLY A  19       1.607   2.291   0.499  1.00  0.79           O  
ATOM    131  N   CYS A  20       2.749   3.419   2.060  1.00  0.77           N  
ATOM    132  CA  CYS A  20       3.320   2.225   2.651  1.00  0.77           C  
ATOM    133  C   CYS A  20       2.386   1.588   3.659  1.00  0.77           C  
ATOM    134  O   CYS A  20       1.465   2.199   4.189  1.00  0.77           O  
ATOM    135  CB  CYS A  20       4.680   2.495   3.329  1.00  0.77           C  
ATOM    136  SG  CYS A  20       5.831   3.338   2.200  1.00  0.77           S  
ATOM    137  N   SER A  21       2.597   0.306   3.961  1.00  0.77           N  
ATOM    138  CA  SER A  21       1.720  -0.398   4.862  1.00  0.77           C  
ATOM    139  C   SER A  21       2.483  -1.464   5.592  1.00  0.77           C  
ATOM    140  O   SER A  21       3.572  -1.870   5.189  1.00  0.77           O  
ATOM    141  CB  SER A  21       0.498  -1.013   4.127  1.00  0.77           C  
ATOM    142  OG  SER A  21       0.893  -1.960   3.132  1.00  0.77           O  
ATOM    143  N   CYS A  22       1.949  -1.904   6.747  1.00  0.77           N  
ATOM    144  CA  CYS A  22       2.608  -2.878   7.590  1.00  0.77           C  
ATOM    145  C   CYS A  22       2.480  -4.280   7.029  1.00  0.77           C  
ATOM    146  O   CYS A  22       1.383  -4.810   6.889  1.00  0.77           O  
ATOM    147  CB  CYS A  22       2.038  -2.858   9.034  1.00  0.77           C  
ATOM    148  SG  CYS A  22       3.053  -3.772  10.231  1.00  0.77           S  
ATOM    149  N   SER A  23       3.614  -4.921   6.713  1.00  0.77           N  
ATOM    150  CA  SER A  23       3.626  -6.299   6.274  1.00  0.77           C  
ATOM    151  C   SER A  23       4.768  -6.933   7.000  1.00  0.77           C  
ATOM    152  O   SER A  23       5.877  -6.407   6.959  1.00  0.77           O  
ATOM    153  CB  SER A  23       3.875  -6.432   4.750  1.00  0.77           C  
ATOM    154  OG  SER A  23       3.891  -7.794   4.313  1.00  0.77           O  
ATOM    155  N   ASN A  24       4.543  -8.043   7.738  1.00  0.66           N  
ATOM    156  CA  ASN A  24       5.593  -8.795   8.413  1.00  0.66           C  
ATOM    157  C   ASN A  24       6.548  -7.949   9.224  1.00  0.66           C  
ATOM    158  O   ASN A  24       7.755  -8.078   9.072  1.00  0.66           O  
ATOM    159  CB  ASN A  24       6.435  -9.639   7.428  1.00  0.66           C  
ATOM    160  CG  ASN A  24       5.523 -10.669   6.786  1.00  0.66           C  
ATOM    161  OD1 ASN A  24       4.697 -11.273   7.433  1.00  0.66           O  
ATOM    162  ND2 ASN A  24       5.711 -10.876   5.453  1.00  0.66           N  
ATOM    163  N   ILE A  25       5.993  -7.040  10.059  1.00  0.67           N  
ATOM    164  CA  ILE A  25       6.744  -6.208  10.974  1.00  0.67           C  
ATOM    165  C   ILE A  25       7.249  -4.905  10.345  1.00  0.67           C  
ATOM    166  O   ILE A  25       7.544  -3.930  11.028  1.00  0.67           O  
ATOM    167  CB  ILE A  25       7.778  -7.001  11.778  1.00  0.67           C  
ATOM    168  CG1 ILE A  25       7.050  -7.986  12.720  1.00  0.67           C  
ATOM    169  CG2 ILE A  25       8.702  -6.036  12.521  1.00  0.67           C  
ATOM    170  CD1 ILE A  25       8.004  -8.956  13.424  1.00  0.67           C  
ATOM    171  N   VAL A  26       7.305  -4.790   9.014  1.00  0.79           N  
ATOM    172  CA  VAL A  26       8.012  -3.697   8.377  1.00  0.79           C  
ATOM    173  C   VAL A  26       7.043  -2.920   7.500  1.00  0.79           C  
ATOM    174  O   VAL A  26       6.060  -3.446   6.989  1.00  0.79           O  
ATOM    175  CB  VAL A  26       9.226  -4.252   7.637  1.00  0.79           C  
ATOM    176  CG1 VAL A  26      10.017  -3.162   6.888  1.00  0.79           C  
ATOM    177  CG2 VAL A  26      10.145  -4.992   8.640  1.00  0.79           C  
ATOM    178  N   CYS A  27       7.254  -1.597   7.343  1.00  0.79           N  
ATOM    179  CA  CYS A  27       6.443  -0.798   6.450  1.00  0.79           C  
ATOM    180  C   CYS A  27       6.971  -0.893   5.029  1.00  0.79           C  
ATOM    181  O   CYS A  27       8.133  -0.588   4.752  1.00  0.79           O  
ATOM    182  CB  CYS A  27       6.388   0.668   6.911  1.00  0.79           C  
ATOM    183  SG  CYS A  27       5.740   0.788   8.606  1.00  0.79           S  
ATOM    184  N   TYR A  28       6.122  -1.338   4.088  1.00  0.79           N  
ATOM    185  CA  TYR A  28       6.490  -1.595   2.714  1.00  0.79           C  
ATOM    186  C   TYR A  28       5.559  -0.893   1.777  1.00  0.79           C  
ATOM    187  O   TYR A  28       4.392  -0.668   2.076  1.00  0.79           O  
ATOM    188  CB  TYR A  28       6.309  -3.084   2.323  1.00  0.79           C  
ATOM    189  CG  TYR A  28       7.348  -3.969   2.919  1.00  0.79           C  
ATOM    190  CD1 TYR A  28       7.118  -4.586   4.149  1.00  0.79           C  
ATOM    191  CD2 TYR A  28       8.505  -4.298   2.202  1.00  0.79           C  
ATOM    192  CE1 TYR A  28       7.993  -5.568   4.621  1.00  0.79           C  
ATOM    193  CE2 TYR A  28       9.427  -5.225   2.712  1.00  0.79           C  
ATOM    194  CZ  TYR A  28       9.162  -5.868   3.927  1.00  0.79           C  
ATOM    195  OH  TYR A  28      10.034  -6.834   4.464  1.00  0.79           O  
ATOM    196  N   ARG A  29       6.045  -0.603   0.568  1.00  0.48           N  
ATOM    197  CA  ARG A  29       5.183  -0.341  -0.546  1.00  0.48           C  
ATOM    198  C   ARG A  29       5.793  -1.043  -1.736  1.00  0.48           C  
ATOM    199  O   ARG A  29       7.003  -0.980  -1.937  1.00  0.48           O  
ATOM    200  CB  ARG A  29       5.052   1.170  -0.816  1.00  0.48           C  
ATOM    201  CG  ARG A  29       3.942   1.496  -1.821  1.00  0.48           C  
ATOM    202  CD  ARG A  29       3.786   2.988  -2.078  1.00  0.48           C  
ATOM    203  NE  ARG A  29       2.688   3.112  -3.084  1.00  0.48           N  
ATOM    204  CZ  ARG A  29       2.274   4.280  -3.582  1.00  0.48           C  
ATOM    205  NH1 ARG A  29       2.764   5.432  -3.128  1.00  0.48           N  
ATOM    206  NH2 ARG A  29       1.339   4.309  -4.525  1.00  0.48           N  
ATOM    207  N   ASN A  30       4.967  -1.770  -2.512  1.00  0.55           N  
ATOM    208  CA  ASN A  30       5.363  -2.447  -3.741  1.00  0.55           C  
ATOM    209  C   ASN A  30       6.439  -3.543  -3.501  1.00  0.55           C  
ATOM    210  O   ASN A  30       6.474  -4.128  -2.400  1.00  0.55           O  
ATOM    211  CB  ASN A  30       5.739  -1.453  -4.889  1.00  0.55           C  
ATOM    212  CG  ASN A  30       4.738  -0.312  -5.060  1.00  0.55           C  
ATOM    213  OD1 ASN A  30       5.068   0.858  -5.138  1.00  0.55           O  
ATOM    214  ND2 ASN A  30       3.422  -0.650  -5.098  1.00  0.55           N  
ATOM    215  OXT ASN A  30       7.300  -3.773  -4.409  1.00  0.55           O  
TER     216      ASN A  30 
CONECT   18  136
CONECT   43  148
CONECT   83  183
CONECT  136   18
CONECT  148   43
CONECT  183   83
END
