# Supplementary material for: Computational modeling of cyclotides as antimicrobial agents against Neisseria gonorrhoeae PorB porin protein: integration of docking, immune, and molecular dynamics simulations
Source: Front Chem. 2024 Nov 25;12:1493165. doi: 10.3389/fchem.2024.1493165 (PMC11628957; doi:10.3389/fchem.2024.1493165)
Supplement: Supplementary file 1 [file DataSheet1.ZIP › PDBs/Cyclotides PDB/Globa D.pdb]

REMARK   BIOVIA PDB file
REMARK   Created:  2024-04-30T21:56:11Z
SSBOND   1 CYS A    8    CYS A   22                                     
SSBOND   2 CYS A   13    CYS A   27                                     
SSBOND   3 CYS A    4    CYS A   20                                     
ATOM      1  N   GLY A   1       6.164  -9.820 -15.229  1.00  0.39           N1+
ATOM      2  CA  GLY A   1       7.219 -10.860 -15.140  1.00  0.39           C  
ATOM      3  C   GLY A   1       8.591 -10.368 -14.761  1.00  0.39           C  
ATOM      4  O   GLY A   1       9.426 -11.196 -14.430  1.00  0.39           O  
ATOM      5  N   ILE A   2       8.875  -9.042 -14.768  1.00  0.53           N  
ATOM      6  CA  ILE A   2      10.190  -8.494 -14.414  1.00  0.53           C  
ATOM      7  C   ILE A   2      10.105  -7.815 -13.056  1.00  0.53           C  
ATOM      8  O   ILE A   2       9.135  -7.084 -12.829  1.00  0.53           O  
ATOM      9  CB  ILE A   2      10.734  -7.477 -15.428  1.00  0.53           C  
ATOM     10  CG1 ILE A   2      10.902  -8.138 -16.810  1.00  0.53           C  
ATOM     11  CG2 ILE A   2      12.093  -6.851 -14.999  1.00  0.53           C  
ATOM     12  CD1 ILE A   2      11.239  -7.140 -17.925  1.00  0.53           C  
ATOM     13  N   PRO A   3      11.023  -8.017 -12.103  1.00  0.81           N  
ATOM     14  CA  PRO A   3      10.957  -7.392 -10.792  1.00  0.81           C  
ATOM     15  C   PRO A   3      11.286  -5.920 -10.845  1.00  0.81           C  
ATOM     16  O   PRO A   3      12.176  -5.503 -11.580  1.00  0.81           O  
ATOM     17  CB  PRO A   3      12.002  -8.161  -9.968  1.00  0.81           C  
ATOM     18  CG  PRO A   3      13.047  -8.598 -10.993  1.00  0.81           C  
ATOM     19  CD  PRO A   3      12.206  -8.871 -12.235  1.00  0.81           C  
ATOM     20  N   CYS A   4      10.585  -5.103 -10.043  1.00  0.79           N  
ATOM     21  CA  CYS A   4      10.778  -3.664 -10.045  1.00  0.79           C  
ATOM     22  C   CYS A   4      11.707  -3.196  -8.943  1.00  0.79           C  
ATOM     23  O   CYS A   4      11.919  -2.000  -8.769  1.00  0.79           O  
ATOM     24  CB  CYS A   4       9.424  -2.946  -9.897  1.00  0.79           C  
ATOM     25  SG  CYS A   4       8.312  -3.408 -11.256  1.00  0.79           S  
ATOM     26  N   GLY A   5      12.296  -4.135  -8.171  1.00  0.79           N  
ATOM     27  CA  GLY A   5      13.238  -3.798  -7.107  1.00  0.79           C  
ATOM     28  C   GLY A   5      12.589  -3.265  -5.866  1.00  0.79           C  
ATOM     29  O   GLY A   5      13.112  -2.363  -5.220  1.00  0.79           O  
ATOM     30  N   GLU A   6      11.428  -3.827  -5.502  1.00  0.78           N  
ATOM     31  CA  GLU A   6      10.666  -3.369  -4.371  1.00  0.78           C  
ATOM     32  C   GLU A   6       9.847  -4.543  -3.878  1.00  0.78           C  
ATOM     33  O   GLU A   6       9.457  -5.409  -4.667  1.00  0.78           O  
ATOM     34  CB  GLU A   6       9.748  -2.191  -4.774  1.00  0.78           C  
ATOM     35  CG  GLU A   6       9.032  -1.496  -3.591  1.00  0.78           C  
ATOM     36  CD  GLU A   6       8.082  -0.401  -4.041  1.00  0.78           C  
ATOM     37  OE1 GLU A   6       7.823   0.553  -3.266  1.00  0.78           O  
ATOM     38  OE2 GLU A   6       7.532  -0.546  -5.161  1.00  0.78           O  
ATOM     39  N   THR A   7       9.583  -4.627  -2.562  1.00  0.77           N  
ATOM     40  CA  THR A   7       8.690  -5.621  -1.988  1.00  0.77           C  
ATOM     41  C   THR A   7       7.500  -4.944  -1.363  1.00  0.77           C  
ATOM     42  O   THR A   7       7.492  -3.747  -1.099  1.00  0.77           O  
ATOM     43  CB  THR A   7       9.333  -6.571  -0.978  1.00  0.77           C  
ATOM     44  OG1 THR A   7       9.859  -5.898   0.155  1.00  0.77           O  
ATOM     45  CG2 THR A   7      10.497  -7.300  -1.659  1.00  0.77           C  
ATOM     46  N   CYS A   8       6.431  -5.713  -1.132  1.00  0.74           N  
ATOM     47  CA  CYS A   8       5.151  -5.183  -0.715  1.00  0.74           C  
ATOM     48  C   CYS A   8       4.542  -6.113   0.303  1.00  0.74           C  
ATOM     49  O   CYS A   8       3.364  -6.452   0.255  1.00  0.74           O  
ATOM     50  CB  CYS A   8       4.184  -4.987  -1.910  1.00  0.74           C  
ATOM     51  SG  CYS A   8       4.167  -6.390  -3.066  1.00  0.74           S  
ATOM     52  N   VAL A   9       5.369  -6.574   1.265  1.00  0.59           N  
ATOM     53  CA  VAL A   9       4.910  -7.375   2.390  1.00  0.59           C  
ATOM     54  C   VAL A   9       3.949  -6.617   3.300  1.00  0.59           C  
ATOM     55  O   VAL A   9       2.895  -7.121   3.677  1.00  0.59           O  
ATOM     56  CB  VAL A   9       6.084  -7.861   3.238  1.00  0.59           C  
ATOM     57  CG1 VAL A   9       5.581  -8.805   4.352  1.00  0.59           C  
ATOM     58  CG2 VAL A   9       7.123  -8.594   2.367  1.00  0.59           C  
ATOM     59  N   PHE A  10       4.301  -5.361   3.647  1.00  0.47           N  
ATOM     60  CA  PHE A  10       3.517  -4.549   4.560  1.00  0.47           C  
ATOM     61  C   PHE A  10       3.162  -3.192   3.970  1.00  0.47           C  
ATOM     62  O   PHE A  10       2.129  -2.618   4.302  1.00  0.47           O  
ATOM     63  CB  PHE A  10       4.295  -4.288   5.876  1.00  0.47           C  
ATOM     64  CG  PHE A  10       4.544  -5.557   6.638  1.00  0.47           C  
ATOM     65  CD1 PHE A  10       3.503  -6.170   7.344  1.00  0.47           C  
ATOM     66  CD2 PHE A  10       5.815  -6.146   6.674  1.00  0.47           C  
ATOM     67  CE1 PHE A  10       3.719  -7.346   8.068  1.00  0.47           C  
ATOM     68  CE2 PHE A  10       6.040  -7.322   7.395  1.00  0.47           C  
ATOM     69  CZ  PHE A  10       4.990  -7.922   8.093  1.00  0.47           C  
ATOM     70  N   MET A  11       4.003  -2.649   3.066  1.00  0.53           N  
ATOM     71  CA  MET A  11       3.766  -1.390   2.385  1.00  0.53           C  
ATOM     72  C   MET A  11       3.275  -1.625   0.965  1.00  0.53           C  
ATOM     73  O   MET A  11       3.399  -2.749   0.481  1.00  0.53           O  
ATOM     74  CB  MET A  11       5.064  -0.552   2.398  1.00  0.53           C  
ATOM     75  CG  MET A  11       5.472  -0.092   3.803  1.00  0.53           C  
ATOM     76  SD  MET A  11       6.900   1.032   3.785  1.00  0.53           S  
ATOM     77  CE  MET A  11       6.069   2.510   3.111  1.00  0.53           C  
ATOM     78  N   PRO A  12       2.668  -0.669   0.256  1.00  0.73           N  
ATOM     79  CA  PRO A  12       2.344  -0.838  -1.148  1.00  0.73           C  
ATOM     80  C   PRO A  12       3.570  -0.860  -2.019  1.00  0.73           C  
ATOM     81  O   PRO A  12       4.647  -0.491  -1.567  1.00  0.73           O  
ATOM     82  CB  PRO A  12       1.483   0.398  -1.463  1.00  0.73           C  
ATOM     83  CG  PRO A  12       2.004   1.494  -0.535  1.00  0.73           C  
ATOM     84  CD  PRO A  12       2.499   0.724   0.685  1.00  0.73           C  
ATOM     85  N   CYS A  13       3.405  -1.244  -3.295  1.00  0.79           N  
ATOM     86  CA  CYS A  13       4.397  -0.951  -4.306  1.00  0.79           C  
ATOM     87  C   CYS A  13       4.313   0.512  -4.703  1.00  0.79           C  
ATOM     88  O   CYS A  13       3.413   0.901  -5.454  1.00  0.79           O  
ATOM     89  CB  CYS A  13       4.192  -1.805  -5.590  1.00  0.79           C  
ATOM     90  SG  CYS A  13       4.316  -3.585  -5.293  1.00  0.79           S  
ATOM     91  N   ILE A  14       5.290   1.334  -4.276  1.00  0.76           N  
ATOM     92  CA  ILE A  14       5.540   2.687  -4.769  1.00  0.76           C  
ATOM     93  C   ILE A  14       6.263   2.560  -6.100  1.00  0.76           C  
ATOM     94  O   ILE A  14       6.623   3.551  -6.772  1.00  0.76           O  
ATOM     95  CB  ILE A  14       6.377   3.553  -3.820  1.00  0.76           C  
ATOM     96  CG1 ILE A  14       5.695   3.714  -2.448  1.00  0.76           C  
ATOM     97  CG2 ILE A  14       6.718   4.975  -4.372  1.00  0.76           C  
ATOM     98  CD1 ILE A  14       6.665   4.302  -1.417  1.00  0.76           C  
ATOM     99  N   SER A  15       6.438   1.376  -6.675  1.00  0.75           N  
ATOM    100  CA  SER A  15       6.682   1.246  -8.093  1.00  0.75           C  
ATOM    101  C   SER A  15       5.441   1.063  -8.944  1.00  0.75           C  
ATOM    102  O   SER A  15       5.527   1.062 -10.173  1.00  0.75           O  
ATOM    103  CB  SER A  15       7.700   0.153  -8.383  1.00  0.75           C  
ATOM    104  OG  SER A  15       7.179  -1.126  -8.035  1.00  0.75           O  
ATOM    105  N   GLY A  16       4.231   1.033  -8.347  1.00  0.77           N  
ATOM    106  CA  GLY A  16       2.976   1.299  -9.059  1.00  0.77           C  
ATOM    107  C   GLY A  16       2.860   2.600  -9.862  1.00  0.77           C  
ATOM    108  O   GLY A  16       2.284   2.513 -10.943  1.00  0.77           O  
ATOM    109  N   PRO A  17       3.381   3.790  -9.500  1.00  0.71           N  
ATOM    110  CA  PRO A  17       3.708   4.906 -10.398  1.00  0.71           C  
ATOM    111  C   PRO A  17       4.346   4.576 -11.737  1.00  0.71           C  
ATOM    112  O   PRO A  17       4.111   5.316 -12.686  1.00  0.71           O  
ATOM    113  CB  PRO A  17       4.618   5.845  -9.581  1.00  0.71           C  
ATOM    114  CG  PRO A  17       4.428   5.473  -8.111  1.00  0.71           C  
ATOM    115  CD  PRO A  17       3.862   4.056  -8.156  1.00  0.71           C  
ATOM    116  N   MET A  18       5.182   3.525 -11.857  1.00  0.71           N  
ATOM    117  CA  MET A  18       5.754   3.133 -13.134  1.00  0.71           C  
ATOM    118  C   MET A  18       5.108   1.865 -13.664  1.00  0.71           C  
ATOM    119  O   MET A  18       5.588   1.237 -14.610  1.00  0.71           O  
ATOM    120  CB  MET A  18       7.294   2.988 -13.061  1.00  0.71           C  
ATOM    121  CG  MET A  18       8.017   4.315 -12.747  1.00  0.71           C  
ATOM    122  SD  MET A  18       7.712   5.650 -13.947  1.00  0.71           S  
ATOM    123  CE  MET A  18       8.616   4.933 -15.350  1.00  0.71           C  
ATOM    124  N   GLY A  19       3.953   1.471 -13.094  1.00  0.79           N  
ATOM    125  CA  GLY A  19       3.132   0.398 -13.626  1.00  0.79           C  
ATOM    126  C   GLY A  19       3.358  -0.944 -13.014  1.00  0.79           C  
ATOM    127  O   GLY A  19       2.880  -1.949 -13.533  1.00  0.79           O  
ATOM    128  N   CYS A  20       4.111  -1.019 -11.910  1.00  0.80           N  
ATOM    129  CA  CYS A  20       4.310  -2.269 -11.213  1.00  0.80           C  
ATOM    130  C   CYS A  20       3.168  -2.604 -10.278  1.00  0.80           C  
ATOM    131  O   CYS A  20       2.311  -1.788  -9.950  1.00  0.80           O  
ATOM    132  CB  CYS A  20       5.619  -2.274 -10.416  1.00  0.80           C  
ATOM    133  SG  CYS A  20       7.052  -1.836 -11.444  1.00  0.80           S  
ATOM    134  N   SER A  21       3.115  -3.855  -9.818  1.00  0.80           N  
ATOM    135  CA  SER A  21       2.051  -4.286  -8.944  1.00  0.80           C  
ATOM    136  C   SER A  21       2.536  -5.370  -8.044  1.00  0.80           C  
ATOM    137  O   SER A  21       3.536  -6.031  -8.321  1.00  0.80           O  
ATOM    138  CB  SER A  21       0.784  -4.770  -9.702  1.00  0.80           C  
ATOM    139  OG  SER A  21       1.004  -5.808 -10.657  1.00  0.80           O  
ATOM    140  N   CYS A  22       1.830  -5.554  -6.912  1.00  0.80           N  
ATOM    141  CA  CYS A  22       2.217  -6.484  -5.883  1.00  0.80           C  
ATOM    142  C   CYS A  22       1.795  -7.886  -6.257  1.00  0.80           C  
ATOM    143  O   CYS A  22       0.611  -8.166  -6.440  1.00  0.80           O  
ATOM    144  CB  CYS A  22       1.596  -6.075  -4.522  1.00  0.80           C  
ATOM    145  SG  CYS A  22       2.249  -7.020  -3.120  1.00  0.80           S  
ATOM    146  N   LYS A  23       2.763  -8.800  -6.413  1.00  0.77           N  
ATOM    147  CA  LYS A  23       2.494 -10.167  -6.779  1.00  0.77           C  
ATOM    148  C   LYS A  23       3.201 -11.051  -5.797  1.00  0.77           C  
ATOM    149  O   LYS A  23       4.423 -11.164  -5.827  1.00  0.77           O  
ATOM    150  CB  LYS A  23       3.034 -10.453  -8.203  1.00  0.77           C  
ATOM    151  CG  LYS A  23       2.364  -9.612  -9.301  1.00  0.77           C  
ATOM    152  CD  LYS A  23       0.878  -9.967  -9.477  1.00  0.77           C  
ATOM    153  CE  LYS A  23       0.010  -8.895 -10.127  1.00  0.77           C  
ATOM    154  NZ  LYS A  23       0.590  -8.490 -11.416  1.00  0.77           N1+
ATOM    155  N   HIS A  24       2.441 -11.672  -4.867  1.00  0.61           N  
ATOM    156  CA  HIS A  24       2.964 -12.494  -3.786  1.00  0.61           C  
ATOM    157  C   HIS A  24       4.099 -11.848  -3.006  1.00  0.61           C  
ATOM    158  O   HIS A  24       5.152 -12.444  -2.798  1.00  0.61           O  
ATOM    159  CB  HIS A  24       3.313 -13.920  -4.251  1.00  0.61           C  
ATOM    160  CG  HIS A  24       2.124 -14.653  -4.781  1.00  0.61           C  
ATOM    161  ND1 HIS A  24       1.157 -15.084  -3.899  1.00  0.61           N  
ATOM    162  CD2 HIS A  24       1.799 -15.013  -6.049  1.00  0.61           C  
ATOM    163  CE1 HIS A  24       0.268 -15.707  -4.645  1.00  0.61           C  
ATOM    164  NE2 HIS A  24       0.604 -15.692  -5.957  1.00  0.61           N  
ATOM    165  N   MET A  25       3.870 -10.577  -2.599  1.00  0.67           N  
ATOM    166  CA  MET A  25       4.720  -9.761  -1.749  1.00  0.67           C  
ATOM    167  C   MET A  25       5.914  -9.130  -2.445  1.00  0.67           C  
ATOM    168  O   MET A  25       6.736  -8.470  -1.805  1.00  0.67           O  
ATOM    169  CB  MET A  25       5.174 -10.494  -0.471  1.00  0.67           C  
ATOM    170  CG  MET A  25       4.015 -10.877   0.461  1.00  0.67           C  
ATOM    171  SD  MET A  25       4.542 -11.710   1.987  1.00  0.67           S  
ATOM    172  CE  MET A  25       4.920 -13.323   1.244  1.00  0.67           C  
ATOM    173  N   VAL A  26       6.009  -9.238  -3.780  1.00  0.81           N  
ATOM    174  CA  VAL A  26       7.097  -8.662  -4.546  1.00  0.81           C  
ATOM    175  C   VAL A  26       6.514  -7.826  -5.661  1.00  0.81           C  
ATOM    176  O   VAL A  26       5.501  -8.182  -6.261  1.00  0.81           O  
ATOM    177  CB  VAL A  26       8.030  -9.737  -5.089  1.00  0.81           C  
ATOM    178  CG1 VAL A  26       9.215  -9.113  -5.856  1.00  0.81           C  
ATOM    179  CG2 VAL A  26       8.560 -10.590  -3.917  1.00  0.81           C  
ATOM    180  N   CYS A  27       7.112  -6.655  -5.951  1.00  0.82           N  
ATOM    181  CA  CYS A  27       6.619  -5.763  -6.976  1.00  0.82           C  
ATOM    182  C   CYS A  27       7.194  -6.102  -8.342  1.00  0.82           C  
ATOM    183  O   CYS A  27       8.407  -6.220  -8.525  1.00  0.82           O  
ATOM    184  CB  CYS A  27       6.917  -4.292  -6.629  1.00  0.82           C  
ATOM    185  SG  CYS A  27       6.292  -3.861  -4.977  1.00  0.82           S  
ATOM    186  N   TYR A  28       6.310  -6.266  -9.339  1.00  0.81           N  
ATOM    187  CA  TYR A  28       6.642  -6.763 -10.657  1.00  0.81           C  
ATOM    188  C   TYR A  28       5.878  -5.979 -11.698  1.00  0.81           C  
ATOM    189  O   TYR A  28       4.780  -5.501 -11.425  1.00  0.81           O  
ATOM    190  CB  TYR A  28       6.144  -8.225 -10.821  1.00  0.81           C  
ATOM    191  CG  TYR A  28       7.145  -9.244 -10.391  1.00  0.81           C  
ATOM    192  CD1 TYR A  28       8.015  -9.772 -11.344  1.00  0.81           C  
ATOM    193  CD2 TYR A  28       7.190  -9.752  -9.092  1.00  0.81           C  
ATOM    194  CE1 TYR A  28       8.940 -10.767 -11.016  1.00  0.81           C  
ATOM    195  CE2 TYR A  28       8.102 -10.762  -8.757  1.00  0.81           C  
ATOM    196  CZ  TYR A  28       8.987 -11.260  -9.715  1.00  0.81           C  
ATOM    197  OH  TYR A  28       9.917 -12.261  -9.383  1.00  0.81           O  
ATOM    198  N   ARG A  29       6.413  -5.884 -12.935  1.00  0.41           N  
ATOM    199  CA  ARG A  29       5.681  -5.387 -14.081  1.00  0.41           C  
ATOM    200  C   ARG A  29       6.044  -6.176 -15.328  1.00  0.41           C  
ATOM    201  O   ARG A  29       7.198  -6.095 -15.722  1.00  0.41           O  
ATOM    202  CB  ARG A  29       6.082  -3.933 -14.397  1.00  0.41           C  
ATOM    203  CG  ARG A  29       5.358  -3.340 -15.614  1.00  0.41           C  
ATOM    204  CD  ARG A  29       5.833  -1.929 -15.920  1.00  0.41           C  
ATOM    205  NE  ARG A  29       5.019  -1.413 -17.069  1.00  0.41           N  
ATOM    206  CZ  ARG A  29       5.347  -1.523 -18.362  1.00  0.41           C  
ATOM    207  NH1 ARG A  29       6.439  -2.174 -18.751  1.00  0.41           N  
ATOM    208  NH2 ARG A  29       4.549  -0.986 -19.285  1.00  0.41           N  
ATOM    209  N   ASN A  30       5.111  -6.887 -16.004  1.00  0.42           N  
ATOM    210  CA  ASN A  30       5.285  -7.539 -17.323  1.00  0.42           C  
ATOM    211  C   ASN A  30       6.419  -8.533 -17.590  1.00  0.42           C  
ATOM    212  O   ASN A  30       7.590  -8.360 -17.176  1.00  0.42           O  
ATOM    213  CB  ASN A  30       5.443  -6.617 -18.495  1.00  0.42           C  
ATOM    214  CG  ASN A  30       4.219  -5.770 -18.654  1.00  0.42           C  
ATOM    215  OD1 ASN A  30       3.062  -6.103 -18.397  1.00  0.42           O  
ATOM    216  ND2 ASN A  30       4.537  -4.557 -19.135  1.00  0.42           N  
ATOM    217  OXT ASN A  30       6.074  -9.628 -18.085  1.00  0.42           O  
TER     218      ASN A  30 
CONECT   25  133
CONECT   51  145
CONECT   90  185
CONECT  133   25
CONECT  145   51
CONECT  185   90
END
