# Supplementary material for: Computational modeling of cyclotides as antimicrobial agents against Neisseria gonorrhoeae PorB porin protein: integration of docking, immune, and molecular dynamics simulations
Source: Front Chem. 2024 Nov 25;12:1493165. doi: 10.3389/fchem.2024.1493165 (PMC11628957; doi:10.3389/fchem.2024.1493165)
Supplement: Supplementary file 1 [file DataSheet1.ZIP › PDBs/Cyclotides PDB/GLOBA E.pdb]

REMARK   BIOVIA PDB file
REMARK   Created:  2024-04-30T22:02:22Z
SSBOND   1 CYS A   15    CYS A   27                                     
SSBOND   2 CYS A   10    CYS A   22                                     
SSBOND   3 CYS A    6    CYS A   20                                     
ATOM      1  N   ALA A   3      10.547  23.161  75.197  1.00  0.46           N1+
ATOM      2  CA  ALA A   3      11.040  21.884  74.556  1.00  0.46           C  
ATOM      3  C   ALA A   3      10.228  20.645  74.932  1.00  0.46           C  
ATOM      4  O   ALA A   3       9.931  20.443  76.109  1.00  0.46           O  
ATOM      5  CB  ALA A   3      12.517  21.673  74.977  1.00  0.46           C  
ATOM      6  N   PHE A   4       9.839  19.785  73.956  1.00  0.38           N  
ATOM      7  CA  PHE A   4       9.003  18.600  74.131  1.00  0.38           C  
ATOM      8  C   PHE A   4       9.814  17.403  74.614  1.00  0.38           C  
ATOM      9  O   PHE A   4       9.900  16.360  73.979  1.00  0.38           O  
ATOM     10  CB  PHE A   4       8.264  18.292  72.796  1.00  0.38           C  
ATOM     11  CG  PHE A   4       7.342  19.429  72.383  1.00  0.38           C  
ATOM     12  CD1 PHE A   4       6.719  20.304  73.301  1.00  0.38           C  
ATOM     13  CD2 PHE A   4       7.035  19.583  71.022  1.00  0.38           C  
ATOM     14  CE1 PHE A   4       5.852  21.315  72.869  1.00  0.38           C  
ATOM     15  CE2 PHE A   4       6.149  20.577  70.585  1.00  0.38           C  
ATOM     16  CZ  PHE A   4       5.562  21.449  71.508  1.00  0.38           C  
ATOM     17  N   GLY A   5      10.463  17.574  75.782  1.00  0.60           N  
ATOM     18  CA  GLY A   5      11.429  16.641  76.346  1.00  0.60           C  
ATOM     19  C   GLY A   5      10.968  16.038  77.630  1.00  0.60           C  
ATOM     20  O   GLY A   5      11.789  15.622  78.446  1.00  0.60           O  
ATOM     21  N   CYS A   6       9.652  16.009  77.884  1.00  0.69           N  
ATOM     22  CA  CYS A   6       9.123  15.540  79.155  1.00  0.69           C  
ATOM     23  C   CYS A   6       8.661  14.104  79.085  1.00  0.69           C  
ATOM     24  O   CYS A   6       8.311  13.521  80.114  1.00  0.69           O  
ATOM     25  CB  CYS A   6       7.908  16.401  79.569  1.00  0.69           C  
ATOM     26  SG  CYS A   6       8.416  18.127  79.802  1.00  0.69           S  
ATOM     27  N   GLY A   7       8.634  13.489  77.879  1.00  0.67           N  
ATOM     28  CA  GLY A   7       8.098  12.143  77.656  1.00  0.67           C  
ATOM     29  C   GLY A   7       6.659  11.973  78.057  1.00  0.67           C  
ATOM     30  O   GLY A   7       6.258  10.906  78.521  1.00  0.67           O  
ATOM     31  N   GLU A   8       5.856  13.036  77.905  1.00  0.66           N  
ATOM     32  CA  GLU A   8       4.530  13.113  78.464  1.00  0.66           C  
ATOM     33  C   GLU A   8       3.651  13.939  77.532  1.00  0.66           C  
ATOM     34  O   GLU A   8       4.071  14.944  76.961  1.00  0.66           O  
ATOM     35  CB  GLU A   8       4.572  13.738  79.890  1.00  0.66           C  
ATOM     36  CG  GLU A   8       3.226  13.656  80.658  1.00  0.66           C  
ATOM     37  CD  GLU A   8       3.196  14.395  81.995  1.00  0.66           C  
ATOM     38  OE1 GLU A   8       2.258  14.117  82.788  1.00  0.66           O  
ATOM     39  OE2 GLU A   8       4.064  15.264  82.262  1.00  0.66           O  
ATOM     40  N   THR A   9       2.391  13.505  77.334  1.00  0.68           N  
ATOM     41  CA  THR A   9       1.355  14.274  76.661  1.00  0.68           C  
ATOM     42  C   THR A   9       0.369  14.730  77.706  1.00  0.68           C  
ATOM     43  O   THR A   9       0.257  14.161  78.783  1.00  0.68           O  
ATOM     44  CB  THR A   9       0.583  13.511  75.585  1.00  0.68           C  
ATOM     45  OG1 THR A   9       0.053  12.286  76.071  1.00  0.68           O  
ATOM     46  CG2 THR A   9       1.552  13.160  74.452  1.00  0.68           C  
ATOM     47  N   CYS A  10      -0.393  15.789  77.406  1.00  0.68           N  
ATOM     48  CA  CYS A  10      -1.315  16.372  78.355  1.00  0.68           C  
ATOM     49  C   CYS A  10      -2.615  16.684  77.659  1.00  0.68           C  
ATOM     50  O   CYS A  10      -3.087  17.818  77.653  1.00  0.68           O  
ATOM     51  CB  CYS A  10      -0.759  17.654  79.023  1.00  0.68           C  
ATOM     52  SG  CYS A  10      -0.104  18.884  77.847  1.00  0.68           S  
ATOM     53  N   VAL A  11      -3.277  15.662  77.080  1.00  0.64           N  
ATOM     54  CA  VAL A  11      -4.570  15.793  76.400  1.00  0.64           C  
ATOM     55  C   VAL A  11      -5.647  16.397  77.300  1.00  0.64           C  
ATOM     56  O   VAL A  11      -6.480  17.198  76.862  1.00  0.64           O  
ATOM     57  CB  VAL A  11      -5.061  14.440  75.877  1.00  0.64           C  
ATOM     58  CG1 VAL A  11      -6.474  14.558  75.252  1.00  0.64           C  
ATOM     59  CG2 VAL A  11      -4.065  13.926  74.814  1.00  0.64           C  
ATOM     60  N   LYS A  12      -5.616  16.075  78.605  1.00  0.54           N  
ATOM     61  CA  LYS A  12      -6.538  16.578  79.605  1.00  0.54           C  
ATOM     62  C   LYS A  12      -6.122  17.939  80.166  1.00  0.54           C  
ATOM     63  O   LYS A  12      -6.809  18.489  81.029  1.00  0.54           O  
ATOM     64  CB  LYS A  12      -6.605  15.578  80.787  1.00  0.54           C  
ATOM     65  CG  LYS A  12      -7.223  14.231  80.390  1.00  0.54           C  
ATOM     66  CD  LYS A  12      -7.307  13.281  81.592  1.00  0.54           C  
ATOM     67  CE  LYS A  12      -7.960  11.943  81.238  1.00  0.54           C  
ATOM     68  NZ  LYS A  12      -7.987  11.064  82.427  1.00  0.54           N1+
ATOM     69  N   GLY A  13      -5.002  18.533  79.699  1.00  0.67           N  
ATOM     70  CA  GLY A  13      -4.602  19.892  80.057  1.00  0.67           C  
ATOM     71  C   GLY A  13      -3.596  20.015  81.169  1.00  0.67           C  
ATOM     72  O   GLY A  13      -3.170  21.121  81.498  1.00  0.67           O  
ATOM     73  N   LYS A  14      -3.170  18.905  81.790  1.00  0.68           N  
ATOM     74  CA  LYS A  14      -2.238  18.922  82.902  1.00  0.68           C  
ATOM     75  C   LYS A  14      -1.111  17.946  82.650  1.00  0.68           C  
ATOM     76  O   LYS A  14      -1.345  16.864  82.118  1.00  0.68           O  
ATOM     77  CB  LYS A  14      -2.935  18.541  84.230  1.00  0.68           C  
ATOM     78  CG  LYS A  14      -4.008  19.562  84.635  1.00  0.68           C  
ATOM     79  CD  LYS A  14      -4.668  19.218  85.976  1.00  0.68           C  
ATOM     80  CE  LYS A  14      -5.737  20.238  86.380  1.00  0.68           C  
ATOM     81  NZ  LYS A  14      -6.341  19.853  87.674  1.00  0.68           N1+
ATOM     82  N   CYS A  15       0.122  18.333  83.037  1.00  0.73           N  
ATOM     83  CA  CYS A  15       1.319  17.508  83.009  1.00  0.73           C  
ATOM     84  C   CYS A  15       1.683  17.224  84.445  1.00  0.73           C  
ATOM     85  O   CYS A  15       1.520  18.082  85.302  1.00  0.73           O  
ATOM     86  CB  CYS A  15       2.538  18.249  82.400  1.00  0.73           C  
ATOM     87  SG  CYS A  15       2.199  18.735  80.699  1.00  0.73           S  
ATOM     88  N   ASN A  16       2.170  16.002  84.721  1.00  0.70           N  
ATOM     89  CA  ASN A  16       2.544  15.573  86.049  1.00  0.70           C  
ATOM     90  C   ASN A  16       4.057  15.475  86.202  1.00  0.70           C  
ATOM     91  O   ASN A  16       4.552  15.343  87.319  1.00  0.70           O  
ATOM     92  CB  ASN A  16       1.973  14.162  86.313  1.00  0.70           C  
ATOM     93  CG  ASN A  16       0.455  14.215  86.353  1.00  0.70           C  
ATOM     94  OD1 ASN A  16      -0.180  15.147  86.862  1.00  0.70           O  
ATOM     95  ND2 ASN A  16      -0.190  13.150  85.838  1.00  0.70           N  
ATOM     96  N   THR A  17       4.856  15.542  85.108  1.00  0.71           N  
ATOM     97  CA  THR A  17       6.322  15.556  85.228  1.00  0.71           C  
ATOM     98  C   THR A  17       6.857  16.850  85.871  1.00  0.71           C  
ATOM     99  O   THR A  17       6.529  17.935  85.391  1.00  0.71           O  
ATOM    100  CB  THR A  17       7.065  15.317  83.914  1.00  0.71           C  
ATOM    101  OG1 THR A  17       6.792  14.009  83.449  1.00  0.71           O  
ATOM    102  CG2 THR A  17       8.597  15.327  84.062  1.00  0.71           C  
ATOM    103  N   PRO A  18       7.686  16.846  86.934  1.00  0.73           N  
ATOM    104  CA  PRO A  18       8.255  18.053  87.536  1.00  0.73           C  
ATOM    105  C   PRO A  18       8.978  19.002  86.584  1.00  0.73           C  
ATOM    106  O   PRO A  18       9.885  18.593  85.868  1.00  0.73           O  
ATOM    107  CB  PRO A  18       9.220  17.531  88.617  1.00  0.73           C  
ATOM    108  CG  PRO A  18       8.637  16.170  89.010  1.00  0.73           C  
ATOM    109  CD  PRO A  18       8.048  15.652  87.694  1.00  0.73           C  
ATOM    110  N   GLY A  19       8.597  20.299  86.585  1.00  0.74           N  
ATOM    111  CA  GLY A  19       9.182  21.308  85.706  1.00  0.74           C  
ATOM    112  C   GLY A  19       8.584  21.343  84.325  1.00  0.74           C  
ATOM    113  O   GLY A  19       9.023  22.137  83.496  1.00  0.74           O  
ATOM    114  N   CYS A  20       7.570  20.501  84.040  1.00  0.72           N  
ATOM    115  CA  CYS A  20       6.892  20.478  82.759  1.00  0.72           C  
ATOM    116  C   CYS A  20       5.515  21.096  82.860  1.00  0.72           C  
ATOM    117  O   CYS A  20       4.826  21.012  83.872  1.00  0.72           O  
ATOM    118  CB  CYS A  20       6.765  19.054  82.165  1.00  0.72           C  
ATOM    119  SG  CYS A  20       8.413  18.368  81.812  1.00  0.72           S  
ATOM    120  N   VAL A  21       5.086  21.763  81.776  1.00  0.70           N  
ATOM    121  CA  VAL A  21       3.804  22.435  81.699  1.00  0.70           C  
ATOM    122  C   VAL A  21       3.163  22.050  80.388  1.00  0.70           C  
ATOM    123  O   VAL A  21       3.817  21.589  79.462  1.00  0.70           O  
ATOM    124  CB  VAL A  21       3.910  23.963  81.771  1.00  0.70           C  
ATOM    125  CG1 VAL A  21       4.506  24.364  83.139  1.00  0.70           C  
ATOM    126  CG2 VAL A  21       4.761  24.530  80.606  1.00  0.70           C  
ATOM    127  N   CYS A  22       1.828  22.225  80.282  1.00  0.72           N  
ATOM    128  CA  CYS A  22       1.089  21.770  79.124  1.00  0.72           C  
ATOM    129  C   CYS A  22       1.046  22.822  78.023  1.00  0.72           C  
ATOM    130  O   CYS A  22       0.327  23.810  78.100  1.00  0.72           O  
ATOM    131  CB  CYS A  22      -0.355  21.355  79.522  1.00  0.72           C  
ATOM    132  SG  CYS A  22      -1.249  20.520  78.179  1.00  0.72           S  
ATOM    133  N   SER A  23       1.802  22.609  76.922  1.00  0.67           N  
ATOM    134  CA  SER A  23       1.604  23.344  75.676  1.00  0.67           C  
ATOM    135  C   SER A  23       0.707  22.451  74.878  1.00  0.67           C  
ATOM    136  O   SER A  23       1.176  21.542  74.203  1.00  0.67           O  
ATOM    137  CB  SER A  23       2.952  23.520  74.931  1.00  0.67           C  
ATOM    138  OG  SER A  23       3.033  24.552  73.940  1.00  0.67           O  
ATOM    139  N   TRP A  24      -0.619  22.623  75.041  1.00  0.61           N  
ATOM    140  CA  TRP A  24      -1.599  21.614  74.688  1.00  0.61           C  
ATOM    141  C   TRP A  24      -1.468  21.014  73.276  1.00  0.61           C  
ATOM    142  O   TRP A  24      -1.493  21.762  72.304  1.00  0.61           O  
ATOM    143  CB  TRP A  24      -3.047  22.125  74.941  1.00  0.61           C  
ATOM    144  CG  TRP A  24      -4.110  21.039  74.808  1.00  0.61           C  
ATOM    145  CD1 TRP A  24      -4.504  20.110  75.731  1.00  0.61           C  
ATOM    146  CD2 TRP A  24      -4.787  20.697  73.580  1.00  0.61           C  
ATOM    147  NE1 TRP A  24      -5.395  19.219  75.168  1.00  0.61           N  
ATOM    148  CE2 TRP A  24      -5.573  19.561  73.840  1.00  0.61           C  
ATOM    149  CE3 TRP A  24      -4.743  21.268  72.308  1.00  0.61           C  
ATOM    150  CZ2 TRP A  24      -6.342  18.978  72.834  1.00  0.61           C  
ATOM    151  CZ3 TRP A  24      -5.513  20.681  71.293  1.00  0.61           C  
ATOM    152  CH2 TRP A  24      -6.310  19.557  71.552  1.00  0.61           C  
ATOM    153  N   PRO A  25      -1.316  19.703  73.077  1.00  0.65           N  
ATOM    154  CA  PRO A  25      -1.552  18.641  74.049  1.00  0.65           C  
ATOM    155  C   PRO A  25      -0.228  18.003  74.452  1.00  0.65           C  
ATOM    156  O   PRO A  25      -0.224  16.841  74.844  1.00  0.65           O  
ATOM    157  CB  PRO A  25      -2.398  17.655  73.228  1.00  0.65           C  
ATOM    158  CG  PRO A  25      -1.809  17.743  71.815  1.00  0.65           C  
ATOM    159  CD  PRO A  25      -1.431  19.219  71.700  1.00  0.65           C  
ATOM    160  N   VAL A  26       0.911  18.729  74.400  1.00  0.69           N  
ATOM    161  CA  VAL A  26       2.229  18.157  74.643  1.00  0.69           C  
ATOM    162  C   VAL A  26       2.876  18.834  75.842  1.00  0.69           C  
ATOM    163  O   VAL A  26       2.927  20.054  75.971  1.00  0.69           O  
ATOM    164  CB  VAL A  26       3.136  18.290  73.420  1.00  0.69           C  
ATOM    165  CG1 VAL A  26       4.528  17.675  73.689  1.00  0.69           C  
ATOM    166  CG2 VAL A  26       2.480  17.562  72.225  1.00  0.69           C  
ATOM    167  N   CYS A  27       3.398  18.038  76.800  1.00  0.72           N  
ATOM    168  CA  CYS A  27       4.152  18.591  77.908  1.00  0.72           C  
ATOM    169  C   CYS A  27       5.502  19.114  77.477  1.00  0.72           C  
ATOM    170  O   CYS A  27       6.241  18.479  76.729  1.00  0.72           O  
ATOM    171  CB  CYS A  27       4.341  17.573  79.045  1.00  0.72           C  
ATOM    172  SG  CYS A  27       2.720  17.088  79.660  1.00  0.72           S  
ATOM    173  N   LYS A  28       5.862  20.312  77.958  1.00  0.63           N  
ATOM    174  CA  LYS A  28       7.117  20.916  77.602  1.00  0.63           C  
ATOM    175  C   LYS A  28       7.818  21.438  78.818  1.00  0.63           C  
ATOM    176  O   LYS A  28       7.207  21.822  79.808  1.00  0.63           O  
ATOM    177  CB  LYS A  28       6.941  22.088  76.603  1.00  0.63           C  
ATOM    178  CG  LYS A  28       6.212  23.322  77.157  1.00  0.63           C  
ATOM    179  CD  LYS A  28       6.144  24.465  76.134  1.00  0.63           C  
ATOM    180  CE  LYS A  28       5.375  25.671  76.687  1.00  0.63           C  
ATOM    181  NZ  LYS A  28       5.186  26.692  75.636  1.00  0.63           N1+
ATOM    182  N   LYS A  29       9.152  21.481  78.715  1.00  0.47           N  
ATOM    183  CA  LYS A  29      10.020  22.099  79.670  1.00  0.47           C  
ATOM    184  C   LYS A  29      10.688  23.228  78.914  1.00  0.47           C  
ATOM    185  O   LYS A  29      11.400  22.983  77.941  1.00  0.47           O  
ATOM    186  CB  LYS A  29      11.077  21.078  80.146  1.00  0.47           C  
ATOM    187  CG  LYS A  29      12.014  21.647  81.216  1.00  0.47           C  
ATOM    188  CD  LYS A  29      13.005  20.591  81.721  1.00  0.47           C  
ATOM    189  CE  LYS A  29      13.944  21.142  82.796  1.00  0.47           C  
ATOM    190  NZ  LYS A  29      14.882  20.085  83.229  1.00  0.47           N1+
ATOM    191  N   ASN A  30      10.400  24.479  79.326  1.00  0.44           N  
ATOM    192  CA  ASN A  30      10.856  25.698  78.684  1.00  0.44           C  
ATOM    193  C   ASN A  30      10.395  25.823  77.192  1.00  0.44           C  
ATOM    194  O   ASN A  30       9.401  25.197  76.764  1.00  0.44           O  
ATOM    195  CB  ASN A  30      12.377  25.934  78.942  1.00  0.44           C  
ATOM    196  CG  ASN A  30      12.637  25.908  80.445  1.00  0.44           C  
ATOM    197  OD1 ASN A  30      11.915  26.503  81.258  1.00  0.44           O  
ATOM    198  ND2 ASN A  30      13.702  25.208  80.890  1.00  0.44           N  
ATOM    199  OXT ASN A  30      11.094  26.544  76.420  1.00  0.44           O  
TER     200      ASN A  30 
CONECT   26  119
CONECT   52  132
CONECT   87  172
CONECT  119   26
CONECT  132   52
CONECT  172   87
END
