# Supplementary material for: Computational modeling of cyclotides as antimicrobial agents against Neisseria gonorrhoeae PorB porin protein: integration of docking, immune, and molecular dynamics simulations
Source: Front Chem. 2024 Nov 25;12:1493165. doi: 10.3389/fchem.2024.1493165 (PMC11628957; doi:10.3389/fchem.2024.1493165)
Supplement: Supplementary file 1 [file DataSheet1.ZIP › PDBs/Cyclotides PDB/GLOBA F.pdb]

REMARK   BIOVIA PDB file
REMARK   Created:  2024-04-30T22:09:51Z
SSBOND   1 CYS A   14    CYS A   28                                     
SSBOND   2 CYS A    9    CYS A   23                                     
SSBOND   3 CYS A    5    CYS A   21                                     
ATOM      1  N   SER A   2       7.394  11.392   0.168  1.00  0.48           N1+
ATOM      2  CA  SER A   2       8.585  12.242   0.417  1.00  0.48           C  
ATOM      3  C   SER A   2       8.868  12.521   1.868  1.00  0.48           C  
ATOM      4  O   SER A   2      10.002  12.915   2.160  1.00  0.48           O  
ATOM      5  CB  SER A   2       8.403  13.606  -0.280  1.00  0.48           C  
ATOM      6  OG  SER A   2       8.186  13.499  -1.692  1.00  0.48           O  
ATOM      7  N   PHE A   3       7.945  12.330   2.840  1.00  0.60           N  
ATOM      8  CA  PHE A   3       8.233  12.601   4.238  1.00  0.60           C  
ATOM      9  C   PHE A   3       8.346  11.298   5.021  1.00  0.60           C  
ATOM     10  O   PHE A   3       7.479  10.437   4.842  1.00  0.60           O  
ATOM     11  CB  PHE A   3       7.162  13.468   4.947  1.00  0.60           C  
ATOM     12  CG  PHE A   3       7.068  14.830   4.331  1.00  0.60           C  
ATOM     13  CD1 PHE A   3       7.975  15.845   4.654  1.00  0.60           C  
ATOM     14  CD2 PHE A   3       6.058  15.111   3.414  1.00  0.60           C  
ATOM     15  CE1 PHE A   3       7.898  17.098   4.034  1.00  0.60           C  
ATOM     16  CE2 PHE A   3       6.028  16.319   2.719  1.00  0.60           C  
ATOM     17  CZ  PHE A   3       6.937  17.326   3.045  1.00  0.60           C  
ATOM     18  N   PRO A   4       9.361  11.042   5.848  1.00  0.85           N  
ATOM     19  CA  PRO A   4       9.462   9.831   6.640  1.00  0.85           C  
ATOM     20  C   PRO A   4       8.438   9.808   7.741  1.00  0.85           C  
ATOM     21  O   PRO A   4       8.078  10.849   8.278  1.00  0.85           O  
ATOM     22  CB  PRO A   4      10.887   9.854   7.216  1.00  0.85           C  
ATOM     23  CG  PRO A   4      11.263  11.337   7.251  1.00  0.85           C  
ATOM     24  CD  PRO A   4      10.496  11.928   6.071  1.00  0.85           C  
ATOM     25  N   CYS A   5       7.957   8.609   8.093  1.00  0.83           N  
ATOM     26  CA  CYS A   5       6.911   8.447   9.081  1.00  0.83           C  
ATOM     27  C   CYS A   5       7.442   8.023  10.430  1.00  0.83           C  
ATOM     28  O   CYS A   5       6.681   7.709  11.339  1.00  0.83           O  
ATOM     29  CB  CYS A   5       5.891   7.414   8.581  1.00  0.83           C  
ATOM     30  SG  CYS A   5       5.125   7.991   7.044  1.00  0.83           S  
ATOM     31  N   GLY A   6       8.782   8.007  10.594  1.00  0.84           N  
ATOM     32  CA  GLY A   6       9.413   7.652  11.860  1.00  0.84           C  
ATOM     33  C   GLY A   6       9.400   6.187  12.170  1.00  0.84           C  
ATOM     34  O   GLY A   6       9.311   5.790  13.328  1.00  0.84           O  
ATOM     35  N   GLU A   7       9.500   5.346  11.131  1.00  0.78           N  
ATOM     36  CA  GLU A   7       9.416   3.922  11.293  1.00  0.78           C  
ATOM     37  C   GLU A   7      10.344   3.264  10.295  1.00  0.78           C  
ATOM     38  O   GLU A   7      10.350   3.576   9.102  1.00  0.78           O  
ATOM     39  CB  GLU A   7       7.956   3.438  11.136  1.00  0.78           C  
ATOM     40  CG  GLU A   7       7.755   1.933  11.437  1.00  0.78           C  
ATOM     41  CD  GLU A   7       6.334   1.423  11.219  1.00  0.78           C  
ATOM     42  OE1 GLU A   7       6.032   0.301  11.694  1.00  0.78           O  
ATOM     43  OE2 GLU A   7       5.529   2.114  10.544  1.00  0.78           O  
ATOM     44  N   SER A   8      11.206   2.358  10.785  1.00  0.72           N  
ATOM     45  CA  SER A   8      12.006   1.472   9.955  1.00  0.72           C  
ATOM     46  C   SER A   8      11.181   0.354   9.357  1.00  0.72           C  
ATOM     47  O   SER A   8      10.385  -0.265  10.052  1.00  0.72           O  
ATOM     48  CB  SER A   8      13.130   0.817  10.802  1.00  0.72           C  
ATOM     49  OG  SER A   8      13.940  -0.099  10.062  1.00  0.72           O  
ATOM     50  N   CYS A   9      11.427   0.008   8.082  1.00  0.75           N  
ATOM     51  CA  CYS A   9      10.931  -1.229   7.508  1.00  0.75           C  
ATOM     52  C   CYS A   9      12.088  -2.029   6.955  1.00  0.75           C  
ATOM     53  O   CYS A   9      12.007  -2.664   5.906  1.00  0.75           O  
ATOM     54  CB  CYS A   9       9.809  -1.053   6.456  1.00  0.75           C  
ATOM     55  SG  CYS A   9      10.193   0.151   5.161  1.00  0.75           S  
ATOM     56  N   VAL A  10      13.228  -2.027   7.683  1.00  0.70           N  
ATOM     57  CA  VAL A  10      14.350  -2.927   7.434  1.00  0.70           C  
ATOM     58  C   VAL A  10      13.951  -4.394   7.536  1.00  0.70           C  
ATOM     59  O   VAL A  10      14.367  -5.213   6.719  1.00  0.70           O  
ATOM     60  CB  VAL A  10      15.506  -2.642   8.395  1.00  0.70           C  
ATOM     61  CG1 VAL A  10      16.615  -3.712   8.323  1.00  0.70           C  
ATOM     62  CG2 VAL A  10      16.120  -1.267   8.069  1.00  0.70           C  
ATOM     63  N   PHE A  11      13.113  -4.732   8.537  1.00  0.61           N  
ATOM     64  CA  PHE A  11      12.626  -6.078   8.756  1.00  0.61           C  
ATOM     65  C   PHE A  11      11.111  -6.092   8.804  1.00  0.61           C  
ATOM     66  O   PHE A  11      10.454  -6.723   7.981  1.00  0.61           O  
ATOM     67  CB  PHE A  11      13.171  -6.675  10.081  1.00  0.61           C  
ATOM     68  CG  PHE A  11      14.658  -6.870  10.027  1.00  0.61           C  
ATOM     69  CD1 PHE A  11      15.205  -7.900   9.256  1.00  0.61           C  
ATOM     70  CD2 PHE A  11      15.528  -6.028  10.731  1.00  0.61           C  
ATOM     71  CE1 PHE A  11      16.587  -8.089   9.184  1.00  0.61           C  
ATOM     72  CE2 PHE A  11      16.913  -6.207  10.662  1.00  0.61           C  
ATOM     73  CZ  PHE A  11      17.442  -7.241   9.888  1.00  0.61           C  
ATOM     74  N   ILE A  12      10.509  -5.407   9.794  1.00  0.63           N  
ATOM     75  CA  ILE A  12       9.071  -5.286   9.952  1.00  0.63           C  
ATOM     76  C   ILE A  12       8.385  -4.548   8.799  1.00  0.63           C  
ATOM     77  O   ILE A  12       9.026  -3.727   8.145  1.00  0.63           O  
ATOM     78  CB  ILE A  12       8.716  -4.628  11.284  1.00  0.63           C  
ATOM     79  CG1 ILE A  12       9.192  -3.160  11.349  1.00  0.63           C  
ATOM     80  CG2 ILE A  12       9.282  -5.489  12.437  1.00  0.63           C  
ATOM     81  CD1 ILE A  12       8.661  -2.392  12.561  1.00  0.63           C  
ATOM     82  N   PRO A  13       7.126  -4.777   8.456  1.00  0.73           N  
ATOM     83  CA  PRO A  13       6.365  -3.837   7.651  1.00  0.73           C  
ATOM     84  C   PRO A  13       6.084  -2.530   8.349  1.00  0.73           C  
ATOM     85  O   PRO A  13       6.294  -2.419   9.550  1.00  0.73           O  
ATOM     86  CB  PRO A  13       5.062  -4.590   7.371  1.00  0.73           C  
ATOM     87  CG  PRO A  13       4.858  -5.486   8.594  1.00  0.73           C  
ATOM     88  CD  PRO A  13       6.280  -5.811   9.042  1.00  0.73           C  
ATOM     89  N   CYS A  14       5.573  -1.542   7.597  1.00  0.77           N  
ATOM     90  CA  CYS A  14       5.188  -0.256   8.136  1.00  0.77           C  
ATOM     91  C   CYS A  14       3.808  -0.339   8.731  1.00  0.77           C  
ATOM     92  O   CYS A  14       2.812  -0.362   8.003  1.00  0.77           O  
ATOM     93  CB  CYS A  14       5.143   0.823   7.025  1.00  0.77           C  
ATOM     94  SG  CYS A  14       6.752   1.044   6.236  1.00  0.77           S  
ATOM     95  N   ILE A  15       3.686  -0.345  10.073  1.00  0.71           N  
ATOM     96  CA  ILE A  15       2.384  -0.287  10.716  1.00  0.71           C  
ATOM     97  C   ILE A  15       1.816   1.120  10.611  1.00  0.71           C  
ATOM     98  O   ILE A  15       0.605   1.337  10.676  1.00  0.71           O  
ATOM     99  CB  ILE A  15       2.404  -0.790  12.156  1.00  0.71           C  
ATOM    100  CG1 ILE A  15       0.988  -1.189  12.624  1.00  0.71           C  
ATOM    101  CG2 ILE A  15       3.046   0.230  13.121  1.00  0.71           C  
ATOM    102  CD1 ILE A  15       0.996  -2.007  13.919  1.00  0.71           C  
ATOM    103  N   SER A  16       2.676   2.126  10.322  1.00  0.76           N  
ATOM    104  CA  SER A  16       2.258   3.457   9.905  1.00  0.76           C  
ATOM    105  C   SER A  16       1.511   3.529   8.577  1.00  0.76           C  
ATOM    106  O   SER A  16       1.037   4.598   8.187  1.00  0.76           O  
ATOM    107  CB  SER A  16       3.418   4.480   9.882  1.00  0.76           C  
ATOM    108  OG  SER A  16       4.371   4.202   8.858  1.00  0.76           O  
ATOM    109  N   ALA A  17       1.272   2.379   7.901  1.00  0.73           N  
ATOM    110  CA  ALA A  17       0.283   2.215   6.849  1.00  0.73           C  
ATOM    111  C   ALA A  17      -1.106   2.647   7.281  1.00  0.73           C  
ATOM    112  O   ALA A  17      -1.892   3.139   6.476  1.00  0.73           O  
ATOM    113  CB  ALA A  17       0.237   0.755   6.356  1.00  0.73           C  
ATOM    114  N   ILE A  18      -1.397   2.569   8.599  1.00  0.63           N  
ATOM    115  CA  ILE A  18      -2.605   3.101   9.205  1.00  0.63           C  
ATOM    116  C   ILE A  18      -2.832   4.593   8.941  1.00  0.63           C  
ATOM    117  O   ILE A  18      -3.963   5.057   8.815  1.00  0.63           O  
ATOM    118  CB  ILE A  18      -2.635   2.810  10.711  1.00  0.63           C  
ATOM    119  CG1 ILE A  18      -4.060   2.922  11.295  1.00  0.63           C  
ATOM    120  CG2 ILE A  18      -1.633   3.694  11.497  1.00  0.63           C  
ATOM    121  CD1 ILE A  18      -5.042   1.880  10.743  1.00  0.63           C  
ATOM    122  N   ALA A  19      -1.747   5.387   8.807  1.00  0.72           N  
ATOM    123  CA  ALA A  19      -1.824   6.800   8.506  1.00  0.72           C  
ATOM    124  C   ALA A  19      -1.290   7.094   7.114  1.00  0.72           C  
ATOM    125  O   ALA A  19      -1.026   8.244   6.741  1.00  0.72           O  
ATOM    126  CB  ALA A  19      -1.144   7.629   9.614  1.00  0.72           C  
ATOM    127  N   GLY A  20      -1.200   6.060   6.258  1.00  0.79           N  
ATOM    128  CA  GLY A  20      -0.935   6.216   4.839  1.00  0.79           C  
ATOM    129  C   GLY A  20       0.480   6.047   4.409  1.00  0.79           C  
ATOM    130  O   GLY A  20       0.814   6.401   3.283  1.00  0.79           O  
ATOM    131  N   CYS A  21       1.357   5.558   5.285  1.00  0.81           N  
ATOM    132  CA  CYS A  21       2.742   5.371   4.931  1.00  0.81           C  
ATOM    133  C   CYS A  21       3.017   4.012   4.331  1.00  0.81           C  
ATOM    134  O   CYS A  21       2.336   3.030   4.601  1.00  0.81           O  
ATOM    135  CB  CYS A  21       3.638   5.519   6.160  1.00  0.81           C  
ATOM    136  SG  CYS A  21       3.330   7.071   7.047  1.00  0.81           S  
ATOM    137  N   SER A  22       4.070   3.918   3.517  1.00  0.82           N  
ATOM    138  CA  SER A  22       4.420   2.676   2.864  1.00  0.82           C  
ATOM    139  C   SER A  22       5.905   2.528   2.921  1.00  0.82           C  
ATOM    140  O   SER A  22       6.632   3.510   3.066  1.00  0.82           O  
ATOM    141  CB  SER A  22       3.990   2.631   1.377  1.00  0.82           C  
ATOM    142  OG  SER A  22       2.569   2.672   1.272  1.00  0.82           O  
ATOM    143  N   CYS A  23       6.404   1.281   2.816  1.00  0.81           N  
ATOM    144  CA  CYS A  23       7.825   1.009   2.848  1.00  0.81           C  
ATOM    145  C   CYS A  23       8.493   1.395   1.551  1.00  0.81           C  
ATOM    146  O   CYS A  23       8.134   0.904   0.483  1.00  0.81           O  
ATOM    147  CB  CYS A  23       8.117  -0.486   3.135  1.00  0.81           C  
ATOM    148  SG  CYS A  23       9.873  -0.837   3.432  1.00  0.81           S  
ATOM    149  N   LYS A  24       9.498   2.278   1.611  1.00  0.74           N  
ATOM    150  CA  LYS A  24      10.280   2.614   0.454  1.00  0.74           C  
ATOM    151  C   LYS A  24      11.726   2.420   0.774  1.00  0.74           C  
ATOM    152  O   LYS A  24      12.352   3.261   1.414  1.00  0.74           O  
ATOM    153  CB  LYS A  24      10.060   4.078   0.059  1.00  0.74           C  
ATOM    154  CG  LYS A  24       8.633   4.331  -0.423  1.00  0.74           C  
ATOM    155  CD  LYS A  24       8.622   5.252  -1.640  1.00  0.74           C  
ATOM    156  CE  LYS A  24       7.216   5.629  -2.084  1.00  0.74           C  
ATOM    157  NZ  LYS A  24       7.300   6.632  -3.163  1.00  0.74           N1+
ATOM    158  N   ASN A  25      12.284   1.276   0.328  1.00  0.62           N  
ATOM    159  CA  ASN A  25      13.669   0.896   0.517  1.00  0.62           C  
ATOM    160  C   ASN A  25      14.155   1.048   1.952  1.00  0.62           C  
ATOM    161  O   ASN A  25      15.152   1.708   2.228  1.00  0.62           O  
ATOM    162  CB  ASN A  25      14.584   1.552  -0.543  1.00  0.62           C  
ATOM    163  CG  ASN A  25      15.959   0.896  -0.590  1.00  0.62           C  
ATOM    164  OD1 ASN A  25      16.137  -0.272  -0.229  1.00  0.62           O  
ATOM    165  ND2 ASN A  25      16.961   1.676  -1.057  1.00  0.62           N  
ATOM    166  N   LYS A  26      13.397   0.411   2.867  1.00  0.70           N  
ATOM    167  CA  LYS A  26      13.692   0.220   4.272  1.00  0.70           C  
ATOM    168  C   LYS A  26      13.288   1.371   5.172  1.00  0.70           C  
ATOM    169  O   LYS A  26      13.434   1.298   6.393  1.00  0.70           O  
ATOM    170  CB  LYS A  26      15.150  -0.203   4.527  1.00  0.70           C  
ATOM    171  CG  LYS A  26      15.503  -1.487   3.775  1.00  0.70           C  
ATOM    172  CD  LYS A  26      16.939  -1.942   4.027  1.00  0.70           C  
ATOM    173  CE  LYS A  26      17.227  -3.328   3.460  1.00  0.70           C  
ATOM    174  NZ  LYS A  26      17.200  -3.273   1.983  1.00  0.70           N1+
ATOM    175  N   VAL A  27      12.669   2.418   4.605  1.00  0.80           N  
ATOM    176  CA  VAL A  27      12.146   3.532   5.363  1.00  0.80           C  
ATOM    177  C   VAL A  27      10.666   3.660   5.093  1.00  0.80           C  
ATOM    178  O   VAL A  27      10.221   3.650   3.945  1.00  0.80           O  
ATOM    179  CB  VAL A  27      12.844   4.832   4.996  1.00  0.80           C  
ATOM    180  CG1 VAL A  27      12.285   6.014   5.817  1.00  0.80           C  
ATOM    181  CG2 VAL A  27      14.360   4.693   5.240  1.00  0.80           C  
ATOM    182  N   CYS A  28       9.840   3.776   6.151  1.00  0.83           N  
ATOM    183  CA  CYS A  28       8.435   4.090   5.997  1.00  0.83           C  
ATOM    184  C   CYS A  28       8.233   5.555   5.652  1.00  0.83           C  
ATOM    185  O   CYS A  28       8.696   6.452   6.360  1.00  0.83           O  
ATOM    186  CB  CYS A  28       7.637   3.723   7.261  1.00  0.83           C  
ATOM    187  SG  CYS A  28       7.832   1.964   7.667  1.00  0.83           S  
ATOM    188  N   TYR A  29       7.544   5.820   4.533  1.00  0.80           N  
ATOM    189  CA  TYR A  29       7.455   7.126   3.917  1.00  0.80           C  
ATOM    190  C   TYR A  29       6.032   7.380   3.495  1.00  0.80           C  
ATOM    191  O   TYR A  29       5.317   6.459   3.121  1.00  0.80           O  
ATOM    192  CB  TYR A  29       8.289   7.157   2.604  1.00  0.80           C  
ATOM    193  CG  TYR A  29       9.622   7.799   2.768  1.00  0.80           C  
ATOM    194  CD1 TYR A  29       9.711   9.191   2.800  1.00  0.80           C  
ATOM    195  CD2 TYR A  29      10.797   7.049   2.808  1.00  0.80           C  
ATOM    196  CE1 TYR A  29      10.953   9.826   2.902  1.00  0.80           C  
ATOM    197  CE2 TYR A  29      12.043   7.685   2.886  1.00  0.80           C  
ATOM    198  CZ  TYR A  29      12.120   9.074   2.948  1.00  0.80           C  
ATOM    199  OH  TYR A  29      13.358   9.729   3.056  1.00  0.80           O  
ATOM    200  N   LYS A  30       5.618   8.663   3.497  1.00  0.54           N  
ATOM    201  CA  LYS A  30       4.371   9.070   2.904  1.00  0.54           C  
ATOM    202  C   LYS A  30       4.512  10.462   2.280  1.00  0.54           C  
ATOM    203  O   LYS A  30       4.767  11.387   2.999  1.00  0.54           O  
ATOM    204  CB  LYS A  30       3.299   9.226   3.992  1.00  0.54           C  
ATOM    205  CG  LYS A  30       1.945   9.606   3.402  1.00  0.54           C  
ATOM    206  CD  LYS A  30       0.915   9.890   4.480  1.00  0.54           C  
ATOM    207  CE  LYS A  30      -0.453  10.148   3.871  1.00  0.54           C  
ATOM    208  NZ  LYS A  30      -1.447  10.245   4.947  1.00  0.54           N1+
ATOM    209  N   ASN A  31       4.301  10.588   0.934  1.00  0.49           N  
ATOM    210  CA  ASN A  31       4.155  11.836   0.146  1.00  0.49           C  
ATOM    211  C   ASN A  31       5.099  13.049   0.285  1.00  0.49           C  
ATOM    212  O   ASN A  31       5.763  13.170   1.318  1.00  0.49           O  
ATOM    213  CB  ASN A  31       2.855  12.586   0.368  1.00  0.49           C  
ATOM    214  CG  ASN A  31       1.700  11.673   0.167  1.00  0.49           C  
ATOM    215  OD1 ASN A  31       1.685  10.687  -0.574  1.00  0.49           O  
ATOM    216  ND2 ASN A  31       0.639  12.072   0.892  1.00  0.49           N  
ATOM    217  OXT ASN A  31       5.173  13.851  -0.682  1.00  0.49           O  
TER     218      ASN A  31 
CONECT   30  136
CONECT   55  148
CONECT   94  187
CONECT  136   30
CONECT  148   55
CONECT  187   94
END
