# Supplementary material for: Computational modeling of cyclotides as antimicrobial agents against Neisseria gonorrhoeae PorB porin protein: integration of docking, immune, and molecular dynamics simulations
Source: Front Chem. 2024 Nov 25;12:1493165. doi: 10.3389/fchem.2024.1493165 (PMC11628957; doi:10.3389/fchem.2024.1493165)
Supplement: Supplementary file 1 [file DataSheet1.ZIP › PDBs/Cyclotides PDB/GLOPA A.pdb]

REMARK   BIOVIA PDB file
REMARK   Created:  2024-04-30T22:31:32Z
SSBOND   1 CYS A   15    CYS A   29                                     
SSBOND   2 CYS A    6    CYS A   21                                     
ATOM      1  N   ILE A   4       8.847  -3.014  -1.524  1.00  0.56           N1+
ATOM      2  CA  ILE A   4      10.058  -2.200  -1.145  1.00  0.56           C  
ATOM      3  C   ILE A   4       9.941  -1.696   0.277  1.00  0.56           C  
ATOM      4  O   ILE A   4       8.917  -1.090   0.584  1.00  0.56           O  
ATOM      5  CB  ILE A   4      10.241  -1.026  -2.103  1.00  0.56           C  
ATOM      6  CG1 ILE A   4      10.242  -1.543  -3.568  1.00  0.56           C  
ATOM      7  CG2 ILE A   4      11.526  -0.214  -1.772  1.00  0.56           C  
ATOM      8  CD1 ILE A   4      11.374  -2.535  -3.894  1.00  0.56           C  
ATOM      9  N   PRO A   5      10.864  -1.929   1.215  1.00  0.46           N  
ATOM     10  CA  PRO A   5      10.727  -1.430   2.568  1.00  0.46           C  
ATOM     11  C   PRO A   5      10.963   0.044   2.578  1.00  0.46           C  
ATOM     12  O   PRO A   5      11.862   0.527   1.900  1.00  0.46           O  
ATOM     13  CB  PRO A   5      11.838  -2.122   3.363  1.00  0.46           C  
ATOM     14  CG  PRO A   5      12.894  -2.498   2.319  1.00  0.46           C  
ATOM     15  CD  PRO A   5      12.080  -2.713   1.041  1.00  0.46           C  
ATOM     16  N   CYS A   6      10.154   0.771   3.340  1.00  0.68           N  
ATOM     17  CA  CYS A   6      10.045   2.184   3.098  1.00  0.68           C  
ATOM     18  C   CYS A   6      10.684   3.057   4.181  1.00  0.68           C  
ATOM     19  O   CYS A   6      10.487   4.271   4.132  1.00  0.68           O  
ATOM     20  CB  CYS A   6       8.554   2.552   3.113  1.00  0.68           C  
ATOM     21  SG  CYS A   6       7.446   1.963   1.832  1.00  0.68           S  
ATOM     22  N   ILE A   7      11.426   2.477   5.164  1.00  0.65           N  
ATOM     23  CA  ILE A   7      12.208   3.146   6.239  1.00  0.65           C  
ATOM     24  C   ILE A   7      11.472   3.137   7.585  1.00  0.65           C  
ATOM     25  O   ILE A   7      11.698   3.950   8.470  1.00  0.65           O  
ATOM     26  CB  ILE A   7      12.901   4.488   5.823  1.00  0.65           C  
ATOM     27  CG1 ILE A   7      13.883   4.197   4.658  1.00  0.65           C  
ATOM     28  CG2 ILE A   7      13.597   5.356   6.922  1.00  0.65           C  
ATOM     29  CD1 ILE A   7      14.172   5.455   3.833  1.00  0.65           C  
ATOM     30  N   GLU A   8      10.596   2.149   7.867  1.00  0.67           N  
ATOM     31  CA  GLU A   8       9.878   2.211   9.120  1.00  0.67           C  
ATOM     32  C   GLU A   8       9.513   0.801   9.496  1.00  0.67           C  
ATOM     33  O   GLU A   8       9.278  -0.035   8.626  1.00  0.67           O  
ATOM     34  CB  GLU A   8       8.635   3.133   8.975  1.00  0.67           C  
ATOM     35  CG  GLU A   8       7.840   3.364  10.282  1.00  0.67           C  
ATOM     36  CD  GLU A   8       6.483   4.043  10.101  1.00  0.67           C  
ATOM     37  OE1 GLU A   8       5.934   4.081   8.974  1.00  0.67           O  
ATOM     38  OE2 GLU A   8       5.932   4.508  11.127  1.00  0.67           O  
ATOM     39  N   THR A   9       9.511   0.478  10.802  1.00  0.67           N  
ATOM     40  CA  THR A   9       9.021  -0.792  11.310  1.00  0.67           C  
ATOM     41  C   THR A   9       7.731  -0.547  12.029  1.00  0.67           C  
ATOM     42  O   THR A   9       7.390   0.577  12.372  1.00  0.67           O  
ATOM     43  CB  THR A   9       9.956  -1.560  12.238  1.00  0.67           C  
ATOM     44  OG1 THR A   9      10.297  -0.828  13.405  1.00  0.67           O  
ATOM     45  CG2 THR A   9      11.264  -1.835  11.493  1.00  0.67           C  
ATOM     46  N   CYS A  10       6.955  -1.612  12.260  1.00  0.67           N  
ATOM     47  CA  CYS A  10       5.590  -1.437  12.700  1.00  0.67           C  
ATOM     48  C   CYS A  10       5.198  -2.498  13.691  1.00  0.67           C  
ATOM     49  O   CYS A  10       4.097  -3.036  13.679  1.00  0.67           O  
ATOM     50  CB  CYS A  10       4.625  -1.455  11.492  1.00  0.67           C  
ATOM     51  SG  CYS A  10       4.929  -2.828  10.337  1.00  0.67           S  
ATOM     52  N   VAL A  11       6.133  -2.841  14.592  1.00  0.58           N  
ATOM     53  CA  VAL A  11       5.849  -3.719  15.711  1.00  0.58           C  
ATOM     54  C   VAL A  11       5.099  -2.988  16.810  1.00  0.58           C  
ATOM     55  O   VAL A  11       4.116  -3.488  17.355  1.00  0.58           O  
ATOM     56  CB  VAL A  11       7.150  -4.295  16.259  1.00  0.58           C  
ATOM     57  CG1 VAL A  11       6.891  -5.164  17.510  1.00  0.58           C  
ATOM     58  CG2 VAL A  11       7.781  -5.151  15.145  1.00  0.58           C  
ATOM     59  N   TRP A  12       5.552  -1.771  17.167  1.00  0.47           N  
ATOM     60  CA  TRP A  12       4.987  -1.015  18.270  1.00  0.47           C  
ATOM     61  C   TRP A  12       3.763  -0.210  17.877  1.00  0.47           C  
ATOM     62  O   TRP A  12       2.833  -0.019  18.662  1.00  0.47           O  
ATOM     63  CB  TRP A  12       6.033  -0.016  18.842  1.00  0.47           C  
ATOM     64  CG  TRP A  12       7.415  -0.606  19.104  1.00  0.47           C  
ATOM     65  CD1 TRP A  12       8.584  -0.318  18.453  1.00  0.47           C  
ATOM     66  CD2 TRP A  12       7.736  -1.585  20.110  1.00  0.47           C  
ATOM     67  NE1 TRP A  12       9.616  -1.059  18.982  1.00  0.47           N  
ATOM     68  CE2 TRP A  12       9.128  -1.839  20.005  1.00  0.47           C  
ATOM     69  CE3 TRP A  12       6.964  -2.237  21.070  1.00  0.47           C  
ATOM     70  CZ2 TRP A  12       9.752  -2.734  20.860  1.00  0.47           C  
ATOM     71  CZ3 TRP A  12       7.600  -3.147  21.929  1.00  0.47           C  
ATOM     72  CH2 TRP A  12       8.978  -3.392  21.827  1.00  0.47           C  
ATOM     73  N   THR A  13       3.758   0.328  16.650  1.00  0.54           N  
ATOM     74  CA  THR A  13       2.786   1.294  16.191  1.00  0.54           C  
ATOM     75  C   THR A  13       2.630   1.040  14.714  1.00  0.54           C  
ATOM     76  O   THR A  13       3.523   0.459  14.099  1.00  0.54           O  
ATOM     77  CB  THR A  13       3.237   2.733  16.475  1.00  0.54           C  
ATOM     78  OG1 THR A  13       2.223   3.676  16.166  1.00  0.54           O  
ATOM     79  CG2 THR A  13       4.528   3.124  15.721  1.00  0.54           C  
ATOM     80  N   GLY A  14       1.475   1.390  14.109  1.00  0.67           N  
ATOM     81  CA  GLY A  14       1.270   1.323  12.661  1.00  0.67           C  
ATOM     82  C   GLY A  14       2.158   2.235  11.850  1.00  0.67           C  
ATOM     83  O   GLY A  14       2.817   3.114  12.388  1.00  0.67           O  
ATOM     84  N   CYS A  15       2.165   2.069  10.510  1.00  0.71           N  
ATOM     85  CA  CYS A  15       3.040   2.848   9.648  1.00  0.71           C  
ATOM     86  C   CYS A  15       2.576   4.283   9.512  1.00  0.71           C  
ATOM     87  O   CYS A  15       1.506   4.550   8.971  1.00  0.71           O  
ATOM     88  CB  CYS A  15       3.149   2.255   8.212  1.00  0.71           C  
ATOM     89  SG  CYS A  15       3.858   0.584   8.231  1.00  0.71           S  
ATOM     90  N   PHE A  16       3.426   5.243   9.936  1.00  0.64           N  
ATOM     91  CA  PHE A  16       3.223   6.670   9.741  1.00  0.64           C  
ATOM     92  C   PHE A  16       3.672   7.061   8.374  1.00  0.64           C  
ATOM     93  O   PHE A  16       3.604   8.219   7.959  1.00  0.64           O  
ATOM     94  CB  PHE A  16       4.142   7.529  10.625  1.00  0.64           C  
ATOM     95  CG  PHE A  16       3.637   7.533  12.008  1.00  0.64           C  
ATOM     96  CD1 PHE A  16       2.509   8.295  12.341  1.00  0.64           C  
ATOM     97  CD2 PHE A  16       4.304   6.802  12.991  1.00  0.64           C  
ATOM     98  CE1 PHE A  16       2.062   8.340  13.666  1.00  0.64           C  
ATOM     99  CE2 PHE A  16       3.868   6.847  14.316  1.00  0.64           C  
ATOM    100  CZ  PHE A  16       2.747   7.619  14.656  1.00  0.64           C  
ATOM    101  N   LEU A  17       4.140   6.094   7.595  1.00  0.63           N  
ATOM    102  CA  LEU A  17       4.250   6.308   6.201  1.00  0.63           C  
ATOM    103  C   LEU A  17       2.891   6.345   5.492  1.00  0.63           C  
ATOM    104  O   LEU A  17       2.334   5.404   4.996  1.00  0.63           O  
ATOM    105  CB  LEU A  17       5.247   5.323   5.615  1.00  0.63           C  
ATOM    106  CG  LEU A  17       6.693   5.533   6.110  1.00  0.63           C  
ATOM    107  CD1 LEU A  17       7.440   4.347   5.545  1.00  0.63           C  
ATOM    108  CD2 LEU A  17       7.428   6.803   5.644  1.00  0.63           C  
ATOM    109  N   VAL A  18       2.463   7.619   5.346  1.00  0.55           N  
ATOM    110  CA  VAL A  18       1.473   8.107   4.413  1.00  0.55           C  
ATOM    111  C   VAL A  18       1.921   8.257   2.923  1.00  0.55           C  
ATOM    112  O   VAL A  18       1.032   8.623   2.153  1.00  0.55           O  
ATOM    113  CB  VAL A  18       0.948   9.452   4.949  1.00  0.55           C  
ATOM    114  CG1 VAL A  18       0.625   9.331   6.462  1.00  0.55           C  
ATOM    115  CG2 VAL A  18       1.962  10.596   4.707  1.00  0.55           C  
ATOM    116  N   PRO A  19       3.138   8.036   2.333  1.00  0.63           N  
ATOM    117  CA  PRO A  19       3.325   7.909   0.890  1.00  0.63           C  
ATOM    118  C   PRO A  19       2.963   6.498   0.414  1.00  0.63           C  
ATOM    119  O   PRO A  19       3.619   5.978  -0.482  1.00  0.63           O  
ATOM    120  CB  PRO A  19       4.844   8.217   0.750  1.00  0.63           C  
ATOM    121  CG  PRO A  19       5.502   7.612   1.996  1.00  0.63           C  
ATOM    122  CD  PRO A  19       4.351   7.581   3.002  1.00  0.63           C  
ATOM    123  N   GLY A  20       1.905   5.871   0.977  1.00  0.73           N  
ATOM    124  CA  GLY A  20       1.313   4.622   0.499  1.00  0.73           C  
ATOM    125  C   GLY A  20       1.767   3.383   1.194  1.00  0.73           C  
ATOM    126  O   GLY A  20       1.212   2.307   0.949  1.00  0.73           O  
ATOM    127  N   CYS A  21       2.770   3.453   2.075  1.00  0.76           N  
ATOM    128  CA  CYS A  21       3.340   2.266   2.680  1.00  0.76           C  
ATOM    129  C   CYS A  21       2.416   1.636   3.703  1.00  0.76           C  
ATOM    130  O   CYS A  21       1.523   2.260   4.261  1.00  0.76           O  
ATOM    131  CB  CYS A  21       4.733   2.498   3.314  1.00  0.76           C  
ATOM    132  SG  CYS A  21       5.886   3.258   2.114  1.00  0.76           S  
ATOM    133  N   SER A  22       2.606   0.340   3.962  1.00  0.76           N  
ATOM    134  CA  SER A  22       1.732  -0.380   4.853  1.00  0.76           C  
ATOM    135  C   SER A  22       2.504  -1.442   5.582  1.00  0.76           C  
ATOM    136  O   SER A  22       3.595  -1.842   5.185  1.00  0.76           O  
ATOM    137  CB  SER A  22       0.507  -1.003   4.122  1.00  0.76           C  
ATOM    138  OG  SER A  22       0.890  -1.962   3.132  1.00  0.76           O  
ATOM    139  N   CYS A  23       1.946  -1.861   6.738  1.00  0.75           N  
ATOM    140  CA  CYS A  23       2.485  -2.852   7.639  1.00  0.75           C  
ATOM    141  C   CYS A  23       2.442  -4.252   7.045  1.00  0.75           C  
ATOM    142  O   CYS A  23       1.783  -4.515   6.045  1.00  0.75           O  
ATOM    143  CB  CYS A  23       1.692  -2.897   8.990  1.00  0.75           C  
ATOM    144  SG  CYS A  23       1.386  -1.337   9.869  1.00  0.75           S  
ATOM    145  N   LYS A  24       3.154  -5.218   7.651  1.00  0.66           N  
ATOM    146  CA  LYS A  24       3.310  -6.494   7.007  1.00  0.66           C  
ATOM    147  C   LYS A  24       3.519  -7.561   8.056  1.00  0.66           C  
ATOM    148  O   LYS A  24       3.901  -7.276   9.187  1.00  0.66           O  
ATOM    149  CB  LYS A  24       4.547  -6.414   6.062  1.00  0.66           C  
ATOM    150  CG  LYS A  24       4.817  -7.599   5.120  1.00  0.66           C  
ATOM    151  CD  LYS A  24       3.719  -7.783   4.069  1.00  0.66           C  
ATOM    152  CE  LYS A  24       4.003  -9.009   3.204  1.00  0.66           C  
ATOM    153  NZ  LYS A  24       2.936  -9.151   2.197  1.00  0.66           N1+
ATOM    154  N   SER A  25       3.311  -8.830   7.645  1.00  0.43           N  
ATOM    155  CA  SER A  25       3.695 -10.078   8.291  1.00  0.43           C  
ATOM    156  C   SER A  25       5.184 -10.166   8.639  1.00  0.43           C  
ATOM    157  O   SER A  25       5.540 -10.868   9.591  1.00  0.43           O  
ATOM    158  CB  SER A  25       3.237 -11.297   7.421  1.00  0.43           C  
ATOM    159  OG  SER A  25       3.657 -11.246   6.055  1.00  0.43           O  
ATOM    160  N   ASP A  26       6.065  -9.404   7.947  1.00  0.55           N  
ATOM    161  CA  ASP A  26       7.502  -9.321   8.166  1.00  0.55           C  
ATOM    162  C   ASP A  26       7.852  -8.198   9.144  1.00  0.55           C  
ATOM    163  O   ASP A  26       9.021  -7.984   9.480  1.00  0.55           O  
ATOM    164  CB  ASP A  26       8.228  -9.001   6.825  1.00  0.55           C  
ATOM    165  CG  ASP A  26       7.995 -10.094   5.798  1.00  0.55           C  
ATOM    166  OD1 ASP A  26       7.910 -11.280   6.200  1.00  0.55           O  
ATOM    167  OD2 ASP A  26       7.846  -9.738   4.599  1.00  0.55           O  
ATOM    168  N   LYS A  27       6.839  -7.453   9.645  1.00  0.63           N  
ATOM    169  CA  LYS A  27       6.955  -6.483  10.723  1.00  0.63           C  
ATOM    170  C   LYS A  27       7.551  -5.156  10.306  1.00  0.63           C  
ATOM    171  O   LYS A  27       8.141  -4.422  11.098  1.00  0.63           O  
ATOM    172  CB  LYS A  27       7.644  -7.028  11.995  1.00  0.63           C  
ATOM    173  CG  LYS A  27       6.994  -8.312  12.513  1.00  0.63           C  
ATOM    174  CD  LYS A  27       7.758  -8.849  13.724  1.00  0.63           C  
ATOM    175  CE  LYS A  27       7.169 -10.161  14.228  1.00  0.63           C  
ATOM    176  NZ  LYS A  27       7.933 -10.615  15.405  1.00  0.63           N1+
ATOM    177  N   LYS A  28       7.354  -4.784   9.033  1.00  0.70           N  
ATOM    178  CA  LYS A  28       7.979  -3.604   8.506  1.00  0.70           C  
ATOM    179  C   LYS A  28       7.031  -2.923   7.539  1.00  0.70           C  
ATOM    180  O   LYS A  28       6.128  -3.534   7.005  1.00  0.70           O  
ATOM    181  CB  LYS A  28       9.337  -3.995   7.868  1.00  0.70           C  
ATOM    182  CG  LYS A  28      10.171  -2.800   7.408  1.00  0.70           C  
ATOM    183  CD  LYS A  28      11.580  -3.193   6.974  1.00  0.70           C  
ATOM    184  CE  LYS A  28      12.470  -1.959   6.832  1.00  0.70           C  
ATOM    185  NZ  LYS A  28      13.794  -2.373   6.329  1.00  0.70           N1+
ATOM    186  N   CYS A  29       7.206  -1.590   7.361  1.00  0.76           N  
ATOM    187  CA  CYS A  29       6.451  -0.789   6.423  1.00  0.76           C  
ATOM    188  C   CYS A  29       6.998  -0.928   5.017  1.00  0.76           C  
ATOM    189  O   CYS A  29       8.175  -0.678   4.762  1.00  0.76           O  
ATOM    190  CB  CYS A  29       6.492   0.697   6.837  1.00  0.76           C  
ATOM    191  SG  CYS A  29       5.834   0.854   8.520  1.00  0.76           S  
ATOM    192  N   TYR A  30       6.133  -1.336   4.072  1.00  0.71           N  
ATOM    193  CA  TYR A  30       6.490  -1.603   2.696  1.00  0.71           C  
ATOM    194  C   TYR A  30       5.539  -0.907   1.770  1.00  0.71           C  
ATOM    195  O   TYR A  30       4.381  -0.687   2.087  1.00  0.71           O  
ATOM    196  CB  TYR A  30       6.291  -3.097   2.312  1.00  0.71           C  
ATOM    197  CG  TYR A  30       7.315  -3.996   2.919  1.00  0.71           C  
ATOM    198  CD1 TYR A  30       7.069  -4.615   4.146  1.00  0.71           C  
ATOM    199  CD2 TYR A  30       8.484  -4.316   2.217  1.00  0.71           C  
ATOM    200  CE1 TYR A  30       8.003  -5.507   4.693  1.00  0.71           C  
ATOM    201  CE2 TYR A  30       9.416  -5.216   2.749  1.00  0.71           C  
ATOM    202  CZ  TYR A  30       9.194  -5.777   4.009  1.00  0.71           C  
ATOM    203  OH  TYR A  30      10.199  -6.575   4.589  1.00  0.71           O  
ATOM    204  N   LEU A  31       6.016  -0.621   0.555  1.00  0.55           N  
ATOM    205  CA  LEU A  31       5.165  -0.322  -0.559  1.00  0.55           C  
ATOM    206  C   LEU A  31       5.790  -1.035  -1.739  1.00  0.55           C  
ATOM    207  O   LEU A  31       7.005  -0.991  -1.912  1.00  0.55           O  
ATOM    208  CB  LEU A  31       5.083   1.201  -0.821  1.00  0.55           C  
ATOM    209  CG  LEU A  31       4.226   1.586  -2.041  1.00  0.55           C  
ATOM    210  CD1 LEU A  31       2.752   1.147  -1.923  1.00  0.55           C  
ATOM    211  CD2 LEU A  31       4.335   3.085  -2.340  1.00  0.55           C  
ATOM    212  N   ASN A  32       4.970  -1.758  -2.528  1.00  0.49           N  
ATOM    213  CA  ASN A  32       5.360  -2.451  -3.745  1.00  0.49           C  
ATOM    214  C   ASN A  32       6.433  -3.558  -3.506  1.00  0.49           C  
ATOM    215  O   ASN A  32       6.490  -4.141  -2.390  1.00  0.49           O  
ATOM    216  CB  ASN A  32       5.748  -1.477  -4.914  1.00  0.49           C  
ATOM    217  CG  ASN A  32       4.752  -0.343  -5.146  1.00  0.49           C  
ATOM    218  OD1 ASN A  32       5.135   0.814  -5.372  1.00  0.49           O  
ATOM    219  ND2 ASN A  32       3.434  -0.612  -5.093  1.00  0.49           N  
ATOM    220  OXT ASN A  32       7.255  -3.802  -4.419  1.00  0.49           O  
TER     221      ASN A  32 
CONECT   21  132
CONECT   89  191
CONECT  132   21
CONECT  191   89
END
