# Supplementary material for: Computational modeling of cyclotides as antimicrobial agents against Neisseria gonorrhoeae PorB porin protein: integration of docking, immune, and molecular dynamics simulations
Source: Front Chem. 2024 Nov 25;12:1493165. doi: 10.3389/fchem.2024.1493165 (PMC11628957; doi:10.3389/fchem.2024.1493165)
Supplement: Supplementary file 1 [file DataSheet1.ZIP › PDBs/Cyclotides PDB/GLOPA B.pdb]

REMARK   BIOVIA PDB file
REMARK   Created:  2024-05-01T18:15:30Z
SSBOND   1 CYS A   15    CYS A   29                                     
SSBOND   2 CYS A    6    CYS A   21                                     
ATOM      1  N   VAL A   4       8.857  -3.014  -1.544  1.00  0.56           N1+
ATOM      2  CA  VAL A   4      10.067  -2.202  -1.153  1.00  0.56           C  
ATOM      3  C   VAL A   4       9.938  -1.710   0.275  1.00  0.56           C  
ATOM      4  O   VAL A   4       8.907  -1.117   0.581  1.00  0.56           O  
ATOM      5  CB  VAL A   4      10.249  -1.018  -2.103  1.00  0.56           C  
ATOM      6  CG1 VAL A   4      11.420  -0.088  -1.683  1.00  0.56           C  
ATOM      7  CG2 VAL A   4      10.484  -1.595  -3.516  1.00  0.56           C  
ATOM      8  N   PRO A   5      10.859  -1.938   1.216  1.00  0.50           N  
ATOM      9  CA  PRO A   5      10.724  -1.434   2.569  1.00  0.50           C  
ATOM     10  C   PRO A   5      10.960   0.041   2.577  1.00  0.50           C  
ATOM     11  O   PRO A   5      11.862   0.523   1.901  1.00  0.50           O  
ATOM     12  CB  PRO A   5      11.837  -2.123   3.364  1.00  0.50           C  
ATOM     13  CG  PRO A   5      12.893  -2.498   2.320  1.00  0.50           C  
ATOM     14  CD  PRO A   5      12.079  -2.716   1.041  1.00  0.50           C  
ATOM     15  N   CYS A   6      10.153   0.770   3.338  1.00  0.69           N  
ATOM     16  CA  CYS A   6      10.046   2.183   3.097  1.00  0.69           C  
ATOM     17  C   CYS A   6      10.684   3.057   4.181  1.00  0.69           C  
ATOM     18  O   CYS A   6      10.487   4.271   4.132  1.00  0.69           O  
ATOM     19  CB  CYS A   6       8.554   2.552   3.112  1.00  0.69           C  
ATOM     20  SG  CYS A   6       7.446   1.963   1.831  1.00  0.69           S  
ATOM     21  N   ILE A   7      11.426   2.477   5.164  1.00  0.65           N  
ATOM     22  CA  ILE A   7      12.208   3.146   6.239  1.00  0.65           C  
ATOM     23  C   ILE A   7      11.472   3.137   7.585  1.00  0.65           C  
ATOM     24  O   ILE A   7      11.698   3.950   8.470  1.00  0.65           O  
ATOM     25  CB  ILE A   7      12.901   4.488   5.823  1.00  0.65           C  
ATOM     26  CG1 ILE A   7      13.884   4.197   4.658  1.00  0.65           C  
ATOM     27  CG2 ILE A   7      13.597   5.356   6.922  1.00  0.65           C  
ATOM     28  CD1 ILE A   7      14.172   5.455   3.833  1.00  0.65           C  
ATOM     29  N   GLU A   8      10.596   2.149   7.867  1.00  0.66           N  
ATOM     30  CA  GLU A   8       9.878   2.211   9.120  1.00  0.66           C  
ATOM     31  C   GLU A   8       9.513   0.801   9.496  1.00  0.66           C  
ATOM     32  O   GLU A   8       9.278  -0.035   8.626  1.00  0.66           O  
ATOM     33  CB  GLU A   8       8.635   3.133   8.975  1.00  0.66           C  
ATOM     34  CG  GLU A   8       7.840   3.364  10.282  1.00  0.66           C  
ATOM     35  CD  GLU A   8       6.483   4.043  10.101  1.00  0.66           C  
ATOM     36  OE1 GLU A   8       5.933   4.081   8.974  1.00  0.66           O  
ATOM     37  OE2 GLU A   8       5.933   4.508  11.128  1.00  0.66           O  
ATOM     38  N   THR A   9       9.511   0.478  10.802  1.00  0.66           N  
ATOM     39  CA  THR A   9       9.021  -0.792  11.310  1.00  0.66           C  
ATOM     40  C   THR A   9       7.731  -0.547  12.029  1.00  0.66           C  
ATOM     41  O   THR A   9       7.390   0.577  12.371  1.00  0.66           O  
ATOM     42  CB  THR A   9       9.956  -1.560  12.238  1.00  0.66           C  
ATOM     43  OG1 THR A   9      10.297  -0.828  13.405  1.00  0.66           O  
ATOM     44  CG2 THR A   9      11.264  -1.835  11.493  1.00  0.66           C  
ATOM     45  N   CYS A  10       6.955  -1.612  12.260  1.00  0.67           N  
ATOM     46  CA  CYS A  10       5.590  -1.437  12.700  1.00  0.67           C  
ATOM     47  C   CYS A  10       5.198  -2.498  13.691  1.00  0.67           C  
ATOM     48  O   CYS A  10       4.097  -3.036  13.679  1.00  0.67           O  
ATOM     49  CB  CYS A  10       4.625  -1.455  11.492  1.00  0.67           C  
ATOM     50  SG  CYS A  10       4.929  -2.828  10.337  1.00  0.67           S  
ATOM     51  N   VAL A  11       6.133  -2.841  14.592  1.00  0.58           N  
ATOM     52  CA  VAL A  11       5.849  -3.719  15.711  1.00  0.58           C  
ATOM     53  C   VAL A  11       5.099  -2.988  16.810  1.00  0.58           C  
ATOM     54  O   VAL A  11       4.116  -3.488  17.355  1.00  0.58           O  
ATOM     55  CB  VAL A  11       7.150  -4.295  16.259  1.00  0.58           C  
ATOM     56  CG1 VAL A  11       6.891  -5.164  17.510  1.00  0.58           C  
ATOM     57  CG2 VAL A  11       7.781  -5.151  15.145  1.00  0.58           C  
ATOM     58  N   TRP A  12       5.552  -1.771  17.167  1.00  0.48           N  
ATOM     59  CA  TRP A  12       4.987  -1.015  18.270  1.00  0.48           C  
ATOM     60  C   TRP A  12       3.763  -0.210  17.877  1.00  0.48           C  
ATOM     61  O   TRP A  12       2.833  -0.019  18.662  1.00  0.48           O  
ATOM     62  CB  TRP A  12       6.033  -0.016  18.842  1.00  0.48           C  
ATOM     63  CG  TRP A  12       7.415  -0.606  19.104  1.00  0.48           C  
ATOM     64  CD1 TRP A  12       8.584  -0.317  18.453  1.00  0.48           C  
ATOM     65  CD2 TRP A  12       7.736  -1.585  20.110  1.00  0.48           C  
ATOM     66  NE1 TRP A  12       9.616  -1.059  18.982  1.00  0.48           N  
ATOM     67  CE2 TRP A  12       9.128  -1.839  20.005  1.00  0.48           C  
ATOM     68  CE3 TRP A  12       6.964  -2.237  21.070  1.00  0.48           C  
ATOM     69  CZ2 TRP A  12       9.752  -2.734  20.860  1.00  0.48           C  
ATOM     70  CZ3 TRP A  12       7.600  -3.147  21.929  1.00  0.48           C  
ATOM     71  CH2 TRP A  12       8.978  -3.392  21.827  1.00  0.48           C  
ATOM     72  N   THR A  13       3.758   0.328  16.650  1.00  0.55           N  
ATOM     73  CA  THR A  13       2.786   1.294  16.191  1.00  0.55           C  
ATOM     74  C   THR A  13       2.630   1.039  14.714  1.00  0.55           C  
ATOM     75  O   THR A  13       3.523   0.459  14.099  1.00  0.55           O  
ATOM     76  CB  THR A  13       3.237   2.733  16.475  1.00  0.55           C  
ATOM     77  OG1 THR A  13       2.223   3.676  16.166  1.00  0.55           O  
ATOM     78  CG2 THR A  13       4.529   3.124  15.721  1.00  0.55           C  
ATOM     79  N   GLY A  14       1.475   1.390  14.109  1.00  0.66           N  
ATOM     80  CA  GLY A  14       1.270   1.323  12.661  1.00  0.66           C  
ATOM     81  C   GLY A  14       2.157   2.235  11.850  1.00  0.66           C  
ATOM     82  O   GLY A  14       2.817   3.114  12.388  1.00  0.66           O  
ATOM     83  N   CYS A  15       2.165   2.069  10.510  1.00  0.70           N  
ATOM     84  CA  CYS A  15       3.040   2.848   9.648  1.00  0.70           C  
ATOM     85  C   CYS A  15       2.576   4.283   9.512  1.00  0.70           C  
ATOM     86  O   CYS A  15       1.506   4.550   8.971  1.00  0.70           O  
ATOM     87  CB  CYS A  15       3.149   2.255   8.212  1.00  0.70           C  
ATOM     88  SG  CYS A  15       3.859   0.584   8.230  1.00  0.70           S  
ATOM     89  N   PHE A  16       3.426   5.243   9.936  1.00  0.64           N  
ATOM     90  CA  PHE A  16       3.223   6.670   9.741  1.00  0.64           C  
ATOM     91  C   PHE A  16       3.672   7.061   8.374  1.00  0.64           C  
ATOM     92  O   PHE A  16       3.605   8.219   7.959  1.00  0.64           O  
ATOM     93  CB  PHE A  16       4.142   7.530  10.625  1.00  0.64           C  
ATOM     94  CG  PHE A  16       3.637   7.533  12.008  1.00  0.64           C  
ATOM     95  CD1 PHE A  16       2.509   8.295  12.341  1.00  0.64           C  
ATOM     96  CD2 PHE A  16       4.304   6.802  12.990  1.00  0.64           C  
ATOM     97  CE1 PHE A  16       2.062   8.340  13.665  1.00  0.64           C  
ATOM     98  CE2 PHE A  16       3.868   6.847  14.315  1.00  0.64           C  
ATOM     99  CZ  PHE A  16       2.747   7.619  14.655  1.00  0.64           C  
ATOM    100  N   LEU A  17       4.140   6.093   7.595  1.00  0.63           N  
ATOM    101  CA  LEU A  17       4.249   6.308   6.201  1.00  0.63           C  
ATOM    102  C   LEU A  17       2.891   6.345   5.492  1.00  0.63           C  
ATOM    103  O   LEU A  17       2.334   5.403   4.996  1.00  0.63           O  
ATOM    104  CB  LEU A  17       5.247   5.323   5.615  1.00  0.63           C  
ATOM    105  CG  LEU A  17       6.692   5.533   6.110  1.00  0.63           C  
ATOM    106  CD1 LEU A  17       7.440   4.347   5.545  1.00  0.63           C  
ATOM    107  CD2 LEU A  17       7.428   6.803   5.644  1.00  0.63           C  
ATOM    108  N   VAL A  18       2.463   7.619   5.346  1.00  0.57           N  
ATOM    109  CA  VAL A  18       1.473   8.106   4.413  1.00  0.57           C  
ATOM    110  C   VAL A  18       1.922   8.257   2.923  1.00  0.57           C  
ATOM    111  O   VAL A  18       1.032   8.623   2.153  1.00  0.57           O  
ATOM    112  CB  VAL A  18       0.948   9.452   4.949  1.00  0.57           C  
ATOM    113  CG1 VAL A  18       0.625   9.331   6.462  1.00  0.57           C  
ATOM    114  CG2 VAL A  18       1.962  10.596   4.707  1.00  0.57           C  
ATOM    115  N   PRO A  19       3.139   8.036   2.333  1.00  0.63           N  
ATOM    116  CA  PRO A  19       3.325   7.909   0.890  1.00  0.63           C  
ATOM    117  C   PRO A  19       2.963   6.498   0.414  1.00  0.63           C  
ATOM    118  O   PRO A  19       3.619   5.978  -0.482  1.00  0.63           O  
ATOM    119  CB  PRO A  19       4.844   8.217   0.749  1.00  0.63           C  
ATOM    120  CG  PRO A  19       5.502   7.612   1.996  1.00  0.63           C  
ATOM    121  CD  PRO A  19       4.351   7.581   3.002  1.00  0.63           C  
ATOM    122  N   GLY A  20       1.905   5.871   0.977  1.00  0.74           N  
ATOM    123  CA  GLY A  20       1.313   4.622   0.499  1.00  0.74           C  
ATOM    124  C   GLY A  20       1.767   3.383   1.194  1.00  0.74           C  
ATOM    125  O   GLY A  20       1.212   2.307   0.949  1.00  0.74           O  
ATOM    126  N   CYS A  21       2.770   3.453   2.075  1.00  0.76           N  
ATOM    127  CA  CYS A  21       3.340   2.266   2.680  1.00  0.76           C  
ATOM    128  C   CYS A  21       2.416   1.636   3.703  1.00  0.76           C  
ATOM    129  O   CYS A  21       1.523   2.260   4.261  1.00  0.76           O  
ATOM    130  CB  CYS A  21       4.734   2.498   3.314  1.00  0.76           C  
ATOM    131  SG  CYS A  21       5.886   3.258   2.115  1.00  0.76           S  
ATOM    132  N   SER A  22       2.606   0.340   3.962  1.00  0.77           N  
ATOM    133  CA  SER A  22       1.732  -0.380   4.853  1.00  0.77           C  
ATOM    134  C   SER A  22       2.504  -1.441   5.582  1.00  0.77           C  
ATOM    135  O   SER A  22       3.596  -1.842   5.185  1.00  0.77           O  
ATOM    136  CB  SER A  22       0.507  -1.003   4.122  1.00  0.77           C  
ATOM    137  OG  SER A  22       0.890  -1.962   3.132  1.00  0.77           O  
ATOM    138  N   CYS A  23       1.946  -1.861   6.738  1.00  0.75           N  
ATOM    139  CA  CYS A  23       2.485  -2.852   7.639  1.00  0.75           C  
ATOM    140  C   CYS A  23       2.442  -4.252   7.045  1.00  0.75           C  
ATOM    141  O   CYS A  23       1.783  -4.515   6.045  1.00  0.75           O  
ATOM    142  CB  CYS A  23       1.691  -2.897   8.990  1.00  0.75           C  
ATOM    143  SG  CYS A  23       1.386  -1.337   9.869  1.00  0.75           S  
ATOM    144  N   LYS A  24       3.154  -5.218   7.651  1.00  0.66           N  
ATOM    145  CA  LYS A  24       3.310  -6.494   7.007  1.00  0.66           C  
ATOM    146  C   LYS A  24       3.519  -7.561   8.056  1.00  0.66           C  
ATOM    147  O   LYS A  24       3.900  -7.276   9.187  1.00  0.66           O  
ATOM    148  CB  LYS A  24       4.547  -6.414   6.062  1.00  0.66           C  
ATOM    149  CG  LYS A  24       4.817  -7.599   5.120  1.00  0.66           C  
ATOM    150  CD  LYS A  24       3.719  -7.783   4.069  1.00  0.66           C  
ATOM    151  CE  LYS A  24       4.003  -9.009   3.204  1.00  0.66           C  
ATOM    152  NZ  LYS A  24       2.936  -9.151   2.197  1.00  0.66           N1+
ATOM    153  N   SER A  25       3.311  -8.830   7.645  1.00  0.45           N  
ATOM    154  CA  SER A  25       3.695 -10.078   8.291  1.00  0.45           C  
ATOM    155  C   SER A  25       5.184 -10.166   8.639  1.00  0.45           C  
ATOM    156  O   SER A  25       5.539 -10.868   9.591  1.00  0.45           O  
ATOM    157  CB  SER A  25       3.237 -11.297   7.421  1.00  0.45           C  
ATOM    158  OG  SER A  25       3.657 -11.246   6.055  1.00  0.45           O  
ATOM    159  N   ASP A  26       6.065  -9.404   7.947  1.00  0.57           N  
ATOM    160  CA  ASP A  26       7.502  -9.321   8.166  1.00  0.57           C  
ATOM    161  C   ASP A  26       7.852  -8.198   9.144  1.00  0.57           C  
ATOM    162  O   ASP A  26       9.021  -7.984   9.480  1.00  0.57           O  
ATOM    163  CB  ASP A  26       8.228  -9.001   6.825  1.00  0.57           C  
ATOM    164  CG  ASP A  26       7.995 -10.094   5.798  1.00  0.57           C  
ATOM    165  OD1 ASP A  26       7.910 -11.280   6.200  1.00  0.57           O  
ATOM    166  OD2 ASP A  26       7.846  -9.738   4.599  1.00  0.57           O  
ATOM    167  N   LYS A  27       6.839  -7.453   9.645  1.00  0.63           N  
ATOM    168  CA  LYS A  27       6.955  -6.483  10.723  1.00  0.63           C  
ATOM    169  C   LYS A  27       7.551  -5.156  10.306  1.00  0.63           C  
ATOM    170  O   LYS A  27       8.141  -4.422  11.098  1.00  0.63           O  
ATOM    171  CB  LYS A  27       7.644  -7.028  11.995  1.00  0.63           C  
ATOM    172  CG  LYS A  27       6.994  -8.312  12.513  1.00  0.63           C  
ATOM    173  CD  LYS A  27       7.758  -8.849  13.724  1.00  0.63           C  
ATOM    174  CE  LYS A  27       7.169 -10.161  14.228  1.00  0.63           C  
ATOM    175  NZ  LYS A  27       7.933 -10.615  15.405  1.00  0.63           N1+
ATOM    176  N   LYS A  28       7.354  -4.784   9.032  1.00  0.70           N  
ATOM    177  CA  LYS A  28       7.979  -3.604   8.507  1.00  0.70           C  
ATOM    178  C   LYS A  28       7.031  -2.923   7.540  1.00  0.70           C  
ATOM    179  O   LYS A  28       6.128  -3.534   7.006  1.00  0.70           O  
ATOM    180  CB  LYS A  28       9.337  -3.995   7.868  1.00  0.70           C  
ATOM    181  CG  LYS A  28      10.171  -2.800   7.408  1.00  0.70           C  
ATOM    182  CD  LYS A  28      11.580  -3.193   6.974  1.00  0.70           C  
ATOM    183  CE  LYS A  28      12.470  -1.959   6.832  1.00  0.70           C  
ATOM    184  NZ  LYS A  28      13.794  -2.373   6.329  1.00  0.70           N1+
ATOM    185  N   CYS A  29       7.206  -1.589   7.361  1.00  0.76           N  
ATOM    186  CA  CYS A  29       6.451  -0.789   6.424  1.00  0.76           C  
ATOM    187  C   CYS A  29       6.997  -0.928   5.017  1.00  0.76           C  
ATOM    188  O   CYS A  29       8.175  -0.678   4.762  1.00  0.76           O  
ATOM    189  CB  CYS A  29       6.492   0.697   6.837  1.00  0.76           C  
ATOM    190  SG  CYS A  29       5.835   0.854   8.520  1.00  0.76           S  
ATOM    191  N   TYR A  30       6.132  -1.336   4.072  1.00  0.71           N  
ATOM    192  CA  TYR A  30       6.490  -1.603   2.697  1.00  0.71           C  
ATOM    193  C   TYR A  30       5.538  -0.908   1.771  1.00  0.71           C  
ATOM    194  O   TYR A  30       4.380  -0.687   2.089  1.00  0.71           O  
ATOM    195  CB  TYR A  30       6.291  -3.097   2.312  1.00  0.71           C  
ATOM    196  CG  TYR A  30       7.314  -3.996   2.919  1.00  0.71           C  
ATOM    197  CD1 TYR A  30       7.069  -4.616   4.147  1.00  0.71           C  
ATOM    198  CD2 TYR A  30       8.484  -4.317   2.217  1.00  0.71           C  
ATOM    199  CE1 TYR A  30       8.003  -5.507   4.693  1.00  0.71           C  
ATOM    200  CE2 TYR A  30       9.416  -5.217   2.749  1.00  0.71           C  
ATOM    201  CZ  TYR A  30       9.194  -5.777   4.010  1.00  0.71           C  
ATOM    202  OH  TYR A  30      10.200  -6.575   4.589  1.00  0.71           O  
ATOM    203  N   LEU A  31       6.013  -0.621   0.555  1.00  0.57           N  
ATOM    204  CA  LEU A  31       5.161  -0.322  -0.558  1.00  0.57           C  
ATOM    205  C   LEU A  31       5.784  -1.037  -1.738  1.00  0.57           C  
ATOM    206  O   LEU A  31       6.999  -0.996  -1.910  1.00  0.57           O  
ATOM    207  CB  LEU A  31       5.081   1.200  -0.820  1.00  0.57           C  
ATOM    208  CG  LEU A  31       4.225   1.586  -2.041  1.00  0.57           C  
ATOM    209  CD1 LEU A  31       2.752   1.148  -1.923  1.00  0.57           C  
ATOM    210  CD2 LEU A  31       4.335   3.085  -2.340  1.00  0.57           C  
ATOM    211  N   ASN A  32       4.965  -1.760  -2.528  1.00  0.50           N  
ATOM    212  CA  ASN A  32       5.359  -2.452  -3.745  1.00  0.50           C  
ATOM    213  C   ASN A  32       6.435  -3.558  -3.505  1.00  0.50           C  
ATOM    214  O   ASN A  32       6.490  -4.143  -2.389  1.00  0.50           O  
ATOM    215  CB  ASN A  32       5.748  -1.477  -4.913  1.00  0.50           C  
ATOM    216  CG  ASN A  32       4.751  -0.343  -5.146  1.00  0.50           C  
ATOM    217  OD1 ASN A  32       5.134   0.814  -5.373  1.00  0.50           O  
ATOM    218  ND2 ASN A  32       3.433  -0.612  -5.093  1.00  0.50           N  
ATOM    219  OXT ASN A  32       7.260  -3.798  -4.415  1.00  0.50           O  
TER     220      ASN A  32 
CONECT   20  131
CONECT   88  190
CONECT  131   20
CONECT  190   88
END
