# Supplementary material for: Computational modeling of cyclotides as antimicrobial agents against Neisseria gonorrhoeae PorB porin protein: integration of docking, immune, and molecular dynamics simulations
Source: Front Chem. 2024 Nov 25;12:1493165. doi: 10.3389/fchem.2024.1493165 (PMC11628957; doi:10.3389/fchem.2024.1493165)
Supplement: Supplementary file 1 [file DataSheet1.ZIP › PDBs/Cyclotides PDB/GLOPA C.pdb]

REMARK   BIOVIA PDB file
REMARK   Created:  2024-05-01T18:28:33Z
SSBOND   1 CYS A   16    CYS A   28                                     
SSBOND   2 CYS A    6    CYS A   21                                     
SSBOND   3 CYS A   10    CYS A   23                                     
ATOM      1  N   ILE A   3      10.340  23.272  75.180  1.00  0.48           N1+
ATOM      2  CA  ILE A   3      10.894  22.058  74.497  1.00  0.48           C  
ATOM      3  C   ILE A   3      10.118  20.740  74.821  1.00  0.48           C  
ATOM      4  O   ILE A   3       9.893  20.510  76.011  1.00  0.48           O  
ATOM      5  CB  ILE A   3      12.378  21.969  74.914  1.00  0.48           C  
ATOM      6  CG1 ILE A   3      13.313  23.086  74.389  1.00  0.48           C  
ATOM      7  CG2 ILE A   3      12.918  20.651  74.386  1.00  0.48           C  
ATOM      8  CD1 ILE A   3      14.724  22.987  75.004  1.00  0.48           C  
ATOM      9  N   PRO A   4       9.702  19.831  73.900  1.00  0.48           N  
ATOM     10  CA  PRO A   4       8.902  18.629  74.197  1.00  0.48           C  
ATOM     11  C   PRO A   4       9.796  17.466  74.658  1.00  0.48           C  
ATOM     12  O   PRO A   4       9.901  16.456  73.963  1.00  0.48           O  
ATOM     13  CB  PRO A   4       8.244  18.328  72.823  1.00  0.48           C  
ATOM     14  CG  PRO A   4       9.297  18.745  71.795  1.00  0.48           C  
ATOM     15  CD  PRO A   4       9.960  19.948  72.463  1.00  0.48           C  
ATOM     16  N   LEU A   5      10.453  17.564  75.833  1.00  0.65           N  
ATOM     17  CA  LEU A   5      11.400  16.567  76.342  1.00  0.65           C  
ATOM     18  C   LEU A   5      10.935  15.996  77.661  1.00  0.65           C  
ATOM     19  O   LEU A   5      11.716  15.536  78.485  1.00  0.65           O  
ATOM     20  CB  LEU A   5      12.817  17.146  76.551  1.00  0.65           C  
ATOM     21  CG  LEU A   5      13.580  17.437  75.243  1.00  0.65           C  
ATOM     22  CD1 LEU A   5      14.835  18.256  75.578  1.00  0.65           C  
ATOM     23  CD2 LEU A   5      13.888  16.285  74.262  1.00  0.65           C  
ATOM     24  N   CYS A   6       9.617  16.017  77.910  1.00  0.80           N  
ATOM     25  CA  CYS A   6       9.096  15.534  79.170  1.00  0.80           C  
ATOM     26  C   CYS A   6       8.659  14.085  79.090  1.00  0.80           C  
ATOM     27  O   CYS A   6       8.357  13.471  80.099  1.00  0.80           O  
ATOM     28  CB  CYS A   6       7.889  16.398  79.585  1.00  0.80           C  
ATOM     29  SG  CYS A   6       8.397  18.129  79.790  1.00  0.80           S  
ATOM     30  N   GLY A   7       8.625  13.494  77.864  1.00  0.67           N  
ATOM     31  CA  GLY A   7       8.096  12.146  77.649  1.00  0.67           C  
ATOM     32  C   GLY A   7       6.657  11.969  78.066  1.00  0.67           C  
ATOM     33  O   GLY A   7       6.263  10.914  78.526  1.00  0.67           O  
ATOM     34  N   GLU A   8       5.854  13.041  77.910  1.00  0.71           N  
ATOM     35  CA  GLU A   8       4.528  13.116  78.475  1.00  0.71           C  
ATOM     36  C   GLU A   8       3.648  13.940  77.540  1.00  0.71           C  
ATOM     37  O   GLU A   8       4.075  14.938  76.956  1.00  0.71           O  
ATOM     38  CB  GLU A   8       4.562  13.744  79.902  1.00  0.71           C  
ATOM     39  CG  GLU A   8       3.206  13.663  80.656  1.00  0.71           C  
ATOM     40  CD  GLU A   8       3.116  14.408  81.990  1.00  0.71           C  
ATOM     41  OE1 GLU A   8       2.215  14.058  82.796  1.00  0.71           O  
ATOM     42  OE2 GLU A   8       3.903  15.348  82.250  1.00  0.71           O  
ATOM     43  N   THR A   9       2.386  13.515  77.342  1.00  0.73           N  
ATOM     44  CA  THR A   9       1.352  14.281  76.659  1.00  0.73           C  
ATOM     45  C   THR A   9       0.348  14.737  77.698  1.00  0.73           C  
ATOM     46  O   THR A   9       0.256  14.192  78.783  1.00  0.73           O  
ATOM     47  CB  THR A   9       0.600  13.509  75.578  1.00  0.73           C  
ATOM     48  OG1 THR A   9       0.075  12.282  76.066  1.00  0.73           O  
ATOM     49  CG2 THR A   9       1.567  13.161  74.443  1.00  0.73           C  
ATOM     50  N   CYS A  10      -0.455  15.770  77.385  1.00  0.74           N  
ATOM     51  CA  CYS A  10      -1.363  16.340  78.363  1.00  0.74           C  
ATOM     52  C   CYS A  10      -2.715  16.583  77.739  1.00  0.74           C  
ATOM     53  O   CYS A  10      -3.503  17.379  78.240  1.00  0.74           O  
ATOM     54  CB  CYS A  10      -0.800  17.645  78.984  1.00  0.74           C  
ATOM     55  SG  CYS A  10      -0.227  18.885  77.780  1.00  0.74           S  
ATOM     56  N   PHE A  11      -3.066  15.890  76.634  1.00  0.60           N  
ATOM     57  CA  PHE A  11      -4.294  16.175  75.908  1.00  0.60           C  
ATOM     58  C   PHE A  11      -5.603  15.985  76.684  1.00  0.60           C  
ATOM     59  O   PHE A  11      -6.528  16.771  76.558  1.00  0.60           O  
ATOM     60  CB  PHE A  11      -4.416  15.462  74.530  1.00  0.60           C  
ATOM     61  CG  PHE A  11      -4.511  13.990  74.614  1.00  0.60           C  
ATOM     62  CD1 PHE A  11      -3.347  13.220  74.698  1.00  0.60           C  
ATOM     63  CD2 PHE A  11      -5.761  13.368  74.608  1.00  0.60           C  
ATOM     64  CE1 PHE A  11      -3.431  11.831  74.801  1.00  0.60           C  
ATOM     65  CE2 PHE A  11      -5.850  11.980  74.727  1.00  0.60           C  
ATOM     66  CZ  PHE A  11      -4.684  11.210  74.821  1.00  0.60           C  
ATOM     67  N   GLU A  12      -5.666  14.900  77.493  1.00  0.45           N  
ATOM     68  CA  GLU A  12      -6.876  14.390  78.097  1.00  0.45           C  
ATOM     69  C   GLU A  12      -7.329  15.176  79.322  1.00  0.45           C  
ATOM     70  O   GLU A  12      -8.501  15.406  79.568  1.00  0.45           O  
ATOM     71  CB  GLU A  12      -6.668  12.896  78.425  1.00  0.45           C  
ATOM     72  CG  GLU A  12      -7.950  12.200  78.933  1.00  0.45           C  
ATOM     73  CD  GLU A  12      -7.771  10.697  79.127  1.00  0.45           C  
ATOM     74  OE1 GLU A  12      -6.686  10.168  78.772  1.00  0.45           O  
ATOM     75  OE2 GLU A  12      -8.735  10.074  79.638  1.00  0.45           O  
ATOM     76  N   GLY A  13      -6.334  15.646  80.107  1.00  0.34           N  
ATOM     77  CA  GLY A  13      -6.573  16.405  81.326  1.00  0.34           C  
ATOM     78  C   GLY A  13      -6.147  17.842  81.236  1.00  0.34           C  
ATOM     79  O   GLY A  13      -6.521  18.640  82.078  1.00  0.34           O  
ATOM     80  N   GLY A  14      -5.303  18.209  80.243  1.00  0.68           N  
ATOM     81  CA  GLY A  14      -4.762  19.558  80.102  1.00  0.68           C  
ATOM     82  C   GLY A  14      -3.614  19.876  81.033  1.00  0.68           C  
ATOM     83  O   GLY A  14      -3.117  20.984  81.057  1.00  0.68           O  
ATOM     84  N   ASN A  15      -3.162  18.873  81.820  1.00  0.68           N  
ATOM     85  CA  ASN A  15      -2.174  19.036  82.869  1.00  0.68           C  
ATOM     86  C   ASN A  15      -1.094  17.988  82.695  1.00  0.68           C  
ATOM     87  O   ASN A  15      -1.373  16.873  82.277  1.00  0.68           O  
ATOM     88  CB  ASN A  15      -2.787  18.847  84.282  1.00  0.68           C  
ATOM     89  CG  ASN A  15      -3.794  19.964  84.529  1.00  0.68           C  
ATOM     90  OD1 ASN A  15      -3.410  21.101  84.714  1.00  0.68           O  
ATOM     91  ND2 ASN A  15      -5.113  19.635  84.543  1.00  0.68           N  
ATOM     92  N   CYS A  16       0.155  18.362  83.037  1.00  0.78           N  
ATOM     93  CA  CYS A  16       1.335  17.520  83.020  1.00  0.78           C  
ATOM     94  C   CYS A  16       1.677  17.205  84.451  1.00  0.78           C  
ATOM     95  O   CYS A  16       1.457  18.030  85.343  1.00  0.78           O  
ATOM     96  CB  CYS A  16       2.548  18.257  82.397  1.00  0.78           C  
ATOM     97  SG  CYS A  16       2.186  18.728  80.694  1.00  0.78           S  
ATOM     98  N   ARG A  17       2.187  15.999  84.717  1.00  0.60           N  
ATOM     99  CA  ARG A  17       2.572  15.570  86.037  1.00  0.60           C  
ATOM    100  C   ARG A  17       4.076  15.471  86.192  1.00  0.60           C  
ATOM    101  O   ARG A  17       4.565  15.308  87.310  1.00  0.60           O  
ATOM    102  CB  ARG A  17       1.992  14.170  86.306  1.00  0.60           C  
ATOM    103  CG  ARG A  17       0.455  14.142  86.330  1.00  0.60           C  
ATOM    104  CD  ARG A  17      -0.056  12.741  86.639  1.00  0.60           C  
ATOM    105  NE  ARG A  17      -1.556  12.796  86.645  1.00  0.60           N  
ATOM    106  CZ  ARG A  17      -2.330  11.736  86.908  1.00  0.60           C  
ATOM    107  NH1 ARG A  17      -1.791  10.559  87.208  1.00  0.60           N  
ATOM    108  NH2 ARG A  17      -3.658  11.837  86.862  1.00  0.60           N  
ATOM    109  N   ILE A  18       4.873  15.572  85.106  1.00  0.79           N  
ATOM    110  CA  ILE A  18       6.328  15.621  85.240  1.00  0.79           C  
ATOM    111  C   ILE A  18       6.826  16.914  85.920  1.00  0.79           C  
ATOM    112  O   ILE A  18       6.442  18.012  85.504  1.00  0.79           O  
ATOM    113  CB  ILE A  18       7.048  15.356  83.916  1.00  0.79           C  
ATOM    114  CG1 ILE A  18       6.733  13.922  83.407  1.00  0.79           C  
ATOM    115  CG2 ILE A  18       8.580  15.587  83.992  1.00  0.79           C  
ATOM    116  CD1 ILE A  18       7.228  12.759  84.287  1.00  0.79           C  
ATOM    117  N   PRO A  19       7.678  16.884  86.957  1.00  0.81           N  
ATOM    118  CA  PRO A  19       8.262  18.077  87.560  1.00  0.81           C  
ATOM    119  C   PRO A  19       8.984  19.014  86.606  1.00  0.81           C  
ATOM    120  O   PRO A  19       9.902  18.598  85.900  1.00  0.81           O  
ATOM    121  CB  PRO A  19       9.227  17.539  88.630  1.00  0.81           C  
ATOM    122  CG  PRO A  19       8.642  16.180  89.016  1.00  0.81           C  
ATOM    123  CD  PRO A  19       8.050  15.678  87.698  1.00  0.81           C  
ATOM    124  N   GLY A  20       8.597  20.305  86.589  1.00  0.85           N  
ATOM    125  CA  GLY A  20       9.180  21.307  85.705  1.00  0.85           C  
ATOM    126  C   GLY A  20       8.584  21.342  84.322  1.00  0.85           C  
ATOM    127  O   GLY A  20       9.021  22.136  83.496  1.00  0.85           O  
ATOM    128  N   CYS A  21       7.569  20.499  84.038  1.00  0.84           N  
ATOM    129  CA  CYS A  21       6.890  20.483  82.757  1.00  0.84           C  
ATOM    130  C   CYS A  21       5.513  21.102  82.847  1.00  0.84           C  
ATOM    131  O   CYS A  21       4.815  21.024  83.858  1.00  0.84           O  
ATOM    132  CB  CYS A  21       6.773  19.061  82.160  1.00  0.84           C  
ATOM    133  SG  CYS A  21       8.425  18.397  81.794  1.00  0.84           S  
ATOM    134  N   THR A  22       5.088  21.767  81.764  1.00  0.79           N  
ATOM    135  CA  THR A  22       3.807  22.445  81.676  1.00  0.79           C  
ATOM    136  C   THR A  22       3.157  22.042  80.378  1.00  0.79           C  
ATOM    137  O   THR A  22       3.807  21.525  79.465  1.00  0.79           O  
ATOM    138  CB  THR A  22       3.907  23.972  81.747  1.00  0.79           C  
ATOM    139  OG1 THR A  22       4.794  24.491  80.766  1.00  0.79           O  
ATOM    140  CG2 THR A  22       4.464  24.383  83.119  1.00  0.79           C  
ATOM    141  N   CYS A  23       1.828  22.220  80.262  1.00  0.76           N  
ATOM    142  CA  CYS A  23       1.079  21.750  79.116  1.00  0.76           C  
ATOM    143  C   CYS A  23       1.027  22.791  78.016  1.00  0.76           C  
ATOM    144  O   CYS A  23       0.259  23.750  78.071  1.00  0.76           O  
ATOM    145  CB  CYS A  23      -0.361  21.341  79.525  1.00  0.76           C  
ATOM    146  SG  CYS A  23      -1.319  20.536  78.202  1.00  0.76           S  
ATOM    147  N   VAL A  24       1.820  22.593  76.946  1.00  0.68           N  
ATOM    148  CA  VAL A  24       1.668  23.322  75.704  1.00  0.68           C  
ATOM    149  C   VAL A  24       0.737  22.449  74.901  1.00  0.68           C  
ATOM    150  O   VAL A  24       1.169  21.534  74.209  1.00  0.68           O  
ATOM    151  CB  VAL A  24       2.986  23.514  74.959  1.00  0.68           C  
ATOM    152  CG1 VAL A  24       2.739  24.347  73.680  1.00  0.68           C  
ATOM    153  CG2 VAL A  24       3.990  24.216  75.896  1.00  0.68           C  
ATOM    154  N   TRP A  25      -0.589  22.651  75.063  1.00  0.50           N  
ATOM    155  CA  TRP A  25      -1.581  21.656  74.684  1.00  0.50           C  
ATOM    156  C   TRP A  25      -1.455  21.093  73.258  1.00  0.50           C  
ATOM    157  O   TRP A  25      -1.514  21.868  72.302  1.00  0.50           O  
ATOM    158  CB  TRP A  25      -3.041  22.141  74.945  1.00  0.50           C  
ATOM    159  CG  TRP A  25      -4.125  21.062  74.806  1.00  0.50           C  
ATOM    160  CD1 TRP A  25      -4.568  20.159  75.735  1.00  0.50           C  
ATOM    161  CD2 TRP A  25      -4.802  20.724  73.575  1.00  0.50           C  
ATOM    162  NE1 TRP A  25      -5.489  19.294  75.173  1.00  0.50           N  
ATOM    163  CE2 TRP A  25      -5.620  19.611  73.841  1.00  0.50           C  
ATOM    164  CE3 TRP A  25      -4.735  21.273  72.297  1.00  0.50           C  
ATOM    165  CZ2 TRP A  25      -6.369  19.015  72.832  1.00  0.50           C  
ATOM    166  CZ3 TRP A  25      -5.503  20.684  71.283  1.00  0.50           C  
ATOM    167  CH2 TRP A  25      -6.308  19.569  71.544  1.00  0.50           C  
ATOM    168  N   PRO A  26      -1.275  19.797  73.020  1.00  0.67           N  
ATOM    169  CA  PRO A  26      -1.483  18.719  73.983  1.00  0.67           C  
ATOM    170  C   PRO A  26      -0.184  18.063  74.422  1.00  0.67           C  
ATOM    171  O   PRO A  26      -0.225  16.909  74.865  1.00  0.67           O  
ATOM    172  CB  PRO A  26      -2.286  17.721  73.158  1.00  0.67           C  
ATOM    173  CG  PRO A  26      -1.789  17.864  71.730  1.00  0.67           C  
ATOM    174  CD  PRO A  26      -1.477  19.347  71.642  1.00  0.67           C  
ATOM    175  N   PHE A  27       0.969  18.740  74.369  1.00  0.68           N  
ATOM    176  CA  PHE A  27       2.255  18.131  74.632  1.00  0.68           C  
ATOM    177  C   PHE A  27       2.870  18.793  75.846  1.00  0.68           C  
ATOM    178  O   PHE A  27       2.850  20.013  76.008  1.00  0.68           O  
ATOM    179  CB  PHE A  27       3.214  18.281  73.422  1.00  0.68           C  
ATOM    180  CG  PHE A  27       2.720  17.481  72.244  1.00  0.68           C  
ATOM    181  CD1 PHE A  27       3.114  16.148  72.044  1.00  0.68           C  
ATOM    182  CD2 PHE A  27       1.855  18.069  71.311  1.00  0.68           C  
ATOM    183  CE1 PHE A  27       2.647  15.419  70.941  1.00  0.68           C  
ATOM    184  CE2 PHE A  27       1.363  17.339  70.223  1.00  0.68           C  
ATOM    185  CZ  PHE A  27       1.759  16.012  70.037  1.00  0.68           C  
ATOM    186  N   CYS A  28       3.431  18.007  76.779  1.00  0.81           N  
ATOM    187  CA  CYS A  28       4.146  18.582  77.899  1.00  0.81           C  
ATOM    188  C   CYS A  28       5.505  19.083  77.485  1.00  0.81           C  
ATOM    189  O   CYS A  28       6.256  18.396  76.788  1.00  0.81           O  
ATOM    190  CB  CYS A  28       4.327  17.577  79.043  1.00  0.81           C  
ATOM    191  SG  CYS A  28       2.709  17.082  79.656  1.00  0.81           S  
ATOM    192  N   SER A  29       5.859  20.298  77.922  1.00  0.77           N  
ATOM    193  CA  SER A  29       7.114  20.911  77.546  1.00  0.77           C  
ATOM    194  C   SER A  29       7.810  21.441  78.759  1.00  0.77           C  
ATOM    195  O   SER A  29       7.194  21.822  79.752  1.00  0.77           O  
ATOM    196  CB  SER A  29       6.988  22.115  76.577  1.00  0.77           C  
ATOM    197  OG  SER A  29       6.649  21.716  75.247  1.00  0.77           O  
ATOM    198  N   LYS A  30       9.146  21.489  78.673  1.00  0.54           N  
ATOM    199  CA  LYS A  30      10.008  22.099  79.647  1.00  0.54           C  
ATOM    200  C   LYS A  30      10.695  23.237  78.931  1.00  0.54           C  
ATOM    201  O   LYS A  30      11.452  22.994  77.982  1.00  0.54           O  
ATOM    202  CB  LYS A  30      11.063  21.080  80.140  1.00  0.54           C  
ATOM    203  CG  LYS A  30      12.005  21.645  81.210  1.00  0.54           C  
ATOM    204  CD  LYS A  30      12.999  20.592  81.717  1.00  0.54           C  
ATOM    205  CE  LYS A  30      13.940  21.141  82.792  1.00  0.54           C  
ATOM    206  NZ  LYS A  30      14.879  20.084  83.228  1.00  0.54           N1+
ATOM    207  N   ASN A  31      10.408  24.484  79.338  1.00  0.48           N  
ATOM    208  CA  ASN A  31      10.885  25.707  78.717  1.00  0.48           C  
ATOM    209  C   ASN A  31      10.487  25.844  77.213  1.00  0.48           C  
ATOM    210  O   ASN A  31       9.469  25.242  76.789  1.00  0.48           O  
ATOM    211  CB  ASN A  31      12.397  25.941  78.970  1.00  0.48           C  
ATOM    212  CG  ASN A  31      12.643  25.921  80.472  1.00  0.48           C  
ATOM    213  OD1 ASN A  31      11.938  26.513  81.271  1.00  0.48           O  
ATOM    214  ND2 ASN A  31      13.717  25.204  80.898  1.00  0.48           N  
ATOM    215  OXT ASN A  31      11.223  26.513  76.448  1.00  0.48           O  
TER     216      ASN A  31 
CONECT   29  133
CONECT   55  146
CONECT   97  191
CONECT  133   29
CONECT  146   55
CONECT  191   97
END
