# Supplementary material for: Computational modeling of cyclotides as antimicrobial agents against Neisseria gonorrhoeae PorB porin protein: integration of docking, immune, and molecular dynamics simulations
Source: Front Chem. 2024 Nov 25;12:1493165. doi: 10.3389/fchem.2024.1493165 (PMC11628957; doi:10.3389/fchem.2024.1493165)
Supplement: Supplementary file 1 [file DataSheet1.ZIP › PDBs/Cyclotides PDB/GLOPA D.pdb]

REMARK   BIOVIA PDB file
REMARK   Created:  2024-05-01T18:35:07Z
SSBOND   1 CYS B   13    CYS B   28                                     
SSBOND   2 CYS B    8    CYS B   23                                     
SSBOND   3 CYS B    4    CYS B   21                                     
ATOM      1  N   GLY B   1     -10.203  10.852  -7.096  1.00  0.58           N1+
ATOM      2  CA  GLY B   1      -9.331  11.538  -8.040  1.00  0.58           C  
ATOM      3  C   GLY B   1      -9.083  10.773  -9.302  1.00  0.58           C  
ATOM      4  O   GLY B   1      -9.249  11.318 -10.386  1.00  0.58           O  
ATOM      5  N   VAL B   2      -8.783   9.448  -9.152  1.00  0.60           N  
ATOM      6  CA  VAL B   2      -8.433   8.555 -10.259  1.00  0.60           C  
ATOM      7  C   VAL B   2      -9.688   7.967 -10.915  1.00  0.60           C  
ATOM      8  O   VAL B   2     -10.595   7.558 -10.186  1.00  0.60           O  
ATOM      9  CB  VAL B   2      -7.501   7.399  -9.834  1.00  0.60           C  
ATOM     10  CG1 VAL B   2      -7.094   6.433 -10.986  1.00  0.60           C  
ATOM     11  CG2 VAL B   2      -6.211   8.014  -9.260  1.00  0.60           C  
ATOM     12  N   PRO B   3      -9.860   7.915 -12.245  1.00  0.74           N  
ATOM     13  CA  PRO B   3     -11.002   7.256 -12.872  1.00  0.74           C  
ATOM     14  C   PRO B   3     -10.903   5.744 -12.784  1.00  0.74           C  
ATOM     15  O   PRO B   3      -9.832   5.173 -12.970  1.00  0.74           O  
ATOM     16  CB  PRO B   3     -10.949   7.728 -14.341  1.00  0.74           C  
ATOM     17  CG  PRO B   3      -9.459   7.980 -14.602  1.00  0.74           C  
ATOM     18  CD  PRO B   3      -8.930   8.453 -13.241  1.00  0.74           C  
ATOM     19  N   CYS B   4     -12.035   5.068 -12.525  1.00  0.71           N  
ATOM     20  CA  CYS B   4     -12.063   3.631 -12.340  1.00  0.71           C  
ATOM     21  C   CYS B   4     -12.512   2.904 -13.605  1.00  0.71           C  
ATOM     22  O   CYS B   4     -12.770   1.706 -13.590  1.00  0.71           O  
ATOM     23  CB  CYS B   4     -13.010   3.312 -11.163  1.00  0.71           C  
ATOM     24  SG  CYS B   4     -12.450   4.107  -9.618  1.00  0.71           S  
ATOM     25  N   GLY B   5     -12.608   3.626 -14.747  1.00  0.68           N  
ATOM     26  CA  GLY B   5     -12.934   3.034 -16.044  1.00  0.68           C  
ATOM     27  C   GLY B   5     -14.395   2.756 -16.270  1.00  0.68           C  
ATOM     28  O   GLY B   5     -14.751   1.825 -16.982  1.00  0.68           O  
ATOM     29  N   GLU B   6     -15.278   3.588 -15.693  1.00  0.64           N  
ATOM     30  CA  GLU B   6     -16.711   3.452 -15.844  1.00  0.64           C  
ATOM     31  C   GLU B   6     -17.277   4.865 -15.772  1.00  0.64           C  
ATOM     32  O   GLU B   6     -16.741   5.730 -15.070  1.00  0.64           O  
ATOM     33  CB  GLU B   6     -17.327   2.525 -14.735  1.00  0.64           C  
ATOM     34  CG  GLU B   6     -18.885   2.377 -14.739  1.00  0.64           C  
ATOM     35  CD  GLU B   6     -19.592   1.617 -13.597  1.00  0.64           C  
ATOM     36  OE1 GLU B   6     -20.702   1.090 -13.885  1.00  0.64           O  
ATOM     37  OE2 GLU B   6     -19.105   1.558 -12.428  1.00  0.64           O  
ATOM     38  N   SER B   7     -18.354   5.134 -16.535  1.00  0.64           N  
ATOM     39  CA  SER B   7     -19.081   6.398 -16.534  1.00  0.64           C  
ATOM     40  C   SER B   7     -20.427   6.191 -15.875  1.00  0.64           C  
ATOM     41  O   SER B   7     -20.927   5.074 -15.796  1.00  0.64           O  
ATOM     42  CB  SER B   7     -19.320   6.977 -17.953  1.00  0.64           C  
ATOM     43  OG  SER B   7     -18.070   7.312 -18.555  1.00  0.64           O  
ATOM     44  N   CYS B   8     -21.070   7.261 -15.380  1.00  0.66           N  
ATOM     45  CA  CYS B   8     -22.220   7.120 -14.506  1.00  0.66           C  
ATOM     46  C   CYS B   8     -23.177   8.278 -14.694  1.00  0.66           C  
ATOM     47  O   CYS B   8     -23.395   9.094 -13.807  1.00  0.66           O  
ATOM     48  CB  CYS B   8     -21.797   7.001 -13.014  1.00  0.66           C  
ATOM     49  SG  CYS B   8     -20.588   8.256 -12.469  1.00  0.66           S  
ATOM     50  N   VAL B   9     -23.779   8.383 -15.897  1.00  0.59           N  
ATOM     51  CA  VAL B   9     -24.721   9.451 -16.208  1.00  0.59           C  
ATOM     52  C   VAL B   9     -26.113   9.183 -15.631  1.00  0.59           C  
ATOM     53  O   VAL B   9     -26.641   9.961 -14.842  1.00  0.59           O  
ATOM     54  CB  VAL B   9     -24.809   9.642 -17.724  1.00  0.59           C  
ATOM     55  CG1 VAL B   9     -25.784  10.791 -18.075  1.00  0.59           C  
ATOM     56  CG2 VAL B   9     -23.402   9.973 -18.276  1.00  0.59           C  
ATOM     57  N   TRP B  10     -26.724   8.024 -15.981  1.00  0.42           N  
ATOM     58  CA  TRP B  10     -28.034   7.644 -15.472  1.00  0.42           C  
ATOM     59  C   TRP B  10     -27.986   6.388 -14.624  1.00  0.42           C  
ATOM     60  O   TRP B  10     -28.890   6.126 -13.838  1.00  0.42           O  
ATOM     61  CB  TRP B  10     -29.013   7.344 -16.636  1.00  0.42           C  
ATOM     62  CG  TRP B  10     -29.322   8.544 -17.513  1.00  0.42           C  
ATOM     63  CD1 TRP B  10     -28.850   8.843 -18.759  1.00  0.42           C  
ATOM     64  CD2 TRP B  10     -30.212   9.613 -17.150  1.00  0.42           C  
ATOM     65  NE1 TRP B  10     -29.380  10.036 -19.198  1.00  0.42           N  
ATOM     66  CE2 TRP B  10     -30.221  10.524 -18.225  1.00  0.42           C  
ATOM     67  CE3 TRP B  10     -30.973   9.845 -16.008  1.00  0.42           C  
ATOM     68  CZ2 TRP B  10     -30.993  11.676 -18.174  1.00  0.42           C  
ATOM     69  CZ3 TRP B  10     -31.755  11.006 -15.960  1.00  0.42           C  
ATOM     70  CH2 TRP B  10     -31.767  11.910 -17.029  1.00  0.42           C  
ATOM     71  N   VAL B  11     -26.918   5.579 -14.741  1.00  0.54           N  
ATOM     72  CA  VAL B  11     -26.804   4.320 -14.024  1.00  0.54           C  
ATOM     73  C   VAL B  11     -25.681   4.552 -13.040  1.00  0.54           C  
ATOM     74  O   VAL B  11     -24.674   5.140 -13.444  1.00  0.54           O  
ATOM     75  CB  VAL B  11     -26.520   3.135 -14.956  1.00  0.54           C  
ATOM     76  CG1 VAL B  11     -26.339   1.806 -14.183  1.00  0.54           C  
ATOM     77  CG2 VAL B  11     -27.724   3.002 -15.912  1.00  0.54           C  
ATOM     78  N   PRO B  12     -25.795   4.209 -11.748  1.00  0.63           N  
ATOM     79  CA  PRO B  12     -24.707   4.342 -10.808  1.00  0.63           C  
ATOM     80  C   PRO B  12     -23.583   3.422 -11.143  1.00  0.63           C  
ATOM     81  O   PRO B  12     -23.700   2.533 -11.980  1.00  0.63           O  
ATOM     82  CB  PRO B  12     -25.292   3.944  -9.445  1.00  0.63           C  
ATOM     83  CG  PRO B  12     -26.404   2.962  -9.811  1.00  0.63           C  
ATOM     84  CD  PRO B  12     -26.934   3.528 -11.134  1.00  0.63           C  
ATOM     85  N   CYS B  13     -22.479   3.647 -10.441  1.00  0.70           N  
ATOM     86  CA  CYS B  13     -21.253   2.932 -10.647  1.00  0.70           C  
ATOM     87  C   CYS B  13     -21.264   1.544 -10.024  1.00  0.70           C  
ATOM     88  O   CYS B  13     -20.589   1.287  -9.025  1.00  0.70           O  
ATOM     89  CB  CYS B  13     -20.095   3.691  -9.976  1.00  0.70           C  
ATOM     90  SG  CYS B  13     -19.857   5.396 -10.511  1.00  0.70           S  
ATOM     91  N   THR B  14     -22.044   0.609 -10.583  1.00  0.59           N  
ATOM     92  CA  THR B  14     -22.174  -0.769 -10.119  1.00  0.59           C  
ATOM     93  C   THR B  14     -20.863  -1.517 -10.152  1.00  0.59           C  
ATOM     94  O   THR B  14     -20.553  -2.265  -9.232  1.00  0.59           O  
ATOM     95  CB  THR B  14     -23.228  -1.551 -10.899  1.00  0.59           C  
ATOM     96  OG1 THR B  14     -24.503  -0.958 -10.707  1.00  0.59           O  
ATOM     97  CG2 THR B  14     -23.386  -3.008 -10.427  1.00  0.59           C  
ATOM     98  N   VAL B  15     -20.029  -1.325 -11.197  1.00  0.61           N  
ATOM     99  CA  VAL B  15     -18.735  -1.982 -11.298  1.00  0.61           C  
ATOM    100  C   VAL B  15     -17.796  -1.389 -10.293  1.00  0.61           C  
ATOM    101  O   VAL B  15     -17.095  -2.088  -9.558  1.00  0.61           O  
ATOM    102  CB  VAL B  15     -18.153  -1.858 -12.706  1.00  0.61           C  
ATOM    103  CG1 VAL B  15     -16.708  -2.422 -12.810  1.00  0.61           C  
ATOM    104  CG2 VAL B  15     -19.128  -2.589 -13.655  1.00  0.61           C  
ATOM    105  N   THR B  16     -17.781  -0.048 -10.220  1.00  0.61           N  
ATOM    106  CA  THR B  16     -16.750   0.602  -9.443  1.00  0.61           C  
ATOM    107  C   THR B  16     -17.003   0.694  -7.933  1.00  0.61           C  
ATOM    108  O   THR B  16     -16.055   0.620  -7.150  1.00  0.61           O  
ATOM    109  CB  THR B  16     -16.240   1.903 -10.013  1.00  0.61           C  
ATOM    110  OG1 THR B  16     -17.023   3.010  -9.651  1.00  0.61           O  
ATOM    111  CG2 THR B  16     -15.994   1.898 -11.523  1.00  0.61           C  
ATOM    112  N   ALA B  17     -18.276   0.785  -7.472  1.00  0.63           N  
ATOM    113  CA  ALA B  17     -18.726   0.783  -6.078  1.00  0.63           C  
ATOM    114  C   ALA B  17     -18.272  -0.463  -5.342  1.00  0.63           C  
ATOM    115  O   ALA B  17     -17.860  -0.414  -4.184  1.00  0.63           O  
ATOM    116  CB  ALA B  17     -20.272   0.918  -5.976  1.00  0.63           C  
ATOM    117  N   LEU B  18     -18.250  -1.603  -6.061  1.00  0.57           N  
ATOM    118  CA  LEU B  18     -17.705  -2.874  -5.619  1.00  0.57           C  
ATOM    119  C   LEU B  18     -16.235  -2.800  -5.220  1.00  0.57           C  
ATOM    120  O   LEU B  18     -15.791  -3.521  -4.332  1.00  0.57           O  
ATOM    121  CB  LEU B  18     -17.897  -3.962  -6.705  1.00  0.57           C  
ATOM    122  CG  LEU B  18     -19.370  -4.327  -7.001  1.00  0.57           C  
ATOM    123  CD1 LEU B  18     -19.421  -5.310  -8.188  1.00  0.57           C  
ATOM    124  CD2 LEU B  18     -20.094  -4.911  -5.772  1.00  0.57           C  
ATOM    125  N   MET B  19     -15.449  -1.902  -5.852  1.00  0.59           N  
ATOM    126  CA  MET B  19     -14.048  -1.705  -5.536  1.00  0.59           C  
ATOM    127  C   MET B  19     -13.807  -0.354  -4.859  1.00  0.59           C  
ATOM    128  O   MET B  19     -12.665   0.077  -4.670  1.00  0.59           O  
ATOM    129  CB  MET B  19     -13.181  -1.906  -6.811  1.00  0.59           C  
ATOM    130  CG  MET B  19     -13.225  -3.361  -7.342  1.00  0.59           C  
ATOM    131  SD  MET B  19     -12.648  -4.623  -6.151  1.00  0.59           S  
ATOM    132  CE  MET B  19     -10.888  -4.167  -6.155  1.00  0.59           C  
ATOM    133  N   GLY B  20     -14.884   0.322  -4.396  1.00  0.65           N  
ATOM    134  CA  GLY B  20     -14.818   1.519  -3.560  1.00  0.65           C  
ATOM    135  C   GLY B  20     -14.762   2.851  -4.228  1.00  0.65           C  
ATOM    136  O   GLY B  20     -14.292   3.811  -3.630  1.00  0.65           O  
ATOM    137  N   CYS B  21     -15.213   2.953  -5.473  1.00  0.69           N  
ATOM    138  CA  CYS B  21     -15.274   4.191  -6.194  1.00  0.69           C  
ATOM    139  C   CYS B  21     -16.704   4.710  -6.237  1.00  0.69           C  
ATOM    140  O   CYS B  21     -17.655   4.006  -5.902  1.00  0.69           O  
ATOM    141  CB  CYS B  21     -14.870   3.897  -7.655  1.00  0.69           C  
ATOM    142  SG  CYS B  21     -13.303   3.058  -8.086  1.00  0.69           S  
ATOM    143  N   SER B  22     -16.872   5.975  -6.667  1.00  0.72           N  
ATOM    144  CA  SER B  22     -18.122   6.700  -6.537  1.00  0.72           C  
ATOM    145  C   SER B  22     -18.267   7.635  -7.706  1.00  0.72           C  
ATOM    146  O   SER B  22     -17.295   7.964  -8.386  1.00  0.72           O  
ATOM    147  CB  SER B  22     -18.147   7.557  -5.245  1.00  0.72           C  
ATOM    148  OG  SER B  22     -18.072   6.707  -4.102  1.00  0.72           O  
ATOM    149  N   CYS B  23     -19.504   8.085  -7.995  1.00  0.72           N  
ATOM    150  CA  CYS B  23     -19.785   8.923  -9.147  1.00  0.72           C  
ATOM    151  C   CYS B  23     -19.474  10.388  -8.875  1.00  0.72           C  
ATOM    152  O   CYS B  23     -20.024  10.995  -7.958  1.00  0.72           O  
ATOM    153  CB  CYS B  23     -21.272   8.805  -9.581  1.00  0.72           C  
ATOM    154  SG  CYS B  23     -21.595   9.506 -11.230  1.00  0.72           S  
ATOM    155  N   VAL B  24     -18.584  10.996  -9.681  1.00  0.68           N  
ATOM    156  CA  VAL B  24     -18.266  12.406  -9.590  1.00  0.68           C  
ATOM    157  C   VAL B  24     -18.083  12.888 -11.017  1.00  0.68           C  
ATOM    158  O   VAL B  24     -17.279  12.328 -11.757  1.00  0.68           O  
ATOM    159  CB  VAL B  24     -16.941  12.663  -8.858  1.00  0.68           C  
ATOM    160  CG1 VAL B  24     -16.598  14.170  -8.857  1.00  0.68           C  
ATOM    161  CG2 VAL B  24     -16.976  12.129  -7.409  1.00  0.68           C  
ATOM    162  N   ARG B  25     -18.805  13.949 -11.449  1.00  0.52           N  
ATOM    163  CA  ARG B  25     -18.673  14.535 -12.783  1.00  0.52           C  
ATOM    164  C   ARG B  25     -18.967  13.560 -13.924  1.00  0.52           C  
ATOM    165  O   ARG B  25     -18.285  13.569 -14.943  1.00  0.52           O  
ATOM    166  CB  ARG B  25     -17.280  15.195 -13.000  1.00  0.52           C  
ATOM    167  CG  ARG B  25     -16.936  16.369 -12.066  1.00  0.52           C  
ATOM    168  CD  ARG B  25     -15.495  16.833 -12.295  1.00  0.52           C  
ATOM    169  NE  ARG B  25     -15.149  17.805 -11.202  1.00  0.52           N  
ATOM    170  CZ  ARG B  25     -13.979  18.456 -11.136  1.00  0.52           C  
ATOM    171  NH1 ARG B  25     -13.022  18.233 -12.031  1.00  0.52           N  
ATOM    172  NH2 ARG B  25     -13.764  19.357 -10.180  1.00  0.52           N  
ATOM    173  N   GLU B  26     -19.992  12.695 -13.728  1.00  0.57           N  
ATOM    174  CA  GLU B  26     -20.463  11.685 -14.665  1.00  0.57           C  
ATOM    175  C   GLU B  26     -19.508  10.515 -14.847  1.00  0.57           C  
ATOM    176  O   GLU B  26     -19.715   9.636 -15.683  1.00  0.57           O  
ATOM    177  CB  GLU B  26     -20.895  12.286 -16.018  1.00  0.57           C  
ATOM    178  CG  GLU B  26     -22.022  13.340 -15.880  1.00  0.57           C  
ATOM    179  CD  GLU B  26     -22.493  13.848 -17.243  1.00  0.57           C  
ATOM    180  OE1 GLU B  26     -21.842  13.538 -18.273  1.00  0.57           O  
ATOM    181  OE2 GLU B  26     -23.536  14.550 -17.251  1.00  0.57           O  
ATOM    182  N   VAL B  27     -18.462  10.440 -14.005  1.00  0.68           N  
ATOM    183  CA  VAL B  27     -17.389   9.477 -14.107  1.00  0.68           C  
ATOM    184  C   VAL B  27     -17.216   8.833 -12.765  1.00  0.68           C  
ATOM    185  O   VAL B  27     -17.301   9.456 -11.706  1.00  0.68           O  
ATOM    186  CB  VAL B  27     -16.071  10.134 -14.502  1.00  0.68           C  
ATOM    187  CG1 VAL B  27     -14.893   9.128 -14.525  1.00  0.68           C  
ATOM    188  CG2 VAL B  27     -16.249  10.748 -15.903  1.00  0.68           C  
ATOM    189  N   CYS B  28     -16.964   7.527 -12.757  1.00  0.72           N  
ATOM    190  CA  CYS B  28     -16.686   6.846 -11.529  1.00  0.72           C  
ATOM    191  C   CYS B  28     -15.223   6.972 -11.117  1.00  0.72           C  
ATOM    192  O   CYS B  28     -14.308   6.674 -11.888  1.00  0.72           O  
ATOM    193  CB  CYS B  28     -17.015   5.378 -11.720  1.00  0.72           C  
ATOM    194  SG  CYS B  28     -18.759   5.113 -12.187  1.00  0.72           S  
ATOM    195  N   ARG B  29     -14.966   7.419  -9.874  1.00  0.64           N  
ATOM    196  CA  ARG B  29     -13.637   7.729  -9.387  1.00  0.64           C  
ATOM    197  C   ARG B  29     -13.391   7.141  -8.015  1.00  0.64           C  
ATOM    198  O   ARG B  29     -14.320   7.018  -7.221  1.00  0.64           O  
ATOM    199  CB  ARG B  29     -13.488   9.256  -9.143  1.00  0.64           C  
ATOM    200  CG  ARG B  29     -13.680  10.139 -10.388  1.00  0.64           C  
ATOM    201  CD  ARG B  29     -13.621  11.636 -10.062  1.00  0.64           C  
ATOM    202  NE  ARG B  29     -12.194  12.108 -10.087  1.00  0.64           N  
ATOM    203  CZ  ARG B  29     -11.843  13.373  -9.809  1.00  0.64           C  
ATOM    204  NH1 ARG B  29     -12.672  14.200  -9.180  1.00  0.64           N  
ATOM    205  NH2 ARG B  29     -10.611  13.794 -10.083  1.00  0.64           N  
ATOM    206  N   LYS B  30     -12.113   6.858  -7.680  1.00  0.56           N  
ATOM    207  CA  LYS B  30     -11.669   6.575  -6.329  1.00  0.56           C  
ATOM    208  C   LYS B  30     -10.397   7.378  -6.028  1.00  0.56           C  
ATOM    209  O   LYS B  30      -9.389   7.143  -6.705  1.00  0.56           O  
ATOM    210  CB  LYS B  30     -11.273   5.097  -6.180  1.00  0.56           C  
ATOM    211  CG  LYS B  30     -11.134   4.660  -4.729  1.00  0.56           C  
ATOM    212  CD  LYS B  30     -10.796   3.172  -4.625  1.00  0.56           C  
ATOM    213  CE  LYS B  30     -10.985   2.690  -3.189  1.00  0.56           C  
ATOM    214  NZ  LYS B  30     -10.763   1.236  -3.150  1.00  0.56           N1+
ATOM    215  N   ASP B  31     -10.383   8.318  -5.062  1.00  0.55           N  
ATOM    216  CA  ASP B  31      -9.229   9.078  -4.528  1.00  0.55           C  
ATOM    217  C   ASP B  31      -8.183   9.827  -5.422  1.00  0.55           C  
ATOM    218  O   ASP B  31      -7.794   9.328  -6.512  1.00  0.55           O  
ATOM    219  CB  ASP B  31      -8.489   8.359  -3.381  1.00  0.55           C  
ATOM    220  CG  ASP B  31      -9.455   8.071  -2.243  1.00  0.55           C  
ATOM    221  OD1 ASP B  31     -10.287   8.971  -1.942  1.00  0.55           O  
ATOM    222  OD2 ASP B  31      -9.406   6.946  -1.678  1.00  0.55           O  
ATOM    223  OXT ASP B  31      -7.982  11.050  -5.156  1.00  0.55           O  
TER     224      ASP B  31 
CONECT   24  142
CONECT   49  154
CONECT   90  194
CONECT  142   24
CONECT  154   49
CONECT  194   90
END
