# Supplementary material for: Computational modeling of cyclotides as antimicrobial agents against Neisseria gonorrhoeae PorB porin protein: integration of docking, immune, and molecular dynamics simulations
Source: Front Chem. 2024 Nov 25;12:1493165. doi: 10.3389/fchem.2024.1493165 (PMC11628957; doi:10.3389/fchem.2024.1493165)
Supplement: Supplementary file 1 [file DataSheet1.ZIP › PDBs/Cyclotides PDB/GLOPA E.pdb]

REMARK   BIOVIA PDB file
REMARK   Created:  2024-05-01T18:40:21Z
SSBOND   1 CYS B   13    CYS B   28                                     
SSBOND   2 CYS B    4    CYS B   21                                     
SSBOND   3 CYS B    8    CYS B   23                                     
ATOM      1  N   GLY B   1      -9.771  10.613  -6.682  1.00  0.60           N1+
ATOM      2  CA  GLY B   1      -9.196  11.381  -7.853  1.00  0.60           C  
ATOM      3  C   GLY B   1      -8.853  10.665  -9.150  1.00  0.60           C  
ATOM      4  O   GLY B   1      -8.640  11.321 -10.160  1.00  0.60           O  
ATOM      5  N   ILE B   2      -8.792   9.322  -9.171  1.00  0.61           N  
ATOM      6  CA  ILE B   2      -8.366   8.495 -10.295  1.00  0.61           C  
ATOM      7  C   ILE B   2      -9.619   7.896 -10.929  1.00  0.61           C  
ATOM      8  O   ILE B   2     -10.485   7.431 -10.187  1.00  0.61           O  
ATOM      9  CB  ILE B   2      -7.438   7.366  -9.834  1.00  0.61           C  
ATOM     10  CG1 ILE B   2      -6.133   7.974  -9.278  1.00  0.61           C  
ATOM     11  CG2 ILE B   2      -7.116   6.364 -10.971  1.00  0.61           C  
ATOM     12  CD1 ILE B   2      -5.211   6.936  -8.631  1.00  0.61           C  
ATOM     13  N   PRO B   3      -9.835   7.895 -12.239  1.00  0.81           N  
ATOM     14  CA  PRO B   3     -11.002   7.271 -12.853  1.00  0.81           C  
ATOM     15  C   PRO B   3     -10.945   5.750 -12.772  1.00  0.81           C  
ATOM     16  O   PRO B   3      -9.887   5.159 -12.974  1.00  0.81           O  
ATOM     17  CB  PRO B   3     -10.945   7.758 -14.311  1.00  0.81           C  
ATOM     18  CG  PRO B   3      -9.456   8.001 -14.574  1.00  0.81           C  
ATOM     19  CD  PRO B   3      -8.930   8.478 -13.225  1.00  0.81           C  
ATOM     20  N   CYS B   4     -12.089   5.090 -12.501  1.00  0.80           N  
ATOM     21  CA  CYS B   4     -12.180   3.648 -12.307  1.00  0.80           C  
ATOM     22  C   CYS B   4     -12.644   2.884 -13.540  1.00  0.80           C  
ATOM     23  O   CYS B   4     -13.056   1.731 -13.457  1.00  0.80           O  
ATOM     24  CB  CYS B   4     -13.145   3.292 -11.158  1.00  0.80           C  
ATOM     25  SG  CYS B   4     -12.655   4.023  -9.580  1.00  0.80           S  
ATOM     26  N   ALA B   5     -12.615   3.542 -14.710  1.00  0.74           N  
ATOM     27  CA  ALA B   5     -12.928   2.953 -15.997  1.00  0.74           C  
ATOM     28  C   ALA B   5     -14.424   2.718 -16.241  1.00  0.74           C  
ATOM     29  O   ALA B   5     -14.817   1.821 -16.980  1.00  0.74           O  
ATOM     30  CB  ALA B   5     -12.044   1.722 -16.326  1.00  0.74           C  
ATOM     31  N   GLU B   6     -15.297   3.577 -15.670  1.00  0.74           N  
ATOM     32  CA  GLU B   6     -16.731   3.463 -15.841  1.00  0.74           C  
ATOM     33  C   GLU B   6     -17.286   4.877 -15.778  1.00  0.74           C  
ATOM     34  O   GLU B   6     -16.744   5.739 -15.083  1.00  0.74           O  
ATOM     35  CB  GLU B   6     -17.398   2.546 -14.758  1.00  0.74           C  
ATOM     36  CG  GLU B   6     -18.953   2.417 -14.856  1.00  0.74           C  
ATOM     37  CD  GLU B   6     -19.693   1.614 -13.776  1.00  0.74           C  
ATOM     38  OE1 GLU B   6     -20.805   1.098 -14.101  1.00  0.74           O  
ATOM     39  OE2 GLU B   6     -19.188   1.532 -12.615  1.00  0.74           O  
ATOM     40  N   SER B   7     -18.367   5.144 -16.537  1.00  0.77           N  
ATOM     41  CA  SER B   7     -19.088   6.408 -16.536  1.00  0.77           C  
ATOM     42  C   SER B   7     -20.437   6.195 -15.889  1.00  0.77           C  
ATOM     43  O   SER B   7     -20.955   5.086 -15.855  1.00  0.77           O  
ATOM     44  CB  SER B   7     -19.321   6.991 -17.951  1.00  0.77           C  
ATOM     45  OG  SER B   7     -18.075   7.368 -18.539  1.00  0.77           O  
ATOM     46  N   CYS B   8     -21.062   7.263 -15.368  1.00  0.82           N  
ATOM     47  CA  CYS B   8     -22.228   7.130 -14.519  1.00  0.82           C  
ATOM     48  C   CYS B   8     -23.174   8.289 -14.721  1.00  0.82           C  
ATOM     49  O   CYS B   8     -23.363   9.143 -13.863  1.00  0.82           O  
ATOM     50  CB  CYS B   8     -21.818   7.031 -13.035  1.00  0.82           C  
ATOM     51  SG  CYS B   8     -20.632   8.319 -12.513  1.00  0.82           S  
ATOM     52  N   VAL B   9     -23.788   8.368 -15.915  1.00  0.70           N  
ATOM     53  CA  VAL B   9     -24.727   9.437 -16.223  1.00  0.70           C  
ATOM     54  C   VAL B   9     -26.119   9.189 -15.646  1.00  0.70           C  
ATOM     55  O   VAL B   9     -26.641  10.006 -14.893  1.00  0.70           O  
ATOM     56  CB  VAL B   9     -24.809   9.648 -17.733  1.00  0.70           C  
ATOM     57  CG1 VAL B   9     -25.782  10.795 -18.079  1.00  0.70           C  
ATOM     58  CG2 VAL B   9     -23.401   9.959 -18.285  1.00  0.70           C  
ATOM     59  N   TRP B  10     -26.733   8.025 -15.965  1.00  0.47           N  
ATOM     60  CA  TRP B  10     -28.042   7.658 -15.456  1.00  0.47           C  
ATOM     61  C   TRP B  10     -28.003   6.403 -14.604  1.00  0.47           C  
ATOM     62  O   TRP B  10     -28.917   6.138 -13.830  1.00  0.47           O  
ATOM     63  CB  TRP B  10     -29.023   7.372 -16.620  1.00  0.47           C  
ATOM     64  CG  TRP B  10     -29.317   8.563 -17.504  1.00  0.47           C  
ATOM     65  CD1 TRP B  10     -28.848   8.857 -18.751  1.00  0.47           C  
ATOM     66  CD2 TRP B  10     -30.206   9.628 -17.147  1.00  0.47           C  
ATOM     67  NE1 TRP B  10     -29.372  10.049 -19.194  1.00  0.47           N  
ATOM     68  CE2 TRP B  10     -30.212  10.537 -18.221  1.00  0.47           C  
ATOM     69  CE3 TRP B  10     -30.970   9.851 -16.010  1.00  0.47           C  
ATOM     70  CZ2 TRP B  10     -30.989  11.684 -18.174  1.00  0.47           C  
ATOM     71  CZ3 TRP B  10     -31.753  11.008 -15.964  1.00  0.47           C  
ATOM     72  CH2 TRP B  10     -31.765  11.912 -17.030  1.00  0.47           C  
ATOM     73  N   ILE B  11     -26.925   5.602 -14.697  1.00  0.68           N  
ATOM     74  CA  ILE B  11     -26.818   4.328 -14.008  1.00  0.68           C  
ATOM     75  C   ILE B  11     -25.692   4.560 -13.029  1.00  0.68           C  
ATOM     76  O   ILE B  11     -24.691   5.164 -13.422  1.00  0.68           O  
ATOM     77  CB  ILE B  11     -26.557   3.132 -14.942  1.00  0.68           C  
ATOM     78  CG1 ILE B  11     -27.699   2.988 -15.980  1.00  0.68           C  
ATOM     79  CG2 ILE B  11     -26.431   1.806 -14.145  1.00  0.68           C  
ATOM     80  CD1 ILE B  11     -27.519   3.768 -17.292  1.00  0.68           C  
ATOM     81  N   PRO B  12     -25.798   4.214 -11.744  1.00  0.78           N  
ATOM     82  CA  PRO B  12     -24.696   4.328 -10.824  1.00  0.78           C  
ATOM     83  C   PRO B  12     -23.547   3.443 -11.194  1.00  0.78           C  
ATOM     84  O   PRO B  12     -23.640   2.561 -12.038  1.00  0.78           O  
ATOM     85  CB  PRO B  12     -25.276   3.940  -9.455  1.00  0.78           C  
ATOM     86  CG  PRO B  12     -26.397   2.971  -9.808  1.00  0.78           C  
ATOM     87  CD  PRO B  12     -26.934   3.538 -11.123  1.00  0.78           C  
ATOM     88  N   CYS B  13     -22.453   3.699 -10.486  1.00  0.83           N  
ATOM     89  CA  CYS B  13     -21.183   3.037 -10.607  1.00  0.83           C  
ATOM     90  C   CYS B  13     -21.249   1.627 -10.001  1.00  0.83           C  
ATOM     91  O   CYS B  13     -20.595   1.316  -9.008  1.00  0.83           O  
ATOM     92  CB  CYS B  13     -20.172   3.977  -9.885  1.00  0.83           C  
ATOM     93  SG  CYS B  13     -19.938   5.580 -10.644  1.00  0.83           S  
ATOM     94  N   THR B  14     -22.103   0.742 -10.561  1.00  0.65           N  
ATOM     95  CA  THR B  14     -22.493  -0.573 -10.030  1.00  0.65           C  
ATOM     96  C   THR B  14     -21.356  -1.554  -9.980  1.00  0.65           C  
ATOM     97  O   THR B  14     -21.178  -2.260  -8.992  1.00  0.65           O  
ATOM     98  CB  THR B  14     -23.664  -1.223 -10.781  1.00  0.65           C  
ATOM     99  OG1 THR B  14     -24.835  -0.436 -10.614  1.00  0.65           O  
ATOM    100  CG2 THR B  14     -24.048  -2.630 -10.274  1.00  0.65           C  
ATOM    101  N   VAL B  15     -20.535  -1.614 -11.044  1.00  0.73           N  
ATOM    102  CA  VAL B  15     -19.403  -2.519 -11.129  1.00  0.73           C  
ATOM    103  C   VAL B  15     -18.229  -2.019 -10.288  1.00  0.73           C  
ATOM    104  O   VAL B  15     -17.440  -2.810  -9.772  1.00  0.73           O  
ATOM    105  CB  VAL B  15     -19.029  -2.764 -12.596  1.00  0.73           C  
ATOM    106  CG1 VAL B  15     -17.765  -3.636 -12.760  1.00  0.73           C  
ATOM    107  CG2 VAL B  15     -20.214  -3.450 -13.318  1.00  0.73           C  
ATOM    108  N   THR B  16     -18.095  -0.683 -10.082  1.00  0.73           N  
ATOM    109  CA  THR B  16     -16.920  -0.083  -9.466  1.00  0.73           C  
ATOM    110  C   THR B  16     -17.055   0.343  -7.991  1.00  0.73           C  
ATOM    111  O   THR B  16     -16.067   0.483  -7.294  1.00  0.73           O  
ATOM    112  CB  THR B  16     -16.478   1.187 -10.192  1.00  0.73           C  
ATOM    113  OG1 THR B  16     -17.497   2.163 -10.192  1.00  0.73           O  
ATOM    114  CG2 THR B  16     -16.144   1.050 -11.668  1.00  0.73           C  
ATOM    115  N   LYS B  17     -18.299   0.535  -7.476  1.00  0.68           N  
ATOM    116  CA  LYS B  17     -18.616   0.738  -6.044  1.00  0.68           C  
ATOM    117  C   LYS B  17     -18.273  -0.508  -5.251  1.00  0.68           C  
ATOM    118  O   LYS B  17     -17.921  -0.452  -4.070  1.00  0.68           O  
ATOM    119  CB  LYS B  17     -20.107   1.117  -5.737  1.00  0.68           C  
ATOM    120  CG  LYS B  17     -20.529   2.545  -6.142  1.00  0.68           C  
ATOM    121  CD  LYS B  17     -22.006   2.875  -5.843  1.00  0.68           C  
ATOM    122  CE  LYS B  17     -22.406   4.287  -6.279  1.00  0.68           C  
ATOM    123  NZ  LYS B  17     -23.828   4.530  -5.944  1.00  0.68           N1+
ATOM    124  N   MET B  18     -18.281  -1.657  -5.947  1.00  0.61           N  
ATOM    125  CA  MET B  18     -17.724  -2.928  -5.529  1.00  0.61           C  
ATOM    126  C   MET B  18     -16.244  -2.856  -5.158  1.00  0.61           C  
ATOM    127  O   MET B  18     -15.782  -3.580  -4.273  1.00  0.61           O  
ATOM    128  CB  MET B  18     -17.943  -3.977  -6.647  1.00  0.61           C  
ATOM    129  CG  MET B  18     -19.423  -4.311  -6.935  1.00  0.61           C  
ATOM    130  SD  MET B  18     -20.380  -4.858  -5.487  1.00  0.61           S  
ATOM    131  CE  MET B  18     -19.444  -6.380  -5.174  1.00  0.61           C  
ATOM    132  N   LEU B  19     -15.467  -1.968  -5.806  1.00  0.66           N  
ATOM    133  CA  LEU B  19     -14.067  -1.734  -5.516  1.00  0.66           C  
ATOM    134  C   LEU B  19     -13.846  -0.352  -4.914  1.00  0.66           C  
ATOM    135  O   LEU B  19     -12.723   0.143  -4.862  1.00  0.66           O  
ATOM    136  CB  LEU B  19     -13.189  -1.917  -6.778  1.00  0.66           C  
ATOM    137  CG  LEU B  19     -13.198  -3.343  -7.369  1.00  0.66           C  
ATOM    138  CD1 LEU B  19     -12.351  -3.406  -8.652  1.00  0.66           C  
ATOM    139  CD2 LEU B  19     -12.708  -4.393  -6.358  1.00  0.66           C  
ATOM    140  N   GLY B  20     -14.921   0.291  -4.406  1.00  0.80           N  
ATOM    141  CA  GLY B  20     -14.821   1.533  -3.649  1.00  0.80           C  
ATOM    142  C   GLY B  20     -14.927   2.830  -4.396  1.00  0.80           C  
ATOM    143  O   GLY B  20     -14.729   3.893  -3.818  1.00  0.80           O  
ATOM    144  N   CYS B  21     -15.269   2.804  -5.691  1.00  0.83           N  
ATOM    145  CA  CYS B  21     -15.395   4.014  -6.469  1.00  0.83           C  
ATOM    146  C   CYS B  21     -16.755   4.662  -6.328  1.00  0.83           C  
ATOM    147  O   CYS B  21     -17.736   4.026  -5.962  1.00  0.83           O  
ATOM    148  CB  CYS B  21     -15.201   3.728  -7.965  1.00  0.83           C  
ATOM    149  SG  CYS B  21     -13.639   2.853  -8.260  1.00  0.83           S  
ATOM    150  N   SER B  22     -16.862   5.955  -6.679  1.00  0.84           N  
ATOM    151  CA  SER B  22     -18.102   6.694  -6.558  1.00  0.84           C  
ATOM    152  C   SER B  22     -18.254   7.657  -7.712  1.00  0.84           C  
ATOM    153  O   SER B  22     -17.281   8.059  -8.345  1.00  0.84           O  
ATOM    154  CB  SER B  22     -18.154   7.527  -5.257  1.00  0.84           C  
ATOM    155  OG  SER B  22     -18.259   6.685  -4.110  1.00  0.84           O  
ATOM    156  N   CYS B  23     -19.500   8.078  -8.015  1.00  0.84           N  
ATOM    157  CA  CYS B  23     -19.778   8.928  -9.163  1.00  0.84           C  
ATOM    158  C   CYS B  23     -19.451  10.392  -8.873  1.00  0.84           C  
ATOM    159  O   CYS B  23     -19.962  10.959  -7.908  1.00  0.84           O  
ATOM    160  CB  CYS B  23     -21.267   8.815  -9.596  1.00  0.84           C  
ATOM    161  SG  CYS B  23     -21.626   9.531 -11.230  1.00  0.84           S  
ATOM    162  N   LYS B  24     -18.583  11.026  -9.687  1.00  0.77           N  
ATOM    163  CA  LYS B  24     -18.268  12.442  -9.622  1.00  0.77           C  
ATOM    164  C   LYS B  24     -18.170  12.863 -11.076  1.00  0.77           C  
ATOM    165  O   LYS B  24     -17.598  12.138 -11.882  1.00  0.77           O  
ATOM    166  CB  LYS B  24     -16.903  12.759  -8.932  1.00  0.77           C  
ATOM    167  CG  LYS B  24     -16.679  12.077  -7.571  1.00  0.77           C  
ATOM    168  CD  LYS B  24     -17.491  12.745  -6.450  1.00  0.77           C  
ATOM    169  CE  LYS B  24     -18.002  11.800  -5.364  1.00  0.77           C  
ATOM    170  NZ  LYS B  24     -16.856  11.131  -4.725  1.00  0.77           N1+
ATOM    171  N   ASP B  25     -18.770  13.996 -11.481  1.00  0.72           N  
ATOM    172  CA  ASP B  25     -18.611  14.542 -12.822  1.00  0.72           C  
ATOM    173  C   ASP B  25     -18.996  13.615 -13.978  1.00  0.72           C  
ATOM    174  O   ASP B  25     -18.467  13.699 -15.085  1.00  0.72           O  
ATOM    175  CB  ASP B  25     -17.200  15.151 -12.990  1.00  0.72           C  
ATOM    176  CG  ASP B  25     -17.019  16.231 -11.939  1.00  0.72           C  
ATOM    177  OD1 ASP B  25     -17.991  17.007 -11.738  1.00  0.72           O  
ATOM    178  OD2 ASP B  25     -15.934  16.267 -11.308  1.00  0.72           O  
ATOM    179  N   LYS B  26     -19.984  12.721 -13.720  1.00  0.75           N  
ATOM    180  CA  LYS B  26     -20.475  11.695 -14.628  1.00  0.75           C  
ATOM    181  C   LYS B  26     -19.517  10.526 -14.836  1.00  0.75           C  
ATOM    182  O   LYS B  26     -19.739   9.686 -15.708  1.00  0.75           O  
ATOM    183  CB  LYS B  26     -20.931  12.268 -15.993  1.00  0.75           C  
ATOM    184  CG  LYS B  26     -21.909  13.439 -15.846  1.00  0.75           C  
ATOM    185  CD  LYS B  26     -22.466  13.938 -17.185  1.00  0.75           C  
ATOM    186  CE  LYS B  26     -21.409  14.598 -18.076  1.00  0.75           C  
ATOM    187  NZ  LYS B  26     -22.068  15.275 -19.215  1.00  0.75           N1+
ATOM    188  N   VAL B  27     -18.461  10.420 -14.009  1.00  0.84           N  
ATOM    189  CA  VAL B  27     -17.407   9.427 -14.107  1.00  0.84           C  
ATOM    190  C   VAL B  27     -17.239   8.748 -12.756  1.00  0.84           C  
ATOM    191  O   VAL B  27     -17.402   9.340 -11.689  1.00  0.84           O  
ATOM    192  CB  VAL B  27     -16.098  10.088 -14.531  1.00  0.84           C  
ATOM    193  CG1 VAL B  27     -14.902   9.114 -14.539  1.00  0.84           C  
ATOM    194  CG2 VAL B  27     -16.263  10.723 -15.925  1.00  0.84           C  
ATOM    195  N   CYS B  28     -16.934   7.444 -12.736  1.00  0.85           N  
ATOM    196  CA  CYS B  28     -16.660   6.744 -11.499  1.00  0.85           C  
ATOM    197  C   CYS B  28     -15.196   6.905 -11.101  1.00  0.85           C  
ATOM    198  O   CYS B  28     -14.289   6.593 -11.871  1.00  0.85           O  
ATOM    199  CB  CYS B  28     -17.064   5.269 -11.651  1.00  0.85           C  
ATOM    200  SG  CYS B  28     -18.785   5.121 -12.237  1.00  0.85           S  
ATOM    201  N   TYR B  29     -14.948   7.425  -9.881  1.00  0.54           N  
ATOM    202  CA  TYR B  29     -13.637   7.760  -9.357  1.00  0.54           C  
ATOM    203  C   TYR B  29     -13.418   7.142  -7.988  1.00  0.54           C  
ATOM    204  O   TYR B  29     -14.359   6.993  -7.212  1.00  0.54           O  
ATOM    205  CB  TYR B  29     -13.512   9.280  -9.085  1.00  0.54           C  
ATOM    206  CG  TYR B  29     -13.371  10.108 -10.319  1.00  0.54           C  
ATOM    207  CD1 TYR B  29     -12.100  10.359 -10.837  1.00  0.54           C  
ATOM    208  CD2 TYR B  29     -14.467  10.759 -10.894  1.00  0.54           C  
ATOM    209  CE1 TYR B  29     -11.923  11.212 -11.930  1.00  0.54           C  
ATOM    210  CE2 TYR B  29     -14.286  11.675 -11.938  1.00  0.54           C  
ATOM    211  CZ  TYR B  29     -13.019  11.868 -12.488  1.00  0.54           C  
ATOM    212  OH  TYR B  29     -12.842  12.732 -13.582  1.00  0.54           O  
ATOM    213  N   ASN B  30     -12.148   6.846  -7.660  1.00  0.52           N  
ATOM    214  CA  ASN B  30     -11.637   6.559  -6.336  1.00  0.52           C  
ATOM    215  C   ASN B  30     -10.448   7.546  -6.154  1.00  0.52           C  
ATOM    216  O   ASN B  30      -9.889   7.988  -7.196  1.00  0.52           O  
ATOM    217  CB  ASN B  30     -11.217   5.068  -6.222  1.00  0.52           C  
ATOM    218  CG  ASN B  30     -10.818   4.726  -4.796  1.00  0.52           C  
ATOM    219  OD1 ASN B  30     -11.611   4.804  -3.862  1.00  0.52           O  
ATOM    220  ND2 ASN B  30      -9.544   4.314  -4.597  1.00  0.52           N  
ATOM    221  OXT ASN B  30     -10.113   7.972  -5.017  1.00  0.52           O  
TER     222      ASN B  30 
CONECT   25  149
CONECT   51  161
CONECT   93  200
CONECT  149   25
CONECT  161   51
CONECT  200   93
END
