# Supplementary material for: Computational modeling of cyclotides as antimicrobial agents against Neisseria gonorrhoeae PorB porin protein: integration of docking, immune, and molecular dynamics simulations
Source: Front Chem. 2024 Nov 25;12:1493165. doi: 10.3389/fchem.2024.1493165 (PMC11628957; doi:10.3389/fchem.2024.1493165)
Supplement: Supplementary file 1 [file DataSheet1.ZIP › PDBs/Cyclotides PDB/GLOPA F.pdb]

REMARK   BIOVIA PDB file
REMARK   Created:  2024-05-01T18:49:01Z
SSBOND   1 CYS A   14    CYS A   28                                     
SSBOND   2 CYS A    9    CYS A   23                                     
SSBOND   3 CYS A    5    CYS A   21                                     
ATOM      1  N   LEU A   3       8.835  -3.012  -1.602  1.00  0.52           N1+
ATOM      2  CA  LEU A   3      10.053  -2.234  -1.155  1.00  0.52           C  
ATOM      3  C   LEU A   3       9.942  -1.708   0.293  1.00  0.52           C  
ATOM      4  O   LEU A   3       8.905  -1.118   0.588  1.00  0.52           O  
ATOM      5  CB  LEU A   3      10.251  -1.038  -2.132  1.00  0.52           C  
ATOM      6  CG  LEU A   3      11.527  -0.186  -1.962  1.00  0.52           C  
ATOM      7  CD1 LEU A   3      12.802  -0.952  -2.317  1.00  0.52           C  
ATOM      8  CD2 LEU A   3      11.432   1.065  -2.847  1.00  0.52           C  
ATOM      9  N   PRO A   4      10.867  -1.890   1.257  1.00  0.52           N  
ATOM     10  CA  PRO A   4      10.719  -1.348   2.614  1.00  0.52           C  
ATOM     11  C   PRO A   4      10.883   0.165   2.604  1.00  0.52           C  
ATOM     12  O   PRO A   4      11.735   0.679   1.885  1.00  0.52           O  
ATOM     13  CB  PRO A   4      11.797  -2.074   3.448  1.00  0.52           C  
ATOM     14  CG  PRO A   4      12.865  -2.464   2.429  1.00  0.52           C  
ATOM     15  CD  PRO A   4      12.072  -2.711   1.142  1.00  0.52           C  
ATOM     16  N   CYS A   5      10.062   0.900   3.383  1.00  0.81           N  
ATOM     17  CA  CYS A   5       9.978   2.353   3.289  1.00  0.81           C  
ATOM     18  C   CYS A   5      10.802   3.101   4.324  1.00  0.81           C  
ATOM     19  O   CYS A   5      10.820   4.333   4.356  1.00  0.81           O  
ATOM     20  CB  CYS A   5       8.508   2.802   3.446  1.00  0.81           C  
ATOM     21  SG  CYS A   5       7.461   2.162   2.107  1.00  0.81           S  
ATOM     22  N   GLY A   6      11.531   2.374   5.188  1.00  0.82           N  
ATOM     23  CA  GLY A   6      12.337   2.980   6.247  1.00  0.82           C  
ATOM     24  C   GLY A   6      11.617   3.131   7.552  1.00  0.82           C  
ATOM     25  O   GLY A   6      11.891   4.074   8.309  1.00  0.82           O  
ATOM     26  N   GLU A   7      10.696   2.223   7.886  1.00  0.78           N  
ATOM     27  CA  GLU A   7       9.964   2.267   9.132  1.00  0.78           C  
ATOM     28  C   GLU A   7       9.601   0.838   9.506  1.00  0.78           C  
ATOM     29  O   GLU A   7       9.430  -0.016   8.623  1.00  0.78           O  
ATOM     30  CB  GLU A   7       8.709   3.160   8.977  1.00  0.78           C  
ATOM     31  CG  GLU A   7       7.868   3.411  10.246  1.00  0.78           C  
ATOM     32  CD  GLU A   7       6.621   4.240   9.951  1.00  0.78           C  
ATOM     33  OE1 GLU A   7       6.368   4.585   8.766  1.00  0.78           O  
ATOM     34  OE2 GLU A   7       5.866   4.520  10.914  1.00  0.78           O  
ATOM     35  N   SER A   8       9.506   0.502  10.806  1.00  0.79           N  
ATOM     36  CA  SER A   8       9.005  -0.778  11.283  1.00  0.79           C  
ATOM     37  C   SER A   8       7.688  -0.542  11.983  1.00  0.79           C  
ATOM     38  O   SER A   8       7.386   0.577  12.390  1.00  0.79           O  
ATOM     39  CB  SER A   8       9.964  -1.584  12.218  1.00  0.79           C  
ATOM     40  OG  SER A   8      10.152  -0.982  13.504  1.00  0.79           O  
ATOM     41  N   CYS A   9       6.860  -1.587  12.143  1.00  0.76           N  
ATOM     42  CA  CYS A   9       5.506  -1.432  12.641  1.00  0.76           C  
ATOM     43  C   CYS A   9       5.145  -2.511  13.645  1.00  0.76           C  
ATOM     44  O   CYS A   9       4.054  -3.080  13.636  1.00  0.76           O  
ATOM     45  CB  CYS A   9       4.486  -1.376  11.482  1.00  0.76           C  
ATOM     46  SG  CYS A   9       4.756  -2.689  10.256  1.00  0.76           S  
ATOM     47  N   VAL A  10       6.088  -2.827  14.554  1.00  0.68           N  
ATOM     48  CA  VAL A  10       5.838  -3.710  15.690  1.00  0.68           C  
ATOM     49  C   VAL A  10       5.100  -2.994  16.805  1.00  0.68           C  
ATOM     50  O   VAL A  10       4.109  -3.490  17.342  1.00  0.68           O  
ATOM     51  CB  VAL A  10       7.137  -4.299  16.242  1.00  0.68           C  
ATOM     52  CG1 VAL A  10       6.891  -5.169  17.492  1.00  0.68           C  
ATOM     53  CG2 VAL A  10       7.783  -5.150  15.142  1.00  0.68           C  
ATOM     54  N   PHE A  11       5.577  -1.794  17.184  1.00  0.57           N  
ATOM     55  CA  PHE A  11       4.998  -1.014  18.262  1.00  0.57           C  
ATOM     56  C   PHE A  11       3.771  -0.234  17.855  1.00  0.57           C  
ATOM     57  O   PHE A  11       2.812  -0.119  18.618  1.00  0.57           O  
ATOM     58  CB  PHE A  11       6.012   0.002  18.832  1.00  0.57           C  
ATOM     59  CG  PHE A  11       7.160  -0.688  19.495  1.00  0.57           C  
ATOM     60  CD1 PHE A  11       6.994  -1.225  20.778  1.00  0.57           C  
ATOM     61  CD2 PHE A  11       8.414  -0.790  18.872  1.00  0.57           C  
ATOM     62  CE1 PHE A  11       8.058  -1.855  21.430  1.00  0.57           C  
ATOM     63  CE2 PHE A  11       9.479  -1.426  19.522  1.00  0.57           C  
ATOM     64  CZ  PHE A  11       9.302  -1.956  20.803  1.00  0.57           C  
ATOM     65  N   LEU A  12       3.783   0.353  16.651  1.00  0.63           N  
ATOM     66  CA  LEU A  12       2.785   1.293  16.205  1.00  0.63           C  
ATOM     67  C   LEU A  12       2.580   1.050  14.712  1.00  0.63           C  
ATOM     68  O   LEU A  12       3.497   0.536  14.069  1.00  0.63           O  
ATOM     69  CB  LEU A  12       3.267   2.745  16.459  1.00  0.63           C  
ATOM     70  CG  LEU A  12       3.335   3.160  17.946  1.00  0.63           C  
ATOM     71  CD1 LEU A  12       4.082   4.489  18.134  1.00  0.63           C  
ATOM     72  CD2 LEU A  12       1.941   3.217  18.582  1.00  0.63           C  
ATOM     73  N   PRO A  13       1.431   1.329  14.100  1.00  0.75           N  
ATOM     74  CA  PRO A  13       1.252   1.311  12.648  1.00  0.75           C  
ATOM     75  C   PRO A  13       2.146   2.250  11.868  1.00  0.75           C  
ATOM     76  O   PRO A  13       2.723   3.168  12.451  1.00  0.75           O  
ATOM     77  CB  PRO A  13      -0.218   1.705  12.442  1.00  0.75           C  
ATOM     78  CG  PRO A  13      -0.892   1.374  13.770  1.00  0.75           C  
ATOM     79  CD  PRO A  13       0.195   1.675  14.794  1.00  0.75           C  
ATOM     80  N   CYS A  14       2.243   2.048  10.540  1.00  0.77           N  
ATOM     81  CA  CYS A  14       3.096   2.820   9.655  1.00  0.77           C  
ATOM     82  C   CYS A  14       2.644   4.248   9.467  1.00  0.77           C  
ATOM     83  O   CYS A  14       1.589   4.509   8.886  1.00  0.77           O  
ATOM     84  CB  CYS A  14       3.169   2.183   8.246  1.00  0.77           C  
ATOM     85  SG  CYS A  14       3.804   0.495   8.310  1.00  0.77           S  
ATOM     86  N   LEU A  15       3.454   5.221   9.899  1.00  0.72           N  
ATOM     87  CA  LEU A  15       3.271   6.624   9.595  1.00  0.72           C  
ATOM     88  C   LEU A  15       3.550   6.891   8.122  1.00  0.72           C  
ATOM     89  O   LEU A  15       2.909   7.730   7.488  1.00  0.72           O  
ATOM     90  CB  LEU A  15       4.139   7.515  10.503  1.00  0.72           C  
ATOM     91  CG  LEU A  15       3.719   7.544  11.988  1.00  0.72           C  
ATOM     92  CD1 LEU A  15       4.779   8.276  12.826  1.00  0.72           C  
ATOM     93  CD2 LEU A  15       2.338   8.180  12.206  1.00  0.72           C  
ATOM     94  N   SER A  16       4.473   6.106   7.522  1.00  0.74           N  
ATOM     95  CA  SER A  16       4.699   6.020   6.084  1.00  0.74           C  
ATOM     96  C   SER A  16       3.509   5.587   5.227  1.00  0.74           C  
ATOM     97  O   SER A  16       3.591   5.586   3.992  1.00  0.74           O  
ATOM     98  CB  SER A  16       5.987   5.223   5.695  1.00  0.74           C  
ATOM     99  OG  SER A  16       5.913   3.816   5.919  1.00  0.74           O  
ATOM    100  N   VAL A  17       2.321   5.320   5.827  1.00  0.73           N  
ATOM    101  CA  VAL A  17       1.037   5.194   5.138  1.00  0.73           C  
ATOM    102  C   VAL A  17       0.679   6.433   4.344  1.00  0.73           C  
ATOM    103  O   VAL A  17       0.053   6.364   3.285  1.00  0.73           O  
ATOM    104  CB  VAL A  17      -0.116   4.748   6.036  1.00  0.73           C  
ATOM    105  CG1 VAL A  17      -0.583   5.865   6.986  1.00  0.73           C  
ATOM    106  CG2 VAL A  17      -1.280   4.195   5.186  1.00  0.73           C  
ATOM    107  N   SER A  18       1.167   7.603   4.797  1.00  0.68           N  
ATOM    108  CA  SER A  18       1.072   8.877   4.095  1.00  0.68           C  
ATOM    109  C   SER A  18       1.642   8.861   2.675  1.00  0.68           C  
ATOM    110  O   SER A  18       1.138   9.551   1.789  1.00  0.68           O  
ATOM    111  CB  SER A  18       1.697  10.037   4.920  1.00  0.68           C  
ATOM    112  OG  SER A  18       3.111   9.899   5.077  1.00  0.68           O  
ATOM    113  N   LEU A  19       2.681   8.039   2.411  1.00  0.69           N  
ATOM    114  CA  LEU A  19       3.264   7.855   1.090  1.00  0.69           C  
ATOM    115  C   LEU A  19       2.895   6.496   0.497  1.00  0.69           C  
ATOM    116  O   LEU A  19       3.480   6.016  -0.483  1.00  0.69           O  
ATOM    117  CB  LEU A  19       4.794   8.083   1.105  1.00  0.69           C  
ATOM    118  CG  LEU A  19       5.223   9.518   1.487  1.00  0.69           C  
ATOM    119  CD1 LEU A  19       6.753   9.636   1.508  1.00  0.69           C  
ATOM    120  CD2 LEU A  19       4.633  10.584   0.554  1.00  0.69           C  
ATOM    121  N   GLY A  20       1.846   5.853   1.046  1.00  0.78           N  
ATOM    122  CA  GLY A  20       1.278   4.620   0.521  1.00  0.78           C  
ATOM    123  C   GLY A  20       1.875   3.350   1.042  1.00  0.78           C  
ATOM    124  O   GLY A  20       1.593   2.276   0.517  1.00  0.78           O  
ATOM    125  N   CYS A  21       2.735   3.411   2.062  1.00  0.80           N  
ATOM    126  CA  CYS A  21       3.319   2.213   2.628  1.00  0.80           C  
ATOM    127  C   CYS A  21       2.387   1.554   3.630  1.00  0.80           C  
ATOM    128  O   CYS A  21       1.449   2.148   4.153  1.00  0.80           O  
ATOM    129  CB  CYS A  21       4.673   2.517   3.288  1.00  0.80           C  
ATOM    130  SG  CYS A  21       5.831   3.366   2.168  1.00  0.80           S  
ATOM    131  N   SER A  22       2.603   0.268   3.928  1.00  0.81           N  
ATOM    132  CA  SER A  22       1.737  -0.437   4.841  1.00  0.81           C  
ATOM    133  C   SER A  22       2.478  -1.513   5.578  1.00  0.81           C  
ATOM    134  O   SER A  22       3.529  -1.990   5.146  1.00  0.81           O  
ATOM    135  CB  SER A  22       0.433  -0.974   4.174  1.00  0.81           C  
ATOM    136  OG  SER A  22       0.635  -1.932   3.128  1.00  0.81           O  
ATOM    137  N   CYS A  23       1.974  -1.886   6.768  1.00  0.81           N  
ATOM    138  CA  CYS A  23       2.629  -2.855   7.627  1.00  0.81           C  
ATOM    139  C   CYS A  23       2.495  -4.269   7.087  1.00  0.81           C  
ATOM    140  O   CYS A  23       1.392  -4.799   6.977  1.00  0.81           O  
ATOM    141  CB  CYS A  23       2.059  -2.817   9.067  1.00  0.81           C  
ATOM    142  SG  CYS A  23       3.042  -3.745  10.278  1.00  0.81           S  
ATOM    143  N   LYS A  24       3.622  -4.913   6.740  1.00  0.75           N  
ATOM    144  CA  LYS A  24       3.651  -6.292   6.311  1.00  0.75           C  
ATOM    145  C   LYS A  24       4.800  -6.938   7.033  1.00  0.75           C  
ATOM    146  O   LYS A  24       5.921  -6.433   6.985  1.00  0.75           O  
ATOM    147  CB  LYS A  24       3.893  -6.445   4.789  1.00  0.75           C  
ATOM    148  CG  LYS A  24       2.926  -5.652   3.906  1.00  0.75           C  
ATOM    149  CD  LYS A  24       1.488  -6.172   4.011  1.00  0.75           C  
ATOM    150  CE  LYS A  24       0.441  -5.155   3.592  1.00  0.75           C  
ATOM    151  NZ  LYS A  24       0.729  -4.761   2.207  1.00  0.75           N1+
ATOM    152  N   ASN A  25       4.581  -8.042   7.762  1.00  0.71           N  
ATOM    153  CA  ASN A  25       5.649  -8.781   8.422  1.00  0.71           C  
ATOM    154  C   ASN A  25       6.575  -7.947   9.302  1.00  0.71           C  
ATOM    155  O   ASN A  25       7.792  -8.140   9.308  1.00  0.71           O  
ATOM    156  CB  ASN A  25       6.468  -9.627   7.422  1.00  0.71           C  
ATOM    157  CG  ASN A  25       5.526 -10.632   6.772  1.00  0.71           C  
ATOM    158  OD1 ASN A  25       4.683 -11.210   7.423  1.00  0.71           O  
ATOM    159  ND2 ASN A  25       5.700 -10.855   5.438  1.00  0.71           N  
ATOM    160  N   LYS A  26       5.985  -7.012  10.077  1.00  0.72           N  
ATOM    161  CA  LYS A  26       6.649  -6.147  11.039  1.00  0.72           C  
ATOM    162  C   LYS A  26       7.336  -4.918  10.458  1.00  0.72           C  
ATOM    163  O   LYS A  26       7.869  -4.096  11.204  1.00  0.72           O  
ATOM    164  CB  LYS A  26       7.669  -6.891  11.939  1.00  0.72           C  
ATOM    165  CG  LYS A  26       7.170  -8.232  12.491  1.00  0.72           C  
ATOM    166  CD  LYS A  26       8.068  -8.807  13.590  1.00  0.72           C  
ATOM    167  CE  LYS A  26       9.498  -9.094  13.136  1.00  0.72           C  
ATOM    168  NZ  LYS A  26      10.261  -9.679  14.262  1.00  0.72           N1+
ATOM    169  N   VAL A  27       7.312  -4.735   9.128  1.00  0.80           N  
ATOM    170  CA  VAL A  27       8.033  -3.672   8.449  1.00  0.80           C  
ATOM    171  C   VAL A  27       7.057  -2.915   7.555  1.00  0.80           C  
ATOM    172  O   VAL A  27       6.068  -3.454   7.063  1.00  0.80           O  
ATOM    173  CB  VAL A  27       9.227  -4.239   7.681  1.00  0.80           C  
ATOM    174  CG1 VAL A  27      10.015  -3.164   6.911  1.00  0.80           C  
ATOM    175  CG2 VAL A  27      10.163  -4.990   8.650  1.00  0.80           C  
ATOM    176  N   CYS A  28       7.271  -1.601   7.355  1.00  0.82           N  
ATOM    177  CA  CYS A  28       6.458  -0.810   6.455  1.00  0.82           C  
ATOM    178  C   CYS A  28       6.975  -0.902   5.030  1.00  0.82           C  
ATOM    179  O   CYS A  28       8.125  -0.561   4.739  1.00  0.82           O  
ATOM    180  CB  CYS A  28       6.416   0.659   6.912  1.00  0.82           C  
ATOM    181  SG  CYS A  28       5.771   0.807   8.599  1.00  0.82           S  
ATOM    182  N   TYR A  29       6.124  -1.368   4.101  1.00  0.81           N  
ATOM    183  CA  TYR A  29       6.481  -1.610   2.724  1.00  0.81           C  
ATOM    184  C   TYR A  29       5.537  -0.924   1.778  1.00  0.81           C  
ATOM    185  O   TYR A  29       4.349  -0.757   2.051  1.00  0.81           O  
ATOM    186  CB  TYR A  29       6.318  -3.095   2.326  1.00  0.81           C  
ATOM    187  CG  TYR A  29       7.352  -3.981   2.919  1.00  0.81           C  
ATOM    188  CD1 TYR A  29       7.125  -4.601   4.148  1.00  0.81           C  
ATOM    189  CD2 TYR A  29       8.506  -4.306   2.199  1.00  0.81           C  
ATOM    190  CE1 TYR A  29       8.006  -5.572   4.622  1.00  0.81           C  
ATOM    191  CE2 TYR A  29       9.431  -5.227   2.710  1.00  0.81           C  
ATOM    192  CZ  TYR A  29       9.171  -5.872   3.926  1.00  0.81           C  
ATOM    193  OH  TYR A  29      10.031  -6.852   4.455  1.00  0.81           O  
ATOM    194  N   ARG A  30       6.031  -0.606   0.581  1.00  0.43           N  
ATOM    195  CA  ARG A  30       5.187  -0.338  -0.545  1.00  0.43           C  
ATOM    196  C   ARG A  30       5.793  -1.050  -1.728  1.00  0.43           C  
ATOM    197  O   ARG A  30       7.011  -1.017  -1.921  1.00  0.43           O  
ATOM    198  CB  ARG A  30       5.052   1.172  -0.812  1.00  0.43           C  
ATOM    199  CG  ARG A  30       3.940   1.515  -1.808  1.00  0.43           C  
ATOM    200  CD  ARG A  30       3.797   3.005  -2.082  1.00  0.43           C  
ATOM    201  NE  ARG A  30       2.690   3.127  -3.080  1.00  0.43           N  
ATOM    202  CZ  ARG A  30       2.273   4.295  -3.573  1.00  0.43           C  
ATOM    203  NH1 ARG A  30       2.741   5.449  -3.109  1.00  0.43           N  
ATOM    204  NH2 ARG A  30       1.349   4.320  -4.533  1.00  0.43           N  
ATOM    205  N   ASN A  31       4.965  -1.753  -2.512  1.00  0.49           N  
ATOM    206  CA  ASN A  31       5.364  -2.435  -3.736  1.00  0.49           C  
ATOM    207  C   ASN A  31       6.447  -3.530  -3.502  1.00  0.49           C  
ATOM    208  O   ASN A  31       6.367  -4.149  -2.398  1.00  0.49           O  
ATOM    209  CB  ASN A  31       5.746  -1.461  -4.879  1.00  0.49           C  
ATOM    210  CG  ASN A  31       4.738  -0.339  -5.083  1.00  0.49           C  
ATOM    211  OD1 ASN A  31       5.082   0.835  -5.174  1.00  0.49           O  
ATOM    212  ND2 ASN A  31       3.425  -0.671  -5.129  1.00  0.49           N  
ATOM    213  OXT ASN A  31       7.409  -3.730  -4.306  1.00  0.49           O  
TER     214      ASN A  31 
CONECT   21  130
CONECT   46  142
CONECT   85  181
CONECT  130   21
CONECT  142   46
CONECT  181   85
END
