# Supplementary material for: Computational modeling of cyclotides as antimicrobial agents against Neisseria gonorrhoeae PorB porin protein: integration of docking, immune, and molecular dynamics simulations
Source: Front Chem. 2024 Nov 25;12:1493165. doi: 10.3389/fchem.2024.1493165 (PMC11628957; doi:10.3389/fchem.2024.1493165)
Supplement: Supplementary file 1 [file DataSheet1.ZIP › PDBs/Cyclotides PDB/GLOPA G.pdb]

REMARK   BIOVIA PDB file
REMARK   Created:  2024-05-01T18:56:44Z
SSBOND   1 CYS A    9    CYS A   23                                     
SSBOND   2 CYS A   14    CYS A   28                                     
SSBOND   3 CYS A    5    CYS A   21                                     
ATOM      1  N   LEU A   3       8.856  -3.016  -1.562  1.00  0.47           N1+
ATOM      2  CA  LEU A   3      10.070  -2.222  -1.138  1.00  0.47           C  
ATOM      3  C   LEU A   3       9.952  -1.692   0.300  1.00  0.47           C  
ATOM      4  O   LEU A   3       8.916  -1.093   0.579  1.00  0.47           O  
ATOM      5  CB  LEU A   3      10.238  -1.034  -2.123  1.00  0.47           C  
ATOM      6  CG  LEU A   3      11.515  -0.184  -1.943  1.00  0.47           C  
ATOM      7  CD1 LEU A   3      12.794  -0.970  -2.284  1.00  0.47           C  
ATOM      8  CD2 LEU A   3      11.427   1.066  -2.836  1.00  0.47           C  
ATOM      9  N   PRO A   4      10.867  -1.880   1.272  1.00  0.49           N  
ATOM     10  CA  PRO A   4      10.721  -1.344   2.627  1.00  0.49           C  
ATOM     11  C   PRO A   4      10.890   0.166   2.609  1.00  0.49           C  
ATOM     12  O   PRO A   4      11.728   0.675   1.875  1.00  0.49           O  
ATOM     13  CB  PRO A   4      11.814  -2.064   3.455  1.00  0.49           C  
ATOM     14  CG  PRO A   4      12.872  -2.473   2.423  1.00  0.49           C  
ATOM     15  CD  PRO A   4      12.060  -2.709   1.147  1.00  0.49           C  
ATOM     16  N   CYS A   5      10.071   0.901   3.385  1.00  0.81           N  
ATOM     17  CA  CYS A   5       9.983   2.352   3.275  1.00  0.81           C  
ATOM     18  C   CYS A   5      10.806   3.090   4.311  1.00  0.81           C  
ATOM     19  O   CYS A   5      10.825   4.327   4.326  1.00  0.81           O  
ATOM     20  CB  CYS A   5       8.512   2.792   3.452  1.00  0.81           C  
ATOM     21  SG  CYS A   5       7.464   2.161   2.113  1.00  0.81           S  
ATOM     22  N   GLY A   6      11.519   2.374   5.196  1.00  0.82           N  
ATOM     23  CA  GLY A   6      12.331   2.982   6.247  1.00  0.82           C  
ATOM     24  C   GLY A   6      11.605   3.149   7.548  1.00  0.82           C  
ATOM     25  O   GLY A   6      11.849   4.105   8.281  1.00  0.82           O  
ATOM     26  N   GLU A   7      10.706   2.215   7.889  1.00  0.79           N  
ATOM     27  CA  GLU A   7       9.969   2.269   9.131  1.00  0.79           C  
ATOM     28  C   GLU A   7       9.598   0.837   9.499  1.00  0.79           C  
ATOM     29  O   GLU A   7       9.396   0.002   8.619  1.00  0.79           O  
ATOM     30  CB  GLU A   7       8.708   3.159   8.964  1.00  0.79           C  
ATOM     31  CG  GLU A   7       7.870   3.403  10.245  1.00  0.79           C  
ATOM     32  CD  GLU A   7       6.616   4.223   9.965  1.00  0.79           C  
ATOM     33  OE1 GLU A   7       6.382   4.591   8.785  1.00  0.79           O  
ATOM     34  OE2 GLU A   7       5.844   4.479  10.920  1.00  0.79           O  
ATOM     35  N   SER A   8       9.531   0.497  10.808  1.00  0.80           N  
ATOM     36  CA  SER A   8       9.005  -0.781  11.282  1.00  0.80           C  
ATOM     37  C   SER A   8       7.682  -0.538  11.978  1.00  0.80           C  
ATOM     38  O   SER A   8       7.357   0.579  12.351  1.00  0.80           O  
ATOM     39  CB  SER A   8       9.961  -1.593  12.214  1.00  0.80           C  
ATOM     40  OG  SER A   8      10.136  -0.986  13.498  1.00  0.80           O  
ATOM     41  N   CYS A   9       6.865  -1.592  12.154  1.00  0.77           N  
ATOM     42  CA  CYS A   9       5.506  -1.429  12.643  1.00  0.77           C  
ATOM     43  C   CYS A   9       5.150  -2.515  13.635  1.00  0.77           C  
ATOM     44  O   CYS A   9       4.065  -3.087  13.619  1.00  0.77           O  
ATOM     45  CB  CYS A   9       4.481  -1.380  11.481  1.00  0.77           C  
ATOM     46  SG  CYS A   9       4.761  -2.682  10.243  1.00  0.77           S  
ATOM     47  N   VAL A  10       6.094  -2.834  14.544  1.00  0.69           N  
ATOM     48  CA  VAL A  10       5.838  -3.713  15.681  1.00  0.69           C  
ATOM     49  C   VAL A  10       5.105  -2.992  16.797  1.00  0.69           C  
ATOM     50  O   VAL A  10       4.116  -3.493  17.336  1.00  0.69           O  
ATOM     51  CB  VAL A  10       7.141  -4.291  16.239  1.00  0.69           C  
ATOM     52  CG1 VAL A  10       6.889  -5.160  17.497  1.00  0.69           C  
ATOM     53  CG2 VAL A  10       7.781  -5.149  15.133  1.00  0.69           C  
ATOM     54  N   PHE A  11       5.573  -1.788  17.180  1.00  0.59           N  
ATOM     55  CA  PHE A  11       4.995  -1.017  18.267  1.00  0.59           C  
ATOM     56  C   PHE A  11       3.769  -0.244  17.848  1.00  0.59           C  
ATOM     57  O   PHE A  11       2.804  -0.126  18.612  1.00  0.59           O  
ATOM     58  CB  PHE A  11       6.011   0.014  18.830  1.00  0.59           C  
ATOM     59  CG  PHE A  11       7.159  -0.690  19.497  1.00  0.59           C  
ATOM     60  CD1 PHE A  11       6.994  -1.232  20.782  1.00  0.59           C  
ATOM     61  CD2 PHE A  11       8.413  -0.799  18.872  1.00  0.59           C  
ATOM     62  CE1 PHE A  11       8.060  -1.860  21.438  1.00  0.59           C  
ATOM     63  CE2 PHE A  11       9.481  -1.432  19.523  1.00  0.59           C  
ATOM     64  CZ  PHE A  11       9.305  -1.959  20.807  1.00  0.59           C  
ATOM     65  N   LEU A  12       3.782   0.343  16.643  1.00  0.65           N  
ATOM     66  CA  LEU A  12       2.792   1.294  16.206  1.00  0.65           C  
ATOM     67  C   LEU A  12       2.595   1.067  14.716  1.00  0.65           C  
ATOM     68  O   LEU A  12       3.529   0.571  14.087  1.00  0.65           O  
ATOM     69  CB  LEU A  12       3.286   2.749  16.456  1.00  0.65           C  
ATOM     70  CG  LEU A  12       3.345   3.147  17.950  1.00  0.65           C  
ATOM     71  CD1 LEU A  12       4.090   4.479  18.142  1.00  0.65           C  
ATOM     72  CD2 LEU A  12       1.940   3.202  18.583  1.00  0.65           C  
ATOM     73  N   PRO A  13       1.442   1.340  14.099  1.00  0.75           N  
ATOM     74  CA  PRO A  13       1.259   1.320  12.649  1.00  0.75           C  
ATOM     75  C   PRO A  13       2.149   2.257  11.859  1.00  0.75           C  
ATOM     76  O   PRO A  13       2.745   3.163  12.433  1.00  0.75           O  
ATOM     77  CB  PRO A  13      -0.217   1.702  12.429  1.00  0.75           C  
ATOM     78  CG  PRO A  13      -0.892   1.381  13.764  1.00  0.75           C  
ATOM     79  CD  PRO A  13       0.203   1.676  14.790  1.00  0.75           C  
ATOM     80  N   CYS A  14       2.213   2.063  10.527  1.00  0.78           N  
ATOM     81  CA  CYS A  14       3.068   2.827   9.639  1.00  0.78           C  
ATOM     82  C   CYS A  14       2.606   4.251   9.449  1.00  0.78           C  
ATOM     83  O   CYS A  14       1.582   4.514   8.831  1.00  0.78           O  
ATOM     84  CB  CYS A  14       3.144   2.177   8.232  1.00  0.78           C  
ATOM     85  SG  CYS A  14       3.797   0.493   8.338  1.00  0.78           S  
ATOM     86  N   LEU A  15       3.414   5.212   9.930  1.00  0.71           N  
ATOM     87  CA  LEU A  15       3.256   6.617   9.620  1.00  0.71           C  
ATOM     88  C   LEU A  15       3.561   6.861   8.160  1.00  0.71           C  
ATOM     89  O   LEU A  15       2.918   7.702   7.519  1.00  0.71           O  
ATOM     90  CB  LEU A  15       4.151   7.508  10.512  1.00  0.71           C  
ATOM     91  CG  LEU A  15       3.722   7.536  11.995  1.00  0.71           C  
ATOM     92  CD1 LEU A  15       4.780   8.273  12.833  1.00  0.71           C  
ATOM     93  CD2 LEU A  15       2.332   8.175  12.205  1.00  0.71           C  
ATOM     94  N   SER A  16       4.486   6.091   7.551  1.00  0.74           N  
ATOM     95  CA  SER A  16       4.709   6.023   6.108  1.00  0.74           C  
ATOM     96  C   SER A  16       3.518   5.583   5.248  1.00  0.74           C  
ATOM     97  O   SER A  16       3.610   5.600   4.018  1.00  0.74           O  
ATOM     98  CB  SER A  16       5.965   5.201   5.690  1.00  0.74           C  
ATOM     99  OG  SER A  16       5.868   3.797   5.932  1.00  0.74           O  
ATOM    100  N   ALA A  17       2.329   5.283   5.834  1.00  0.74           N  
ATOM    101  CA  ALA A  17       1.066   5.137   5.122  1.00  0.74           C  
ATOM    102  C   ALA A  17       0.657   6.403   4.384  1.00  0.74           C  
ATOM    103  O   ALA A  17      -0.036   6.337   3.358  1.00  0.74           O  
ATOM    104  CB  ALA A  17      -0.068   4.705   6.087  1.00  0.74           C  
ATOM    105  N   VAL A  18       1.148   7.581   4.817  1.00  0.66           N  
ATOM    106  CA  VAL A  18       1.049   8.859   4.117  1.00  0.66           C  
ATOM    107  C   VAL A  18       1.633   8.834   2.698  1.00  0.66           C  
ATOM    108  O   VAL A  18       1.137   9.532   1.805  1.00  0.66           O  
ATOM    109  CB  VAL A  18       1.641  10.024   4.930  1.00  0.66           C  
ATOM    110  CG1 VAL A  18       0.919  10.113   6.297  1.00  0.66           C  
ATOM    111  CG2 VAL A  18       3.177   9.917   5.106  1.00  0.66           C  
ATOM    112  N   LEU A  19       2.670   8.013   2.420  1.00  0.68           N  
ATOM    113  CA  LEU A  19       3.261   7.852   1.097  1.00  0.68           C  
ATOM    114  C   LEU A  19       2.903   6.492   0.508  1.00  0.68           C  
ATOM    115  O   LEU A  19       3.496   6.019  -0.466  1.00  0.68           O  
ATOM    116  CB  LEU A  19       4.799   8.074   1.110  1.00  0.68           C  
ATOM    117  CG  LEU A  19       5.231   9.517   1.478  1.00  0.68           C  
ATOM    118  CD1 LEU A  19       6.765   9.635   1.494  1.00  0.68           C  
ATOM    119  CD2 LEU A  19       4.625  10.586   0.542  1.00  0.68           C  
ATOM    120  N   GLY A  20       1.852   5.842   1.054  1.00  0.79           N  
ATOM    121  CA  GLY A  20       1.292   4.613   0.511  1.00  0.79           C  
ATOM    122  C   GLY A  20       1.887   3.351   1.045  1.00  0.79           C  
ATOM    123  O   GLY A  20       1.602   2.271   0.526  1.00  0.79           O  
ATOM    124  N   CYS A  21       2.749   3.422   2.065  1.00  0.81           N  
ATOM    125  CA  CYS A  21       3.329   2.230   2.648  1.00  0.81           C  
ATOM    126  C   CYS A  21       2.399   1.568   3.652  1.00  0.81           C  
ATOM    127  O   CYS A  21       1.448   2.138   4.162  1.00  0.81           O  
ATOM    128  CB  CYS A  21       4.685   2.524   3.311  1.00  0.81           C  
ATOM    129  SG  CYS A  21       5.839   3.367   2.184  1.00  0.81           S  
ATOM    130  N   SER A  22       2.631   0.286   3.956  1.00  0.81           N  
ATOM    131  CA  SER A  22       1.742  -0.413   4.858  1.00  0.81           C  
ATOM    132  C   SER A  22       2.489  -1.489   5.581  1.00  0.81           C  
ATOM    133  O   SER A  22       3.535  -1.947   5.139  1.00  0.81           O  
ATOM    134  CB  SER A  22       0.466  -0.983   4.162  1.00  0.81           C  
ATOM    135  OG  SER A  22       0.686  -1.952   3.130  1.00  0.81           O  
ATOM    136  N   CYS A  23       1.974  -1.883   6.767  1.00  0.82           N  
ATOM    137  CA  CYS A  23       2.637  -2.844   7.624  1.00  0.82           C  
ATOM    138  C   CYS A  23       2.502  -4.255   7.087  1.00  0.82           C  
ATOM    139  O   CYS A  23       1.400  -4.780   6.978  1.00  0.82           O  
ATOM    140  CB  CYS A  23       2.053  -2.820   9.065  1.00  0.82           C  
ATOM    141  SG  CYS A  23       3.059  -3.763  10.248  1.00  0.82           S  
ATOM    142  N   LYS A  24       3.630  -4.905   6.744  1.00  0.75           N  
ATOM    143  CA  LYS A  24       3.640  -6.284   6.312  1.00  0.75           C  
ATOM    144  C   LYS A  24       4.790  -6.929   7.028  1.00  0.75           C  
ATOM    145  O   LYS A  24       5.900  -6.428   6.962  1.00  0.75           O  
ATOM    146  CB  LYS A  24       3.906  -6.433   4.783  1.00  0.75           C  
ATOM    147  CG  LYS A  24       2.938  -5.636   3.899  1.00  0.75           C  
ATOM    148  CD  LYS A  24       1.494  -6.156   4.022  1.00  0.75           C  
ATOM    149  CE  LYS A  24       0.439  -5.141   3.605  1.00  0.75           C  
ATOM    150  NZ  LYS A  24       0.725  -4.759   2.216  1.00  0.75           N1+
ATOM    151  N   ASN A  25       4.567  -8.037   7.768  1.00  0.70           N  
ATOM    152  CA  ASN A  25       5.640  -8.779   8.426  1.00  0.70           C  
ATOM    153  C   ASN A  25       6.570  -7.939   9.291  1.00  0.70           C  
ATOM    154  O   ASN A  25       7.789  -8.137   9.274  1.00  0.70           O  
ATOM    155  CB  ASN A  25       6.465  -9.629   7.425  1.00  0.70           C  
ATOM    156  CG  ASN A  25       5.546 -10.633   6.767  1.00  0.70           C  
ATOM    157  OD1 ASN A  25       4.690 -11.242   7.437  1.00  0.70           O  
ATOM    158  ND2 ASN A  25       5.686 -10.851   5.450  1.00  0.70           N  
ATOM    159  N   LYS A  26       5.987  -7.005  10.077  1.00  0.72           N  
ATOM    160  CA  LYS A  26       6.639  -6.134  11.046  1.00  0.72           C  
ATOM    161  C   LYS A  26       7.321  -4.913  10.455  1.00  0.72           C  
ATOM    162  O   LYS A  26       7.870  -4.093  11.199  1.00  0.72           O  
ATOM    163  CB  LYS A  26       7.674  -6.884  11.924  1.00  0.72           C  
ATOM    164  CG  LYS A  26       7.171  -8.233  12.464  1.00  0.72           C  
ATOM    165  CD  LYS A  26       8.060  -8.805  13.573  1.00  0.72           C  
ATOM    166  CE  LYS A  26       9.501  -9.087  13.124  1.00  0.72           C  
ATOM    167  NZ  LYS A  26      10.256  -9.670  14.254  1.00  0.72           N1+
ATOM    168  N   VAL A  27       7.292  -4.730   9.125  1.00  0.82           N  
ATOM    169  CA  VAL A  27       8.022  -3.675   8.446  1.00  0.82           C  
ATOM    170  C   VAL A  27       7.051  -2.921   7.548  1.00  0.82           C  
ATOM    171  O   VAL A  27       6.074  -3.468   7.047  1.00  0.82           O  
ATOM    172  CB  VAL A  27       9.215  -4.248   7.673  1.00  0.82           C  
ATOM    173  CG1 VAL A  27      10.007  -3.165   6.902  1.00  0.82           C  
ATOM    174  CG2 VAL A  27      10.150  -5.000   8.650  1.00  0.82           C  
ATOM    175  N   CYS A  28       7.260  -1.603   7.355  1.00  0.83           N  
ATOM    176  CA  CYS A  28       6.449  -0.808   6.455  1.00  0.83           C  
ATOM    177  C   CYS A  28       6.976  -0.899   5.032  1.00  0.83           C  
ATOM    178  O   CYS A  28       8.131  -0.591   4.757  1.00  0.83           O  
ATOM    179  CB  CYS A  28       6.421   0.665   6.904  1.00  0.83           C  
ATOM    180  SG  CYS A  28       5.779   0.786   8.597  1.00  0.83           S  
ATOM    181  N   TYR A  29       6.118  -1.339   4.092  1.00  0.81           N  
ATOM    182  CA  TYR A  29       6.487  -1.595   2.713  1.00  0.81           C  
ATOM    183  C   TYR A  29       5.540  -0.911   1.777  1.00  0.81           C  
ATOM    184  O   TYR A  29       4.364  -0.745   2.060  1.00  0.81           O  
ATOM    185  CB  TYR A  29       6.304  -3.087   2.323  1.00  0.81           C  
ATOM    186  CG  TYR A  29       7.346  -3.967   2.925  1.00  0.81           C  
ATOM    187  CD1 TYR A  29       7.115  -4.584   4.155  1.00  0.81           C  
ATOM    188  CD2 TYR A  29       8.504  -4.295   2.206  1.00  0.81           C  
ATOM    189  CE1 TYR A  29       7.992  -5.568   4.624  1.00  0.81           C  
ATOM    190  CE2 TYR A  29       9.426  -5.224   2.713  1.00  0.81           C  
ATOM    191  CZ  TYR A  29       9.161  -5.868   3.927  1.00  0.81           C  
ATOM    192  OH  TYR A  29      10.032  -6.834   4.468  1.00  0.81           O  
ATOM    193  N   ARG A  30       6.037  -0.596   0.574  1.00  0.40           N  
ATOM    194  CA  ARG A  30       5.179  -0.336  -0.545  1.00  0.40           C  
ATOM    195  C   ARG A  30       5.793  -1.037  -1.735  1.00  0.40           C  
ATOM    196  O   ARG A  30       7.003  -0.982  -1.923  1.00  0.40           O  
ATOM    197  CB  ARG A  30       5.052   1.176  -0.814  1.00  0.40           C  
ATOM    198  CG  ARG A  30       3.941   1.498  -1.820  1.00  0.40           C  
ATOM    199  CD  ARG A  30       3.785   2.990  -2.079  1.00  0.40           C  
ATOM    200  NE  ARG A  30       2.686   3.111  -3.087  1.00  0.40           N  
ATOM    201  CZ  ARG A  30       2.274   4.281  -3.583  1.00  0.40           C  
ATOM    202  NH1 ARG A  30       2.763   5.429  -3.130  1.00  0.40           N  
ATOM    203  NH2 ARG A  30       1.334   4.310  -4.526  1.00  0.40           N  
ATOM    204  N   ASN A  31       4.968  -1.762  -2.517  1.00  0.45           N  
ATOM    205  CA  ASN A  31       5.359  -2.442  -3.739  1.00  0.45           C  
ATOM    206  C   ASN A  31       6.421  -3.554  -3.494  1.00  0.45           C  
ATOM    207  O   ASN A  31       6.441  -4.157  -2.390  1.00  0.45           O  
ATOM    208  CB  ASN A  31       5.746  -1.453  -4.894  1.00  0.45           C  
ATOM    209  CG  ASN A  31       4.736  -0.325  -5.062  1.00  0.45           C  
ATOM    210  OD1 ASN A  31       5.064   0.874  -5.148  1.00  0.45           O  
ATOM    211  ND2 ASN A  31       3.429  -0.638  -5.095  1.00  0.45           N  
ATOM    212  OXT ASN A  31       7.285  -3.773  -4.373  1.00  0.45           O  
TER     213      ASN A  31 
CONECT   21  129
CONECT   46  141
CONECT   85  180
CONECT  129   21
CONECT  141   46
CONECT  180   85
END
