# Supplementary material for: Computational modeling of cyclotides as antimicrobial agents against Neisseria gonorrhoeae PorB porin protein: integration of docking, immune, and molecular dynamics simulations
Source: Front Chem. 2024 Nov 25;12:1493165. doi: 10.3389/fchem.2024.1493165 (PMC11628957; doi:10.3389/fchem.2024.1493165)
Supplement: Supplementary file 1 [file DataSheet1.ZIP › PDBs/Cyclotides PDB/VIBE 1.pdb]

REMARK   BIOVIA PDB file
REMARK   Created:  2024-04-28T18:16:50Z
SSBOND   1 CYS A   13    CYS A   27                                     
SSBOND   2 CYS A    4    CYS A   20                                     
SSBOND   3 CYS A    8    CYS A   22                                     
ATOM      1  N   GLY A   1       6.189  -9.845 -15.173  1.00  0.50           N1+
ATOM      2  CA  GLY A   1       7.234 -10.892 -15.120  1.00  0.50           C  
ATOM      3  C   GLY A   1       8.648 -10.419 -14.735  1.00  0.50           C  
ATOM      4  O   GLY A   1       9.441 -11.195 -14.369  1.00  0.50           O  
ATOM      5  N   ILE A   2       8.874  -9.051 -14.804  1.00  0.52           N  
ATOM      6  CA  ILE A   2      10.192  -8.499 -14.424  1.00  0.52           C  
ATOM      7  C   ILE A   2      10.103  -7.823 -13.056  1.00  0.52           C  
ATOM      8  O   ILE A   2       9.134  -7.090 -12.811  1.00  0.52           O  
ATOM      9  CB  ILE A   2      10.728  -7.479 -15.437  1.00  0.52           C  
ATOM     10  CG1 ILE A   2      10.902  -8.144 -16.824  1.00  0.52           C  
ATOM     11  CG2 ILE A   2      12.092  -6.840 -15.015  1.00  0.52           C  
ATOM     12  CD1 ILE A   2      11.237  -7.142 -17.936  1.00  0.52           C  
ATOM     13  N   PRO A   3      11.030  -8.023 -12.102  1.00  0.84           N  
ATOM     14  CA  PRO A   3      10.958  -7.406 -10.779  1.00  0.84           C  
ATOM     15  C   PRO A   3      11.284  -5.926 -10.837  1.00  0.84           C  
ATOM     16  O   PRO A   3      12.173  -5.512 -11.581  1.00  0.84           O  
ATOM     17  CB  PRO A   3      12.000  -8.180  -9.948  1.00  0.84           C  
ATOM     18  CG  PRO A   3      13.048  -8.612 -10.978  1.00  0.84           C  
ATOM     19  CD  PRO A   3      12.210  -8.892 -12.225  1.00  0.84           C  
ATOM     20  N   CYS A   4      10.582  -5.101 -10.038  1.00  0.85           N  
ATOM     21  CA  CYS A   4      10.775  -3.659 -10.043  1.00  0.85           C  
ATOM     22  C   CYS A   4      11.702  -3.186  -8.940  1.00  0.85           C  
ATOM     23  O   CYS A   4      11.899  -1.987  -8.755  1.00  0.85           O  
ATOM     24  CB  CYS A   4       9.421  -2.938  -9.902  1.00  0.85           C  
ATOM     25  SG  CYS A   4       8.320  -3.411 -11.268  1.00  0.85           S  
ATOM     26  N   GLY A   5      12.302  -4.123  -8.175  1.00  0.84           N  
ATOM     27  CA  GLY A   5      13.244  -3.795  -7.110  1.00  0.84           C  
ATOM     28  C   GLY A   5      12.594  -3.270  -5.866  1.00  0.84           C  
ATOM     29  O   GLY A   5      13.134  -2.391  -5.200  1.00  0.84           O  
ATOM     30  N   GLU A   6      11.420  -3.813  -5.514  1.00  0.80           N  
ATOM     31  CA  GLU A   6      10.663  -3.362  -4.374  1.00  0.80           C  
ATOM     32  C   GLU A   6       9.858  -4.551  -3.874  1.00  0.80           C  
ATOM     33  O   GLU A   6       9.493  -5.441  -4.660  1.00  0.80           O  
ATOM     34  CB  GLU A   6       9.739  -2.175  -4.765  1.00  0.80           C  
ATOM     35  CG  GLU A   6       9.017  -1.484  -3.581  1.00  0.80           C  
ATOM     36  CD  GLU A   6       8.059  -0.377  -4.012  1.00  0.80           C  
ATOM     37  OE1 GLU A   6       7.858   0.588  -3.236  1.00  0.80           O  
ATOM     38  OE2 GLU A   6       7.463  -0.484  -5.116  1.00  0.80           O  
ATOM     39  N   SER A   7       9.579  -4.636  -2.561  1.00  0.80           N  
ATOM     40  CA  SER A   7       8.682  -5.625  -1.989  1.00  0.80           C  
ATOM     41  C   SER A   7       7.503  -4.938  -1.342  1.00  0.80           C  
ATOM     42  O   SER A   7       7.514  -3.746  -1.052  1.00  0.80           O  
ATOM     43  CB  SER A   7       9.353  -6.612  -0.982  1.00  0.80           C  
ATOM     44  OG  SER A   7       9.875  -5.948   0.172  1.00  0.80           O  
ATOM     45  N   CYS A   8       6.421  -5.700  -1.135  1.00  0.76           N  
ATOM     46  CA  CYS A   8       5.138  -5.174  -0.717  1.00  0.76           C  
ATOM     47  C   CYS A   8       4.544  -6.122   0.299  1.00  0.76           C  
ATOM     48  O   CYS A   8       3.379  -6.512   0.242  1.00  0.76           O  
ATOM     49  CB  CYS A   8       4.176  -4.972  -1.916  1.00  0.76           C  
ATOM     50  SG  CYS A   8       4.163  -6.386  -3.068  1.00  0.76           S  
ATOM     51  N   VAL A   9       5.372  -6.561   1.270  1.00  0.62           N  
ATOM     52  CA  VAL A   9       4.923  -7.373   2.395  1.00  0.62           C  
ATOM     53  C   VAL A   9       3.947  -6.644   3.311  1.00  0.62           C  
ATOM     54  O   VAL A   9       2.918  -7.210   3.699  1.00  0.62           O  
ATOM     55  CB  VAL A   9       6.094  -7.876   3.245  1.00  0.62           C  
ATOM     56  CG1 VAL A   9       5.588  -8.818   4.366  1.00  0.62           C  
ATOM     57  CG2 VAL A   9       7.134  -8.606   2.364  1.00  0.62           C  
ATOM     58  N   TRP A  10       4.259  -5.373   3.652  1.00  0.48           N  
ATOM     59  CA  TRP A  10       3.477  -4.551   4.562  1.00  0.48           C  
ATOM     60  C   TRP A  10       3.131  -3.189   3.971  1.00  0.48           C  
ATOM     61  O   TRP A  10       2.101  -2.604   4.304  1.00  0.48           O  
ATOM     62  CB  TRP A  10       4.263  -4.315   5.878  1.00  0.48           C  
ATOM     63  CG  TRP A  10       4.501  -5.574   6.694  1.00  0.48           C  
ATOM     64  CD1 TRP A  10       5.654  -6.287   6.873  1.00  0.48           C  
ATOM     65  CD2 TRP A  10       3.484  -6.260   7.446  1.00  0.48           C  
ATOM     66  NE1 TRP A  10       5.422  -7.386   7.673  1.00  0.48           N  
ATOM     67  CE2 TRP A  10       4.094  -7.382   8.040  1.00  0.48           C  
ATOM     68  CE3 TRP A  10       2.132  -5.994   7.641  1.00  0.48           C  
ATOM     69  CZ2 TRP A  10       3.362  -8.246   8.841  1.00  0.48           C  
ATOM     70  CZ3 TRP A  10       1.395  -6.867   8.450  1.00  0.48           C  
ATOM     71  CH2 TRP A  10       2.002  -7.977   9.047  1.00  0.48           C  
ATOM     72  N   ILE A  11       3.968  -2.648   3.062  1.00  0.59           N  
ATOM     73  CA  ILE A  11       3.758  -1.368   2.403  1.00  0.59           C  
ATOM     74  C   ILE A  11       3.230  -1.601   0.986  1.00  0.59           C  
ATOM     75  O   ILE A  11       3.329  -2.732   0.504  1.00  0.59           O  
ATOM     76  CB  ILE A  11       5.051  -0.547   2.411  1.00  0.59           C  
ATOM     77  CG1 ILE A  11       6.205  -1.198   1.600  1.00  0.59           C  
ATOM     78  CG2 ILE A  11       5.384  -0.180   3.885  1.00  0.59           C  
ATOM     79  CD1 ILE A  11       7.299  -0.174   1.276  1.00  0.59           C  
ATOM     80  N   PRO A  12       2.621  -0.653   0.264  1.00  0.74           N  
ATOM     81  CA  PRO A  12       2.315  -0.831  -1.149  1.00  0.74           C  
ATOM     82  C   PRO A  12       3.558  -0.851  -2.011  1.00  0.74           C  
ATOM     83  O   PRO A  12       4.634  -0.474  -1.541  1.00  0.74           O  
ATOM     84  CB  PRO A  12       1.443   0.397  -1.476  1.00  0.74           C  
ATOM     85  CG  PRO A  12       1.973   1.502  -0.556  1.00  0.74           C  
ATOM     86  CD  PRO A  12       2.466   0.744   0.677  1.00  0.74           C  
ATOM     87  N   CYS A  13       3.422  -1.244  -3.290  1.00  0.80           N  
ATOM     88  CA  CYS A  13       4.431  -0.977  -4.296  1.00  0.80           C  
ATOM     89  C   CYS A  13       4.320   0.473  -4.700  1.00  0.80           C  
ATOM     90  O   CYS A  13       3.356   0.833  -5.396  1.00  0.80           O  
ATOM     91  CB  CYS A  13       4.218  -1.810  -5.591  1.00  0.80           C  
ATOM     92  SG  CYS A  13       4.318  -3.591  -5.313  1.00  0.80           S  
ATOM     93  N   ILE A  14       5.273   1.340  -4.322  1.00  0.74           N  
ATOM     94  CA  ILE A  14       5.381   2.713  -4.789  1.00  0.74           C  
ATOM     95  C   ILE A  14       5.803   2.688  -6.255  1.00  0.74           C  
ATOM     96  O   ILE A  14       5.462   3.575  -7.041  1.00  0.74           O  
ATOM     97  CB  ILE A  14       6.330   3.542  -3.915  1.00  0.74           C  
ATOM     98  CG1 ILE A  14       5.706   3.723  -2.503  1.00  0.74           C  
ATOM     99  CG2 ILE A  14       6.669   4.916  -4.559  1.00  0.74           C  
ATOM    100  CD1 ILE A  14       6.681   4.307  -1.470  1.00  0.74           C  
ATOM    101  N   THR A  15       6.470   1.599  -6.713  1.00  0.76           N  
ATOM    102  CA  THR A  15       6.688   1.337  -8.139  1.00  0.76           C  
ATOM    103  C   THR A  15       5.422   1.112  -8.950  1.00  0.76           C  
ATOM    104  O   THR A  15       5.473   1.013 -10.180  1.00  0.76           O  
ATOM    105  CB  THR A  15       7.665   0.209  -8.462  1.00  0.76           C  
ATOM    106  OG1 THR A  15       7.233  -1.044  -7.977  1.00  0.76           O  
ATOM    107  CG2 THR A  15       9.027   0.539  -7.844  1.00  0.76           C  
ATOM    108  N   SER A  16       4.218   1.123  -8.336  1.00  0.77           N  
ATOM    109  CA  SER A  16       2.946   1.268  -9.045  1.00  0.77           C  
ATOM    110  C   SER A  16       2.884   2.534  -9.875  1.00  0.77           C  
ATOM    111  O   SER A  16       2.229   2.561 -10.916  1.00  0.77           O  
ATOM    112  CB  SER A  16       1.683   1.215  -8.140  1.00  0.77           C  
ATOM    113  OG  SER A  16       1.582   2.354  -7.282  1.00  0.77           O  
ATOM    114  N   ALA A  17       3.642   3.585  -9.480  1.00  0.69           N  
ATOM    115  CA  ALA A  17       3.843   4.808 -10.235  1.00  0.69           C  
ATOM    116  C   ALA A  17       4.405   4.577 -11.642  1.00  0.69           C  
ATOM    117  O   ALA A  17       4.104   5.323 -12.572  1.00  0.69           O  
ATOM    118  CB  ALA A  17       4.761   5.770  -9.442  1.00  0.69           C  
ATOM    119  N   ILE A  18       5.223   3.517 -11.839  1.00  0.71           N  
ATOM    120  CA  ILE A  18       5.784   3.148 -13.131  1.00  0.71           C  
ATOM    121  C   ILE A  18       5.100   1.902 -13.687  1.00  0.71           C  
ATOM    122  O   ILE A  18       5.556   1.284 -14.651  1.00  0.71           O  
ATOM    123  CB  ILE A  18       7.307   2.981 -13.084  1.00  0.71           C  
ATOM    124  CG1 ILE A  18       7.778   1.824 -12.164  1.00  0.71           C  
ATOM    125  CG2 ILE A  18       7.914   4.348 -12.674  1.00  0.71           C  
ATOM    126  CD1 ILE A  18       9.280   1.524 -12.269  1.00  0.71           C  
ATOM    127  N   GLY A  19       3.944   1.504 -13.108  1.00  0.80           N  
ATOM    128  CA  GLY A  19       3.129   0.417 -13.627  1.00  0.80           C  
ATOM    129  C   GLY A  19       3.369  -0.929 -13.021  1.00  0.80           C  
ATOM    130  O   GLY A  19       2.906  -1.933 -13.557  1.00  0.80           O  
ATOM    131  N   CYS A  20       4.113  -1.011 -11.910  1.00  0.83           N  
ATOM    132  CA  CYS A  20       4.313  -2.262 -11.202  1.00  0.83           C  
ATOM    133  C   CYS A  20       3.167  -2.592 -10.267  1.00  0.83           C  
ATOM    134  O   CYS A  20       2.326  -1.765  -9.916  1.00  0.83           O  
ATOM    135  CB  CYS A  20       5.630  -2.278 -10.404  1.00  0.83           C  
ATOM    136  SG  CYS A  20       7.056  -1.847 -11.450  1.00  0.83           S  
ATOM    137  N   SER A  21       3.093  -3.847  -9.826  1.00  0.83           N  
ATOM    138  CA  SER A  21       2.029  -4.281  -8.956  1.00  0.83           C  
ATOM    139  C   SER A  21       2.535  -5.354  -8.044  1.00  0.83           C  
ATOM    140  O   SER A  21       3.574  -5.973  -8.282  1.00  0.83           O  
ATOM    141  CB  SER A  21       0.786  -4.790  -9.740  1.00  0.83           C  
ATOM    142  OG  SER A  21       1.118  -5.822 -10.671  1.00  0.83           O  
ATOM    143  N   CYS A  22       1.825  -5.553  -6.917  1.00  0.81           N  
ATOM    144  CA  CYS A  22       2.217  -6.483  -5.886  1.00  0.81           C  
ATOM    145  C   CYS A  22       1.785  -7.887  -6.253  1.00  0.81           C  
ATOM    146  O   CYS A  22       0.594  -8.176  -6.354  1.00  0.81           O  
ATOM    147  CB  CYS A  22       1.594  -6.079  -4.520  1.00  0.81           C  
ATOM    148  SG  CYS A  22       2.247  -7.023  -3.114  1.00  0.81           S  
ATOM    149  N   SER A  23       2.753  -8.794  -6.462  1.00  0.78           N  
ATOM    150  CA  SER A  23       2.478 -10.164  -6.825  1.00  0.78           C  
ATOM    151  C   SER A  23       3.201 -11.018  -5.823  1.00  0.78           C  
ATOM    152  O   SER A  23       4.432 -11.073  -5.811  1.00  0.78           O  
ATOM    153  CB  SER A  23       3.019 -10.474  -8.239  1.00  0.78           C  
ATOM    154  OG  SER A  23       2.724 -11.813  -8.642  1.00  0.78           O  
ATOM    155  N   SER A  24       2.453 -11.654  -4.897  1.00  0.67           N  
ATOM    156  CA  SER A  24       2.991 -12.485  -3.823  1.00  0.67           C  
ATOM    157  C   SER A  24       4.115 -11.852  -3.042  1.00  0.67           C  
ATOM    158  O   SER A  24       5.145 -12.478  -2.755  1.00  0.67           O  
ATOM    159  CB  SER A  24       3.319 -13.928  -4.254  1.00  0.67           C  
ATOM    160  OG  SER A  24       2.102 -14.625  -4.521  1.00  0.67           O  
ATOM    161  N   LYS A  25       3.897 -10.584  -2.646  1.00  0.69           N  
ATOM    162  CA  LYS A  25       4.721  -9.769  -1.770  1.00  0.69           C  
ATOM    163  C   LYS A  25       5.915  -9.124  -2.444  1.00  0.69           C  
ATOM    164  O   LYS A  25       6.721  -8.465  -1.785  1.00  0.69           O  
ATOM    165  CB  LYS A  25       5.160 -10.478  -0.469  1.00  0.69           C  
ATOM    166  CG  LYS A  25       4.053 -11.353   0.129  1.00  0.69           C  
ATOM    167  CD  LYS A  25       4.302 -11.745   1.583  1.00  0.69           C  
ATOM    168  CE  LYS A  25       3.145 -12.572   2.153  1.00  0.69           C  
ATOM    169  NZ  LYS A  25       2.128 -11.672   2.749  1.00  0.69           N1+
ATOM    170  N   VAL A  26       6.027  -9.233  -3.778  1.00  0.81           N  
ATOM    171  CA  VAL A  26       7.115  -8.657  -4.540  1.00  0.81           C  
ATOM    172  C   VAL A  26       6.524  -7.816  -5.653  1.00  0.81           C  
ATOM    173  O   VAL A  26       5.504  -8.166  -6.249  1.00  0.81           O  
ATOM    174  CB  VAL A  26       8.041  -9.739  -5.090  1.00  0.81           C  
ATOM    175  CG1 VAL A  26       9.226  -9.115  -5.863  1.00  0.81           C  
ATOM    176  CG2 VAL A  26       8.568 -10.597  -3.917  1.00  0.81           C  
ATOM    177  N   CYS A  27       7.121  -6.644  -5.947  1.00  0.84           N  
ATOM    178  CA  CYS A  27       6.622  -5.753  -6.975  1.00  0.84           C  
ATOM    179  C   CYS A  27       7.192  -6.101  -8.342  1.00  0.84           C  
ATOM    180  O   CYS A  27       8.407  -6.200  -8.535  1.00  0.84           O  
ATOM    181  CB  CYS A  27       6.920  -4.279  -6.631  1.00  0.84           C  
ATOM    182  SG  CYS A  27       6.289  -3.858  -4.977  1.00  0.84           S  
ATOM    183  N   TYR A  28       6.304  -6.290  -9.331  1.00  0.81           N  
ATOM    184  CA  TYR A  28       6.635  -6.773 -10.655  1.00  0.81           C  
ATOM    185  C   TYR A  28       5.877  -5.960 -11.686  1.00  0.81           C  
ATOM    186  O   TYR A  28       4.815  -5.435 -11.394  1.00  0.81           O  
ATOM    187  CB  TYR A  28       6.129  -8.232 -10.821  1.00  0.81           C  
ATOM    188  CG  TYR A  28       7.137  -9.247 -10.380  1.00  0.81           C  
ATOM    189  CD1 TYR A  28       8.009  -9.772 -11.335  1.00  0.81           C  
ATOM    190  CD2 TYR A  28       7.186  -9.757  -9.077  1.00  0.81           C  
ATOM    191  CE1 TYR A  28       8.936 -10.763 -11.007  1.00  0.81           C  
ATOM    192  CE2 TYR A  28       8.102 -10.766  -8.745  1.00  0.81           C  
ATOM    193  CZ  TYR A  28       8.991 -11.259  -9.705  1.00  0.81           C  
ATOM    194  OH  TYR A  28       9.921 -12.265  -9.378  1.00  0.81           O  
ATOM    195  N   ARG A  29       6.405  -5.881 -12.934  1.00  0.44           N  
ATOM    196  CA  ARG A  29       5.686  -5.379 -14.088  1.00  0.44           C  
ATOM    197  C   ARG A  29       6.085  -6.182 -15.347  1.00  0.44           C  
ATOM    198  O   ARG A  29       7.240  -6.136 -15.745  1.00  0.44           O  
ATOM    199  CB  ARG A  29       6.067  -3.908 -14.375  1.00  0.44           C  
ATOM    200  CG  ARG A  29       5.352  -3.314 -15.598  1.00  0.44           C  
ATOM    201  CD  ARG A  29       5.839  -1.902 -15.907  1.00  0.44           C  
ATOM    202  NE  ARG A  29       5.028  -1.394 -17.064  1.00  0.44           N  
ATOM    203  CZ  ARG A  29       5.351  -1.513 -18.359  1.00  0.44           C  
ATOM    204  NH1 ARG A  29       6.446  -2.163 -18.750  1.00  0.44           N  
ATOM    205  NH2 ARG A  29       4.550  -0.988 -19.284  1.00  0.44           N  
ATOM    206  N   ASN A  30       5.150  -6.886 -16.039  1.00  0.46           N  
ATOM    207  CA  ASN A  30       5.330  -7.531 -17.360  1.00  0.46           C  
ATOM    208  C   ASN A  30       6.402  -8.549 -17.682  1.00  0.46           C  
ATOM    209  O   ASN A  30       7.609  -8.374 -17.303  1.00  0.46           O  
ATOM    210  CB  ASN A  30       5.449  -6.571 -18.541  1.00  0.46           C  
ATOM    211  CG  ASN A  30       4.199  -5.733 -18.663  1.00  0.46           C  
ATOM    212  OD1 ASN A  30       3.050  -6.077 -18.385  1.00  0.46           O  
ATOM    213  ND2 ASN A  30       4.488  -4.514 -19.149  1.00  0.46           N  
ATOM    214  OXT ASN A  30       6.035  -9.646 -18.202  1.00  0.46           O  
TER     215      ASN A  30 
CONECT   25  136
CONECT   50  148
CONECT   92  182
CONECT  136   25
CONECT  148   50
CONECT  182   92
END
