# Supplementary material for: Computational modeling of cyclotides as antimicrobial agents against Neisseria gonorrhoeae PorB porin protein: integration of docking, immune, and molecular dynamics simulations
Source: Front Chem. 2024 Nov 25;12:1493165. doi: 10.3389/fchem.2024.1493165 (PMC11628957; doi:10.3389/fchem.2024.1493165)
Supplement: Supplementary file 1 [file DataSheet1.ZIP › PDBs/Cyclotides PDB/VIBE 12.pdb]

REMARK   BIOVIA PDB file
REMARK   Created:  2024-04-28T18:42:44Z
SSBOND   1 CYS B    4    CYS B   21                                     
SSBOND   2 CYS B    8    CYS B   23                                     
ATOM      1  N   GLY B   1      -9.756  10.599  -6.693  1.00  0.70           N1+
ATOM      2  CA  GLY B   1      -9.192  11.385  -7.847  1.00  0.70           C  
ATOM      3  C   GLY B   1      -8.873  10.678  -9.148  1.00  0.70           C  
ATOM      4  O   GLY B   1      -8.689  11.332 -10.167  1.00  0.70           O  
ATOM      5  N   VAL B   2      -8.795   9.339  -9.146  1.00  0.71           N  
ATOM      6  CA  VAL B   2      -8.413   8.499 -10.265  1.00  0.71           C  
ATOM      7  C   VAL B   2      -9.683   7.892 -10.825  1.00  0.71           C  
ATOM      8  O   VAL B   2     -10.551   7.428 -10.091  1.00  0.71           O  
ATOM      9  CB  VAL B   2      -7.459   7.373  -9.849  1.00  0.71           C  
ATOM     10  CG1 VAL B   2      -7.097   6.466 -11.043  1.00  0.71           C  
ATOM     11  CG2 VAL B   2      -6.177   7.986  -9.261  1.00  0.71           C  
ATOM     12  N   ALA B   3      -9.854   7.934 -12.157  1.00  0.71           N  
ATOM     13  CA  ALA B   3     -10.942   7.281 -12.860  1.00  0.71           C  
ATOM     14  C   ALA B   3     -10.909   5.752 -12.769  1.00  0.71           C  
ATOM     15  O   ALA B   3      -9.866   5.131 -12.955  1.00  0.71           O  
ATOM     16  CB  ALA B   3     -10.920   7.717 -14.340  1.00  0.71           C  
ATOM     17  N   CYS B   4     -12.067   5.098 -12.527  1.00  0.73           N  
ATOM     18  CA  CYS B   4     -12.146   3.650 -12.354  1.00  0.73           C  
ATOM     19  C   CYS B   4     -12.543   2.911 -13.622  1.00  0.73           C  
ATOM     20  O   CYS B   4     -12.790   1.709 -13.611  1.00  0.73           O  
ATOM     21  CB  CYS B   4     -13.145   3.268 -11.239  1.00  0.73           C  
ATOM     22  SG  CYS B   4     -12.659   4.005  -9.654  1.00  0.73           S  
ATOM     23  N   GLY B   5     -12.606   3.624 -14.764  1.00  0.70           N  
ATOM     24  CA  GLY B   5     -12.924   3.029 -16.060  1.00  0.70           C  
ATOM     25  C   GLY B   5     -14.388   2.774 -16.297  1.00  0.70           C  
ATOM     26  O   GLY B   5     -14.753   1.858 -17.025  1.00  0.70           O  
ATOM     27  N   GLU B   6     -15.263   3.598 -15.703  1.00  0.61           N  
ATOM     28  CA  GLU B   6     -16.697   3.472 -15.844  1.00  0.61           C  
ATOM     29  C   GLU B   6     -17.271   4.880 -15.775  1.00  0.61           C  
ATOM     30  O   GLU B   6     -16.724   5.755 -15.095  1.00  0.61           O  
ATOM     31  CB  GLU B   6     -17.285   2.554 -14.734  1.00  0.61           C  
ATOM     32  CG  GLU B   6     -18.824   2.365 -14.722  1.00  0.61           C  
ATOM     33  CD  GLU B   6     -19.325   1.541 -13.537  1.00  0.61           C  
ATOM     34  OE1 GLU B   6     -20.516   1.150 -13.544  1.00  0.61           O  
ATOM     35  OE2 GLU B   6     -18.546   1.310 -12.578  1.00  0.61           O  
ATOM     36  N   SER B   7     -18.370   5.136 -16.509  1.00  0.61           N  
ATOM     37  CA  SER B   7     -19.094   6.400 -16.522  1.00  0.61           C  
ATOM     38  C   SER B   7     -20.458   6.178 -15.890  1.00  0.61           C  
ATOM     39  O   SER B   7     -20.987   5.070 -15.906  1.00  0.61           O  
ATOM     40  CB  SER B   7     -19.318   6.981 -17.945  1.00  0.61           C  
ATOM     41  OG  SER B   7     -18.074   7.313 -18.567  1.00  0.61           O  
ATOM     42  N   CYS B   8     -21.079   7.232 -15.327  1.00  0.62           N  
ATOM     43  CA  CYS B   8     -22.243   7.130 -14.465  1.00  0.62           C  
ATOM     44  C   CYS B   8     -23.198   8.302 -14.671  1.00  0.62           C  
ATOM     45  O   CYS B   8     -23.468   9.104 -13.783  1.00  0.62           O  
ATOM     46  CB  CYS B   8     -21.814   7.015 -12.978  1.00  0.62           C  
ATOM     47  SG  CYS B   8     -20.572   8.257 -12.474  1.00  0.62           S  
ATOM     48  N   ILE B   9     -23.738   8.444 -15.901  1.00  0.57           N  
ATOM     49  CA  ILE B   9     -24.721   9.473 -16.248  1.00  0.57           C  
ATOM     50  C   ILE B   9     -26.061   9.216 -15.586  1.00  0.57           C  
ATOM     51  O   ILE B   9     -26.673  10.096 -14.978  1.00  0.57           O  
ATOM     52  CB  ILE B   9     -24.857   9.586 -17.766  1.00  0.57           C  
ATOM     53  CG1 ILE B   9     -23.499  10.030 -18.355  1.00  0.57           C  
ATOM     54  CG2 ILE B   9     -25.984  10.569 -18.159  1.00  0.57           C  
ATOM     55  CD1 ILE B   9     -23.415   9.922 -19.879  1.00  0.57           C  
ATOM     56  N   ILE B  10     -26.524   7.956 -15.630  1.00  0.49           N  
ATOM     57  CA  ILE B  10     -27.673   7.492 -14.892  1.00  0.49           C  
ATOM     58  C   ILE B  10     -27.107   7.180 -13.508  1.00  0.49           C  
ATOM     59  O   ILE B  10     -26.233   6.325 -13.369  1.00  0.49           O  
ATOM     60  CB  ILE B  10     -28.315   6.271 -15.571  1.00  0.49           C  
ATOM     61  CG1 ILE B  10     -28.798   6.565 -17.020  1.00  0.49           C  
ATOM     62  CG2 ILE B  10     -29.464   5.680 -14.723  1.00  0.49           C  
ATOM     63  CD1 ILE B  10     -29.199   5.292 -17.785  1.00  0.49           C  
ATOM     64  N   ARG B  11     -27.531   7.897 -12.449  1.00  0.36           N  
ATOM     65  CA  ARG B  11     -26.892   7.819 -11.126  1.00  0.36           C  
ATOM     66  C   ARG B  11     -26.702   6.442 -10.451  1.00  0.36           C  
ATOM     67  O   ARG B  11     -25.624   6.220  -9.898  1.00  0.36           O  
ATOM     68  CB  ARG B  11     -27.626   8.745 -10.115  1.00  0.36           C  
ATOM     69  CG  ARG B  11     -27.015   8.772  -8.694  1.00  0.36           C  
ATOM     70  CD  ARG B  11     -27.911   9.402  -7.628  1.00  0.36           C  
ATOM     71  NE  ARG B  11     -29.077   8.467  -7.438  1.00  0.36           N  
ATOM     72  CZ  ARG B  11     -30.233   8.821  -6.858  1.00  0.36           C  
ATOM     73  NH1 ARG B  11     -30.416  10.062  -6.416  1.00  0.36           N  
ATOM     74  NH2 ARG B  11     -31.221   7.940  -6.707  1.00  0.36           N  
ATOM     75  N   PRO B  12     -27.637   5.495 -10.402  1.00  0.28           N  
ATOM     76  CA  PRO B  12     -27.410   4.181  -9.827  1.00  0.28           C  
ATOM     77  C   PRO B  12     -26.615   3.233 -10.719  1.00  0.28           C  
ATOM     78  O   PRO B  12     -26.345   2.118 -10.278  1.00  0.28           O  
ATOM     79  CB  PRO B  12     -28.817   3.694  -9.468  1.00  0.28           C  
ATOM     80  CG  PRO B  12     -29.721   4.341 -10.507  1.00  0.28           C  
ATOM     81  CD  PRO B  12     -29.018   5.652 -10.841  1.00  0.28           C  
ATOM     82  N   CYS B  13     -26.211   3.617 -11.948  1.00  0.25           N  
ATOM     83  CA  CYS B  13     -25.373   2.797 -12.816  1.00  0.25           C  
ATOM     84  C   CYS B  13     -23.912   2.936 -12.407  1.00  0.25           C  
ATOM     85  O   CYS B  13     -23.082   3.431 -13.168  1.00  0.25           O  
ATOM     86  CB  CYS B  13     -25.528   3.158 -14.320  1.00  0.25           C  
ATOM     87  SG  CYS B  13     -27.174   2.770 -15.001  1.00  0.25           S  
ATOM     88  N   ILE B  14     -23.588   2.525 -11.167  1.00  0.38           N  
ATOM     89  CA  ILE B  14     -22.245   2.531 -10.623  1.00  0.38           C  
ATOM     90  C   ILE B  14     -21.945   1.111 -10.191  1.00  0.38           C  
ATOM     91  O   ILE B  14     -22.353   0.650  -9.123  1.00  0.38           O  
ATOM     92  CB  ILE B  14     -22.106   3.477  -9.423  1.00  0.38           C  
ATOM     93  CG1 ILE B  14     -22.502   4.916  -9.817  1.00  0.38           C  
ATOM     94  CG2 ILE B  14     -20.669   3.437  -8.853  1.00  0.38           C  
ATOM     95  CD1 ILE B  14     -22.711   5.837  -8.612  1.00  0.38           C  
ATOM     96  N   PHE B  15     -21.204   0.366 -11.025  1.00  0.60           N  
ATOM     97  CA  PHE B  15     -20.723  -0.958 -10.711  1.00  0.60           C  
ATOM     98  C   PHE B  15     -19.468  -0.896  -9.838  1.00  0.60           C  
ATOM     99  O   PHE B  15     -19.359  -1.584  -8.822  1.00  0.60           O  
ATOM    100  CB  PHE B  15     -20.472  -1.719 -12.033  1.00  0.60           C  
ATOM    101  CG  PHE B  15     -20.085  -3.147 -11.800  1.00  0.60           C  
ATOM    102  CD1 PHE B  15     -18.752  -3.550 -11.954  1.00  0.60           C  
ATOM    103  CD2 PHE B  15     -21.040  -4.085 -11.383  1.00  0.60           C  
ATOM    104  CE1 PHE B  15     -18.378  -4.875 -11.705  1.00  0.60           C  
ATOM    105  CE2 PHE B  15     -20.668  -5.411 -11.135  1.00  0.60           C  
ATOM    106  CZ  PHE B  15     -19.338  -5.809 -11.303  1.00  0.60           C  
ATOM    107  N   THR B  16     -18.492  -0.025 -10.181  1.00  0.60           N  
ATOM    108  CA  THR B  16     -17.195   0.085  -9.492  1.00  0.60           C  
ATOM    109  C   THR B  16     -17.222   0.542  -8.041  1.00  0.60           C  
ATOM    110  O   THR B  16     -16.198   0.543  -7.359  1.00  0.60           O  
ATOM    111  CB  THR B  16     -16.095   0.821 -10.246  1.00  0.60           C  
ATOM    112  OG1 THR B  16     -16.471   2.137 -10.633  1.00  0.60           O  
ATOM    113  CG2 THR B  16     -15.770   0.068 -11.532  1.00  0.60           C  
ATOM    114  N   ALA B  17     -18.421   0.794  -7.480  1.00  0.62           N  
ATOM    115  CA  ALA B  17     -18.700   0.866  -6.055  1.00  0.62           C  
ATOM    116  C   ALA B  17     -18.276  -0.415  -5.342  1.00  0.62           C  
ATOM    117  O   ALA B  17     -17.857  -0.392  -4.188  1.00  0.62           O  
ATOM    118  CB  ALA B  17     -20.195   1.142  -5.796  1.00  0.62           C  
ATOM    119  N   ILE B  18     -18.289  -1.555  -6.076  1.00  0.56           N  
ATOM    120  CA  ILE B  18     -17.732  -2.831  -5.644  1.00  0.56           C  
ATOM    121  C   ILE B  18     -16.263  -2.757  -5.209  1.00  0.56           C  
ATOM    122  O   ILE B  18     -15.854  -3.432  -4.266  1.00  0.56           O  
ATOM    123  CB  ILE B  18     -17.988  -3.955  -6.667  1.00  0.56           C  
ATOM    124  CG1 ILE B  18     -17.871  -5.368  -6.055  1.00  0.56           C  
ATOM    125  CG2 ILE B  18     -17.085  -3.852  -7.915  1.00  0.56           C  
ATOM    126  CD1 ILE B  18     -18.958  -5.695  -5.027  1.00  0.56           C  
ATOM    127  N   LEU B  19     -15.443  -1.894  -5.853  1.00  0.59           N  
ATOM    128  CA  LEU B  19     -14.036  -1.691  -5.536  1.00  0.59           C  
ATOM    129  C   LEU B  19     -13.818  -0.313  -4.915  1.00  0.59           C  
ATOM    130  O   LEU B  19     -12.702   0.197  -4.858  1.00  0.59           O  
ATOM    131  CB  LEU B  19     -13.126  -1.874  -6.784  1.00  0.59           C  
ATOM    132  CG  LEU B  19     -13.100  -3.305  -7.372  1.00  0.59           C  
ATOM    133  CD1 LEU B  19     -12.255  -3.385  -8.657  1.00  0.59           C  
ATOM    134  CD2 LEU B  19     -12.655  -4.370  -6.356  1.00  0.59           C  
ATOM    135  N   GLY B  20     -14.899   0.313  -4.397  1.00  0.66           N  
ATOM    136  CA  GLY B  20     -14.822   1.560  -3.642  1.00  0.66           C  
ATOM    137  C   GLY B  20     -14.986   2.831  -4.422  1.00  0.66           C  
ATOM    138  O   GLY B  20     -14.842   3.921  -3.875  1.00  0.66           O  
ATOM    139  N   CYS B  21     -15.313   2.756  -5.719  1.00  0.70           N  
ATOM    140  CA  CYS B  21     -15.465   3.946  -6.527  1.00  0.70           C  
ATOM    141  C   CYS B  21     -16.822   4.613  -6.356  1.00  0.70           C  
ATOM    142  O   CYS B  21     -17.802   4.028  -5.897  1.00  0.70           O  
ATOM    143  CB  CYS B  21     -15.206   3.673  -8.021  1.00  0.70           C  
ATOM    144  SG  CYS B  21     -13.605   2.849  -8.290  1.00  0.70           S  
ATOM    145  N   ARG B  22     -16.912   5.899  -6.726  1.00  0.59           N  
ATOM    146  CA  ARG B  22     -18.127   6.662  -6.605  1.00  0.59           C  
ATOM    147  C   ARG B  22     -18.299   7.594  -7.781  1.00  0.59           C  
ATOM    148  O   ARG B  22     -17.344   7.923  -8.477  1.00  0.59           O  
ATOM    149  CB  ARG B  22     -18.109   7.473  -5.289  1.00  0.59           C  
ATOM    150  CG  ARG B  22     -16.998   8.541  -5.193  1.00  0.59           C  
ATOM    151  CD  ARG B  22     -16.969   9.207  -3.818  1.00  0.59           C  
ATOM    152  NE  ARG B  22     -15.948  10.306  -3.858  1.00  0.59           N  
ATOM    153  CZ  ARG B  22     -15.676  11.108  -2.819  1.00  0.59           C  
ATOM    154  NH1 ARG B  22     -16.309  10.969  -1.657  1.00  0.59           N  
ATOM    155  NH2 ARG B  22     -14.747  12.056  -2.925  1.00  0.59           N  
ATOM    156  N   CYS B  23     -19.528   8.076  -8.040  1.00  0.64           N  
ATOM    157  CA  CYS B  23     -19.763   8.977  -9.155  1.00  0.64           C  
ATOM    158  C   CYS B  23     -19.408  10.422  -8.834  1.00  0.64           C  
ATOM    159  O   CYS B  23     -19.868  11.010  -7.851  1.00  0.64           O  
ATOM    160  CB  CYS B  23     -21.223   8.878  -9.653  1.00  0.64           C  
ATOM    161  SG  CYS B  23     -21.506   9.609 -11.287  1.00  0.64           S  
ATOM    162  N   ARG B  24     -18.545  11.031  -9.663  1.00  0.57           N  
ATOM    163  CA  ARG B  24     -18.236  12.438  -9.624  1.00  0.57           C  
ATOM    164  C   ARG B  24     -18.066  12.883 -11.053  1.00  0.57           C  
ATOM    165  O   ARG B  24     -17.341  12.268 -11.824  1.00  0.57           O  
ATOM    166  CB  ARG B  24     -16.905  12.734  -8.895  1.00  0.57           C  
ATOM    167  CG  ARG B  24     -16.952  12.504  -7.379  1.00  0.57           C  
ATOM    168  CD  ARG B  24     -17.886  13.491  -6.689  1.00  0.57           C  
ATOM    169  NE  ARG B  24     -17.851  13.203  -5.225  1.00  0.57           N  
ATOM    170  CZ  ARG B  24     -18.748  12.431  -4.594  1.00  0.57           C  
ATOM    171  NH1 ARG B  24     -19.626  11.662  -5.228  1.00  0.57           N  
ATOM    172  NH2 ARG B  24     -18.750  12.417  -3.261  1.00  0.57           N  
ATOM    173  N   PHE B  25     -18.753  13.965 -11.451  1.00  0.56           N  
ATOM    174  CA  PHE B  25     -18.597  14.546 -12.777  1.00  0.56           C  
ATOM    175  C   PHE B  25     -18.900  13.597 -13.932  1.00  0.56           C  
ATOM    176  O   PHE B  25     -18.235  13.622 -14.961  1.00  0.56           O  
ATOM    177  CB  PHE B  25     -17.196  15.169 -12.980  1.00  0.56           C  
ATOM    178  CG  PHE B  25     -16.887  16.192 -11.938  1.00  0.56           C  
ATOM    179  CD1 PHE B  25     -17.464  17.465 -12.015  1.00  0.56           C  
ATOM    180  CD2 PHE B  25     -15.984  15.911 -10.902  1.00  0.56           C  
ATOM    181  CE1 PHE B  25     -17.145  18.446 -11.071  1.00  0.56           C  
ATOM    182  CE2 PHE B  25     -15.669  16.888  -9.951  1.00  0.56           C  
ATOM    183  CZ  PHE B  25     -16.248  18.158 -10.037  1.00  0.56           C  
ATOM    184  N   THR B  26     -19.926  12.740 -13.750  1.00  0.59           N  
ATOM    185  CA  THR B  26     -20.414  11.755 -14.717  1.00  0.59           C  
ATOM    186  C   THR B  26     -19.517  10.533 -14.848  1.00  0.59           C  
ATOM    187  O   THR B  26     -19.805   9.628 -15.632  1.00  0.59           O  
ATOM    188  CB  THR B  26     -20.898  12.279 -16.083  1.00  0.59           C  
ATOM    189  OG1 THR B  26     -19.862  12.514 -17.025  1.00  0.59           O  
ATOM    190  CG2 THR B  26     -21.649  13.605 -15.904  1.00  0.59           C  
ATOM    191  N   VAL B  27     -18.452  10.439 -14.024  1.00  0.63           N  
ATOM    192  CA  VAL B  27     -17.389   9.446 -14.094  1.00  0.63           C  
ATOM    193  C   VAL B  27     -17.222   8.760 -12.746  1.00  0.63           C  
ATOM    194  O   VAL B  27     -17.342   9.371 -11.682  1.00  0.63           O  
ATOM    195  CB  VAL B  27     -16.075  10.111 -14.501  1.00  0.63           C  
ATOM    196  CG1 VAL B  27     -14.891   9.126 -14.535  1.00  0.63           C  
ATOM    197  CG2 VAL B  27     -16.252  10.734 -15.897  1.00  0.63           C  
ATOM    198  N   CYS B  28     -16.953   7.440 -12.740  1.00  0.68           N  
ATOM    199  CA  CYS B  28     -16.671   6.713 -11.517  1.00  0.68           C  
ATOM    200  C   CYS B  28     -15.213   6.882 -11.095  1.00  0.68           C  
ATOM    201  O   CYS B  28     -14.291   6.582 -11.854  1.00  0.68           O  
ATOM    202  CB  CYS B  28     -17.019   5.212 -11.655  1.00  0.68           C  
ATOM    203  SG  CYS B  28     -18.787   4.913 -11.987  1.00  0.68           S  
ATOM    204  N   VAL B  29     -14.984   7.389  -9.863  1.00  0.65           N  
ATOM    205  CA  VAL B  29     -13.682   7.753  -9.325  1.00  0.65           C  
ATOM    206  C   VAL B  29     -13.407   7.085  -7.985  1.00  0.65           C  
ATOM    207  O   VAL B  29     -14.327   6.805  -7.220  1.00  0.65           O  
ATOM    208  CB  VAL B  29     -13.521   9.266  -9.103  1.00  0.65           C  
ATOM    209  CG1 VAL B  29     -13.713  10.025 -10.425  1.00  0.65           C  
ATOM    210  CG2 VAL B  29     -14.506   9.811  -8.047  1.00  0.65           C  
ATOM    211  N   ASN B  30     -12.122   6.858  -7.660  1.00  0.67           N  
ATOM    212  CA  ASN B  30     -11.614   6.561  -6.332  1.00  0.67           C  
ATOM    213  C   ASN B  30     -10.437   7.570  -6.132  1.00  0.67           C  
ATOM    214  O   ASN B  30      -9.822   7.954  -7.162  1.00  0.67           O  
ATOM    215  CB  ASN B  30     -11.202   5.067  -6.217  1.00  0.67           C  
ATOM    216  CG  ASN B  30     -10.810   4.729  -4.789  1.00  0.67           C  
ATOM    217  OD1 ASN B  30     -11.612   4.802  -3.854  1.00  0.67           O  
ATOM    218  ND2 ASN B  30      -9.536   4.328  -4.581  1.00  0.67           N  
ATOM    219  OXT ASN B  30     -10.178   8.067  -5.002  1.00  0.67           O  
TER     220      ASN B  30 
CONECT   22  144
CONECT   47  161
CONECT  144   22
CONECT  161   47
END
