# Supplementary material for: Computational modeling of cyclotides as antimicrobial agents against Neisseria gonorrhoeae PorB porin protein: integration of docking, immune, and molecular dynamics simulations
Source: Front Chem. 2024 Nov 25;12:1493165. doi: 10.3389/fchem.2024.1493165 (PMC11628957; doi:10.3389/fchem.2024.1493165)
Supplement: Supplementary file 1 [file DataSheet1.ZIP › PDBs/Cyclotides PDB/VIBE 16.pdb]

REMARK   BIOVIA PDB file
REMARK   Created:  2024-04-28T19:07:15Z
SSBOND   1 CYS A   14    CYS A   27                                     
SSBOND   2 CYS A    5    CYS A   19                                     
SSBOND   3 CYS A    9    CYS A   21                                     
ATOM      1  N   SER A   2      25.381  30.418  39.626  1.00  0.47           N1+
ATOM      2  CA  SER A   2      25.610  29.148  38.853  1.00  0.47           C  
ATOM      3  C   SER A   2      24.961  27.928  39.484  1.00  0.47           C  
ATOM      4  O   SER A   2      24.964  27.781  40.704  1.00  0.47           O  
ATOM      5  CB  SER A   2      27.131  28.867  38.656  1.00  0.47           C  
ATOM      6  OG  SER A   2      27.356  27.742  37.801  1.00  0.47           O  
ATOM      7  N   SER A   3      24.361  27.037  38.663  1.00  0.50           N  
ATOM      8  CA  SER A   3      23.625  25.837  39.057  1.00  0.50           C  
ATOM      9  C   SER A   3      24.529  24.684  39.454  1.00  0.50           C  
ATOM     10  O   SER A   3      24.566  23.643  38.804  1.00  0.50           O  
ATOM     11  CB  SER A   3      22.694  25.361  37.912  1.00  0.50           C  
ATOM     12  OG  SER A   3      21.783  26.405  37.564  1.00  0.50           O  
ATOM     13  N   THR A   4      25.294  24.844  40.549  1.00  0.72           N  
ATOM     14  CA  THR A   4      26.317  23.904  41.006  1.00  0.72           C  
ATOM     15  C   THR A   4      25.937  23.295  42.336  1.00  0.72           C  
ATOM     16  O   THR A   4      26.765  22.764  43.067  1.00  0.72           O  
ATOM     17  CB  THR A   4      27.698  24.538  41.139  1.00  0.72           C  
ATOM     18  OG1 THR A   4      27.679  25.734  41.909  1.00  0.72           O  
ATOM     19  CG2 THR A   4      28.180  24.934  39.740  1.00  0.72           C  
ATOM     20  N   CYS A   5      24.637  23.344  42.681  1.00  0.79           N  
ATOM     21  CA  CYS A   5      24.160  22.941  43.992  1.00  0.79           C  
ATOM     22  C   CYS A   5      23.602  21.534  44.025  1.00  0.79           C  
ATOM     23  O   CYS A   5      23.201  21.053  45.082  1.00  0.79           O  
ATOM     24  CB  CYS A   5      23.008  23.875  44.425  1.00  0.79           C  
ATOM     25  SG  CYS A   5      23.596  25.578  44.617  1.00  0.79           S  
ATOM     26  N   GLY A   6      23.531  20.849  42.858  1.00  0.71           N  
ATOM     27  CA  GLY A   6      22.931  19.519  42.734  1.00  0.71           C  
ATOM     28  C   GLY A   6      21.489  19.438  43.172  1.00  0.71           C  
ATOM     29  O   GLY A   6      21.041  18.432  43.711  1.00  0.71           O  
ATOM     30  N   LYS A   7      20.725  20.527  42.978  1.00  0.72           N  
ATOM     31  CA  LYS A   7      19.393  20.623  43.517  1.00  0.72           C  
ATOM     32  C   LYS A   7      18.506  21.441  42.596  1.00  0.72           C  
ATOM     33  O   LYS A   7      18.906  22.471  42.051  1.00  0.72           O  
ATOM     34  CB  LYS A   7      19.439  21.270  44.930  1.00  0.72           C  
ATOM     35  CG  LYS A   7      18.101  21.310  45.686  1.00  0.72           C  
ATOM     36  CD  LYS A   7      17.621  19.922  46.132  1.00  0.72           C  
ATOM     37  CE  LYS A   7      16.283  19.980  46.869  1.00  0.72           C  
ATOM     38  NZ  LYS A   7      15.876  18.616  47.268  1.00  0.72           N1+
ATOM     39  N   THR A   8      17.253  20.994  42.409  1.00  0.69           N  
ATOM     40  CA  THR A   8      16.207  21.740  41.736  1.00  0.69           C  
ATOM     41  C   THR A   8      15.262  22.307  42.773  1.00  0.69           C  
ATOM     42  O   THR A   8      15.164  21.815  43.902  1.00  0.69           O  
ATOM     43  CB  THR A   8      15.402  20.904  40.743  1.00  0.69           C  
ATOM     44  OG1 THR A   8      14.836  19.749  41.353  1.00  0.69           O  
ATOM     45  CG2 THR A   8      16.337  20.404  39.634  1.00  0.69           C  
ATOM     46  N   CYS A   9      14.535  23.375  42.414  1.00  0.68           N  
ATOM     47  CA  CYS A   9      13.618  24.058  43.302  1.00  0.68           C  
ATOM     48  C   CYS A   9      12.338  24.393  42.570  1.00  0.68           C  
ATOM     49  O   CYS A   9      11.917  25.542  42.490  1.00  0.68           O  
ATOM     50  CB  CYS A   9      14.225  25.338  43.929  1.00  0.68           C  
ATOM     51  SG  CYS A   9      14.941  26.506  42.731  1.00  0.68           S  
ATOM     52  N   PHE A  10      11.632  23.375  42.038  1.00  0.56           N  
ATOM     53  CA  PHE A  10      10.343  23.555  41.378  1.00  0.56           C  
ATOM     54  C   PHE A  10       9.299  24.200  42.299  1.00  0.56           C  
ATOM     55  O   PHE A  10       8.533  25.063  41.894  1.00  0.56           O  
ATOM     56  CB  PHE A  10       9.852  22.188  40.827  1.00  0.56           C  
ATOM     57  CG  PHE A  10       8.576  22.316  40.036  1.00  0.56           C  
ATOM     58  CD1 PHE A  10       7.342  21.986  40.622  1.00  0.56           C  
ATOM     59  CD2 PHE A  10       8.593  22.796  38.716  1.00  0.56           C  
ATOM     60  CE1 PHE A  10       6.149  22.122  39.902  1.00  0.56           C  
ATOM     61  CE2 PHE A  10       7.401  22.929  37.991  1.00  0.56           C  
ATOM     62  CZ  PHE A  10       6.179  22.589  38.583  1.00  0.56           C  
ATOM     63  N   GLY A  11       9.309  23.821  43.597  1.00  0.61           N  
ATOM     64  CA  GLY A  11       8.460  24.434  44.615  1.00  0.61           C  
ATOM     65  C   GLY A  11       8.930  25.783  45.119  1.00  0.61           C  
ATOM     66  O   GLY A  11       8.277  26.389  45.959  1.00  0.61           O  
ATOM     67  N   GLY A  12      10.083  26.289  44.631  1.00  0.63           N  
ATOM     68  CA  GLY A  12      10.549  27.648  44.892  1.00  0.63           C  
ATOM     69  C   GLY A  12      11.567  27.829  45.992  1.00  0.63           C  
ATOM     70  O   GLY A  12      12.029  28.941  46.227  1.00  0.63           O  
ATOM     71  N   ILE A  13      11.966  26.754  46.698  1.00  0.69           N  
ATOM     72  CA  ILE A  13      12.920  26.829  47.802  1.00  0.69           C  
ATOM     73  C   ILE A  13      14.001  25.769  47.618  1.00  0.69           C  
ATOM     74  O   ILE A  13      13.754  24.662  47.138  1.00  0.69           O  
ATOM     75  CB  ILE A  13      12.252  26.692  49.180  1.00  0.69           C  
ATOM     76  CG1 ILE A  13      11.227  27.832  49.401  1.00  0.69           C  
ATOM     77  CG2 ILE A  13      13.296  26.699  50.325  1.00  0.69           C  
ATOM     78  CD1 ILE A  13      10.367  27.649  50.657  1.00  0.69           C  
ATOM     79  N   CYS A  14      15.253  26.104  47.996  1.00  0.79           N  
ATOM     80  CA  CYS A  14      16.387  25.203  48.039  1.00  0.79           C  
ATOM     81  C   CYS A  14      16.737  24.915  49.483  1.00  0.79           C  
ATOM     82  O   CYS A  14      16.739  25.816  50.314  1.00  0.79           O  
ATOM     83  CB  CYS A  14      17.642  25.838  47.398  1.00  0.79           C  
ATOM     84  SG  CYS A  14      17.291  26.313  45.693  1.00  0.79           S  
ATOM     85  N   ASN A  15      17.059  23.644  49.807  1.00  0.72           N  
ATOM     86  CA  ASN A  15      17.420  23.250  51.162  1.00  0.72           C  
ATOM     87  C   ASN A  15      18.927  23.155  51.338  1.00  0.72           C  
ATOM     88  O   ASN A  15      19.419  23.005  52.451  1.00  0.72           O  
ATOM     89  CB  ASN A  15      16.861  21.838  51.486  1.00  0.72           C  
ATOM     90  CG  ASN A  15      15.354  21.908  51.686  1.00  0.72           C  
ATOM     91  OD1 ASN A  15      14.747  22.959  51.828  1.00  0.72           O  
ATOM     92  ND2 ASN A  15      14.703  20.719  51.714  1.00  0.72           N  
ATOM     93  N   THR A  16      19.707  23.238  50.242  1.00  0.77           N  
ATOM     94  CA  THR A  16      21.166  23.210  50.291  1.00  0.77           C  
ATOM     95  C   THR A  16      21.715  24.525  50.837  1.00  0.77           C  
ATOM     96  O   THR A  16      21.481  25.555  50.201  1.00  0.77           O  
ATOM     97  CB  THR A  16      21.806  22.964  48.927  1.00  0.77           C  
ATOM     98  OG1 THR A  16      21.348  21.730  48.390  1.00  0.77           O  
ATOM     99  CG2 THR A  16      23.338  22.878  49.028  1.00  0.77           C  
ATOM    100  N   PRO A  17      22.426  24.598  51.968  1.00  0.80           N  
ATOM    101  CA  PRO A  17      23.028  25.829  52.476  1.00  0.80           C  
ATOM    102  C   PRO A  17      23.913  26.582  51.498  1.00  0.80           C  
ATOM    103  O   PRO A  17      24.777  25.986  50.857  1.00  0.80           O  
ATOM    104  CB  PRO A  17      23.816  25.394  53.722  1.00  0.80           C  
ATOM    105  CG  PRO A  17      23.099  24.127  54.186  1.00  0.80           C  
ATOM    106  CD  PRO A  17      22.681  23.473  52.869  1.00  0.80           C  
ATOM    107  N   GLY A  18      23.717  27.909  51.369  1.00  0.82           N  
ATOM    108  CA  GLY A  18      24.480  28.746  50.450  1.00  0.82           C  
ATOM    109  C   GLY A  18      23.929  28.782  49.052  1.00  0.82           C  
ATOM    110  O   GLY A  18      24.462  29.485  48.200  1.00  0.82           O  
ATOM    111  N   CYS A  19      22.834  28.047  48.793  1.00  0.81           N  
ATOM    112  CA  CYS A  19      22.178  28.019  47.507  1.00  0.81           C  
ATOM    113  C   CYS A  19      20.815  28.658  47.603  1.00  0.81           C  
ATOM    114  O   CYS A  19      20.146  28.639  48.635  1.00  0.81           O  
ATOM    115  CB  CYS A  19      22.011  26.583  46.960  1.00  0.81           C  
ATOM    116  SG  CYS A  19      23.626  25.824  46.624  1.00  0.81           S  
ATOM    117  N   SER A  20      20.366  29.262  46.499  1.00  0.77           N  
ATOM    118  CA  SER A  20      19.113  29.979  46.442  1.00  0.77           C  
ATOM    119  C   SER A  20      18.396  29.583  45.178  1.00  0.77           C  
ATOM    120  O   SER A  20      18.987  28.996  44.274  1.00  0.77           O  
ATOM    121  CB  SER A  20      19.327  31.514  46.526  1.00  0.77           C  
ATOM    122  OG  SER A  20      20.105  32.010  45.435  1.00  0.77           O  
ATOM    123  N   CYS A  21      17.071  29.820  45.109  1.00  0.75           N  
ATOM    124  CA  CYS A  21      16.267  29.372  43.986  1.00  0.75           C  
ATOM    125  C   CYS A  21      16.247  30.436  42.922  1.00  0.75           C  
ATOM    126  O   CYS A  21      15.897  31.586  43.182  1.00  0.75           O  
ATOM    127  CB  CYS A  21      14.808  29.026  44.381  1.00  0.75           C  
ATOM    128  SG  CYS A  21      13.878  28.197  43.051  1.00  0.75           S  
ATOM    129  N   SER A  22      16.628  30.056  41.695  1.00  0.69           N  
ATOM    130  CA  SER A  22      16.854  31.004  40.633  1.00  0.69           C  
ATOM    131  C   SER A  22      16.357  30.406  39.348  1.00  0.69           C  
ATOM    132  O   SER A  22      16.009  29.226  39.263  1.00  0.69           O  
ATOM    133  CB  SER A  22      18.355  31.342  40.458  1.00  0.69           C  
ATOM    134  OG  SER A  22      18.871  31.982  41.624  1.00  0.69           O  
ATOM    135  N   SER A  23      16.259  31.225  38.288  1.00  0.47           N  
ATOM    136  CA  SER A  23      15.786  30.752  36.993  1.00  0.47           C  
ATOM    137  C   SER A  23      16.644  29.665  36.357  1.00  0.47           C  
ATOM    138  O   SER A  23      17.861  29.760  36.335  1.00  0.47           O  
ATOM    139  CB  SER A  23      15.675  31.854  35.919  1.00  0.47           C  
ATOM    140  OG  SER A  23      14.769  32.871  36.338  1.00  0.47           O  
ATOM    141  N   TRP A  24      16.090  28.591  35.771  1.00  0.29           N  
ATOM    142  CA  TRP A  24      14.689  28.223  35.684  1.00  0.29           C  
ATOM    143  C   TRP A  24      14.558  26.975  36.506  1.00  0.29           C  
ATOM    144  O   TRP A  24      15.338  26.057  36.328  1.00  0.29           O  
ATOM    145  CB  TRP A  24      14.192  27.999  34.235  1.00  0.29           C  
ATOM    146  CG  TRP A  24      14.357  29.211  33.357  1.00  0.29           C  
ATOM    147  CD1 TRP A  24      15.410  29.494  32.538  1.00  0.29           C  
ATOM    148  CD2 TRP A  24      13.418  30.299  33.192  1.00  0.29           C  
ATOM    149  NE1 TRP A  24      15.201  30.676  31.864  1.00  0.29           N  
ATOM    150  CE2 TRP A  24      13.972  31.173  32.254  1.00  0.29           C  
ATOM    151  CE3 TRP A  24      12.170  30.550  33.775  1.00  0.29           C  
ATOM    152  CZ2 TRP A  24      13.300  32.322  31.848  1.00  0.29           C  
ATOM    153  CZ3 TRP A  24      11.490  31.712  33.369  1.00  0.29           C  
ATOM    154  CH2 TRP A  24      12.043  32.580  32.420  1.00  0.29           C  
ATOM    155  N   PRO A  25      13.607  26.982  37.426  1.00  0.63           N  
ATOM    156  CA  PRO A  25      13.607  26.144  38.611  1.00  0.63           C  
ATOM    157  C   PRO A  25      14.861  25.519  39.238  1.00  0.63           C  
ATOM    158  O   PRO A  25      14.744  24.420  39.770  1.00  0.63           O  
ATOM    159  CB  PRO A  25      12.625  25.043  38.224  1.00  0.63           C  
ATOM    160  CG  PRO A  25      11.577  25.699  37.327  1.00  0.63           C  
ATOM    161  CD  PRO A  25      12.222  27.022  36.917  1.00  0.63           C  
ATOM    162  N   MET A  26      16.047  26.158  39.246  1.00  0.68           N  
ATOM    163  CA  MET A  26      17.278  25.483  39.644  1.00  0.68           C  
ATOM    164  C   MET A  26      17.925  26.223  40.785  1.00  0.68           C  
ATOM    165  O   MET A  26      17.968  27.450  40.836  1.00  0.68           O  
ATOM    166  CB  MET A  26      18.319  25.365  38.499  1.00  0.68           C  
ATOM    167  CG  MET A  26      17.917  24.361  37.402  1.00  0.68           C  
ATOM    168  SD  MET A  26      19.107  24.227  36.029  1.00  0.68           S  
ATOM    169  CE  MET A  26      18.778  25.854  35.281  1.00  0.68           C  
ATOM    170  N   CYS A  27      18.459  25.471  41.764  1.00  0.79           N  
ATOM    171  CA  CYS A  27      19.215  26.060  42.842  1.00  0.79           C  
ATOM    172  C   CYS A  27      20.586  26.497  42.382  1.00  0.79           C  
ATOM    173  O   CYS A  27      21.329  25.737  41.758  1.00  0.79           O  
ATOM    174  CB  CYS A  27      19.369  25.085  44.020  1.00  0.79           C  
ATOM    175  SG  CYS A  27      17.748  24.640  44.676  1.00  0.79           S  
ATOM    176  N   MET A  28      20.951  27.746  42.690  1.00  0.76           N  
ATOM    177  CA  MET A  28      22.193  28.333  42.265  1.00  0.76           C  
ATOM    178  C   MET A  28      22.974  28.831  43.451  1.00  0.76           C  
ATOM    179  O   MET A  28      22.424  29.166  44.497  1.00  0.76           O  
ATOM    180  CB  MET A  28      21.961  29.538  41.326  1.00  0.76           C  
ATOM    181  CG  MET A  28      21.478  29.160  39.918  1.00  0.76           C  
ATOM    182  SD  MET A  28      21.478  30.590  38.799  1.00  0.76           S  
ATOM    183  CE  MET A  28      20.723  29.682  37.431  1.00  0.76           C  
ATOM    184  N   LYS A  29      24.302  28.893  43.284  1.00  0.52           N  
ATOM    185  CA  LYS A  29      25.208  29.536  44.197  1.00  0.52           C  
ATOM    186  C   LYS A  29      25.987  30.558  43.395  1.00  0.52           C  
ATOM    187  O   LYS A  29      26.630  30.209  42.396  1.00  0.52           O  
ATOM    188  CB  LYS A  29      26.176  28.509  44.818  1.00  0.52           C  
ATOM    189  CG  LYS A  29      27.115  29.114  45.867  1.00  0.52           C  
ATOM    190  CD  LYS A  29      27.997  28.047  46.526  1.00  0.52           C  
ATOM    191  CE  LYS A  29      28.931  28.640  47.579  1.00  0.52           C  
ATOM    192  NZ  LYS A  29      29.763  27.571  48.171  1.00  0.52           N1+
ATOM    193  N   ASN A  30      25.901  31.836  43.811  1.00  0.48           N  
ATOM    194  CA  ASN A  30      26.478  32.991  43.142  1.00  0.48           C  
ATOM    195  C   ASN A  30      26.033  33.171  41.656  1.00  0.48           C  
ATOM    196  O   ASN A  30      25.062  32.493  41.211  1.00  0.48           O  
ATOM    197  CB  ASN A  30      28.020  33.036  43.284  1.00  0.48           C  
ATOM    198  CG  ASN A  30      28.419  32.960  44.750  1.00  0.48           C  
ATOM    199  OD1 ASN A  30      27.826  33.546  45.650  1.00  0.48           O  
ATOM    200  ND2 ASN A  30      29.510  32.202  45.028  1.00  0.48           N  
ATOM    201  OXT ASN A  30      26.669  33.985  40.937  1.00  0.48           O  
TER     202      ASN A  30 
CONECT   25  116
CONECT   51  128
CONECT   84  175
CONECT  116   25
CONECT  128   51
CONECT  175   84
END
