# Supplementary material for: Computational modeling of cyclotides as antimicrobial agents against Neisseria gonorrhoeae PorB porin protein: integration of docking, immune, and molecular dynamics simulations
Source: Front Chem. 2024 Nov 25;12:1493165. doi: 10.3389/fchem.2024.1493165 (PMC11628957; doi:10.3389/fchem.2024.1493165)
Supplement: Supplementary file 1 [file DataSheet1.ZIP › PDBs/Cyclotides PDB/VIBE 18.pdb]

REMARK   BIOVIA PDB file
REMARK   Created:  2024-04-28T19:11:13Z
SSBOND   1 CYS A   15    CYS A   27                                     
SSBOND   2 CYS A    6    CYS A   20                                     
SSBOND   3 CYS A   10    CYS A   22                                     
ATOM      1  N   ILE A   3      25.431  30.415  39.666  1.00  0.44           N1+
ATOM      2  CA  ILE A   3      25.608  29.130  38.873  1.00  0.44           C  
ATOM      3  C   ILE A   3      24.894  27.934  39.479  1.00  0.44           C  
ATOM      4  O   ILE A   3      24.831  27.808  40.695  1.00  0.44           O  
ATOM      5  CB  ILE A   3      27.103  28.819  38.690  1.00  0.44           C  
ATOM      6  CG1 ILE A   3      27.732  29.893  37.769  1.00  0.44           C  
ATOM      7  CG2 ILE A   3      27.387  27.391  38.127  1.00  0.44           C  
ATOM      8  CD1 ILE A   3      29.263  29.849  37.766  1.00  0.44           C  
ATOM      9  N   PHE A   4      24.318  27.027  38.654  1.00  0.42           N  
ATOM     10  CA  PHE A   4      23.647  25.795  39.055  1.00  0.42           C  
ATOM     11  C   PHE A   4      24.603  24.672  39.430  1.00  0.42           C  
ATOM     12  O   PHE A   4      24.695  23.650  38.748  1.00  0.42           O  
ATOM     13  CB  PHE A   4      22.692  25.338  37.909  1.00  0.42           C  
ATOM     14  CG  PHE A   4      21.636  26.376  37.607  1.00  0.42           C  
ATOM     15  CD1 PHE A   4      21.172  27.264  38.591  1.00  0.42           C  
ATOM     16  CD2 PHE A   4      21.054  26.449  36.328  1.00  0.42           C  
ATOM     17  CE1 PHE A   4      20.216  28.229  38.299  1.00  0.42           C  
ATOM     18  CE2 PHE A   4      20.056  27.394  36.042  1.00  0.42           C  
ATOM     19  CZ  PHE A   4      19.647  28.300  37.028  1.00  0.42           C  
ATOM     20  N   ASN A   5      25.345  24.823  40.540  1.00  0.64           N  
ATOM     21  CA  ASN A   5      26.332  23.867  41.002  1.00  0.64           C  
ATOM     22  C   ASN A   5      25.922  23.250  42.336  1.00  0.64           C  
ATOM     23  O   ASN A   5      26.742  22.699  43.057  1.00  0.64           O  
ATOM     24  CB  ASN A   5      27.751  24.515  41.078  1.00  0.64           C  
ATOM     25  CG  ASN A   5      27.829  25.663  42.089  1.00  0.64           C  
ATOM     26  OD1 ASN A   5      26.841  26.235  42.501  1.00  0.64           O  
ATOM     27  ND2 ASN A   5      29.082  26.009  42.491  1.00  0.64           N  
ATOM     28  N   CYS A   6      24.621  23.330  42.689  1.00  0.72           N  
ATOM     29  CA  CYS A   6      24.146  22.933  44.003  1.00  0.72           C  
ATOM     30  C   CYS A   6      23.616  21.517  44.030  1.00  0.72           C  
ATOM     31  O   CYS A   6      23.276  21.000  45.084  1.00  0.72           O  
ATOM     32  CB  CYS A   6      22.989  23.861  44.437  1.00  0.72           C  
ATOM     33  SG  CYS A   6      23.593  25.560  44.616  1.00  0.72           S  
ATOM     34  N   GLY A   7      23.524  20.853  42.850  1.00  0.67           N  
ATOM     35  CA  GLY A   7      22.931  19.521  42.723  1.00  0.67           C  
ATOM     36  C   GLY A   7      21.486  19.424  43.151  1.00  0.67           C  
ATOM     37  O   GLY A   7      21.047  18.385  43.625  1.00  0.67           O  
ATOM     38  N   GLU A   8      20.718  20.520  42.992  1.00  0.63           N  
ATOM     39  CA  GLU A   8      19.389  20.626  43.548  1.00  0.63           C  
ATOM     40  C   GLU A   8      18.504  21.430  42.609  1.00  0.63           C  
ATOM     41  O   GLU A   8      18.924  22.424  42.004  1.00  0.63           O  
ATOM     42  CB  GLU A   8      19.434  21.281  44.958  1.00  0.63           C  
ATOM     43  CG  GLU A   8      18.078  21.280  45.713  1.00  0.63           C  
ATOM     44  CD  GLU A   8      18.090  22.010  47.055  1.00  0.63           C  
ATOM     45  OE1 GLU A   8      17.118  21.818  47.829  1.00  0.63           O  
ATOM     46  OE2 GLU A   8      19.032  22.790  47.340  1.00  0.63           O  
ATOM     47  N   THR A   9      17.241  21.002  42.440  1.00  0.58           N  
ATOM     48  CA  THR A   9      16.204  21.734  41.733  1.00  0.58           C  
ATOM     49  C   THR A   9      15.246  22.298  42.755  1.00  0.58           C  
ATOM     50  O   THR A   9      15.104  21.782  43.862  1.00  0.58           O  
ATOM     51  CB  THR A   9      15.401  20.904  40.728  1.00  0.58           C  
ATOM     52  OG1 THR A   9      14.817  19.752  41.320  1.00  0.58           O  
ATOM     53  CG2 THR A   9      16.339  20.401  39.625  1.00  0.58           C  
ATOM     54  N   CYS A  10      14.541  23.380  42.409  1.00  0.58           N  
ATOM     55  CA  CYS A  10      13.632  24.058  43.308  1.00  0.58           C  
ATOM     56  C   CYS A  10      12.361  24.395  42.568  1.00  0.58           C  
ATOM     57  O   CYS A  10      11.960  25.549  42.448  1.00  0.58           O  
ATOM     58  CB  CYS A  10      14.242  25.334  43.943  1.00  0.58           C  
ATOM     59  SG  CYS A  10      14.978  26.498  42.747  1.00  0.58           S  
ATOM     60  N   VAL A  11      11.648  23.371  42.057  1.00  0.56           N  
ATOM     61  CA  VAL A  11      10.364  23.540  41.380  1.00  0.56           C  
ATOM     62  C   VAL A  11       9.309  24.206  42.273  1.00  0.56           C  
ATOM     63  O   VAL A  11       8.552  25.059  41.844  1.00  0.56           O  
ATOM     64  CB  VAL A  11       9.837  22.211  40.846  1.00  0.56           C  
ATOM     65  CG1 VAL A  11       8.433  22.368  40.211  1.00  0.56           C  
ATOM     66  CG2 VAL A  11      10.831  21.678  39.792  1.00  0.56           C  
ATOM     67  N   PHE A  12       9.309  23.840  43.578  1.00  0.53           N  
ATOM     68  CA  PHE A  12       8.476  24.424  44.617  1.00  0.53           C  
ATOM     69  C   PHE A  12       8.918  25.822  45.056  1.00  0.53           C  
ATOM     70  O   PHE A  12       8.207  26.491  45.797  1.00  0.53           O  
ATOM     71  CB  PHE A  12       8.446  23.497  45.864  1.00  0.53           C  
ATOM     72  CG  PHE A  12       7.676  22.244  45.558  1.00  0.53           C  
ATOM     73  CD1 PHE A  12       6.275  22.289  45.495  1.00  0.53           C  
ATOM     74  CD2 PHE A  12       8.324  21.014  45.367  1.00  0.53           C  
ATOM     75  CE1 PHE A  12       5.530  21.125  45.271  1.00  0.53           C  
ATOM     76  CE2 PHE A  12       7.584  19.847  45.138  1.00  0.53           C  
ATOM     77  CZ  PHE A  12       6.185  19.901  45.098  1.00  0.53           C  
ATOM     78  N   GLY A  13      10.102  26.306  44.608  1.00  0.55           N  
ATOM     79  CA  GLY A  13      10.559  27.666  44.873  1.00  0.55           C  
ATOM     80  C   GLY A  13      11.564  27.839  45.982  1.00  0.55           C  
ATOM     81  O   GLY A  13      12.028  28.946  46.229  1.00  0.55           O  
ATOM     82  N   THR A  14      11.955  26.762  46.683  1.00  0.62           N  
ATOM     83  CA  THR A  14      12.898  26.830  47.793  1.00  0.62           C  
ATOM     84  C   THR A  14      13.974  25.785  47.610  1.00  0.62           C  
ATOM     85  O   THR A  14      13.730  24.719  47.050  1.00  0.62           O  
ATOM     86  CB  THR A  14      12.251  26.653  49.167  1.00  0.62           C  
ATOM     87  OG1 THR A  14      11.426  25.500  49.235  1.00  0.62           O  
ATOM     88  CG2 THR A  14      11.331  27.848  49.449  1.00  0.62           C  
ATOM     89  N   CYS A  15      15.208  26.095  48.061  1.00  0.64           N  
ATOM     90  CA  CYS A  15      16.349  25.195  48.063  1.00  0.64           C  
ATOM     91  C   CYS A  15      16.695  24.905  49.498  1.00  0.64           C  
ATOM     92  O   CYS A  15      16.637  25.812  50.343  1.00  0.64           O  
ATOM     93  CB  CYS A  15      17.606  25.828  47.412  1.00  0.64           C  
ATOM     94  SG  CYS A  15      17.263  26.333  45.711  1.00  0.64           S  
ATOM     95  N   TYR A  16      17.048  23.656  49.821  1.00  0.57           N  
ATOM     96  CA  TYR A  16      17.417  23.233  51.153  1.00  0.57           C  
ATOM     97  C   TYR A  16      18.924  23.156  51.300  1.00  0.57           C  
ATOM     98  O   TYR A  16      19.420  23.109  52.426  1.00  0.57           O  
ATOM     99  CB  TYR A  16      16.870  21.821  51.475  1.00  0.57           C  
ATOM    100  CG  TYR A  16      15.374  21.836  51.526  1.00  0.57           C  
ATOM    101  CD1 TYR A  16      14.705  22.405  52.620  1.00  0.57           C  
ATOM    102  CD2 TYR A  16      14.625  21.275  50.483  1.00  0.57           C  
ATOM    103  CE1 TYR A  16      13.304  22.402  52.675  1.00  0.57           C  
ATOM    104  CE2 TYR A  16      13.225  21.266  50.538  1.00  0.57           C  
ATOM    105  CZ  TYR A  16      12.566  21.829  51.637  1.00  0.57           C  
ATOM    106  OH  TYR A  16      11.160  21.822  51.705  1.00  0.57           O  
ATOM    107  N   THR A  17      19.711  23.167  50.197  1.00  0.67           N  
ATOM    108  CA  THR A  17      21.177  23.190  50.287  1.00  0.67           C  
ATOM    109  C   THR A  17      21.710  24.520  50.839  1.00  0.67           C  
ATOM    110  O   THR A  17      21.486  25.563  50.220  1.00  0.67           O  
ATOM    111  CB  THR A  17      21.889  22.884  48.972  1.00  0.67           C  
ATOM    112  OG1 THR A  17      21.656  21.537  48.598  1.00  0.67           O  
ATOM    113  CG2 THR A  17      23.421  22.966  49.064  1.00  0.67           C  
ATOM    114  N   PRO A  18      22.424  24.595  51.973  1.00  0.71           N  
ATOM    115  CA  PRO A  18      23.032  25.824  52.479  1.00  0.71           C  
ATOM    116  C   PRO A  18      23.926  26.584  51.512  1.00  0.71           C  
ATOM    117  O   PRO A  18      24.814  25.999  50.891  1.00  0.71           O  
ATOM    118  CB  PRO A  18      23.818  25.392  53.730  1.00  0.71           C  
ATOM    119  CG  PRO A  18      23.102  24.121  54.190  1.00  0.71           C  
ATOM    120  CD  PRO A  18      22.679  23.472  52.871  1.00  0.71           C  
ATOM    121  N   GLY A  19      23.724  27.909  51.376  1.00  0.79           N  
ATOM    122  CA  GLY A  19      24.481  28.748  50.454  1.00  0.79           C  
ATOM    123  C   GLY A  19      23.918  28.782  49.062  1.00  0.79           C  
ATOM    124  O   GLY A  19      24.440  29.500  48.219  1.00  0.79           O  
ATOM    125  N   CYS A  20      22.828  28.034  48.799  1.00  0.75           N  
ATOM    126  CA  CYS A  20      22.169  28.007  47.514  1.00  0.75           C  
ATOM    127  C   CYS A  20      20.817  28.672  47.602  1.00  0.75           C  
ATOM    128  O   CYS A  20      20.167  28.701  48.649  1.00  0.75           O  
ATOM    129  CB  CYS A  20      22.005  26.569  46.963  1.00  0.75           C  
ATOM    130  SG  CYS A  20      23.629  25.829  46.620  1.00  0.75           S  
ATOM    131  N   SER A  21      20.361  29.264  46.492  1.00  0.72           N  
ATOM    132  CA  SER A  21      19.105  29.980  46.429  1.00  0.72           C  
ATOM    133  C   SER A  21      18.392  29.608  45.154  1.00  0.72           C  
ATOM    134  O   SER A  21      18.982  29.046  44.233  1.00  0.72           O  
ATOM    135  CB  SER A  21      19.312  31.521  46.533  1.00  0.72           C  
ATOM    136  OG  SER A  21      20.017  32.049  45.407  1.00  0.72           O  
ATOM    137  N   CYS A  22      17.071  29.849  45.070  1.00  0.66           N  
ATOM    138  CA  CYS A  22      16.296  29.401  43.931  1.00  0.66           C  
ATOM    139  C   CYS A  22      16.274  30.421  42.813  1.00  0.66           C  
ATOM    140  O   CYS A  22      15.597  31.452  42.900  1.00  0.66           O  
ATOM    141  CB  CYS A  22      14.833  29.058  44.324  1.00  0.66           C  
ATOM    142  SG  CYS A  22      13.919  28.208  42.998  1.00  0.66           S  
ATOM    143  N   VAL A  23      16.950  30.134  41.692  1.00  0.62           N  
ATOM    144  CA  VAL A  23      16.716  30.820  40.437  1.00  0.62           C  
ATOM    145  C   VAL A  23      15.807  29.873  39.705  1.00  0.62           C  
ATOM    146  O   VAL A  23      16.251  28.875  39.142  1.00  0.62           O  
ATOM    147  CB  VAL A  23      17.995  31.015  39.644  1.00  0.62           C  
ATOM    148  CG1 VAL A  23      17.757  31.576  38.222  1.00  0.62           C  
ATOM    149  CG2 VAL A  23      18.942  31.928  40.441  1.00  0.62           C  
ATOM    150  N   TYR A  24      14.487  30.111  39.765  1.00  0.55           N  
ATOM    151  CA  TYR A  24      13.492  29.128  39.363  1.00  0.55           C  
ATOM    152  C   TYR A  24      13.697  28.505  37.960  1.00  0.55           C  
ATOM    153  O   TYR A  24      13.817  29.198  36.953  1.00  0.55           O  
ATOM    154  CB  TYR A  24      12.049  29.682  39.599  1.00  0.55           C  
ATOM    155  CG  TYR A  24      10.961  28.786  39.048  1.00  0.55           C  
ATOM    156  CD1 TYR A  24      10.386  29.101  37.806  1.00  0.55           C  
ATOM    157  CD2 TYR A  24      10.562  27.602  39.694  1.00  0.55           C  
ATOM    158  CE1 TYR A  24       9.432  28.260  37.221  1.00  0.55           C  
ATOM    159  CE2 TYR A  24       9.612  26.755  39.099  1.00  0.55           C  
ATOM    160  CZ  TYR A  24       9.044  27.087  37.868  1.00  0.55           C  
ATOM    161  OH  TYR A  24       8.087  26.243  37.272  1.00  0.55           O  
ATOM    162  N   GLY A  25      13.758  27.165  37.803  1.00  0.60           N  
ATOM    163  CA  GLY A  25      13.560  26.081  38.769  1.00  0.60           C  
ATOM    164  C   GLY A  25      14.801  25.416  39.301  1.00  0.60           C  
ATOM    165  O   GLY A  25      14.711  24.292  39.794  1.00  0.60           O  
ATOM    166  N   ALA A  26      15.989  26.040  39.220  1.00  0.66           N  
ATOM    167  CA  ALA A  26      17.230  25.422  39.649  1.00  0.66           C  
ATOM    168  C   ALA A  26      17.913  26.187  40.778  1.00  0.66           C  
ATOM    169  O   ALA A  26      17.974  27.414  40.823  1.00  0.66           O  
ATOM    170  CB  ALA A  26      18.205  25.281  38.469  1.00  0.66           C  
ATOM    171  N   CYS A  27      18.456  25.455  41.765  1.00  0.70           N  
ATOM    172  CA  CYS A  27      19.211  26.056  42.844  1.00  0.70           C  
ATOM    173  C   CYS A  27      20.580  26.512  42.397  1.00  0.70           C  
ATOM    174  O   CYS A  27      21.321  25.774  41.738  1.00  0.70           O  
ATOM    175  CB  CYS A  27      19.354  25.085  44.027  1.00  0.70           C  
ATOM    176  SG  CYS A  27      17.713  24.675  44.654  1.00  0.70           S  
ATOM    177  N   SER A  28      20.956  27.750  42.735  1.00  0.68           N  
ATOM    178  CA  SER A  28      22.204  28.346  42.328  1.00  0.68           C  
ATOM    179  C   SER A  28      23.005  28.799  43.509  1.00  0.68           C  
ATOM    180  O   SER A  28      22.468  29.072  44.583  1.00  0.68           O  
ATOM    181  CB  SER A  28      22.009  29.571  41.392  1.00  0.68           C  
ATOM    182  OG  SER A  28      21.341  30.645  42.048  1.00  0.68           O  
ATOM    183  N   LYS A  29      24.323  28.888  43.326  1.00  0.41           N  
ATOM    184  CA  LYS A  29      25.221  29.560  44.216  1.00  0.41           C  
ATOM    185  C   LYS A  29      25.968  30.559  43.361  1.00  0.41           C  
ATOM    186  O   LYS A  29      26.506  30.180  42.306  1.00  0.41           O  
ATOM    187  CB  LYS A  29      26.186  28.537  44.837  1.00  0.41           C  
ATOM    188  CG  LYS A  29      27.119  29.138  45.883  1.00  0.41           C  
ATOM    189  CD  LYS A  29      27.997  28.064  46.527  1.00  0.41           C  
ATOM    190  CE  LYS A  29      28.933  28.676  47.563  1.00  0.41           C  
ATOM    191  NZ  LYS A  29      29.769  27.614  48.155  1.00  0.41           N1+
ATOM    192  N   ASP A  30      25.935  31.840  43.770  1.00  0.44           N  
ATOM    193  CA  ASP A  30      26.500  32.982  43.086  1.00  0.44           C  
ATOM    194  C   ASP A  30      25.984  33.179  41.612  1.00  0.44           C  
ATOM    195  O   ASP A  30      24.980  32.527  41.203  1.00  0.44           O  
ATOM    196  CB  ASP A  30      28.047  33.026  43.298  1.00  0.44           C  
ATOM    197  CG  ASP A  30      28.412  33.082  44.782  1.00  0.44           C  
ATOM    198  OD1 ASP A  30      27.841  33.939  45.505  1.00  0.44           O  
ATOM    199  OD2 ASP A  30      29.262  32.257  45.220  1.00  0.44           O  
ATOM    200  OXT ASP A  30      26.573  34.005  40.867  1.00  0.44           O  
TER     201      ASP A  30 
CONECT   33  130
CONECT   59  142
CONECT   94  176
CONECT  130   33
CONECT  142   59
CONECT  176   94
END
