# Supplementary material for: Computational modeling of cyclotides as antimicrobial agents against Neisseria gonorrhoeae PorB porin protein: integration of docking, immune, and molecular dynamics simulations
Source: Front Chem. 2024 Nov 25;12:1493165. doi: 10.3389/fchem.2024.1493165 (PMC11628957; doi:10.3389/fchem.2024.1493165)
Supplement: Supplementary file 1 [file DataSheet1.ZIP › PDBs/Cyclotides PDB/VIBE 19.pdb]

REMARK   BIOVIA PDB file
REMARK   Created:  2024-04-28T19:17:49Z
SSBOND   1 CYS A   15    CYS A   28                                     
SSBOND   2 CYS A    6    CYS A   20                                     
ATOM      1  N   ARG A   3      14.185   6.326   3.389  1.00  0.39           N1+
ATOM      2  CA  ARG A   3      14.616   5.070   2.679  1.00  0.39           C  
ATOM      3  C   ARG A   3      13.847   3.834   3.115  1.00  0.39           C  
ATOM      4  O   ARG A   3      13.632   3.648   4.311  1.00  0.39           O  
ATOM      5  CB  ARG A   3      16.121   4.840   2.953  1.00  0.39           C  
ATOM      6  CG  ARG A   3      17.040   5.899   2.322  1.00  0.39           C  
ATOM      7  CD  ARG A   3      18.496   5.626   2.688  1.00  0.39           C  
ATOM      8  NE  ARG A   3      19.326   6.685   2.037  1.00  0.39           N  
ATOM      9  CZ  ARG A   3      20.645   6.799   2.235  1.00  0.39           C  
ATOM     10  NH1 ARG A   3      21.291   5.955   3.033  1.00  0.39           N  
ATOM     11  NH2 ARG A   3      21.331   7.768   1.635  1.00  0.39           N  
ATOM     12  N   ALA A   4      13.401   2.967   2.175  1.00  0.42           N  
ATOM     13  CA  ALA A   4      12.605   1.777   2.426  1.00  0.42           C  
ATOM     14  C   ALA A   4      13.450   0.590   2.913  1.00  0.42           C  
ATOM     15  O   ALA A   4      13.538  -0.447   2.261  1.00  0.42           O  
ATOM     16  CB  ALA A   4      11.886   1.412   1.106  1.00  0.42           C  
ATOM     17  N   VAL A   5      14.121   0.730   4.071  1.00  0.61           N  
ATOM     18  CA  VAL A   5      15.132  -0.198   4.557  1.00  0.61           C  
ATOM     19  C   VAL A   5      14.707  -0.803   5.881  1.00  0.61           C  
ATOM     20  O   VAL A   5      15.507  -1.337   6.637  1.00  0.61           O  
ATOM     21  CB  VAL A   5      16.498   0.477   4.689  1.00  0.61           C  
ATOM     22  CG1 VAL A   5      16.981   0.897   3.284  1.00  0.61           C  
ATOM     23  CG2 VAL A   5      16.457   1.678   5.657  1.00  0.61           C  
ATOM     24  N   CYS A   6      13.396  -0.742   6.195  1.00  0.67           N  
ATOM     25  CA  CYS A   6      12.888  -1.189   7.480  1.00  0.67           C  
ATOM     26  C   CYS A   6      12.415  -2.627   7.449  1.00  0.67           C  
ATOM     27  O   CYS A   6      12.091  -3.192   8.483  1.00  0.67           O  
ATOM     28  CB  CYS A   6      11.677  -0.325   7.904  1.00  0.67           C  
ATOM     29  SG  CYS A   6      12.162   1.415   8.076  1.00  0.67           S  
ATOM     30  N   GLY A   7      12.353  -3.254   6.245  1.00  0.64           N  
ATOM     31  CA  GLY A   7      11.812  -4.603   6.067  1.00  0.64           C  
ATOM     32  C   GLY A   7      10.367  -4.763   6.472  1.00  0.64           C  
ATOM     33  O   GLY A   7       9.952  -5.817   6.920  1.00  0.64           O  
ATOM     34  N   GLU A   8       9.578  -3.684   6.314  1.00  0.60           N  
ATOM     35  CA  GLU A   8       8.251  -3.593   6.869  1.00  0.60           C  
ATOM     36  C   GLU A   8       7.379  -2.784   5.920  1.00  0.60           C  
ATOM     37  O   GLU A   8       7.804  -1.781   5.337  1.00  0.60           O  
ATOM     38  CB  GLU A   8       8.294  -2.954   8.286  1.00  0.60           C  
ATOM     39  CG  GLU A   8       6.927  -2.950   9.015  1.00  0.60           C  
ATOM     40  CD  GLU A   8       6.912  -2.215  10.354  1.00  0.60           C  
ATOM     41  OE1 GLU A   8       5.951  -2.450  11.129  1.00  0.60           O  
ATOM     42  OE2 GLU A   8       7.812  -1.385  10.631  1.00  0.60           O  
ATOM     43  N   THR A   9       6.127  -3.231   5.717  1.00  0.57           N  
ATOM     44  CA  THR A   9       5.080  -2.507   5.015  1.00  0.57           C  
ATOM     45  C   THR A   9       4.092  -2.002   6.034  1.00  0.57           C  
ATOM     46  O   THR A   9       3.997  -2.511   7.146  1.00  0.57           O  
ATOM     47  CB  THR A   9       4.302  -3.331   3.987  1.00  0.57           C  
ATOM     48  OG1 THR A   9       3.678  -4.476   4.548  1.00  0.57           O  
ATOM     49  CG2 THR A   9       5.263  -3.878   2.934  1.00  0.57           C  
ATOM     50  N   CYS A  10       3.312  -0.973   5.681  1.00  0.55           N  
ATOM     51  CA  CYS A  10       2.406  -0.348   6.618  1.00  0.55           C  
ATOM     52  C   CYS A  10       1.102  -0.014   5.942  1.00  0.55           C  
ATOM     53  O   CYS A  10       0.647   1.123   5.982  1.00  0.55           O  
ATOM     54  CB  CYS A  10       3.007   0.941   7.222  1.00  0.55           C  
ATOM     55  SG  CYS A  10       3.739   2.060   5.991  1.00  0.55           S  
ATOM     56  N   PHE A  11       0.424  -1.017   5.344  1.00  0.53           N  
ATOM     57  CA  PHE A  11      -0.861  -0.847   4.674  1.00  0.53           C  
ATOM     58  C   PHE A  11      -1.932  -0.240   5.600  1.00  0.53           C  
ATOM     59  O   PHE A  11      -2.769   0.561   5.219  1.00  0.53           O  
ATOM     60  CB  PHE A  11      -1.315  -2.242   4.152  1.00  0.53           C  
ATOM     61  CG  PHE A  11      -2.639  -2.186   3.432  1.00  0.53           C  
ATOM     62  CD1 PHE A  11      -3.830  -2.544   4.089  1.00  0.53           C  
ATOM     63  CD2 PHE A  11      -2.712  -1.699   2.120  1.00  0.53           C  
ATOM     64  CE1 PHE A  11      -5.066  -2.428   3.441  1.00  0.53           C  
ATOM     65  CE2 PHE A  11      -3.944  -1.592   1.466  1.00  0.53           C  
ATOM     66  CZ  PHE A  11      -5.122  -1.960   2.124  1.00  0.53           C  
ATOM     67  N   THR A  12      -1.880  -0.618   6.893  1.00  0.53           N  
ATOM     68  CA  THR A  12      -2.746  -0.121   7.951  1.00  0.53           C  
ATOM     69  C   THR A  12      -2.383   1.280   8.426  1.00  0.53           C  
ATOM     70  O   THR A  12      -3.132   1.892   9.183  1.00  0.53           O  
ATOM     71  CB  THR A  12      -2.732  -1.055   9.157  1.00  0.53           C  
ATOM     72  OG1 THR A  12      -1.409  -1.293   9.616  1.00  0.53           O  
ATOM     73  CG2 THR A  12      -3.286  -2.423   8.732  1.00  0.53           C  
ATOM     74  N   GLY A  13      -1.223   1.831   7.999  1.00  0.53           N  
ATOM     75  CA  GLY A  13      -0.806   3.195   8.297  1.00  0.53           C  
ATOM     76  C   GLY A  13       0.159   3.362   9.439  1.00  0.53           C  
ATOM     77  O   GLY A  13       0.549   4.479   9.747  1.00  0.53           O  
ATOM     78  N   ILE A  14       0.583   2.280  10.115  1.00  0.60           N  
ATOM     79  CA  ILE A  14       1.502   2.352  11.247  1.00  0.60           C  
ATOM     80  C   ILE A  14       2.639   1.376  10.993  1.00  0.60           C  
ATOM     81  O   ILE A  14       2.421   0.303  10.435  1.00  0.60           O  
ATOM     82  CB  ILE A  14       0.800   2.055  12.580  1.00  0.60           C  
ATOM     83  CG1 ILE A  14      -0.320   3.098  12.837  1.00  0.60           C  
ATOM     84  CG2 ILE A  14       1.806   2.039  13.761  1.00  0.60           C  
ATOM     85  CD1 ILE A  14      -1.224   2.758  14.028  1.00  0.60           C  
ATOM     86  N   CYS A  15       3.879   1.751  11.379  1.00  0.58           N  
ATOM     87  CA  CYS A  15       5.060   0.904  11.371  1.00  0.58           C  
ATOM     88  C   CYS A  15       5.419   0.616  12.807  1.00  0.58           C  
ATOM     89  O   CYS A  15       5.243   1.481  13.673  1.00  0.58           O  
ATOM     90  CB  CYS A  15       6.286   1.604  10.731  1.00  0.58           C  
ATOM     91  SG  CYS A  15       5.931   2.064   9.023  1.00  0.58           S  
ATOM     92  N   TYR A  16       5.906  -0.596  13.097  1.00  0.60           N  
ATOM     93  CA  TYR A  16       6.298  -1.029  14.419  1.00  0.60           C  
ATOM     94  C   TYR A  16       7.802  -1.123  14.562  1.00  0.60           C  
ATOM     95  O   TYR A  16       8.305  -1.203  15.685  1.00  0.60           O  
ATOM     96  CB  TYR A  16       5.750  -2.445  14.707  1.00  0.60           C  
ATOM     97  CG  TYR A  16       4.253  -2.432  14.712  1.00  0.60           C  
ATOM     98  CD1 TYR A  16       3.551  -1.810  15.756  1.00  0.60           C  
ATOM     99  CD2 TYR A  16       3.534  -3.036  13.672  1.00  0.60           C  
ATOM    100  CE1 TYR A  16       2.150  -1.808  15.767  1.00  0.60           C  
ATOM    101  CE2 TYR A  16       2.133  -3.042  13.686  1.00  0.60           C  
ATOM    102  CZ  TYR A  16       1.442  -2.429  14.737  1.00  0.60           C  
ATOM    103  OH  TYR A  16       0.035  -2.440  14.763  1.00  0.60           O  
ATOM    104  N   THR A  17       8.591  -1.099  13.462  1.00  0.61           N  
ATOM    105  CA  THR A  17      10.054  -1.091  13.575  1.00  0.61           C  
ATOM    106  C   THR A  17      10.547   0.200  14.233  1.00  0.61           C  
ATOM    107  O   THR A  17      10.197   1.278  13.745  1.00  0.61           O  
ATOM    108  CB  THR A  17      10.785  -1.320  12.252  1.00  0.61           C  
ATOM    109  OG1 THR A  17      10.521  -2.634  11.794  1.00  0.61           O  
ATOM    110  CG2 THR A  17      12.317  -1.287  12.365  1.00  0.61           C  
ATOM    111  N   PRO A  18      11.339   0.207  15.327  1.00  0.58           N  
ATOM    112  CA  PRO A  18      11.974   1.406  15.874  1.00  0.58           C  
ATOM    113  C   PRO A  18      12.658   2.231  14.807  1.00  0.58           C  
ATOM    114  O   PRO A  18      13.377   1.643  14.016  1.00  0.58           O  
ATOM    115  CB  PRO A  18      13.013   0.877  16.885  1.00  0.58           C  
ATOM    116  CG  PRO A  18      12.452  -0.481  17.310  1.00  0.58           C  
ATOM    117  CD  PRO A  18      11.782  -0.990  16.032  1.00  0.58           C  
ATOM    118  N   ILE A  19      12.416   3.565  14.777  1.00  0.61           N  
ATOM    119  CA  ILE A  19      13.074   4.529  13.896  1.00  0.61           C  
ATOM    120  C   ILE A  19      12.280   4.704  12.595  1.00  0.61           C  
ATOM    121  O   ILE A  19      12.404   5.705  11.895  1.00  0.61           O  
ATOM    122  CB  ILE A  19      14.598   4.311  13.754  1.00  0.61           C  
ATOM    123  CG1 ILE A  19      15.315   4.385  15.126  1.00  0.61           C  
ATOM    124  CG2 ILE A  19      15.255   5.249  12.726  1.00  0.61           C  
ATOM    125  CD1 ILE A  19      16.689   3.705  15.085  1.00  0.61           C  
ATOM    126  N   CYS A  20      11.355   3.776  12.276  1.00  0.62           N  
ATOM    127  CA  CYS A  20      10.647   3.765  11.018  1.00  0.62           C  
ATOM    128  C   CYS A  20       9.281   4.395  11.129  1.00  0.62           C  
ATOM    129  O   CYS A  20       8.585   4.298  12.143  1.00  0.62           O  
ATOM    130  CB  CYS A  20      10.540   2.333  10.448  1.00  0.62           C  
ATOM    131  SG  CYS A  20      12.200   1.691  10.079  1.00  0.62           S  
ATOM    132  N   VAL A  21       8.861   5.082  10.060  1.00  0.61           N  
ATOM    133  CA  VAL A  21       7.578   5.741   9.988  1.00  0.61           C  
ATOM    134  C   VAL A  21       6.935   5.329   8.696  1.00  0.61           C  
ATOM    135  O   VAL A  21       7.574   4.770   7.803  1.00  0.61           O  
ATOM    136  CB  VAL A  21       7.640   7.270  10.081  1.00  0.61           C  
ATOM    137  CG1 VAL A  21       8.245   7.678  11.444  1.00  0.61           C  
ATOM    138  CG2 VAL A  21       8.440   7.876   8.904  1.00  0.61           C  
ATOM    139  N   CYS A  22       5.616   5.552   8.598  1.00  0.56           N  
ATOM    140  CA  CYS A  22       4.798   5.155   7.480  1.00  0.56           C  
ATOM    141  C   CYS A  22       4.908   6.112   6.313  1.00  0.56           C  
ATOM    142  O   CYS A  22       5.390   7.233   6.440  1.00  0.56           O  
ATOM    143  CB  CYS A  22       3.319   4.967   7.931  1.00  0.56           C  
ATOM    144  SG  CYS A  22       2.468   6.476   8.497  1.00  0.56           S  
ATOM    145  N   GLY A  23       4.467   5.696   5.110  1.00  0.49           N  
ATOM    146  CA  GLY A  23       4.440   6.652   4.022  1.00  0.49           C  
ATOM    147  C   GLY A  23       3.369   6.363   3.023  1.00  0.49           C  
ATOM    148  O   GLY A  23       2.654   5.386   3.103  1.00  0.49           O  
ATOM    149  N   LYS A  24       3.302   7.264   2.019  1.00  0.35           N  
ATOM    150  CA  LYS A  24       2.279   7.356   0.989  1.00  0.35           C  
ATOM    151  C   LYS A  24       2.163   6.175   0.043  1.00  0.35           C  
ATOM    152  O   LYS A  24       1.098   5.913  -0.489  1.00  0.35           O  
ATOM    153  CB  LYS A  24       2.543   8.626   0.139  1.00  0.35           C  
ATOM    154  CG  LYS A  24       2.354   9.928   0.933  1.00  0.35           C  
ATOM    155  CD  LYS A  24       2.628  11.174   0.074  1.00  0.35           C  
ATOM    156  CE  LYS A  24       2.411  12.490   0.832  1.00  0.35           C  
ATOM    157  NZ  LYS A  24       2.733  13.645  -0.038  1.00  0.35           N1+
ATOM    158  N   TRP A  25       3.285   5.465  -0.185  1.00  0.24           N  
ATOM    159  CA  TRP A  25       3.361   4.294  -1.036  1.00  0.24           C  
ATOM    160  C   TRP A  25       3.302   2.996  -0.230  1.00  0.24           C  
ATOM    161  O   TRP A  25       3.831   1.988  -0.672  1.00  0.24           O  
ATOM    162  CB  TRP A  25       4.694   4.290  -1.839  1.00  0.24           C  
ATOM    163  CG  TRP A  25       4.853   5.450  -2.793  1.00  0.24           C  
ATOM    164  CD1 TRP A  25       5.634   6.565  -2.684  1.00  0.24           C  
ATOM    165  CD2 TRP A  25       4.148   5.579  -4.044  1.00  0.24           C  
ATOM    166  NE1 TRP A  25       5.505   7.365  -3.802  1.00  0.24           N  
ATOM    167  CE2 TRP A  25       4.581   6.765  -4.639  1.00  0.24           C  
ATOM    168  CE3 TRP A  25       3.191   4.763  -4.652  1.00  0.24           C  
ATOM    169  CZ2 TRP A  25       4.079   7.175  -5.872  1.00  0.24           C  
ATOM    170  CZ3 TRP A  25       2.677   5.178  -5.891  1.00  0.24           C  
ATOM    171  CH2 TRP A  25       3.116   6.362  -6.494  1.00  0.24           C  
ATOM    172  N   ASP A  26       2.736   3.024   1.002  1.00  0.58           N  
ATOM    173  CA  ASP A  26       2.390   1.834   1.776  1.00  0.58           C  
ATOM    174  C   ASP A  26       3.576   1.146   2.452  1.00  0.58           C  
ATOM    175  O   ASP A  26       3.537  -0.032   2.830  1.00  0.58           O  
ATOM    176  CB  ASP A  26       1.496   0.822   1.006  1.00  0.58           C  
ATOM    177  CG  ASP A  26       0.204   1.487   0.583  1.00  0.58           C  
ATOM    178  OD1 ASP A  26      -0.408   2.134   1.469  1.00  0.58           O  
ATOM    179  OD2 ASP A  26      -0.198   1.323  -0.595  1.00  0.58           O  
ATOM    180  N   LEU A  27       4.682   1.882   2.665  1.00  0.58           N  
ATOM    181  CA  LEU A  27       5.963   1.305   3.015  1.00  0.58           C  
ATOM    182  C   LEU A  27       6.616   2.056   4.133  1.00  0.58           C  
ATOM    183  O   LEU A  27       6.649   3.297   4.129  1.00  0.58           O  
ATOM    184  CB  LEU A  27       6.951   1.326   1.816  1.00  0.58           C  
ATOM    185  CG  LEU A  27       6.525   0.418   0.649  1.00  0.58           C  
ATOM    186  CD1 LEU A  27       7.233   0.755  -0.673  1.00  0.58           C  
ATOM    187  CD2 LEU A  27       6.759  -1.038   1.055  1.00  0.58           C  
ATOM    188  N   CYS A  28       7.164   1.332   5.124  1.00  0.64           N  
ATOM    189  CA  CYS A  28       7.911   1.903   6.215  1.00  0.64           C  
ATOM    190  C   CYS A  28       9.252   2.404   5.756  1.00  0.64           C  
ATOM    191  O   CYS A  28       9.980   1.736   5.013  1.00  0.64           O  
ATOM    192  CB  CYS A  28       8.091   0.902   7.368  1.00  0.64           C  
ATOM    193  SG  CYS A  28       6.471   0.419   7.992  1.00  0.64           S  
ATOM    194  N   ARG A  29       9.613   3.617   6.176  1.00  0.55           N  
ATOM    195  CA  ARG A  29      10.852   4.220   5.787  1.00  0.55           C  
ATOM    196  C   ARG A  29      11.560   4.762   6.994  1.00  0.55           C  
ATOM    197  O   ARG A  29      10.949   5.141   7.991  1.00  0.55           O  
ATOM    198  CB  ARG A  29      10.640   5.388   4.796  1.00  0.55           C  
ATOM    199  CG  ARG A  29      10.014   4.976   3.449  1.00  0.55           C  
ATOM    200  CD  ARG A  29       9.917   6.166   2.495  1.00  0.55           C  
ATOM    201  NE  ARG A  29       9.324   5.677   1.207  1.00  0.55           N  
ATOM    202  CZ  ARG A  29       9.163   6.457   0.128  1.00  0.55           C  
ATOM    203  NH1 ARG A  29       9.556   7.727   0.135  1.00  0.55           N  
ATOM    204  NH2 ARG A  29       8.604   5.967  -0.977  1.00  0.55           N  
ATOM    205  N   MET A  30      12.892   4.813   6.882  1.00  0.45           N  
ATOM    206  CA  MET A  30      13.790   5.421   7.818  1.00  0.45           C  
ATOM    207  C   MET A  30      14.563   6.453   7.035  1.00  0.45           C  
ATOM    208  O   MET A  30      15.209   6.108   6.032  1.00  0.45           O  
ATOM    209  CB  MET A  30      14.764   4.356   8.363  1.00  0.45           C  
ATOM    210  CG  MET A  30      15.873   4.926   9.260  1.00  0.45           C  
ATOM    211  SD  MET A  30      16.820   3.654  10.157  1.00  0.45           S  
ATOM    212  CE  MET A  30      17.811   3.124   8.740  1.00  0.45           C  
ATOM    213  N   ASN A  31      14.467   7.728   7.450  1.00  0.47           N  
ATOM    214  CA  ASN A  31      15.031   8.886   6.783  1.00  0.47           C  
ATOM    215  C   ASN A  31      14.605   9.019   5.282  1.00  0.47           C  
ATOM    216  O   ASN A  31      13.552   8.460   4.878  1.00  0.47           O  
ATOM    217  CB  ASN A  31      16.572   8.962   6.968  1.00  0.47           C  
ATOM    218  CG  ASN A  31      16.930   8.878   8.452  1.00  0.47           C  
ATOM    219  OD1 ASN A  31      16.380   9.555   9.303  1.00  0.47           O  
ATOM    220  ND2 ASN A  31      17.913   7.999   8.787  1.00  0.47           N  
ATOM    221  OXT ASN A  31      15.368   9.625   4.496  1.00  0.47           O  
TER     222      ASN A  31 
CONECT   29  131
CONECT   91  193
CONECT  131   29
CONECT  193   91
END
