# Supplementary material for: Computational modeling of cyclotides as antimicrobial agents against Neisseria gonorrhoeae PorB porin protein: integration of docking, immune, and molecular dynamics simulations
Source: Front Chem. 2024 Nov 25;12:1493165. doi: 10.3389/fchem.2024.1493165 (PMC11628957; doi:10.3389/fchem.2024.1493165)
Supplement: Supplementary file 1 [file DataSheet1.ZIP › PDBs/Cyclotides PDB/VIBE 2.pdb]

REMARK   BIOVIA PDB file
REMARK   Created:  2024-04-28T18:24:17Z
SSBOND   1 CYS A   13    CYS A   27                                     
SSBOND   2 CYS A    4    CYS A   20                                     
SSBOND   3 CYS A    8    CYS A   22                                     
ATOM      1  N   GLY A   1       6.199  -9.843 -15.166  1.00  0.56           N1+
ATOM      2  CA  GLY A   1       7.239 -10.893 -15.116  1.00  0.56           C  
ATOM      3  C   GLY A   1       8.650 -10.416 -14.732  1.00  0.56           C  
ATOM      4  O   GLY A   1       9.447 -11.197 -14.362  1.00  0.56           O  
ATOM      5  N   ILE A   2       8.876  -9.053 -14.807  1.00  0.56           N  
ATOM      6  CA  ILE A   2      10.190  -8.498 -14.425  1.00  0.56           C  
ATOM      7  C   ILE A   2      10.103  -7.826 -13.054  1.00  0.56           C  
ATOM      8  O   ILE A   2       9.133  -7.097 -12.803  1.00  0.56           O  
ATOM      9  CB  ILE A   2      10.730  -7.478 -15.439  1.00  0.56           C  
ATOM     10  CG1 ILE A   2      10.903  -8.144 -16.825  1.00  0.56           C  
ATOM     11  CG2 ILE A   2      12.092  -6.839 -15.017  1.00  0.56           C  
ATOM     12  CD1 ILE A   2      11.237  -7.142 -17.937  1.00  0.56           C  
ATOM     13  N   PRO A   3      11.034  -8.024 -12.102  1.00  0.84           N  
ATOM     14  CA  PRO A   3      10.960  -7.408 -10.778  1.00  0.84           C  
ATOM     15  C   PRO A   3      11.287  -5.927 -10.835  1.00  0.84           C  
ATOM     16  O   PRO A   3      12.181  -5.515 -11.573  1.00  0.84           O  
ATOM     17  CB  PRO A   3      12.000  -8.182  -9.947  1.00  0.84           C  
ATOM     18  CG  PRO A   3      13.048  -8.614 -10.976  1.00  0.84           C  
ATOM     19  CD  PRO A   3      12.211  -8.894 -12.223  1.00  0.84           C  
ATOM     20  N   CYS A   4      10.580  -5.101 -10.038  1.00  0.85           N  
ATOM     21  CA  CYS A   4      10.775  -3.658 -10.043  1.00  0.85           C  
ATOM     22  C   CYS A   4      11.703  -3.185  -8.941  1.00  0.85           C  
ATOM     23  O   CYS A   4      11.898  -1.987  -8.754  1.00  0.85           O  
ATOM     24  CB  CYS A   4       9.423  -2.937  -9.902  1.00  0.85           C  
ATOM     25  SG  CYS A   4       8.322  -3.404 -11.268  1.00  0.85           S  
ATOM     26  N   GLY A   5      12.303  -4.123  -8.176  1.00  0.83           N  
ATOM     27  CA  GLY A   5      13.244  -3.794  -7.110  1.00  0.83           C  
ATOM     28  C   GLY A   5      12.595  -3.271  -5.866  1.00  0.83           C  
ATOM     29  O   GLY A   5      13.137  -2.394  -5.198  1.00  0.83           O  
ATOM     30  N   GLU A   6      11.419  -3.813  -5.515  1.00  0.79           N  
ATOM     31  CA  GLU A   6      10.663  -3.361  -4.375  1.00  0.79           C  
ATOM     32  C   GLU A   6       9.858  -4.552  -3.874  1.00  0.79           C  
ATOM     33  O   GLU A   6       9.497  -5.445  -4.660  1.00  0.79           O  
ATOM     34  CB  GLU A   6       9.738  -2.173  -4.764  1.00  0.79           C  
ATOM     35  CG  GLU A   6       9.016  -1.482  -3.581  1.00  0.79           C  
ATOM     36  CD  GLU A   6       8.060  -0.374  -4.012  1.00  0.79           C  
ATOM     37  OE1 GLU A   6       7.864   0.593  -3.238  1.00  0.79           O  
ATOM     38  OE2 GLU A   6       7.461  -0.481  -5.114  1.00  0.79           O  
ATOM     39  N   SER A   7       9.577  -4.637  -2.561  1.00  0.79           N  
ATOM     40  CA  SER A   7       8.683  -5.627  -1.988  1.00  0.79           C  
ATOM     41  C   SER A   7       7.504  -4.939  -1.341  1.00  0.79           C  
ATOM     42  O   SER A   7       7.516  -3.747  -1.049  1.00  0.79           O  
ATOM     43  CB  SER A   7       9.353  -6.613  -0.981  1.00  0.79           C  
ATOM     44  OG  SER A   7       9.875  -5.949   0.172  1.00  0.79           O  
ATOM     45  N   CYS A   8       6.420  -5.700  -1.136  1.00  0.76           N  
ATOM     46  CA  CYS A   8       5.137  -5.174  -0.718  1.00  0.76           C  
ATOM     47  C   CYS A   8       4.544  -6.122   0.298  1.00  0.76           C  
ATOM     48  O   CYS A   8       3.379  -6.514   0.241  1.00  0.76           O  
ATOM     49  CB  CYS A   8       4.175  -4.971  -1.917  1.00  0.76           C  
ATOM     50  SG  CYS A   8       4.163  -6.385  -3.068  1.00  0.76           S  
ATOM     51  N   VAL A   9       5.372  -6.560   1.270  1.00  0.63           N  
ATOM     52  CA  VAL A   9       4.924  -7.373   2.396  1.00  0.63           C  
ATOM     53  C   VAL A   9       3.945  -6.645   3.311  1.00  0.63           C  
ATOM     54  O   VAL A   9       2.919  -7.214   3.703  1.00  0.63           O  
ATOM     55  CB  VAL A   9       6.096  -7.878   3.246  1.00  0.63           C  
ATOM     56  CG1 VAL A   9       5.588  -8.819   4.366  1.00  0.63           C  
ATOM     57  CG2 VAL A   9       7.135  -8.607   2.364  1.00  0.63           C  
ATOM     58  N   TRP A  10       4.257  -5.373   3.653  1.00  0.54           N  
ATOM     59  CA  TRP A  10       3.476  -4.551   4.563  1.00  0.54           C  
ATOM     60  C   TRP A  10       3.129  -3.188   3.971  1.00  0.54           C  
ATOM     61  O   TRP A  10       2.100  -2.603   4.304  1.00  0.54           O  
ATOM     62  CB  TRP A  10       4.262  -4.315   5.879  1.00  0.54           C  
ATOM     63  CG  TRP A  10       4.502  -5.574   6.694  1.00  0.54           C  
ATOM     64  CD1 TRP A  10       5.654  -6.287   6.874  1.00  0.54           C  
ATOM     65  CD2 TRP A  10       3.484  -6.260   7.446  1.00  0.54           C  
ATOM     66  NE1 TRP A  10       5.423  -7.387   7.674  1.00  0.54           N  
ATOM     67  CE2 TRP A  10       4.094  -7.382   8.040  1.00  0.54           C  
ATOM     68  CE3 TRP A  10       2.133  -5.995   7.641  1.00  0.54           C  
ATOM     69  CZ2 TRP A  10       3.361  -8.246   8.841  1.00  0.54           C  
ATOM     70  CZ3 TRP A  10       1.396  -6.867   8.450  1.00  0.54           C  
ATOM     71  CH2 TRP A  10       2.002  -7.977   9.046  1.00  0.54           C  
ATOM     72  N   ILE A  11       3.967  -2.647   3.061  1.00  0.63           N  
ATOM     73  CA  ILE A  11       3.760  -1.366   2.404  1.00  0.63           C  
ATOM     74  C   ILE A  11       3.228  -1.599   0.988  1.00  0.63           C  
ATOM     75  O   ILE A  11       3.328  -2.729   0.505  1.00  0.63           O  
ATOM     76  CB  ILE A  11       5.055  -0.547   2.413  1.00  0.63           C  
ATOM     77  CG1 ILE A  11       6.209  -1.198   1.601  1.00  0.63           C  
ATOM     78  CG2 ILE A  11       5.386  -0.181   3.887  1.00  0.63           C  
ATOM     79  CD1 ILE A  11       7.302  -0.175   1.276  1.00  0.63           C  
ATOM     80  N   PRO A  12       2.618  -0.651   0.265  1.00  0.73           N  
ATOM     81  CA  PRO A  12       2.312  -0.830  -1.148  1.00  0.73           C  
ATOM     82  C   PRO A  12       3.556  -0.854  -2.008  1.00  0.73           C  
ATOM     83  O   PRO A  12       4.633  -0.478  -1.537  1.00  0.73           O  
ATOM     84  CB  PRO A  12       1.440   0.398  -1.476  1.00  0.73           C  
ATOM     85  CG  PRO A  12       1.971   1.503  -0.558  1.00  0.73           C  
ATOM     86  CD  PRO A  12       2.464   0.746   0.676  1.00  0.73           C  
ATOM     87  N   CYS A  13       3.422  -1.247  -3.288  1.00  0.80           N  
ATOM     88  CA  CYS A  13       4.433  -0.982  -4.293  1.00  0.80           C  
ATOM     89  C   CYS A  13       4.327   0.467  -4.696  1.00  0.80           C  
ATOM     90  O   CYS A  13       3.362   0.833  -5.389  1.00  0.80           O  
ATOM     91  CB  CYS A  13       4.219  -1.812  -5.589  1.00  0.80           C  
ATOM     92  SG  CYS A  13       4.317  -3.592  -5.317  1.00  0.80           S  
ATOM     93  N   LEU A  14       5.283   1.330  -4.326  1.00  0.74           N  
ATOM     94  CA  LEU A  14       5.372   2.695  -4.801  1.00  0.74           C  
ATOM     95  C   LEU A  14       5.839   2.703  -6.247  1.00  0.74           C  
ATOM     96  O   LEU A  14       5.575   3.644  -6.999  1.00  0.74           O  
ATOM     97  CB  LEU A  14       6.332   3.539  -3.930  1.00  0.74           C  
ATOM     98  CG  LEU A  14       5.814   3.837  -2.505  1.00  0.74           C  
ATOM     99  CD1 LEU A  14       6.919   4.510  -1.671  1.00  0.74           C  
ATOM    100  CD2 LEU A  14       4.538   4.706  -2.519  1.00  0.74           C  
ATOM    101  N   THR A  15       6.469   1.601  -6.719  1.00  0.75           N  
ATOM    102  CA  THR A  15       6.693   1.345  -8.141  1.00  0.75           C  
ATOM    103  C   THR A  15       5.424   1.125  -8.950  1.00  0.75           C  
ATOM    104  O   THR A  15       5.472   1.022 -10.180  1.00  0.75           O  
ATOM    105  CB  THR A  15       7.667   0.211  -8.460  1.00  0.75           C  
ATOM    106  OG1 THR A  15       7.230  -1.038  -7.978  1.00  0.75           O  
ATOM    107  CG2 THR A  15       9.028   0.540  -7.843  1.00  0.75           C  
ATOM    108  N   SER A  16       4.220   1.135  -8.332  1.00  0.77           N  
ATOM    109  CA  SER A  16       2.947   1.271  -9.041  1.00  0.77           C  
ATOM    110  C   SER A  16       2.886   2.532  -9.879  1.00  0.77           C  
ATOM    111  O   SER A  16       2.241   2.552 -10.927  1.00  0.77           O  
ATOM    112  CB  SER A  16       1.683   1.216  -8.138  1.00  0.77           C  
ATOM    113  OG  SER A  16       1.583   2.355  -7.281  1.00  0.77           O  
ATOM    114  N   ALA A  17       3.640   3.587  -9.482  1.00  0.71           N  
ATOM    115  CA  ALA A  17       3.844   4.808 -10.239  1.00  0.71           C  
ATOM    116  C   ALA A  17       4.404   4.569 -11.647  1.00  0.71           C  
ATOM    117  O   ALA A  17       4.100   5.306 -12.584  1.00  0.71           O  
ATOM    118  CB  ALA A  17       4.761   5.769  -9.444  1.00  0.71           C  
ATOM    119  N   ILE A  18       5.225   3.510 -11.845  1.00  0.72           N  
ATOM    120  CA  ILE A  18       5.787   3.152 -13.142  1.00  0.72           C  
ATOM    121  C   ILE A  18       5.079   1.937 -13.732  1.00  0.72           C  
ATOM    122  O   ILE A  18       5.477   1.383 -14.769  1.00  0.72           O  
ATOM    123  CB  ILE A  18       7.309   2.979 -13.090  1.00  0.72           C  
ATOM    124  CG1 ILE A  18       7.777   1.821 -12.169  1.00  0.72           C  
ATOM    125  CG2 ILE A  18       7.914   4.346 -12.675  1.00  0.72           C  
ATOM    126  CD1 ILE A  18       9.279   1.522 -12.271  1.00  0.72           C  
ATOM    127  N   GLY A  19       3.955   1.509 -13.117  1.00  0.80           N  
ATOM    128  CA  GLY A  19       3.111   0.432 -13.607  1.00  0.80           C  
ATOM    129  C   GLY A  19       3.348  -0.915 -13.002  1.00  0.80           C  
ATOM    130  O   GLY A  19       2.863  -1.909 -13.532  1.00  0.80           O  
ATOM    131  N   CYS A  20       4.111  -1.008 -11.904  1.00  0.83           N  
ATOM    132  CA  CYS A  20       4.314  -2.263 -11.204  1.00  0.83           C  
ATOM    133  C   CYS A  20       3.168  -2.595 -10.268  1.00  0.83           C  
ATOM    134  O   CYS A  20       2.330  -1.765  -9.917  1.00  0.83           O  
ATOM    135  CB  CYS A  20       5.630  -2.278 -10.403  1.00  0.83           C  
ATOM    136  SG  CYS A  20       7.059  -1.836 -11.438  1.00  0.83           S  
ATOM    137  N   SER A  21       3.092  -3.850  -9.827  1.00  0.83           N  
ATOM    138  CA  SER A  21       2.028  -4.282  -8.957  1.00  0.83           C  
ATOM    139  C   SER A  21       2.535  -5.354  -8.044  1.00  0.83           C  
ATOM    140  O   SER A  21       3.573  -5.973  -8.281  1.00  0.83           O  
ATOM    141  CB  SER A  21       0.785  -4.791  -9.740  1.00  0.83           C  
ATOM    142  OG  SER A  21       1.116  -5.826 -10.667  1.00  0.83           O  
ATOM    143  N   CYS A  22       1.824  -5.553  -6.916  1.00  0.80           N  
ATOM    144  CA  CYS A  22       2.216  -6.483  -5.885  1.00  0.80           C  
ATOM    145  C   CYS A  22       1.784  -7.887  -6.253  1.00  0.80           C  
ATOM    146  O   CYS A  22       0.593  -8.176  -6.353  1.00  0.80           O  
ATOM    147  CB  CYS A  22       1.593  -6.080  -4.520  1.00  0.80           C  
ATOM    148  SG  CYS A  22       2.246  -7.023  -3.114  1.00  0.80           S  
ATOM    149  N   SER A  23       2.753  -8.794  -6.463  1.00  0.77           N  
ATOM    150  CA  SER A  23       2.478 -10.165  -6.828  1.00  0.77           C  
ATOM    151  C   SER A  23       3.202 -11.017  -5.824  1.00  0.77           C  
ATOM    152  O   SER A  23       4.433 -11.071  -5.810  1.00  0.77           O  
ATOM    153  CB  SER A  23       3.018 -10.475  -8.240  1.00  0.77           C  
ATOM    154  OG  SER A  23       2.722 -11.812  -8.643  1.00  0.77           O  
ATOM    155  N   SER A  24       2.454 -11.654  -4.898  1.00  0.65           N  
ATOM    156  CA  SER A  24       2.992 -12.487  -3.825  1.00  0.65           C  
ATOM    157  C   SER A  24       4.115 -11.853  -3.041  1.00  0.65           C  
ATOM    158  O   SER A  24       5.144 -12.479  -2.750  1.00  0.65           O  
ATOM    159  CB  SER A  24       3.319 -13.930  -4.254  1.00  0.65           C  
ATOM    160  OG  SER A  24       2.103 -14.625  -4.521  1.00  0.65           O  
ATOM    161  N   LYS A  25       3.897 -10.584  -2.646  1.00  0.68           N  
ATOM    162  CA  LYS A  25       4.722  -9.769  -1.770  1.00  0.68           C  
ATOM    163  C   LYS A  25       5.916  -9.124  -2.444  1.00  0.68           C  
ATOM    164  O   LYS A  25       6.721  -8.464  -1.786  1.00  0.68           O  
ATOM    165  CB  LYS A  25       5.159 -10.478  -0.468  1.00  0.68           C  
ATOM    166  CG  LYS A  25       4.052 -11.352   0.130  1.00  0.68           C  
ATOM    167  CD  LYS A  25       4.302 -11.746   1.584  1.00  0.68           C  
ATOM    168  CE  LYS A  25       3.145 -12.572   2.155  1.00  0.68           C  
ATOM    169  NZ  LYS A  25       2.128 -11.671   2.750  1.00  0.68           N1+
ATOM    170  N   VAL A  26       6.028  -9.233  -3.778  1.00  0.80           N  
ATOM    171  CA  VAL A  26       7.117  -8.657  -4.539  1.00  0.80           C  
ATOM    172  C   VAL A  26       6.523  -7.815  -5.652  1.00  0.80           C  
ATOM    173  O   VAL A  26       5.503  -8.165  -6.248  1.00  0.80           O  
ATOM    174  CB  VAL A  26       8.043  -9.739  -5.090  1.00  0.80           C  
ATOM    175  CG1 VAL A  26       9.227  -9.115  -5.863  1.00  0.80           C  
ATOM    176  CG2 VAL A  26       8.568 -10.598  -3.917  1.00  0.80           C  
ATOM    177  N   CYS A  27       7.121  -6.643  -5.947  1.00  0.84           N  
ATOM    178  CA  CYS A  27       6.622  -5.752  -6.975  1.00  0.84           C  
ATOM    179  C   CYS A  27       7.192  -6.102  -8.342  1.00  0.84           C  
ATOM    180  O   CYS A  27       8.408  -6.201  -8.534  1.00  0.84           O  
ATOM    181  CB  CYS A  27       6.920  -4.279  -6.631  1.00  0.84           C  
ATOM    182  SG  CYS A  27       6.288  -3.858  -4.978  1.00  0.84           S  
ATOM    183  N   TYR A  28       6.305  -6.291  -9.332  1.00  0.80           N  
ATOM    184  CA  TYR A  28       6.635  -6.773 -10.656  1.00  0.80           C  
ATOM    185  C   TYR A  28       5.884  -5.956 -11.688  1.00  0.80           C  
ATOM    186  O   TYR A  28       4.816  -5.435 -11.397  1.00  0.80           O  
ATOM    187  CB  TYR A  28       6.129  -8.232 -10.822  1.00  0.80           C  
ATOM    188  CG  TYR A  28       7.136  -9.248 -10.380  1.00  0.80           C  
ATOM    189  CD1 TYR A  28       8.007  -9.772 -11.334  1.00  0.80           C  
ATOM    190  CD2 TYR A  28       7.185  -9.758  -9.077  1.00  0.80           C  
ATOM    191  CE1 TYR A  28       8.935 -10.763 -11.005  1.00  0.80           C  
ATOM    192  CE2 TYR A  28       8.102 -10.767  -8.745  1.00  0.80           C  
ATOM    193  CZ  TYR A  28       8.991 -11.259  -9.704  1.00  0.80           C  
ATOM    194  OH  TYR A  28       9.921 -12.265  -9.377  1.00  0.80           O  
ATOM    195  N   LYS A  29       6.418  -5.870 -12.933  1.00  0.51           N  
ATOM    196  CA  LYS A  29       5.706  -5.370 -14.089  1.00  0.51           C  
ATOM    197  C   LYS A  29       6.094  -6.189 -15.344  1.00  0.51           C  
ATOM    198  O   LYS A  29       7.258  -6.181 -15.729  1.00  0.51           O  
ATOM    199  CB  LYS A  29       6.071  -3.897 -14.384  1.00  0.51           C  
ATOM    200  CG  LYS A  29       5.204  -3.307 -15.494  1.00  0.51           C  
ATOM    201  CD  LYS A  29       5.685  -1.925 -15.924  1.00  0.51           C  
ATOM    202  CE  LYS A  29       4.645  -1.228 -16.793  1.00  0.51           C  
ATOM    203  NZ  LYS A  29       5.151   0.105 -17.161  1.00  0.51           N1+
ATOM    204  N   ASN A  30       5.157  -6.881 -16.044  1.00  0.49           N  
ATOM    205  CA  ASN A  30       5.335  -7.516 -17.369  1.00  0.49           C  
ATOM    206  C   ASN A  30       6.388  -8.562 -17.701  1.00  0.49           C  
ATOM    207  O   ASN A  30       7.604  -8.401 -17.325  1.00  0.49           O  
ATOM    208  CB  ASN A  30       5.460  -6.546 -18.540  1.00  0.49           C  
ATOM    209  CG  ASN A  30       4.232  -5.667 -18.634  1.00  0.49           C  
ATOM    210  OD1 ASN A  30       3.074  -6.019 -18.407  1.00  0.49           O  
ATOM    211  ND2 ASN A  30       4.539  -4.426 -19.060  1.00  0.49           N  
ATOM    212  OXT ASN A  30       6.005  -9.651 -18.200  1.00  0.49           O  
TER     213      ASN A  30 
CONECT   25  136
CONECT   50  148
CONECT   92  182
CONECT  136   25
CONECT  148   50
CONECT  182   92
END
