# Supplementary material for: Computational modeling of cyclotides as antimicrobial agents against Neisseria gonorrhoeae PorB porin protein: integration of docking, immune, and molecular dynamics simulations
Source: Front Chem. 2024 Nov 25;12:1493165. doi: 10.3389/fchem.2024.1493165 (PMC11628957; doi:10.3389/fchem.2024.1493165)
Supplement: Supplementary file 1 [file DataSheet1.ZIP › PDBs/Cyclotides PDB/VIBE 20.pdb]

REMARK   BIOVIA PDB file
REMARK   Created:  2024-04-28T19:22:35Z
SSBOND   1 CYS A   15    CYS A   28                                     
SSBOND   2 CYS A    6    CYS A   20                                     
SSBOND   3 CYS A   10    CYS A   22                                     
ATOM      1  N   TYR A   3      14.188   6.357   3.365  1.00  0.42           N1+
ATOM      2  CA  TYR A   3      14.646   5.084   2.693  1.00  0.42           C  
ATOM      3  C   TYR A   3      13.883   3.841   3.125  1.00  0.42           C  
ATOM      4  O   TYR A   3      13.683   3.629   4.320  1.00  0.42           O  
ATOM      5  CB  TYR A   3      16.151   4.820   2.973  1.00  0.42           C  
ATOM      6  CG  TYR A   3      17.001   5.845   2.299  1.00  0.42           C  
ATOM      7  CD1 TYR A   3      17.209   5.799   0.913  1.00  0.42           C  
ATOM      8  CD2 TYR A   3      17.594   6.870   3.046  1.00  0.42           C  
ATOM      9  CE1 TYR A   3      18.020   6.754   0.289  1.00  0.42           C  
ATOM     10  CE2 TYR A   3      18.410   7.821   2.421  1.00  0.42           C  
ATOM     11  CZ  TYR A   3      18.631   7.755   1.043  1.00  0.42           C  
ATOM     12  OH  TYR A   3      19.479   8.676   0.404  1.00  0.42           O  
ATOM     13  N   TYR A   4      13.440   2.979   2.176  1.00  0.36           N  
ATOM     14  CA  TYR A   4      12.667   1.765   2.428  1.00  0.36           C  
ATOM     15  C   TYR A   4      13.511   0.586   2.899  1.00  0.36           C  
ATOM     16  O   TYR A   4      13.578  -0.463   2.264  1.00  0.36           O  
ATOM     17  CB  TYR A   4      11.908   1.352   1.140  1.00  0.36           C  
ATOM     18  CG  TYR A   4      10.922   2.399   0.723  1.00  0.36           C  
ATOM     19  CD1 TYR A   4      10.101   3.075   1.644  1.00  0.36           C  
ATOM     20  CD2 TYR A   4      10.790   2.697  -0.639  1.00  0.36           C  
ATOM     21  CE1 TYR A   4       9.228   4.079   1.215  1.00  0.36           C  
ATOM     22  CE2 TYR A   4       9.893   3.677  -1.072  1.00  0.36           C  
ATOM     23  CZ  TYR A   4       9.142   4.388  -0.138  1.00  0.36           C  
ATOM     24  OH  TYR A   4       8.292   5.403  -0.577  1.00  0.36           O  
ATOM     25  N   ALA A   5      14.179   0.741   4.052  1.00  0.54           N  
ATOM     26  CA  ALA A   5      15.150  -0.201   4.559  1.00  0.54           C  
ATOM     27  C   ALA A   5      14.707  -0.790   5.893  1.00  0.54           C  
ATOM     28  O   ALA A   5      15.505  -1.330   6.652  1.00  0.54           O  
ATOM     29  CB  ALA A   5      16.514   0.507   4.682  1.00  0.54           C  
ATOM     30  N   CYS A   6      13.394  -0.718   6.204  1.00  0.56           N  
ATOM     31  CA  CYS A   6      12.877  -1.160   7.492  1.00  0.56           C  
ATOM     32  C   CYS A   6      12.391  -2.595   7.483  1.00  0.56           C  
ATOM     33  O   CYS A   6      12.053  -3.144   8.524  1.00  0.56           O  
ATOM     34  CB  CYS A   6      11.670  -0.292   7.910  1.00  0.56           C  
ATOM     35  SG  CYS A   6      12.157   1.445   8.089  1.00  0.56           S  
ATOM     36  N   ARG A   7      12.335  -3.223   6.285  1.00  0.49           N  
ATOM     37  CA  ARG A   7      11.813  -4.567   6.074  1.00  0.49           C  
ATOM     38  C   ARG A   7      10.360  -4.728   6.509  1.00  0.49           C  
ATOM     39  O   ARG A   7       9.945  -5.785   6.981  1.00  0.49           O  
ATOM     40  CB  ARG A   7      12.712  -5.646   6.723  1.00  0.49           C  
ATOM     41  CG  ARG A   7      14.173  -5.640   6.243  1.00  0.49           C  
ATOM     42  CD  ARG A   7      14.975  -6.700   6.989  1.00  0.49           C  
ATOM     43  NE  ARG A   7      16.383  -6.646   6.484  1.00  0.49           N  
ATOM     44  CZ  ARG A   7      17.353  -7.447   6.943  1.00  0.49           C  
ATOM     45  NH1 ARG A   7      17.100  -8.349   7.886  1.00  0.49           N  
ATOM     46  NH2 ARG A   7      18.589  -7.347   6.461  1.00  0.49           N  
ATOM     47  N   GLU A   8       9.551  -3.673   6.317  1.00  0.56           N  
ATOM     48  CA  GLU A   8       8.228  -3.594   6.873  1.00  0.56           C  
ATOM     49  C   GLU A   8       7.363  -2.796   5.916  1.00  0.56           C  
ATOM     50  O   GLU A   8       7.806  -1.802   5.323  1.00  0.56           O  
ATOM     51  CB  GLU A   8       8.274  -2.953   8.290  1.00  0.56           C  
ATOM     52  CG  GLU A   8       6.909  -2.950   9.028  1.00  0.56           C  
ATOM     53  CD  GLU A   8       6.869  -2.222  10.376  1.00  0.56           C  
ATOM     54  OE1 GLU A   8       5.893  -2.463  11.134  1.00  0.56           O  
ATOM     55  OE2 GLU A   8       7.765  -1.395  10.674  1.00  0.56           O  
ATOM     56  N   SER A   9       6.110  -3.229   5.705  1.00  0.59           N  
ATOM     57  CA  SER A   9       5.090  -2.469   5.007  1.00  0.59           C  
ATOM     58  C   SER A   9       4.110  -1.946   6.028  1.00  0.59           C  
ATOM     59  O   SER A   9       3.996  -2.472   7.132  1.00  0.59           O  
ATOM     60  CB  SER A   9       4.320  -3.275   3.917  1.00  0.59           C  
ATOM     61  OG  SER A   9       3.556  -4.357   4.461  1.00  0.59           O  
ATOM     62  N   CYS A  10       3.356  -0.889   5.690  1.00  0.61           N  
ATOM     63  CA  CYS A  10       2.417  -0.301   6.625  1.00  0.61           C  
ATOM     64  C   CYS A  10       1.116   0.009   5.930  1.00  0.61           C  
ATOM     65  O   CYS A  10       0.623   1.129   5.967  1.00  0.61           O  
ATOM     66  CB  CYS A  10       2.961   0.962   7.347  1.00  0.61           C  
ATOM     67  SG  CYS A  10       3.626   2.239   6.216  1.00  0.61           S  
ATOM     68  N   HIS A  11       0.472  -1.016   5.324  1.00  0.55           N  
ATOM     69  CA  HIS A  11      -0.822  -0.869   4.651  1.00  0.55           C  
ATOM     70  C   HIS A  11      -1.907  -0.307   5.564  1.00  0.55           C  
ATOM     71  O   HIS A  11      -2.770   0.463   5.161  1.00  0.55           O  
ATOM     72  CB  HIS A  11      -1.326  -2.235   4.126  1.00  0.55           C  
ATOM     73  CG  HIS A  11      -2.649  -2.179   3.429  1.00  0.55           C  
ATOM     74  ND1 HIS A  11      -2.691  -1.607   2.179  1.00  0.55           N  
ATOM     75  CD2 HIS A  11      -3.895  -2.542   3.829  1.00  0.55           C  
ATOM     76  CE1 HIS A  11      -3.960  -1.626   1.840  1.00  0.55           C  
ATOM     77  NE2 HIS A  11      -4.740  -2.185   2.799  1.00  0.55           N  
ATOM     78  N   LYS A  12      -1.846  -0.673   6.856  1.00  0.51           N  
ATOM     79  CA  LYS A  12      -2.776  -0.194   7.862  1.00  0.51           C  
ATOM     80  C   LYS A  12      -2.414   1.167   8.482  1.00  0.51           C  
ATOM     81  O   LYS A  12      -3.083   1.573   9.438  1.00  0.51           O  
ATOM     82  CB  LYS A  12      -2.788  -1.173   9.060  1.00  0.51           C  
ATOM     83  CG  LYS A  12      -1.476  -1.158   9.854  1.00  0.51           C  
ATOM     84  CD  LYS A  12      -1.556  -2.122  11.017  1.00  0.51           C  
ATOM     85  CE  LYS A  12      -0.276  -2.112  11.822  1.00  0.51           C  
ATOM     86  NZ  LYS A  12      -0.442  -3.149  12.835  1.00  0.51           N1+
ATOM     87  N   THR A  13      -1.321   1.842   8.038  1.00  0.54           N  
ATOM     88  CA  THR A  13      -0.908   3.228   8.377  1.00  0.54           C  
ATOM     89  C   THR A  13       0.200   3.334   9.419  1.00  0.54           C  
ATOM     90  O   THR A  13       0.820   4.379   9.591  1.00  0.54           O  
ATOM     91  CB  THR A  13      -2.064   4.211   8.684  1.00  0.54           C  
ATOM     92  OG1 THR A  13      -2.869   4.345   7.523  1.00  0.54           O  
ATOM     93  CG2 THR A  13      -1.745   5.658   9.121  1.00  0.54           C  
ATOM     94  N   LYS A  14       0.566   2.251  10.130  1.00  0.58           N  
ATOM     95  CA  LYS A  14       1.511   2.317  11.234  1.00  0.58           C  
ATOM     96  C   LYS A  14       2.620   1.306  11.047  1.00  0.58           C  
ATOM     97  O   LYS A  14       2.357   0.180  10.617  1.00  0.58           O  
ATOM     98  CB  LYS A  14       0.821   2.036  12.593  1.00  0.58           C  
ATOM     99  CG  LYS A  14      -0.255   3.075  12.946  1.00  0.58           C  
ATOM    100  CD  LYS A  14      -0.917   2.798  14.305  1.00  0.58           C  
ATOM    101  CE  LYS A  14      -1.989   3.832  14.675  1.00  0.58           C  
ATOM    102  NZ  LYS A  14      -2.586   3.517  15.995  1.00  0.58           N1+
ATOM    103  N   CYS A  15       3.858   1.701  11.399  1.00  0.65           N  
ATOM    104  CA  CYS A  15       5.053   0.881  11.386  1.00  0.65           C  
ATOM    105  C   CYS A  15       5.403   0.611  12.824  1.00  0.65           C  
ATOM    106  O   CYS A  15       5.187   1.471  13.682  1.00  0.65           O  
ATOM    107  CB  CYS A  15       6.273   1.599  10.751  1.00  0.65           C  
ATOM    108  SG  CYS A  15       5.937   2.059   9.041  1.00  0.65           S  
ATOM    109  N   HIS A  16       5.924  -0.588  13.109  1.00  0.62           N  
ATOM    110  CA  HIS A  16       6.348  -0.998  14.429  1.00  0.62           C  
ATOM    111  C   HIS A  16       7.848  -1.101  14.563  1.00  0.62           C  
ATOM    112  O   HIS A  16       8.362  -1.207  15.678  1.00  0.62           O  
ATOM    113  CB  HIS A  16       5.809  -2.396  14.729  1.00  0.62           C  
ATOM    114  CG  HIS A  16       4.334  -2.366  14.755  1.00  0.62           C  
ATOM    115  ND1 HIS A  16       3.697  -1.734  15.786  1.00  0.62           N  
ATOM    116  CD2 HIS A  16       3.437  -2.937  13.907  1.00  0.62           C  
ATOM    117  CE1 HIS A  16       2.421  -1.918  15.577  1.00  0.62           C  
ATOM    118  NE2 HIS A  16       2.181  -2.670  14.455  1.00  0.62           N  
ATOM    119  N   THR A  17       8.621  -1.072  13.458  1.00  0.66           N  
ATOM    120  CA  THR A  17      10.084  -1.062  13.564  1.00  0.66           C  
ATOM    121  C   THR A  17      10.636   0.231  14.191  1.00  0.66           C  
ATOM    122  O   THR A  17      10.300   1.322  13.725  1.00  0.66           O  
ATOM    123  CB  THR A  17      10.800  -1.321  12.245  1.00  0.66           C  
ATOM    124  OG1 THR A  17      10.528  -2.639  11.783  1.00  0.66           O  
ATOM    125  CG2 THR A  17      12.335  -1.276  12.358  1.00  0.66           C  
ATOM    126  N   PRO A  18      11.492   0.216  15.223  1.00  0.73           N  
ATOM    127  CA  PRO A  18      12.095   1.413  15.805  1.00  0.73           C  
ATOM    128  C   PRO A  18      12.813   2.345  14.839  1.00  0.73           C  
ATOM    129  O   PRO A  18      13.719   1.918  14.122  1.00  0.73           O  
ATOM    130  CB  PRO A  18      13.074   0.873  16.860  1.00  0.73           C  
ATOM    131  CG  PRO A  18      12.465  -0.464  17.286  1.00  0.73           C  
ATOM    132  CD  PRO A  18      11.820  -0.978  15.999  1.00  0.73           C  
ATOM    133  N   GLY A  19      12.449   3.643  14.825  1.00  0.74           N  
ATOM    134  CA  GLY A  19      13.042   4.624  13.919  1.00  0.74           C  
ATOM    135  C   GLY A  19      12.442   4.651  12.538  1.00  0.74           C  
ATOM    136  O   GLY A  19      12.915   5.397  11.684  1.00  0.74           O  
ATOM    137  N   CYS A  20      11.387   3.855  12.285  1.00  0.68           N  
ATOM    138  CA  CYS A  20      10.698   3.812  11.015  1.00  0.68           C  
ATOM    139  C   CYS A  20       9.313   4.404  11.133  1.00  0.68           C  
ATOM    140  O   CYS A  20       8.635   4.295  12.154  1.00  0.68           O  
ATOM    141  CB  CYS A  20      10.583   2.373  10.464  1.00  0.68           C  
ATOM    142  SG  CYS A  20      12.224   1.694  10.094  1.00  0.68           S  
ATOM    143  N   ILE A  21       8.865   5.078  10.064  1.00  0.65           N  
ATOM    144  CA  ILE A  21       7.579   5.735  10.011  1.00  0.65           C  
ATOM    145  C   ILE A  21       6.908   5.304   8.741  1.00  0.65           C  
ATOM    146  O   ILE A  21       7.544   4.747   7.842  1.00  0.65           O  
ATOM    147  CB  ILE A  21       7.657   7.264  10.072  1.00  0.65           C  
ATOM    148  CG1 ILE A  21       8.454   7.880   8.890  1.00  0.65           C  
ATOM    149  CG2 ILE A  21       8.236   7.656  11.453  1.00  0.65           C  
ATOM    150  CD1 ILE A  21       8.343   9.409   8.812  1.00  0.65           C  
ATOM    151  N   CYS A  22       5.586   5.518   8.640  1.00  0.64           N  
ATOM    152  CA  CYS A  22       4.830   5.089   7.487  1.00  0.64           C  
ATOM    153  C   CYS A  22       4.879   6.130   6.403  1.00  0.64           C  
ATOM    154  O   CYS A  22       4.563   7.298   6.624  1.00  0.64           O  
ATOM    155  CB  CYS A  22       3.351   4.795   7.819  1.00  0.64           C  
ATOM    156  SG  CYS A  22       2.484   3.899   6.497  1.00  0.64           S  
ATOM    157  N   GLY A  23       5.280   5.731   5.184  1.00  0.56           N  
ATOM    158  CA  GLY A  23       5.115   6.582   4.030  1.00  0.56           C  
ATOM    159  C   GLY A  23       3.704   6.579   3.509  1.00  0.56           C  
ATOM    160  O   GLY A  23       2.989   5.574   3.605  1.00  0.56           O  
ATOM    161  N   TRP A  24       3.315   7.659   2.809  1.00  0.26           N  
ATOM    162  CA  TRP A  24       2.152   7.689   1.921  1.00  0.26           C  
ATOM    163  C   TRP A  24       2.101   6.614   0.815  1.00  0.26           C  
ATOM    164  O   TRP A  24       0.995   6.215   0.460  1.00  0.26           O  
ATOM    165  CB  TRP A  24       1.970   9.094   1.285  1.00  0.26           C  
ATOM    166  CG  TRP A  24       1.890  10.230   2.287  1.00  0.26           C  
ATOM    167  CD1 TRP A  24       2.831  11.162   2.629  1.00  0.26           C  
ATOM    168  CD2 TRP A  24       0.738  10.507   3.097  1.00  0.26           C  
ATOM    169  NE1 TRP A  24       2.345  11.999   3.609  1.00  0.26           N  
ATOM    170  CE2 TRP A  24       1.057  11.613   3.905  1.00  0.26           C  
ATOM    171  CE3 TRP A  24      -0.503   9.885   3.180  1.00  0.26           C  
ATOM    172  CZ2 TRP A  24       0.132  12.123   4.806  1.00  0.26           C  
ATOM    173  CZ3 TRP A  24      -1.435  10.399   4.090  1.00  0.26           C  
ATOM    174  CH2 TRP A  24      -1.125  11.506   4.889  1.00  0.26           C  
ATOM    175  N   PRO A  25       3.197   6.102   0.224  1.00  0.35           N  
ATOM    176  CA  PRO A  25       3.163   4.913  -0.625  1.00  0.35           C  
ATOM    177  C   PRO A  25       2.878   3.563   0.053  1.00  0.35           C  
ATOM    178  O   PRO A  25       2.903   2.561  -0.657  1.00  0.35           O  
ATOM    179  CB  PRO A  25       4.537   4.909  -1.345  1.00  0.35           C  
ATOM    180  CG  PRO A  25       5.114   6.317  -1.157  1.00  0.35           C  
ATOM    181  CD  PRO A  25       4.519   6.740   0.175  1.00  0.35           C  
ATOM    182  N   GLY A  26       2.669   3.459   1.391  1.00  0.53           N  
ATOM    183  CA  GLY A  26       2.337   2.179   2.042  1.00  0.53           C  
ATOM    184  C   GLY A  26       3.502   1.370   2.566  1.00  0.53           C  
ATOM    185  O   GLY A  26       3.358   0.212   2.962  1.00  0.53           O  
ATOM    186  N   LEU A  27       4.699   1.973   2.601  1.00  0.61           N  
ATOM    187  CA  LEU A  27       5.930   1.325   3.010  1.00  0.61           C  
ATOM    188  C   LEU A  27       6.555   2.059   4.172  1.00  0.61           C  
ATOM    189  O   LEU A  27       6.500   3.288   4.260  1.00  0.61           O  
ATOM    190  CB  LEU A  27       6.965   1.264   1.863  1.00  0.61           C  
ATOM    191  CG  LEU A  27       6.506   0.447   0.644  1.00  0.61           C  
ATOM    192  CD1 LEU A  27       7.505   0.622  -0.511  1.00  0.61           C  
ATOM    193  CD2 LEU A  27       6.307  -1.040   0.987  1.00  0.61           C  
ATOM    194  N   CYS A  28       7.167   1.316   5.113  1.00  0.67           N  
ATOM    195  CA  CYS A  28       7.904   1.898   6.211  1.00  0.67           C  
ATOM    196  C   CYS A  28       9.256   2.392   5.760  1.00  0.67           C  
ATOM    197  O   CYS A  28       9.999   1.703   5.056  1.00  0.67           O  
ATOM    198  CB  CYS A  28       8.085   0.902   7.370  1.00  0.67           C  
ATOM    199  SG  CYS A  28       6.474   0.414   8.011  1.00  0.67           S  
ATOM    200  N   ALA A  29       9.605   3.621   6.158  1.00  0.66           N  
ATOM    201  CA  ALA A  29      10.846   4.230   5.781  1.00  0.66           C  
ATOM    202  C   ALA A  29      11.560   4.768   6.992  1.00  0.66           C  
ATOM    203  O   ALA A  29      10.952   5.126   8.001  1.00  0.66           O  
ATOM    204  CB  ALA A  29      10.607   5.381   4.786  1.00  0.66           C  
ATOM    205  N   LYS A  30      12.894   4.823   6.880  1.00  0.49           N  
ATOM    206  CA  LYS A  30      13.782   5.423   7.833  1.00  0.49           C  
ATOM    207  C   LYS A  30      14.579   6.456   7.068  1.00  0.49           C  
ATOM    208  O   LYS A  30      15.261   6.114   6.093  1.00  0.49           O  
ATOM    209  CB  LYS A  30      14.735   4.356   8.414  1.00  0.49           C  
ATOM    210  CG  LYS A  30      15.655   4.892   9.515  1.00  0.49           C  
ATOM    211  CD  LYS A  30      16.534   3.790  10.118  1.00  0.49           C  
ATOM    212  CE  LYS A  30      17.442   4.309  11.233  1.00  0.49           C  
ATOM    213  NZ  LYS A  30      18.271   3.205  11.762  1.00  0.49           N1+
ATOM    214  N   ASN A  31      14.463   7.732   7.474  1.00  0.49           N  
ATOM    215  CA  ASN A  31      15.038   8.889   6.810  1.00  0.49           C  
ATOM    216  C   ASN A  31      14.610   9.045   5.313  1.00  0.49           C  
ATOM    217  O   ASN A  31      13.565   8.471   4.917  1.00  0.49           O  
ATOM    218  CB  ASN A  31      16.577   8.962   6.978  1.00  0.49           C  
ATOM    219  CG  ASN A  31      16.934   8.855   8.449  1.00  0.49           C  
ATOM    220  OD1 ASN A  31      16.388   9.528   9.322  1.00  0.49           O  
ATOM    221  ND2 ASN A  31      17.913   7.977   8.774  1.00  0.49           N  
ATOM    222  OXT ASN A  31      15.355   9.702   4.550  1.00  0.49           O  
TER     223      ASN A  31 
CONECT   35  142
CONECT   67  156
CONECT  108  199
CONECT  142   35
CONECT  156   67
CONECT  199  108
END
