# Supplementary material for: Computational modeling of cyclotides as antimicrobial agents against Neisseria gonorrhoeae PorB porin protein: integration of docking, immune, and molecular dynamics simulations
Source: Front Chem. 2024 Nov 25;12:1493165. doi: 10.3389/fchem.2024.1493165 (PMC11628957; doi:10.3389/fchem.2024.1493165)
Supplement: Supplementary file 1 [file DataSheet1.ZIP › PDBs/Cyclotides PDB/VIBE 21.pdb]

REMARK   BIOVIA PDB file
REMARK   Created:  2024-04-28T19:26:45Z
SSBOND   1 CYS A   13    CYS A   27                                     
SSBOND   2 CYS A    8    CYS A   20                                     
SSBOND   3 CYS A    4    CYS A   18                                     
ATOM      1  N   LEU A   2      24.386  27.106  38.592  1.00  0.45           N1+
ATOM      2  CA  LEU A   2      23.718  25.822  39.020  1.00  0.45           C  
ATOM      3  C   LEU A   2      24.743  24.766  39.412  1.00  0.45           C  
ATOM      4  O   LEU A   2      25.037  23.872  38.632  1.00  0.45           O  
ATOM      5  CB  LEU A   2      22.798  25.355  37.853  1.00  0.45           C  
ATOM      6  CG  LEU A   2      22.049  24.011  38.009  1.00  0.45           C  
ATOM      7  CD1 LEU A   2      21.260  23.919  39.333  1.00  0.45           C  
ATOM      8  CD2 LEU A   2      21.213  23.750  36.748  1.00  0.45           C  
ATOM      9  N   ASN A   3      25.352  24.852  40.621  1.00  0.47           N  
ATOM     10  CA  ASN A   3      26.375  23.902  41.055  1.00  0.47           C  
ATOM     11  C   ASN A   3      25.968  23.319  42.399  1.00  0.47           C  
ATOM     12  O   ASN A   3      26.780  22.890  43.212  1.00  0.47           O  
ATOM     13  CB  ASN A   3      27.771  24.563  41.145  1.00  0.47           C  
ATOM     14  CG  ASN A   3      28.192  24.992  39.752  1.00  0.47           C  
ATOM     15  OD1 ASN A   3      28.446  24.153  38.876  1.00  0.47           O  
ATOM     16  ND2 ASN A   3      28.268  26.321  39.480  1.00  0.47           N  
ATOM     17  N   CYS A   4      24.652  23.328  42.673  1.00  0.72           N  
ATOM     18  CA  CYS A   4      24.124  22.937  43.962  1.00  0.72           C  
ATOM     19  C   CYS A   4      23.626  21.503  43.974  1.00  0.72           C  
ATOM     20  O   CYS A   4      23.354  20.941  45.028  1.00  0.72           O  
ATOM     21  CB  CYS A   4      22.960  23.888  44.330  1.00  0.72           C  
ATOM     22  SG  CYS A   4      23.549  25.595  44.545  1.00  0.72           S  
ATOM     23  N   GLY A   5      23.518  20.851  42.796  1.00  0.72           N  
ATOM     24  CA  GLY A   5      22.933  19.512  42.697  1.00  0.72           C  
ATOM     25  C   GLY A   5      21.488  19.413  43.129  1.00  0.72           C  
ATOM     26  O   GLY A   5      21.050  18.371  43.609  1.00  0.72           O  
ATOM     27  N   GLU A   6      20.717  20.501  42.975  1.00  0.63           N  
ATOM     28  CA  GLU A   6      19.387  20.607  43.529  1.00  0.63           C  
ATOM     29  C   GLU A   6      18.506  21.424  42.593  1.00  0.63           C  
ATOM     30  O   GLU A   6      18.949  22.396  41.967  1.00  0.63           O  
ATOM     31  CB  GLU A   6      19.452  21.262  44.928  1.00  0.63           C  
ATOM     32  CG  GLU A   6      18.119  21.277  45.707  1.00  0.63           C  
ATOM     33  CD  GLU A   6      18.220  22.010  47.042  1.00  0.63           C  
ATOM     34  OE1 GLU A   6      17.219  21.966  47.794  1.00  0.63           O  
ATOM     35  OE2 GLU A   6      19.268  22.639  47.336  1.00  0.63           O  
ATOM     36  N   SER A   7      17.231  21.019  42.442  1.00  0.60           N  
ATOM     37  CA  SER A   7      16.213  21.752  41.710  1.00  0.60           C  
ATOM     38  C   SER A   7      15.248  22.335  42.716  1.00  0.60           C  
ATOM     39  O   SER A   7      15.106  21.837  43.828  1.00  0.60           O  
ATOM     40  CB  SER A   7      15.418  20.888  40.679  1.00  0.60           C  
ATOM     41  OG  SER A   7      14.667  19.835  41.290  1.00  0.60           O  
ATOM     42  N   CYS A   8      14.544  23.418  42.354  1.00  0.56           N  
ATOM     43  CA  CYS A   8      13.634  24.074  43.273  1.00  0.56           C  
ATOM     44  C   CYS A   8      12.336  24.400  42.576  1.00  0.56           C  
ATOM     45  O   CYS A   8      11.888  25.540  42.529  1.00  0.56           O  
ATOM     46  CB  CYS A   8      14.237  25.349  43.908  1.00  0.56           C  
ATOM     47  SG  CYS A   8      14.938  26.528  42.712  1.00  0.56           S  
ATOM     48  N   TRP A   9      11.649  23.375  42.028  1.00  0.50           N  
ATOM     49  CA  TRP A   9      10.361  23.554  41.363  1.00  0.50           C  
ATOM     50  C   TRP A   9       9.313  24.189  42.288  1.00  0.50           C  
ATOM     51  O   TRP A   9       8.527  25.041  41.893  1.00  0.50           O  
ATOM     52  CB  TRP A   9       9.840  22.198  40.812  1.00  0.50           C  
ATOM     53  CG  TRP A   9       8.554  22.291  39.996  1.00  0.50           C  
ATOM     54  CD1 TRP A   9       8.407  22.609  38.676  1.00  0.50           C  
ATOM     55  CD2 TRP A   9       7.220  22.129  40.520  1.00  0.50           C  
ATOM     56  NE1 TRP A   9       7.074  22.640  38.333  1.00  0.50           N  
ATOM     57  CE2 TRP A   9       6.328  22.354  39.450  1.00  0.50           C  
ATOM     58  CE3 TRP A   9       6.751  21.831  41.796  1.00  0.50           C  
ATOM     59  CZ2 TRP A   9       4.954  22.278  39.637  1.00  0.50           C  
ATOM     60  CZ3 TRP A   9       5.363  21.757  41.981  1.00  0.50           C  
ATOM     61  CH2 TRP A   9       4.479  21.972  40.918  1.00  0.50           C  
ATOM     62  N   GLY A  10       9.341  23.787  43.575  1.00  0.49           N  
ATOM     63  CA  GLY A  10       8.460  24.297  44.630  1.00  0.49           C  
ATOM     64  C   GLY A  10       8.887  25.612  45.269  1.00  0.49           C  
ATOM     65  O   GLY A  10       8.282  26.025  46.262  1.00  0.49           O  
ATOM     66  N   PHE A  11       9.964  26.238  44.766  1.00  0.43           N  
ATOM     67  CA  PHE A  11      10.434  27.607  45.009  1.00  0.43           C  
ATOM     68  C   PHE A  11      11.511  27.803  46.066  1.00  0.43           C  
ATOM     69  O   PHE A  11      12.008  28.916  46.244  1.00  0.43           O  
ATOM     70  CB  PHE A  11       9.354  28.710  45.185  1.00  0.43           C  
ATOM     71  CG  PHE A  11       8.467  28.851  43.987  1.00  0.43           C  
ATOM     72  CD1 PHE A  11       9.016  29.249  42.759  1.00  0.43           C  
ATOM     73  CD2 PHE A  11       7.082  28.671  44.099  1.00  0.43           C  
ATOM     74  CE1 PHE A  11       8.189  29.451  41.650  1.00  0.43           C  
ATOM     75  CE2 PHE A  11       6.252  28.885  42.992  1.00  0.43           C  
ATOM     76  CZ  PHE A  11       6.806  29.279  41.769  1.00  0.43           C  
ATOM     77  N   HIS A  12      11.970  26.744  46.749  1.00  0.56           N  
ATOM     78  CA  HIS A  12      12.940  26.871  47.811  1.00  0.56           C  
ATOM     79  C   HIS A  12      13.994  25.805  47.620  1.00  0.56           C  
ATOM     80  O   HIS A  12      13.719  24.763  47.017  1.00  0.56           O  
ATOM     81  CB  HIS A  12      12.275  26.702  49.193  1.00  0.56           C  
ATOM     82  CG  HIS A  12      11.264  27.769  49.471  1.00  0.56           C  
ATOM     83  ND1 HIS A  12      11.703  28.982  49.962  1.00  0.56           N  
ATOM     84  CD2 HIS A  12       9.913  27.784  49.318  1.00  0.56           C  
ATOM     85  CE1 HIS A  12      10.617  29.710  50.101  1.00  0.56           C  
ATOM     86  NE2 HIS A  12       9.503  29.034  49.727  1.00  0.56           N  
ATOM     87  N   CYS A  13      15.216  26.073  48.098  1.00  0.60           N  
ATOM     88  CA  CYS A  13      16.350  25.168  48.082  1.00  0.60           C  
ATOM     89  C   CYS A  13      16.740  24.909  49.518  1.00  0.60           C  
ATOM     90  O   CYS A  13      16.798  25.850  50.316  1.00  0.60           O  
ATOM     91  CB  CYS A  13      17.595  25.797  47.407  1.00  0.60           C  
ATOM     92  SG  CYS A  13      17.263  26.311  45.707  1.00  0.60           S  
ATOM     93  N   ASP A  14      17.033  23.649  49.858  1.00  0.58           N  
ATOM     94  CA  ASP A  14      17.395  23.220  51.188  1.00  0.58           C  
ATOM     95  C   ASP A  14      18.903  23.120  51.330  1.00  0.58           C  
ATOM     96  O   ASP A  14      19.447  23.087  52.439  1.00  0.58           O  
ATOM     97  CB  ASP A  14      16.800  21.822  51.487  1.00  0.58           C  
ATOM     98  CG  ASP A  14      15.282  21.849  51.606  1.00  0.58           C  
ATOM     99  OD1 ASP A  14      14.723  22.880  52.060  1.00  0.58           O  
ATOM    100  OD2 ASP A  14      14.667  20.791  51.308  1.00  0.58           O  
ATOM    101  N   ARG A  15      19.669  23.114  50.218  1.00  0.56           N  
ATOM    102  CA  ARG A  15      21.105  23.237  50.322  1.00  0.56           C  
ATOM    103  C   ARG A  15      21.550  24.599  50.834  1.00  0.56           C  
ATOM    104  O   ARG A  15      21.250  25.654  50.274  1.00  0.56           O  
ATOM    105  CB  ARG A  15      21.811  22.912  48.992  1.00  0.56           C  
ATOM    106  CG  ARG A  15      23.344  22.791  49.058  1.00  0.56           C  
ATOM    107  CD  ARG A  15      23.893  22.377  47.698  1.00  0.56           C  
ATOM    108  NE  ARG A  15      25.394  22.340  47.745  1.00  0.56           N  
ATOM    109  CZ  ARG A  15      26.107  21.251  48.067  1.00  0.56           C  
ATOM    110  NH1 ARG A  15      25.512  20.111  48.406  1.00  0.56           N  
ATOM    111  NH2 ARG A  15      27.439  21.303  48.044  1.00  0.56           N  
ATOM    112  N   HIS A  16      22.323  24.586  51.941  1.00  0.60           N  
ATOM    113  CA  HIS A  16      22.982  25.759  52.494  1.00  0.60           C  
ATOM    114  C   HIS A  16      23.882  26.419  51.440  1.00  0.60           C  
ATOM    115  O   HIS A  16      24.485  25.715  50.627  1.00  0.60           O  
ATOM    116  CB  HIS A  16      23.768  25.374  53.776  1.00  0.60           C  
ATOM    117  CG  HIS A  16      24.217  26.514  54.633  1.00  0.60           C  
ATOM    118  ND1 HIS A  16      25.322  27.201  54.211  1.00  0.60           N  
ATOM    119  CD2 HIS A  16      23.754  27.040  55.799  1.00  0.60           C  
ATOM    120  CE1 HIS A  16      25.526  28.139  55.106  1.00  0.60           C  
ATOM    121  NE2 HIS A  16      24.602  28.087  56.098  1.00  0.60           N  
ATOM    122  N   ASP A  17      23.886  27.768  51.382  1.00  0.66           N  
ATOM    123  CA  ASP A  17      24.606  28.608  50.424  1.00  0.66           C  
ATOM    124  C   ASP A  17      23.922  28.723  49.054  1.00  0.66           C  
ATOM    125  O   ASP A  17      24.350  29.497  48.194  1.00  0.66           O  
ATOM    126  CB  ASP A  17      26.113  28.265  50.183  1.00  0.66           C  
ATOM    127  CG  ASP A  17      27.119  28.680  51.261  1.00  0.66           C  
ATOM    128  OD1 ASP A  17      26.856  29.689  51.964  1.00  0.66           O  
ATOM    129  OD2 ASP A  17      28.232  28.101  51.178  1.00  0.66           O  
ATOM    130  N   CYS A  18      22.820  27.991  48.814  1.00  0.70           N  
ATOM    131  CA  CYS A  18      22.155  27.992  47.532  1.00  0.70           C  
ATOM    132  C   CYS A  18      20.807  28.659  47.637  1.00  0.70           C  
ATOM    133  O   CYS A  18      20.155  28.685  48.678  1.00  0.70           O  
ATOM    134  CB  CYS A  18      22.006  26.568  46.946  1.00  0.70           C  
ATOM    135  SG  CYS A  18      23.626  25.840  46.554  1.00  0.70           S  
ATOM    136  N   THR A  19      20.363  29.259  46.524  1.00  0.66           N  
ATOM    137  CA  THR A  19      19.105  29.973  46.465  1.00  0.66           C  
ATOM    138  C   THR A  19      18.405  29.571  45.202  1.00  0.66           C  
ATOM    139  O   THR A  19      19.010  28.999  44.297  1.00  0.66           O  
ATOM    140  CB  THR A  19      19.283  31.484  46.544  1.00  0.66           C  
ATOM    141  OG1 THR A  19      18.048  32.160  46.749  1.00  0.66           O  
ATOM    142  CG2 THR A  19      19.955  32.073  45.294  1.00  0.66           C  
ATOM    143  N   CYS A  20      17.090  29.810  45.114  1.00  0.60           N  
ATOM    144  CA  CYS A  20      16.305  29.369  43.981  1.00  0.60           C  
ATOM    145  C   CYS A  20      16.322  30.413  42.885  1.00  0.60           C  
ATOM    146  O   CYS A  20      16.088  31.599  43.116  1.00  0.60           O  
ATOM    147  CB  CYS A  20      14.838  29.042  44.370  1.00  0.60           C  
ATOM    148  SG  CYS A  20      13.879  28.217  43.058  1.00  0.60           S  
ATOM    149  N   GLY A  21      16.614  29.990  41.639  1.00  0.50           N  
ATOM    150  CA  GLY A  21      16.383  30.798  40.451  1.00  0.50           C  
ATOM    151  C   GLY A  21      14.949  31.254  40.283  1.00  0.50           C  
ATOM    152  O   GLY A  21      14.011  30.468  40.365  1.00  0.50           O  
ATOM    153  N   LEU A  22      14.736  32.540  39.965  1.00  0.42           N  
ATOM    154  CA  LEU A  22      13.392  33.090  39.848  1.00  0.42           C  
ATOM    155  C   LEU A  22      12.902  33.060  38.413  1.00  0.42           C  
ATOM    156  O   LEU A  22      11.782  33.452  38.093  1.00  0.42           O  
ATOM    157  CB  LEU A  22      13.364  34.549  40.353  1.00  0.42           C  
ATOM    158  CG  LEU A  22      13.639  34.706  41.861  1.00  0.42           C  
ATOM    159  CD1 LEU A  22      13.700  36.197  42.219  1.00  0.42           C  
ATOM    160  CD2 LEU A  22      12.583  33.991  42.717  1.00  0.42           C  
ATOM    161  N   THR A  23      13.763  32.567  37.512  1.00  0.24           N  
ATOM    162  CA  THR A  23      13.511  32.480  36.092  1.00  0.24           C  
ATOM    163  C   THR A  23      13.612  31.047  35.596  1.00  0.24           C  
ATOM    164  O   THR A  23      13.179  30.744  34.486  1.00  0.24           O  
ATOM    165  CB  THR A  23      14.492  33.357  35.316  1.00  0.24           C  
ATOM    166  OG1 THR A  23      15.846  33.071  35.659  1.00  0.24           O  
ATOM    167  CG2 THR A  23      14.252  34.837  35.680  1.00  0.24           C  
ATOM    168  N   TRP A  24      14.136  30.107  36.419  1.00  0.36           N  
ATOM    169  CA  TRP A  24      14.377  28.740  36.017  1.00  0.36           C  
ATOM    170  C   TRP A  24      14.335  27.867  37.281  1.00  0.36           C  
ATOM    171  O   TRP A  24      14.714  28.359  38.345  1.00  0.36           O  
ATOM    172  CB  TRP A  24      15.783  28.597  35.370  1.00  0.36           C  
ATOM    173  CG  TRP A  24      16.010  29.251  34.015  1.00  0.36           C  
ATOM    174  CD1 TRP A  24      16.523  30.474  33.688  1.00  0.36           C  
ATOM    175  CD2 TRP A  24      15.852  28.549  32.775  1.00  0.36           C  
ATOM    176  NE1 TRP A  24      16.595  30.617  32.320  1.00  0.36           N  
ATOM    177  CE2 TRP A  24      16.211  29.437  31.746  1.00  0.36           C  
ATOM    178  CE3 TRP A  24      15.447  27.256  32.501  1.00  0.36           C  
ATOM    179  CZ2 TRP A  24      16.187  29.029  30.423  1.00  0.36           C  
ATOM    180  CZ3 TRP A  24      15.496  26.820  31.177  1.00  0.36           C  
ATOM    181  CH2 TRP A  24      15.856  27.696  30.152  1.00  0.36           C  
ATOM    182  N   PRO A  25      13.923  26.591  37.252  1.00  0.57           N  
ATOM    183  CA  PRO A  25      13.656  25.792  38.446  1.00  0.57           C  
ATOM    184  C   PRO A  25      14.926  25.146  39.008  1.00  0.57           C  
ATOM    185  O   PRO A  25      14.992  23.929  39.197  1.00  0.57           O  
ATOM    186  CB  PRO A  25      12.662  24.731  37.930  1.00  0.57           C  
ATOM    187  CG  PRO A  25      13.033  24.515  36.461  1.00  0.57           C  
ATOM    188  CD  PRO A  25      13.614  25.860  36.024  1.00  0.57           C  
ATOM    189  N   TYR A  26      15.939  25.952  39.349  1.00  0.58           N  
ATOM    190  CA  TYR A  26      17.281  25.485  39.616  1.00  0.58           C  
ATOM    191  C   TYR A  26      17.908  26.225  40.784  1.00  0.58           C  
ATOM    192  O   TYR A  26      17.876  27.454  40.874  1.00  0.58           O  
ATOM    193  CB  TYR A  26      18.163  25.802  38.385  1.00  0.58           C  
ATOM    194  CG  TYR A  26      17.850  24.973  37.173  1.00  0.58           C  
ATOM    195  CD1 TYR A  26      17.776  23.574  37.171  1.00  0.58           C  
ATOM    196  CD2 TYR A  26      17.662  25.654  35.968  1.00  0.58           C  
ATOM    197  CE1 TYR A  26      17.432  22.884  36.001  1.00  0.58           C  
ATOM    198  CE2 TYR A  26      17.287  24.970  34.808  1.00  0.58           C  
ATOM    199  CZ  TYR A  26      17.139  23.586  34.833  1.00  0.58           C  
ATOM    200  OH  TYR A  26      16.702  22.922  33.673  1.00  0.58           O  
ATOM    201  N   CYS A  27      18.522  25.483  41.721  1.00  0.69           N  
ATOM    202  CA  CYS A  27      19.235  26.071  42.836  1.00  0.69           C  
ATOM    203  C   CYS A  27      20.617  26.540  42.422  1.00  0.69           C  
ATOM    204  O   CYS A  27      21.413  25.810  41.822  1.00  0.69           O  
ATOM    205  CB  CYS A  27      19.348  25.085  44.012  1.00  0.69           C  
ATOM    206  SG  CYS A  27      17.714  24.658  44.646  1.00  0.69           S  
ATOM    207  N   SER A  28      20.948  27.800  42.709  1.00  0.67           N  
ATOM    208  CA  SER A  28      22.174  28.427  42.282  1.00  0.67           C  
ATOM    209  C   SER A  28      22.978  28.895  43.464  1.00  0.67           C  
ATOM    210  O   SER A  28      22.451  29.118  44.558  1.00  0.67           O  
ATOM    211  CB  SER A  28      21.930  29.600  41.303  1.00  0.67           C  
ATOM    212  OG  SER A  28      21.087  30.618  41.863  1.00  0.67           O  
ATOM    213  N   LYS A  29      24.304  28.991  43.287  1.00  0.50           N  
ATOM    214  CA  LYS A  29      25.205  29.545  44.265  1.00  0.50           C  
ATOM    215  C   LYS A  29      26.050  30.526  43.494  1.00  0.50           C  
ATOM    216  O   LYS A  29      26.822  30.100  42.624  1.00  0.50           O  
ATOM    217  CB  LYS A  29      26.153  28.489  44.875  1.00  0.50           C  
ATOM    218  CG  LYS A  29      27.110  29.099  45.909  1.00  0.50           C  
ATOM    219  CD  LYS A  29      28.007  28.052  46.578  1.00  0.50           C  
ATOM    220  CE  LYS A  29      28.915  28.672  47.646  1.00  0.50           C  
ATOM    221  NZ  LYS A  29      29.701  27.627  48.335  1.00  0.50           N1+
ATOM    222  N   ASN A  30      25.906  31.814  43.816  1.00  0.44           N  
ATOM    223  CA  ASN A  30      26.484  32.945  43.113  1.00  0.44           C  
ATOM    224  C   ASN A  30      26.030  33.112  41.626  1.00  0.44           C  
ATOM    225  O   ASN A  30      25.159  32.333  41.152  1.00  0.44           O  
ATOM    226  CB  ASN A  30      28.022  33.022  43.255  1.00  0.44           C  
ATOM    227  CG  ASN A  30      28.413  32.962  44.721  1.00  0.44           C  
ATOM    228  OD1 ASN A  30      27.812  33.569  45.608  1.00  0.44           O  
ATOM    229  ND2 ASN A  30      29.504  32.210  45.015  1.00  0.44           N  
ATOM    230  OXT ASN A  30      26.546  34.061  40.973  1.00  0.44           O  
TER     231      ASN A  30 
CONECT   22  135
CONECT   47  148
CONECT   92  206
CONECT  135   22
CONECT  148   47
CONECT  206   92
END
