# Supplementary material for: Computational modeling of cyclotides as antimicrobial agents against Neisseria gonorrhoeae PorB porin protein: integration of docking, immune, and molecular dynamics simulations
Source: Front Chem. 2024 Nov 25;12:1493165. doi: 10.3389/fchem.2024.1493165 (PMC11628957; doi:10.3389/fchem.2024.1493165)
Supplement: Supplementary file 1 [file DataSheet1.ZIP › PDBs/Cyclotides PDB/VIBE 23.pdb]

REMARK   BIOVIA PDB file
REMARK   Created:  2024-04-28T19:31:27Z
SSBOND   1 CYS A   15    CYS A   28                                     
SSBOND   2 CYS A    6    CYS A   20                                     
ATOM      1  N   ILE A   3      10.522  23.134  75.232  1.00  0.46           N1+
ATOM      2  CA  ILE A   3      11.018  21.892  74.548  1.00  0.46           C  
ATOM      3  C   ILE A   3      10.130  20.703  74.883  1.00  0.46           C  
ATOM      4  O   ILE A   3       9.678  20.581  76.006  1.00  0.46           O  
ATOM      5  CB  ILE A   3      12.489  21.660  74.927  1.00  0.46           C  
ATOM      6  CG1 ILE A   3      13.367  22.830  74.409  1.00  0.46           C  
ATOM      7  CG2 ILE A   3      13.023  20.302  74.405  1.00  0.46           C  
ATOM      8  CD1 ILE A   3      14.777  22.831  75.007  1.00  0.46           C  
ATOM      9  N   PHE A   4       9.798  19.813  73.920  1.00  0.41           N  
ATOM     10  CA  PHE A   4       8.971  18.631  74.137  1.00  0.41           C  
ATOM     11  C   PHE A   4       9.786  17.435  74.654  1.00  0.41           C  
ATOM     12  O   PHE A   4       9.818  16.380  74.028  1.00  0.41           O  
ATOM     13  CB  PHE A   4       8.242  18.263  72.804  1.00  0.41           C  
ATOM     14  CG  PHE A   4       7.339  19.392  72.365  1.00  0.41           C  
ATOM     15  CD1 PHE A   4       6.310  19.837  73.214  1.00  0.41           C  
ATOM     16  CD2 PHE A   4       7.500  20.020  71.116  1.00  0.41           C  
ATOM     17  CE1 PHE A   4       5.457  20.876  72.826  1.00  0.41           C  
ATOM     18  CE2 PHE A   4       6.634  21.048  70.715  1.00  0.41           C  
ATOM     19  CZ  PHE A   4       5.605  21.468  71.567  1.00  0.41           C  
ATOM     20  N   ASP A   5      10.480  17.556  75.805  1.00  0.53           N  
ATOM     21  CA  ASP A   5      11.430  16.592  76.325  1.00  0.53           C  
ATOM     22  C   ASP A   5      10.928  15.875  77.580  1.00  0.53           C  
ATOM     23  O   ASP A   5      11.642  15.124  78.229  1.00  0.53           O  
ATOM     24  CB  ASP A   5      12.793  17.308  76.578  1.00  0.53           C  
ATOM     25  CG  ASP A   5      12.711  18.598  77.394  1.00  0.53           C  
ATOM     26  OD1 ASP A   5      11.585  19.040  77.740  1.00  0.53           O  
ATOM     27  OD2 ASP A   5      13.794  19.195  77.605  1.00  0.53           O  
ATOM     28  N   CYS A   6       9.639  16.021  77.929  1.00  0.64           N  
ATOM     29  CA  CYS A   6       9.104  15.536  79.191  1.00  0.64           C  
ATOM     30  C   CYS A   6       8.643  14.092  79.131  1.00  0.64           C  
ATOM     31  O   CYS A   6       8.284  13.503  80.144  1.00  0.64           O  
ATOM     32  CB  CYS A   6       7.881  16.396  79.587  1.00  0.64           C  
ATOM     33  SG  CYS A   6       8.378  18.122  79.819  1.00  0.64           S  
ATOM     34  N   GLY A   7       8.621  13.491  77.919  1.00  0.65           N  
ATOM     35  CA  GLY A   7       8.107  12.144  77.672  1.00  0.65           C  
ATOM     36  C   GLY A   7       6.648  11.962  78.011  1.00  0.65           C  
ATOM     37  O   GLY A   7       6.217  10.882  78.379  1.00  0.65           O  
ATOM     38  N   GLU A   8       5.849  13.032  77.897  1.00  0.58           N  
ATOM     39  CA  GLU A   8       4.527  13.105  78.470  1.00  0.58           C  
ATOM     40  C   GLU A   8       3.639  13.920  77.540  1.00  0.58           C  
ATOM     41  O   GLU A   8       4.058  14.912  76.941  1.00  0.58           O  
ATOM     42  CB  GLU A   8       4.570  13.739  79.894  1.00  0.58           C  
ATOM     43  CG  GLU A   8       3.228  13.670  80.669  1.00  0.58           C  
ATOM     44  CD  GLU A   8       3.202  14.432  81.989  1.00  0.58           C  
ATOM     45  OE1 GLU A   8       2.276  14.161  82.793  1.00  0.58           O  
ATOM     46  OE2 GLU A   8       4.069  15.305  82.240  1.00  0.58           O  
ATOM     47  N   THR A   9       2.377  13.490  77.367  1.00  0.56           N  
ATOM     48  CA  THR A   9       1.327  14.219  76.676  1.00  0.56           C  
ATOM     49  C   THR A   9       0.327  14.649  77.715  1.00  0.56           C  
ATOM     50  O   THR A   9       0.221  14.072  78.792  1.00  0.56           O  
ATOM     51  CB  THR A   9       0.571  13.444  75.593  1.00  0.56           C  
ATOM     52  OG1 THR A   9      -0.017  12.245  76.080  1.00  0.56           O  
ATOM     53  CG2 THR A   9       1.557  13.024  74.507  1.00  0.56           C  
ATOM     54  N   CYS A  10      -0.444  15.698  77.415  1.00  0.51           N  
ATOM     55  CA  CYS A  10      -1.340  16.319  78.360  1.00  0.51           C  
ATOM     56  C   CYS A  10      -2.655  16.612  77.676  1.00  0.51           C  
ATOM     57  O   CYS A  10      -3.134  17.741  77.660  1.00  0.51           O  
ATOM     58  CB  CYS A  10      -0.734  17.616  78.946  1.00  0.51           C  
ATOM     59  SG  CYS A  10       0.028  18.703  77.705  1.00  0.51           S  
ATOM     60  N   ALA A  11      -3.312  15.572  77.111  1.00  0.46           N  
ATOM     61  CA  ALA A  11      -4.598  15.687  76.434  1.00  0.46           C  
ATOM     62  C   ALA A  11      -5.710  16.300  77.296  1.00  0.46           C  
ATOM     63  O   ALA A  11      -6.576  17.019  76.817  1.00  0.46           O  
ATOM     64  CB  ALA A  11      -5.046  14.321  75.881  1.00  0.46           C  
ATOM     65  N   LEU A  12      -5.650  16.059  78.621  1.00  0.40           N  
ATOM     66  CA  LEU A  12      -6.564  16.583  79.617  1.00  0.40           C  
ATOM     67  C   LEU A  12      -6.141  17.950  80.159  1.00  0.40           C  
ATOM     68  O   LEU A  12      -6.820  18.524  81.002  1.00  0.40           O  
ATOM     69  CB  LEU A  12      -6.624  15.583  80.805  1.00  0.40           C  
ATOM     70  CG  LEU A  12      -7.214  14.201  80.447  1.00  0.40           C  
ATOM     71  CD1 LEU A  12      -7.101  13.258  81.655  1.00  0.40           C  
ATOM     72  CD2 LEU A  12      -8.675  14.310  79.982  1.00  0.40           C  
ATOM     73  N   GLY A  13      -5.027  18.538  79.666  1.00  0.42           N  
ATOM     74  CA  GLY A  13      -4.610  19.887  80.043  1.00  0.42           C  
ATOM     75  C   GLY A  13      -3.629  19.988  81.184  1.00  0.42           C  
ATOM     76  O   GLY A  13      -3.242  21.085  81.553  1.00  0.42           O  
ATOM     77  N   THR A  14      -3.169  18.877  81.777  1.00  0.55           N  
ATOM     78  CA  THR A  14      -2.259  18.914  82.927  1.00  0.55           C  
ATOM     79  C   THR A  14      -1.125  17.951  82.675  1.00  0.55           C  
ATOM     80  O   THR A  14      -1.351  16.860  82.160  1.00  0.55           O  
ATOM     81  CB  THR A  14      -2.940  18.533  84.241  1.00  0.55           C  
ATOM     82  OG1 THR A  14      -3.972  19.462  84.522  1.00  0.55           O  
ATOM     83  CG2 THR A  14      -2.005  18.603  85.456  1.00  0.55           C  
ATOM     84  N   CYS A  15       0.118  18.346  83.023  1.00  0.57           N  
ATOM     85  CA  CYS A  15       1.312  17.515  83.005  1.00  0.57           C  
ATOM     86  C   CYS A  15       1.658  17.204  84.443  1.00  0.57           C  
ATOM     87  O   CYS A  15       1.460  18.045  85.320  1.00  0.57           O  
ATOM     88  CB  CYS A  15       2.528  18.259  82.399  1.00  0.57           C  
ATOM     89  SG  CYS A  15       2.188  18.741  80.695  1.00  0.57           S  
ATOM     90  N   TYR A  16       2.151  15.992  84.722  1.00  0.53           N  
ATOM     91  CA  TYR A  16       2.536  15.545  86.041  1.00  0.53           C  
ATOM     92  C   TYR A  16       4.043  15.446  86.198  1.00  0.53           C  
ATOM     93  O   TYR A  16       4.534  15.369  87.324  1.00  0.53           O  
ATOM     94  CB  TYR A  16       1.980  14.128  86.310  1.00  0.53           C  
ATOM     95  CG  TYR A  16       0.485  14.157  86.320  1.00  0.53           C  
ATOM     96  CD1 TYR A  16      -0.207  14.766  87.379  1.00  0.53           C  
ATOM     97  CD2 TYR A  16      -0.239  13.591  85.260  1.00  0.53           C  
ATOM     98  CE1 TYR A  16      -1.608  14.787  87.389  1.00  0.53           C  
ATOM     99  CE2 TYR A  16      -1.640  13.601  85.272  1.00  0.53           C  
ATOM    100  CZ  TYR A  16      -2.322  14.197  86.341  1.00  0.53           C  
ATOM    101  OH  TYR A  16      -3.729  14.213  86.366  1.00  0.53           O  
ATOM    102  N   THR A  17       4.847  15.467  85.109  1.00  0.56           N  
ATOM    103  CA  THR A  17       6.313  15.497  85.241  1.00  0.56           C  
ATOM    104  C   THR A  17       6.791  16.800  85.909  1.00  0.56           C  
ATOM    105  O   THR A  17       6.462  17.879  85.408  1.00  0.56           O  
ATOM    106  CB  THR A  17       7.071  15.285  83.925  1.00  0.56           C  
ATOM    107  OG1 THR A  17       6.805  13.984  83.426  1.00  0.56           O  
ATOM    108  CG2 THR A  17       8.602  15.333  84.072  1.00  0.56           C  
ATOM    109  N   PRO A  18       7.552  16.820  87.025  1.00  0.56           N  
ATOM    110  CA  PRO A  18       8.173  18.029  87.580  1.00  0.56           C  
ATOM    111  C   PRO A  18       8.910  18.907  86.581  1.00  0.56           C  
ATOM    112  O   PRO A  18       9.742  18.362  85.837  1.00  0.56           O  
ATOM    113  CB  PRO A  18       9.152  17.503  88.651  1.00  0.56           C  
ATOM    114  CG  PRO A  18       8.594  16.135  89.052  1.00  0.56           C  
ATOM    115  CD  PRO A  18       7.997  15.623  87.740  1.00  0.56           C  
ATOM    116  N   HIS A  19       8.657  20.225  86.543  1.00  0.58           N  
ATOM    117  CA  HIS A  19       9.266  21.215  85.656  1.00  0.58           C  
ATOM    118  C   HIS A  19       8.568  21.320  84.314  1.00  0.58           C  
ATOM    119  O   HIS A  19       8.895  22.193  83.516  1.00  0.58           O  
ATOM    120  CB  HIS A  19      10.799  21.124  85.442  1.00  0.58           C  
ATOM    121  CG  HIS A  19      11.563  21.172  86.714  1.00  0.58           C  
ATOM    122  ND1 HIS A  19      11.733  22.407  87.305  1.00  0.58           N  
ATOM    123  CD2 HIS A  19      12.147  20.205  87.464  1.00  0.58           C  
ATOM    124  CE1 HIS A  19      12.421  22.175  88.397  1.00  0.58           C  
ATOM    125  NE2 HIS A  19      12.703  20.857  88.547  1.00  0.58           N  
ATOM    126  N   CYS A  20       7.549  20.475  84.045  1.00  0.61           N  
ATOM    127  CA  CYS A  20       6.874  20.467  82.762  1.00  0.61           C  
ATOM    128  C   CYS A  20       5.493  21.081  82.841  1.00  0.61           C  
ATOM    129  O   CYS A  20       4.773  20.937  83.826  1.00  0.61           O  
ATOM    130  CB  CYS A  20       6.752  19.044  82.171  1.00  0.61           C  
ATOM    131  SG  CYS A  20       8.394  18.350  81.828  1.00  0.61           S  
ATOM    132  N   SER A  21       5.088  21.780  81.765  1.00  0.60           N  
ATOM    133  CA  SER A  21       3.796  22.449  81.677  1.00  0.60           C  
ATOM    134  C   SER A  21       3.119  22.065  80.378  1.00  0.60           C  
ATOM    135  O   SER A  21       3.747  21.527  79.469  1.00  0.60           O  
ATOM    136  CB  SER A  21       3.896  23.997  81.741  1.00  0.60           C  
ATOM    137  OG  SER A  21       4.351  24.413  83.028  1.00  0.60           O  
ATOM    138  N   CYS A  22       1.788  22.278  80.292  1.00  0.54           N  
ATOM    139  CA  CYS A  22       0.934  21.871  79.185  1.00  0.54           C  
ATOM    140  C   CYS A  22       0.903  22.861  78.036  1.00  0.54           C  
ATOM    141  O   CYS A  22       1.104  24.049  78.239  1.00  0.54           O  
ATOM    142  CB  CYS A  22      -0.516  21.576  79.672  1.00  0.54           C  
ATOM    143  SG  CYS A  22      -1.548  23.020  80.055  1.00  0.54           S  
ATOM    144  N   GLY A  23       0.616  22.422  76.793  1.00  0.45           N  
ATOM    145  CA  GLY A  23       0.510  23.351  75.680  1.00  0.45           C  
ATOM    146  C   GLY A  23      -0.680  23.108  74.803  1.00  0.45           C  
ATOM    147  O   GLY A  23      -1.411  22.133  74.946  1.00  0.45           O  
ATOM    148  N   LYS A  24      -0.850  23.999  73.805  1.00  0.30           N  
ATOM    149  CA  LYS A  24      -1.936  24.031  72.831  1.00  0.30           C  
ATOM    150  C   LYS A  24      -2.076  22.762  71.998  1.00  0.30           C  
ATOM    151  O   LYS A  24      -3.176  22.346  71.660  1.00  0.30           O  
ATOM    152  CB  LYS A  24      -1.731  25.220  71.853  1.00  0.30           C  
ATOM    153  CG  LYS A  24      -1.929  26.600  72.501  1.00  0.30           C  
ATOM    154  CD  LYS A  24      -1.684  27.758  71.516  1.00  0.30           C  
ATOM    155  CE  LYS A  24      -1.908  29.142  72.139  1.00  0.30           C  
ATOM    156  NZ  LYS A  24      -1.606  30.206  71.153  1.00  0.30           N1+
ATOM    157  N   PHE A  25      -0.939  22.124  71.658  1.00  0.22           N  
ATOM    158  CA  PHE A  25      -0.877  20.918  70.850  1.00  0.22           C  
ATOM    159  C   PHE A  25      -0.880  19.653  71.699  1.00  0.22           C  
ATOM    160  O   PHE A  25      -0.533  18.585  71.210  1.00  0.22           O  
ATOM    161  CB  PHE A  25       0.411  20.886  69.980  1.00  0.22           C  
ATOM    162  CG  PHE A  25       0.384  21.970  68.948  1.00  0.22           C  
ATOM    163  CD1 PHE A  25      -0.396  21.799  67.795  1.00  0.22           C  
ATOM    164  CD2 PHE A  25       1.165  23.131  69.082  1.00  0.22           C  
ATOM    165  CE1 PHE A  25      -0.384  22.759  66.778  1.00  0.22           C  
ATOM    166  CE2 PHE A  25       1.176  24.098  68.067  1.00  0.22           C  
ATOM    167  CZ  PHE A  25       0.406  23.907  66.912  1.00  0.22           C  
ATOM    168  N   PHE A  26      -1.247  19.743  72.996  1.00  0.52           N  
ATOM    169  CA  PHE A  26      -1.449  18.606  73.884  1.00  0.52           C  
ATOM    170  C   PHE A  26      -0.175  17.917  74.349  1.00  0.52           C  
ATOM    171  O   PHE A  26      -0.193  16.769  74.793  1.00  0.52           O  
ATOM    172  CB  PHE A  26      -2.457  17.556  73.361  1.00  0.52           C  
ATOM    173  CG  PHE A  26      -3.796  18.166  73.114  1.00  0.52           C  
ATOM    174  CD1 PHE A  26      -4.575  18.557  74.210  1.00  0.52           C  
ATOM    175  CD2 PHE A  26      -4.330  18.276  71.821  1.00  0.52           C  
ATOM    176  CE1 PHE A  26      -5.916  18.908  74.041  1.00  0.52           C  
ATOM    177  CE2 PHE A  26      -5.659  18.682  71.640  1.00  0.52           C  
ATOM    178  CZ  PHE A  26      -6.462  18.958  72.754  1.00  0.52           C  
ATOM    179  N   LEU A  27       0.967  18.623  74.315  1.00  0.54           N  
ATOM    180  CA  LEU A  27       2.256  18.067  74.668  1.00  0.54           C  
ATOM    181  C   LEU A  27       2.844  18.802  75.845  1.00  0.54           C  
ATOM    182  O   LEU A  27       2.768  20.030  75.936  1.00  0.54           O  
ATOM    183  CB  LEU A  27       3.255  18.169  73.497  1.00  0.54           C  
ATOM    184  CG  LEU A  27       2.819  17.442  72.213  1.00  0.54           C  
ATOM    185  CD1 LEU A  27       3.857  17.654  71.102  1.00  0.54           C  
ATOM    186  CD2 LEU A  27       2.585  15.947  72.460  1.00  0.54           C  
ATOM    187  N   CYS A  28       3.434  18.055  76.795  1.00  0.62           N  
ATOM    188  CA  CYS A  28       4.149  18.625  77.912  1.00  0.62           C  
ATOM    189  C   CYS A  28       5.493  19.134  77.474  1.00  0.62           C  
ATOM    190  O   CYS A  28       6.200  18.482  76.704  1.00  0.62           O  
ATOM    191  CB  CYS A  28       4.342  17.597  79.041  1.00  0.62           C  
ATOM    192  SG  CYS A  28       2.730  17.095  79.664  1.00  0.62           S  
ATOM    193  N   TYR A  29       5.871  20.325  77.952  1.00  0.56           N  
ATOM    194  CA  TYR A  29       7.130  20.924  77.610  1.00  0.56           C  
ATOM    195  C   TYR A  29       7.870  21.396  78.845  1.00  0.56           C  
ATOM    196  O   TYR A  29       7.253  21.807  79.827  1.00  0.56           O  
ATOM    197  CB  TYR A  29       6.942  22.081  76.575  1.00  0.56           C  
ATOM    198  CG  TYR A  29       6.200  23.282  77.117  1.00  0.56           C  
ATOM    199  CD1 TYR A  29       4.823  23.466  76.916  1.00  0.56           C  
ATOM    200  CD2 TYR A  29       6.907  24.257  77.838  1.00  0.56           C  
ATOM    201  CE1 TYR A  29       4.192  24.622  77.400  1.00  0.56           C  
ATOM    202  CE2 TYR A  29       6.277  25.404  78.328  1.00  0.56           C  
ATOM    203  CZ  TYR A  29       4.910  25.582  78.119  1.00  0.56           C  
ATOM    204  OH  TYR A  29       4.251  26.700  78.669  1.00  0.56           O  
ATOM    205  N   GLY A  30       9.216  21.368  78.797  1.00  0.56           N  
ATOM    206  CA  GLY A  30      10.099  22.102  79.685  1.00  0.56           C  
ATOM    207  C   GLY A  30      10.677  23.249  78.889  1.00  0.56           C  
ATOM    208  O   GLY A  30      11.361  23.028  77.890  1.00  0.56           O  
ATOM    209  N   THR A  31      10.386  24.505  79.281  1.00  0.57           N  
ATOM    210  CA  THR A  31      10.897  25.730  78.636  1.00  0.57           C  
ATOM    211  C   THR A  31      10.457  25.906  77.144  1.00  0.57           C  
ATOM    212  O   THR A  31       9.576  25.142  76.671  1.00  0.57           O  
ATOM    213  CB  THR A  31      12.394  25.945  78.945  1.00  0.57           C  
ATOM    214  OG1 THR A  31      12.560  26.002  80.358  1.00  0.57           O  
ATOM    215  CG2 THR A  31      13.033  27.253  78.453  1.00  0.57           C  
ATOM    216  OXT THR A  31      10.963  26.802  76.427  1.00  0.57           O  
TER     217      THR A  31 
CONECT   33  131
CONECT   89  192
CONECT  131   33
CONECT  192   89
END
