# Supplementary material for: Computational modeling of cyclotides as antimicrobial agents against Neisseria gonorrhoeae PorB porin protein: integration of docking, immune, and molecular dynamics simulations
Source: Front Chem. 2024 Nov 25;12:1493165. doi: 10.3389/fchem.2024.1493165 (PMC11628957; doi:10.3389/fchem.2024.1493165)
Supplement: Supplementary file 1 [file DataSheet1.ZIP › PDBs/Cyclotides PDB/VIBE 24.pdb]

REMARK   BIOVIA PDB file
REMARK   Created:  2024-04-28T19:36:39Z
SSBOND   1 CYS A   15    CYS A   28                                     
SSBOND   2 CYS A    6    CYS A   20                                     
ATOM      1  N   CYS A   6      16.260  -4.056   9.567  1.00  0.40           N1+
ATOM      2  CA  CYS A   6      17.207  -4.224   8.392  1.00  0.40           C  
ATOM      3  C   CYS A   6      18.562  -3.548   8.561  1.00  0.40           C  
ATOM      4  O   CYS A   6      19.517  -3.970   7.922  1.00  0.40           O  
ATOM      5  CB  CYS A   6      16.527  -3.736   7.071  1.00  0.40           C  
ATOM      6  SG  CYS A   6      14.899  -4.516   6.804  1.00  0.40           S  
ATOM      7  N   GLY A   7      18.700  -2.494   9.417  1.00  0.53           N  
ATOM      8  CA  GLY A   7      19.938  -1.718   9.576  1.00  0.53           C  
ATOM      9  C   GLY A   7      20.309  -0.898   8.373  1.00  0.53           C  
ATOM     10  O   GLY A   7      21.471  -0.538   8.190  1.00  0.53           O  
ATOM     11  N   GLU A   8      19.321  -0.586   7.528  1.00  0.54           N  
ATOM     12  CA  GLU A   8      19.501  -0.009   6.225  1.00  0.54           C  
ATOM     13  C   GLU A   8      18.554   1.172   6.131  1.00  0.54           C  
ATOM     14  O   GLU A   8      17.403   1.121   6.570  1.00  0.54           O  
ATOM     15  CB  GLU A   8      19.228  -1.069   5.123  1.00  0.54           C  
ATOM     16  CG  GLU A   8      19.320  -0.543   3.666  1.00  0.54           C  
ATOM     17  CD  GLU A   8      18.855  -1.546   2.614  1.00  0.54           C  
ATOM     18  OE1 GLU A   8      19.138  -1.315   1.412  1.00  0.54           O  
ATOM     19  OE2 GLU A   8      18.183  -2.553   2.962  1.00  0.54           O  
ATOM     20  N   THR A   9      19.066   2.290   5.591  1.00  0.52           N  
ATOM     21  CA  THR A   9      18.316   3.475   5.222  1.00  0.52           C  
ATOM     22  C   THR A   9      18.060   3.444   3.735  1.00  0.52           C  
ATOM     23  O   THR A   9      18.756   2.797   2.966  1.00  0.52           O  
ATOM     24  CB  THR A   9      19.033   4.789   5.542  1.00  0.52           C  
ATOM     25  OG1 THR A   9      20.305   4.890   4.916  1.00  0.52           O  
ATOM     26  CG2 THR A   9      19.304   4.868   7.047  1.00  0.52           C  
ATOM     27  N   CYS A  10      17.031   4.168   3.279  1.00  0.47           N  
ATOM     28  CA  CYS A  10      16.649   4.141   1.885  1.00  0.47           C  
ATOM     29  C   CYS A  10      16.316   5.538   1.433  1.00  0.47           C  
ATOM     30  O   CYS A  10      15.229   5.819   0.941  1.00  0.47           O  
ATOM     31  CB  CYS A  10      15.440   3.208   1.655  1.00  0.47           C  
ATOM     32  SG  CYS A  10      14.127   3.438   2.891  1.00  0.47           S  
ATOM     33  N   PHE A  11      17.282   6.473   1.556  1.00  0.42           N  
ATOM     34  CA  PHE A  11      17.107   7.869   1.175  1.00  0.42           C  
ATOM     35  C   PHE A  11      16.717   8.046  -0.304  1.00  0.42           C  
ATOM     36  O   PHE A  11      15.955   8.949  -0.653  1.00  0.42           O  
ATOM     37  CB  PHE A  11      18.388   8.670   1.555  1.00  0.42           C  
ATOM     38  CG  PHE A  11      18.197  10.155   1.346  1.00  0.42           C  
ATOM     39  CD1 PHE A  11      18.773  10.801   0.240  1.00  0.42           C  
ATOM     40  CD2 PHE A  11      17.383  10.902   2.216  1.00  0.42           C  
ATOM     41  CE1 PHE A  11      18.568  12.169   0.021  1.00  0.42           C  
ATOM     42  CE2 PHE A  11      17.177  12.273   1.997  1.00  0.42           C  
ATOM     43  CZ  PHE A  11      17.777  12.908   0.906  1.00  0.42           C  
ATOM     44  N   LEU A  12      17.185   7.150  -1.196  1.00  0.34           N  
ATOM     45  CA  LEU A  12      16.834   7.129  -2.609  1.00  0.34           C  
ATOM     46  C   LEU A  12      15.690   6.176  -2.933  1.00  0.34           C  
ATOM     47  O   LEU A  12      15.445   5.833  -4.088  1.00  0.34           O  
ATOM     48  CB  LEU A  12      18.082   6.826  -3.480  1.00  0.34           C  
ATOM     49  CG  LEU A  12      18.988   8.057  -3.725  1.00  0.34           C  
ATOM     50  CD1 LEU A  12      20.165   7.647  -4.626  1.00  0.34           C  
ATOM     51  CD2 LEU A  12      18.236   9.231  -4.387  1.00  0.34           C  
ATOM     52  N   GLY A  13      14.910   5.750  -1.920  1.00  0.43           N  
ATOM     53  CA  GLY A  13      13.625   5.111  -2.157  1.00  0.43           C  
ATOM     54  C   GLY A  13      13.661   3.627  -2.388  1.00  0.43           C  
ATOM     55  O   GLY A  13      12.631   3.042  -2.704  1.00  0.43           O  
ATOM     56  N   LYS A  14      14.808   2.940  -2.255  1.00  0.58           N  
ATOM     57  CA  LYS A  14      14.859   1.499  -2.441  1.00  0.58           C  
ATOM     58  C   LYS A  14      15.751   0.878  -1.395  1.00  0.58           C  
ATOM     59  O   LYS A  14      16.736   1.481  -0.982  1.00  0.58           O  
ATOM     60  CB  LYS A  14      15.381   1.092  -3.842  1.00  0.58           C  
ATOM     61  CG  LYS A  14      14.440   1.543  -4.968  1.00  0.58           C  
ATOM     62  CD  LYS A  14      14.912   1.088  -6.353  1.00  0.58           C  
ATOM     63  CE  LYS A  14      13.967   1.552  -7.464  1.00  0.58           C  
ATOM     64  NZ  LYS A  14      14.468   1.089  -8.775  1.00  0.58           N1+
ATOM     65  N   CYS A  15      15.383  -0.346  -0.959  1.00  0.64           N  
ATOM     66  CA  CYS A  15      16.103  -1.160   0.003  1.00  0.64           C  
ATOM     67  C   CYS A  15      16.602  -2.375  -0.741  1.00  0.64           C  
ATOM     68  O   CYS A  15      15.932  -2.875  -1.636  1.00  0.64           O  
ATOM     69  CB  CYS A  15      15.189  -1.678   1.142  1.00  0.64           C  
ATOM     70  SG  CYS A  15      14.467  -0.295   2.050  1.00  0.64           S  
ATOM     71  N   TYR A  16      17.819  -2.829  -0.396  1.00  0.58           N  
ATOM     72  CA  TYR A  16      18.501  -3.906  -1.083  1.00  0.58           C  
ATOM     73  C   TYR A  16      18.767  -5.085  -0.164  1.00  0.58           C  
ATOM     74  O   TYR A  16      19.099  -6.168  -0.643  1.00  0.58           O  
ATOM     75  CB  TYR A  16      19.869  -3.424  -1.636  1.00  0.58           C  
ATOM     76  CG  TYR A  16      19.637  -2.344  -2.650  1.00  0.58           C  
ATOM     77  CD1 TYR A  16      19.402  -2.668  -3.996  1.00  0.58           C  
ATOM     78  CD2 TYR A  16      19.579  -1.001  -2.249  1.00  0.58           C  
ATOM     79  CE1 TYR A  16      19.106  -1.661  -4.927  1.00  0.58           C  
ATOM     80  CE2 TYR A  16      19.272   0.005  -3.173  1.00  0.58           C  
ATOM     81  CZ  TYR A  16      19.027  -0.327  -4.510  1.00  0.58           C  
ATOM     82  OH  TYR A  16      18.677   0.688  -5.422  1.00  0.58           O  
ATOM     83  N   THR A  17      18.607  -4.953   1.178  1.00  0.62           N  
ATOM     84  CA  THR A  17      18.637  -6.113   2.079  1.00  0.62           C  
ATOM     85  C   THR A  17      17.479  -7.085   1.788  1.00  0.62           C  
ATOM     86  O   THR A  17      16.338  -6.632   1.670  1.00  0.62           O  
ATOM     87  CB  THR A  17      18.597  -5.735   3.564  1.00  0.62           C  
ATOM     88  OG1 THR A  17      19.820  -5.137   3.945  1.00  0.62           O  
ATOM     89  CG2 THR A  17      18.465  -6.925   4.529  1.00  0.62           C  
ATOM     90  N   PRO A  18      17.655  -8.410   1.663  1.00  0.71           N  
ATOM     91  CA  PRO A  18      16.567  -9.346   1.378  1.00  0.71           C  
ATOM     92  C   PRO A  18      15.352  -9.257   2.290  1.00  0.71           C  
ATOM     93  O   PRO A  18      15.494  -9.308   3.506  1.00  0.71           O  
ATOM     94  CB  PRO A  18      17.219 -10.735   1.478  1.00  0.71           C  
ATOM     95  CG  PRO A  18      18.707 -10.507   1.161  1.00  0.71           C  
ATOM     96  CD  PRO A  18      18.967  -9.022   1.459  1.00  0.71           C  
ATOM     97  N   GLY A  19      14.138  -9.129   1.706  1.00  0.75           N  
ATOM     98  CA  GLY A  19      12.887  -9.069   2.454  1.00  0.75           C  
ATOM     99  C   GLY A  19      12.582  -7.716   3.037  1.00  0.75           C  
ATOM    100  O   GLY A  19      11.586  -7.562   3.739  1.00  0.75           O  
ATOM    101  N   CYS A  20      13.423  -6.698   2.763  1.00  0.72           N  
ATOM    102  CA  CYS A  20      13.230  -5.363   3.284  1.00  0.72           C  
ATOM    103  C   CYS A  20      12.637  -4.433   2.247  1.00  0.72           C  
ATOM    104  O   CYS A  20      12.976  -4.472   1.070  1.00  0.72           O  
ATOM    105  CB  CYS A  20      14.536  -4.741   3.826  1.00  0.72           C  
ATOM    106  SG  CYS A  20      15.173  -5.727   5.211  1.00  0.72           S  
ATOM    107  N   SER A  21      11.728  -3.547   2.691  1.00  0.65           N  
ATOM    108  CA  SER A  21      11.023  -2.616   1.824  1.00  0.65           C  
ATOM    109  C   SER A  21      11.204  -1.223   2.370  1.00  0.65           C  
ATOM    110  O   SER A  21      11.504  -1.045   3.545  1.00  0.65           O  
ATOM    111  CB  SER A  21       9.502  -2.901   1.738  1.00  0.65           C  
ATOM    112  OG  SER A  21       9.272  -4.172   1.132  1.00  0.65           O  
ATOM    113  N   CYS A  22      11.077  -0.194   1.500  1.00  0.59           N  
ATOM    114  CA  CYS A  22      11.299   1.207   1.835  1.00  0.59           C  
ATOM    115  C   CYS A  22      10.069   1.864   2.431  1.00  0.59           C  
ATOM    116  O   CYS A  22       8.953   1.469   2.121  1.00  0.59           O  
ATOM    117  CB  CYS A  22      11.778   2.029   0.588  1.00  0.59           C  
ATOM    118  SG  CYS A  22      10.522   2.459  -0.664  1.00  0.59           S  
ATOM    119  N   GLY A  23      10.218   2.908   3.279  1.00  0.49           N  
ATOM    120  CA  GLY A  23       9.047   3.601   3.801  1.00  0.49           C  
ATOM    121  C   GLY A  23       9.253   5.086   3.861  1.00  0.49           C  
ATOM    122  O   GLY A  23      10.313   5.601   3.534  1.00  0.49           O  
ATOM    123  N   GLU A  24       8.201   5.795   4.329  1.00  0.35           N  
ATOM    124  CA  GLU A  24       8.073   7.245   4.377  1.00  0.35           C  
ATOM    125  C   GLU A  24       9.133   7.936   5.221  1.00  0.35           C  
ATOM    126  O   GLU A  24       9.711   8.952   4.831  1.00  0.35           O  
ATOM    127  CB  GLU A  24       6.673   7.608   4.912  1.00  0.35           C  
ATOM    128  CG  GLU A  24       5.557   7.293   3.888  1.00  0.35           C  
ATOM    129  CD  GLU A  24       4.177   7.627   4.445  1.00  0.35           C  
ATOM    130  OE1 GLU A  24       4.083   7.920   5.664  1.00  0.35           O  
ATOM    131  OE2 GLU A  24       3.211   7.570   3.645  1.00  0.35           O  
ATOM    132  N   TYR A  25       9.474   7.360   6.393  1.00  0.22           N  
ATOM    133  CA  TYR A  25      10.406   7.950   7.348  1.00  0.22           C  
ATOM    134  C   TYR A  25      11.866   7.626   7.027  1.00  0.22           C  
ATOM    135  O   TYR A  25      12.725   7.716   7.905  1.00  0.22           O  
ATOM    136  CB  TYR A  25      10.151   7.474   8.806  1.00  0.22           C  
ATOM    137  CG  TYR A  25       8.827   7.945   9.301  1.00  0.22           C  
ATOM    138  CD1 TYR A  25       8.669   9.273   9.732  1.00  0.22           C  
ATOM    139  CD2 TYR A  25       7.751   7.053   9.402  1.00  0.22           C  
ATOM    140  CE1 TYR A  25       7.453   9.695  10.286  1.00  0.22           C  
ATOM    141  CE2 TYR A  25       6.532   7.477   9.945  1.00  0.22           C  
ATOM    142  CZ  TYR A  25       6.392   8.793  10.401  1.00  0.22           C  
ATOM    143  OH  TYR A  25       5.189   9.204  10.999  1.00  0.22           O  
ATOM    144  N   LYS A  26      12.179   7.235   5.773  1.00  0.53           N  
ATOM    145  CA  LYS A  26      13.523   7.102   5.214  1.00  0.53           C  
ATOM    146  C   LYS A  26      14.239   5.802   5.558  1.00  0.53           C  
ATOM    147  O   LYS A  26      15.446   5.674   5.359  1.00  0.53           O  
ATOM    148  CB  LYS A  26      14.458   8.310   5.487  1.00  0.53           C  
ATOM    149  CG  LYS A  26      13.982   9.595   4.813  1.00  0.53           C  
ATOM    150  CD  LYS A  26      14.853  10.766   5.269  1.00  0.53           C  
ATOM    151  CE  LYS A  26      14.463  12.067   4.580  1.00  0.53           C  
ATOM    152  NZ  LYS A  26      15.351  13.148   5.052  1.00  0.53           N1+
ATOM    153  N   VAL A  27      13.510   4.779   6.044  1.00  0.60           N  
ATOM    154  CA  VAL A  27      14.134   3.585   6.589  1.00  0.60           C  
ATOM    155  C   VAL A  27      13.504   2.338   6.016  1.00  0.60           C  
ATOM    156  O   VAL A  27      12.353   2.301   5.619  1.00  0.60           O  
ATOM    157  CB  VAL A  27      14.124   3.528   8.119  1.00  0.60           C  
ATOM    158  CG1 VAL A  27      15.207   4.503   8.633  1.00  0.60           C  
ATOM    159  CG2 VAL A  27      12.724   3.854   8.693  1.00  0.60           C  
ATOM    160  N   CYS A  28      14.342   1.279   5.936  1.00  0.66           N  
ATOM    161  CA  CYS A  28      13.954  -0.023   5.449  1.00  0.66           C  
ATOM    162  C   CYS A  28      13.394  -0.887   6.555  1.00  0.66           C  
ATOM    163  O   CYS A  28      13.976  -1.032   7.623  1.00  0.66           O  
ATOM    164  CB  CYS A  28      15.179  -0.762   4.879  1.00  0.66           C  
ATOM    165  SG  CYS A  28      15.842   0.121   3.458  1.00  0.66           S  
ATOM    166  N   TYR A  29      12.244  -1.520   6.270  1.00  0.60           N  
ATOM    167  CA  TYR A  29      11.516  -2.323   7.225  1.00  0.60           C  
ATOM    168  C   TYR A  29      11.370  -3.724   6.673  1.00  0.60           C  
ATOM    169  O   TYR A  29      11.380  -3.942   5.471  1.00  0.60           O  
ATOM    170  CB  TYR A  29      10.141  -1.691   7.587  1.00  0.60           C  
ATOM    171  CG  TYR A  29       9.159  -1.656   6.439  1.00  0.60           C  
ATOM    172  CD1 TYR A  29       9.070  -0.542   5.590  1.00  0.60           C  
ATOM    173  CD2 TYR A  29       8.299  -2.746   6.218  1.00  0.60           C  
ATOM    174  CE1 TYR A  29       8.118  -0.513   4.562  1.00  0.60           C  
ATOM    175  CE2 TYR A  29       7.380  -2.736   5.159  1.00  0.60           C  
ATOM    176  CZ  TYR A  29       7.299  -1.617   4.324  1.00  0.60           C  
ATOM    177  OH  TYR A  29       6.435  -1.607   3.210  1.00  0.60           O  
ATOM    178  N   GLY A  30      11.242  -4.716   7.567  1.00  0.64           N  
ATOM    179  CA  GLY A  30      10.997  -6.094   7.189  1.00  0.64           C  
ATOM    180  C   GLY A  30      10.070  -6.571   8.249  1.00  0.64           C  
ATOM    181  O   GLY A  30      10.422  -6.482   9.418  1.00  0.64           O  
ATOM    182  N   THR A  31       8.867  -7.047   7.875  1.00  0.61           N  
ATOM    183  CA  THR A  31       7.802  -7.429   8.820  1.00  0.61           C  
ATOM    184  C   THR A  31       7.233  -6.244   9.610  1.00  0.61           C  
ATOM    185  O   THR A  31       6.830  -6.377  10.769  1.00  0.61           O  
ATOM    186  CB  THR A  31       8.178  -8.573   9.773  1.00  0.61           C  
ATOM    187  OG1 THR A  31       8.873  -9.599   9.087  1.00  0.61           O  
ATOM    188  CG2 THR A  31       6.975  -9.310  10.389  1.00  0.61           C  
ATOM    189  N   ASN A  32       7.133  -5.074   8.952  1.00  0.52           N  
ATOM    190  CA  ASN A  32       6.682  -3.799   9.497  1.00  0.52           C  
ATOM    191  C   ASN A  32       7.753  -3.074  10.352  1.00  0.52           C  
ATOM    192  O   ASN A  32       8.928  -3.532  10.391  1.00  0.52           O  
ATOM    193  CB  ASN A  32       5.280  -3.830  10.159  1.00  0.52           C  
ATOM    194  CG  ASN A  32       4.305  -4.430   9.167  1.00  0.52           C  
ATOM    195  OD1 ASN A  32       4.162  -3.994   8.011  1.00  0.52           O  
ATOM    196  ND2 ASN A  32       3.596  -5.496   9.576  1.00  0.52           N  
ATOM    197  OXT ASN A  32       7.410  -1.991  10.898  1.00  0.52           O  
TER     198      ASN A  32 
CONECT    6  106
CONECT   70  165
CONECT  106    6
CONECT  165   70
END
