# Supplementary material for: Computational modeling of cyclotides as antimicrobial agents against Neisseria gonorrhoeae PorB porin protein: integration of docking, immune, and molecular dynamics simulations
Source: Front Chem. 2024 Nov 25;12:1493165. doi: 10.3389/fchem.2024.1493165 (PMC11628957; doi:10.3389/fchem.2024.1493165)
Supplement: Supplementary file 1 [file DataSheet1.ZIP › PDBs/Cyclotides PDB/VIBE 25.pdb]

REMARK   BIOVIA PDB file
REMARK   Created:  2024-04-28T19:40:59Z
SSBOND   1 CYS A   13    CYS A   27                                     
SSBOND   2 CYS A    8    CYS A   20                                     
SSBOND   3 CYS A    4    CYS A   18                                     
ATOM      1  N   TYR A   2      13.488   3.070   2.163  1.00  0.39           N1+
ATOM      2  CA  TYR A   2      12.678   1.812   2.425  1.00  0.39           C  
ATOM      3  C   TYR A   2      13.511   0.631   2.913  1.00  0.39           C  
ATOM      4  O   TYR A   2      13.587  -0.396   2.256  1.00  0.39           O  
ATOM      5  CB  TYR A   2      11.893   1.421   1.130  1.00  0.39           C  
ATOM      6  CG  TYR A   2      10.896   2.472   0.693  1.00  0.39           C  
ATOM      7  CD1 TYR A   2      10.214   3.305   1.603  1.00  0.39           C  
ATOM      8  CD2 TYR A   2      10.626   2.616  -0.677  1.00  0.39           C  
ATOM      9  CE1 TYR A   2       9.335   4.295   1.143  1.00  0.39           C  
ATOM     10  CE2 TYR A   2       9.719   3.583  -1.136  1.00  0.39           C  
ATOM     11  CZ  TYR A   2       9.080   4.427  -0.222  1.00  0.39           C  
ATOM     12  OH  TYR A   2       8.147   5.391  -0.645  1.00  0.39           O  
ATOM     13  N   ASN A   3      14.164   0.751   4.092  1.00  0.43           N  
ATOM     14  CA  ASN A   3      15.165  -0.196   4.566  1.00  0.43           C  
ATOM     15  C   ASN A   3      14.712  -0.752   5.902  1.00  0.43           C  
ATOM     16  O   ASN A   3      15.512  -1.152   6.744  1.00  0.43           O  
ATOM     17  CB  ASN A   3      16.542   0.496   4.726  1.00  0.43           C  
ATOM     18  CG  ASN A   3      16.995   0.936   3.351  1.00  0.43           C  
ATOM     19  OD1 ASN A   3      17.290   0.102   2.492  1.00  0.43           O  
ATOM     20  ND2 ASN A   3      17.050   2.251   3.068  1.00  0.43           N  
ATOM     21  N   CYS A   4      13.389  -0.744   6.155  1.00  0.68           N  
ATOM     22  CA  CYS A   4      12.846  -1.186   7.422  1.00  0.68           C  
ATOM     23  C   CYS A   4      12.423  -2.641   7.370  1.00  0.68           C  
ATOM     24  O   CYS A   4      12.180  -3.251   8.406  1.00  0.68           O  
ATOM     25  CB  CYS A   4      11.625  -0.310   7.802  1.00  0.68           C  
ATOM     26  SG  CYS A   4      12.131   1.423   8.026  1.00  0.68           S  
ATOM     27  N   GLY A   5      12.349  -3.266   6.173  1.00  0.68           N  
ATOM     28  CA  GLY A   5      11.811  -4.622   6.030  1.00  0.68           C  
ATOM     29  C   GLY A   5      10.370  -4.777   6.446  1.00  0.68           C  
ATOM     30  O   GLY A   5       9.960  -5.832   6.916  1.00  0.68           O  
ATOM     31  N   GLU A   6       9.578  -3.706   6.294  1.00  0.59           N  
ATOM     32  CA  GLU A   6       8.254  -3.617   6.848  1.00  0.59           C  
ATOM     33  C   GLU A   6       7.395  -2.790   5.905  1.00  0.59           C  
ATOM     34  O   GLU A   6       7.843  -1.806   5.317  1.00  0.59           O  
ATOM     35  CB  GLU A   6       8.316  -2.971   8.252  1.00  0.59           C  
ATOM     36  CG  GLU A   6       6.966  -2.959   9.000  1.00  0.59           C  
ATOM     37  CD  GLU A   6       7.049  -2.223  10.328  1.00  0.59           C  
ATOM     38  OE1 GLU A   6       6.039  -2.272  11.066  1.00  0.59           O  
ATOM     39  OE2 GLU A   6       8.087  -1.577  10.628  1.00  0.59           O  
ATOM     40  N   THR A   7       6.128  -3.202   5.714  1.00  0.54           N  
ATOM     41  CA  THR A   7       5.104  -2.453   5.005  1.00  0.54           C  
ATOM     42  C   THR A   7       4.104  -1.953   6.016  1.00  0.54           C  
ATOM     43  O   THR A   7       3.954  -2.504   7.099  1.00  0.54           O  
ATOM     44  CB  THR A   7       4.340  -3.253   3.947  1.00  0.54           C  
ATOM     45  OG1 THR A   7       3.782  -4.453   4.465  1.00  0.54           O  
ATOM     46  CG2 THR A   7       5.318  -3.656   2.841  1.00  0.54           C  
ATOM     47  N   CYS A   8       3.368  -0.882   5.685  1.00  0.52           N  
ATOM     48  CA  CYS A   8       2.428  -0.292   6.620  1.00  0.52           C  
ATOM     49  C   CYS A   8       1.122  -0.002   5.922  1.00  0.52           C  
ATOM     50  O   CYS A   8       0.640   1.123   5.893  1.00  0.52           O  
ATOM     51  CB  CYS A   8       2.966   0.991   7.297  1.00  0.52           C  
ATOM     52  SG  CYS A   8       3.604   2.234   6.134  1.00  0.52           S  
ATOM     53  N   TRP A   9       0.466  -1.039   5.356  1.00  0.48           N  
ATOM     54  CA  TRP A   9      -0.831  -0.883   4.699  1.00  0.48           C  
ATOM     55  C   TRP A   9      -1.891  -0.295   5.632  1.00  0.48           C  
ATOM     56  O   TRP A   9      -2.698   0.545   5.241  1.00  0.48           O  
ATOM     57  CB  TRP A   9      -1.327  -2.256   4.156  1.00  0.48           C  
ATOM     58  CG  TRP A   9      -2.652  -2.199   3.384  1.00  0.48           C  
ATOM     59  CD1 TRP A   9      -2.854  -1.872   2.071  1.00  0.48           C  
ATOM     60  CD2 TRP A   9      -3.956  -2.389   3.965  1.00  0.48           C  
ATOM     61  NE1 TRP A   9      -4.201  -1.870   1.788  1.00  0.48           N  
ATOM     62  CE2 TRP A   9      -4.904  -2.173   2.928  1.00  0.48           C  
ATOM     63  CE3 TRP A   9      -4.378  -2.700   5.255  1.00  0.48           C  
ATOM     64  CZ2 TRP A   9      -6.264  -2.277   3.179  1.00  0.48           C  
ATOM     65  CZ3 TRP A   9      -5.754  -2.801   5.503  1.00  0.48           C  
ATOM     66  CH2 TRP A   9      -6.688  -2.599   4.476  1.00  0.48           C  
ATOM     67  N   GLY A  10      -1.865  -0.711   6.911  1.00  0.46           N  
ATOM     68  CA  GLY A  10      -2.772  -0.247   7.954  1.00  0.46           C  
ATOM     69  C   GLY A  10      -2.402   1.079   8.623  1.00  0.46           C  
ATOM     70  O   GLY A  10      -3.035   1.464   9.600  1.00  0.46           O  
ATOM     71  N   PHE A  11      -1.344   1.771   8.145  1.00  0.44           N  
ATOM     72  CA  PHE A  11      -0.927   3.150   8.427  1.00  0.44           C  
ATOM     73  C   PHE A  11       0.144   3.339   9.486  1.00  0.44           C  
ATOM     74  O   PHE A  11       0.641   4.446   9.675  1.00  0.44           O  
ATOM     75  CB  PHE A  11      -2.040   4.206   8.667  1.00  0.44           C  
ATOM     76  CG  PHE A  11      -2.943   4.353   7.489  1.00  0.44           C  
ATOM     77  CD1 PHE A  11      -2.425   4.792   6.261  1.00  0.44           C  
ATOM     78  CD2 PHE A  11      -4.317   4.100   7.604  1.00  0.44           C  
ATOM     79  CE1 PHE A  11      -3.271   4.993   5.165  1.00  0.44           C  
ATOM     80  CE2 PHE A  11      -5.169   4.313   6.513  1.00  0.44           C  
ATOM     81  CZ  PHE A  11      -4.647   4.769   5.296  1.00  0.44           C  
ATOM     82  N   HIS A  12       0.585   2.273  10.164  1.00  0.53           N  
ATOM     83  CA  HIS A  12       1.521   2.382  11.262  1.00  0.53           C  
ATOM     84  C   HIS A  12       2.637   1.401  11.002  1.00  0.53           C  
ATOM     85  O   HIS A  12       2.407   0.374  10.373  1.00  0.53           O  
ATOM     86  CB  HIS A  12       0.824   2.062  12.602  1.00  0.53           C  
ATOM     87  CG  HIS A  12      -0.275   3.034  12.901  1.00  0.53           C  
ATOM     88  ND1 HIS A  12       0.047   4.235  13.492  1.00  0.53           N  
ATOM     89  CD2 HIS A  12      -1.620   2.959  12.682  1.00  0.53           C  
ATOM     90  CE1 HIS A  12      -1.100   4.872  13.631  1.00  0.53           C  
ATOM     91  NE2 HIS A  12      -2.136   4.144  13.158  1.00  0.53           N  
ATOM     92  N   CYS A  13       3.862   1.736  11.452  1.00  0.56           N  
ATOM     93  CA  CYS A  13       5.042   0.890  11.397  1.00  0.56           C  
ATOM     94  C   CYS A  13       5.449   0.641  12.825  1.00  0.56           C  
ATOM     95  O   CYS A  13       5.399   1.563  13.634  1.00  0.56           O  
ATOM     96  CB  CYS A  13       6.266   1.585  10.741  1.00  0.56           C  
ATOM     97  SG  CYS A  13       5.923   2.049   9.032  1.00  0.56           S  
ATOM     98  N   ASP A  14       5.870  -0.595  13.128  1.00  0.57           N  
ATOM     99  CA  ASP A  14       6.258  -1.037  14.443  1.00  0.57           C  
ATOM    100  C   ASP A  14       7.770  -1.161  14.573  1.00  0.57           C  
ATOM    101  O   ASP A  14       8.296  -1.291  15.677  1.00  0.57           O  
ATOM    102  CB  ASP A  14       5.675  -2.447  14.711  1.00  0.57           C  
ATOM    103  CG  ASP A  14       4.159  -2.434  14.804  1.00  0.57           C  
ATOM    104  OD1 ASP A  14       3.590  -1.422  15.289  1.00  0.57           O  
ATOM    105  OD2 ASP A  14       3.552  -3.483  14.460  1.00  0.57           O  
ATOM    106  N   ARG A  15       8.556  -1.112  13.475  1.00  0.59           N  
ATOM    107  CA  ARG A  15       9.996  -1.023  13.622  1.00  0.59           C  
ATOM    108  C   ARG A  15      10.472   0.301  14.203  1.00  0.59           C  
ATOM    109  O   ARG A  15      10.153   1.378  13.701  1.00  0.59           O  
ATOM    110  CB  ARG A  15      10.719  -1.278  12.283  1.00  0.59           C  
ATOM    111  CG  ARG A  15      12.253  -1.414  12.381  1.00  0.59           C  
ATOM    112  CD  ARG A  15      12.827  -1.796  11.025  1.00  0.59           C  
ATOM    113  NE  ARG A  15      14.328  -1.842  11.081  1.00  0.59           N  
ATOM    114  CZ  ARG A  15      15.038  -2.939  11.373  1.00  0.59           C  
ATOM    115  NH1 ARG A  15      14.437  -4.085  11.669  1.00  0.59           N  
ATOM    116  NH2 ARG A  15      16.369  -2.892  11.358  1.00  0.59           N  
ATOM    117  N   ASP A  16      11.312   0.228  15.264  1.00  0.65           N  
ATOM    118  CA  ASP A  16      12.031   1.349  15.834  1.00  0.65           C  
ATOM    119  C   ASP A  16      12.757   2.170  14.760  1.00  0.65           C  
ATOM    120  O   ASP A  16      13.399   1.620  13.860  1.00  0.65           O  
ATOM    121  CB  ASP A  16      13.067   0.881  16.896  1.00  0.65           C  
ATOM    122  CG  ASP A  16      12.427   0.207  18.100  1.00  0.65           C  
ATOM    123  OD1 ASP A  16      11.214   0.418  18.337  1.00  0.65           O  
ATOM    124  OD2 ASP A  16      13.168  -0.530  18.799  1.00  0.65           O  
ATOM    125  N   ASP A  17      12.591   3.506  14.812  1.00  0.71           N  
ATOM    126  CA  ASP A  17      13.146   4.499  13.904  1.00  0.71           C  
ATOM    127  C   ASP A  17      12.425   4.592  12.555  1.00  0.71           C  
ATOM    128  O   ASP A  17      12.812   5.387  11.700  1.00  0.71           O  
ATOM    129  CB  ASP A  17      14.674   4.381  13.632  1.00  0.71           C  
ATOM    130  CG  ASP A  17      15.590   4.762  14.771  1.00  0.71           C  
ATOM    131  OD1 ASP A  17      15.237   5.694  15.527  1.00  0.71           O  
ATOM    132  OD2 ASP A  17      16.728   4.205  14.770  1.00  0.71           O  
ATOM    133  N   CYS A  18      11.342   3.821  12.321  1.00  0.69           N  
ATOM    134  CA  CYS A  18      10.672   3.806  11.036  1.00  0.69           C  
ATOM    135  C   CYS A  18       9.301   4.437  11.124  1.00  0.69           C  
ATOM    136  O   CYS A  18       8.595   4.368  12.124  1.00  0.69           O  
ATOM    137  CB  CYS A  18      10.566   2.376  10.446  1.00  0.69           C  
ATOM    138  SG  CYS A  18      12.211   1.713  10.033  1.00  0.69           S  
ATOM    139  N   SER A  19       8.884   5.110  10.042  1.00  0.63           N  
ATOM    140  CA  SER A  19       7.588   5.750   9.979  1.00  0.63           C  
ATOM    141  C   SER A  19       6.927   5.305   8.710  1.00  0.63           C  
ATOM    142  O   SER A  19       7.544   4.688   7.848  1.00  0.63           O  
ATOM    143  CB  SER A  19       7.652   7.302  10.095  1.00  0.63           C  
ATOM    144  OG  SER A  19       8.354   7.907   9.009  1.00  0.63           O  
ATOM    145  N   CYS A  20       5.607   5.531   8.603  1.00  0.55           N  
ATOM    146  CA  CYS A  20       4.847   5.077   7.462  1.00  0.55           C  
ATOM    147  C   CYS A  20       4.837   6.137   6.385  1.00  0.55           C  
ATOM    148  O   CYS A  20       4.596   7.314   6.645  1.00  0.55           O  
ATOM    149  CB  CYS A  20       3.388   4.710   7.854  1.00  0.55           C  
ATOM    150  SG  CYS A  20       2.464   3.853   6.540  1.00  0.55           S  
ATOM    151  N   GLY A  21       5.100   5.730   5.126  1.00  0.50           N  
ATOM    152  CA  GLY A  21       4.810   6.535   3.950  1.00  0.50           C  
ATOM    153  C   GLY A  21       3.377   7.006   3.843  1.00  0.50           C  
ATOM    154  O   GLY A  21       2.433   6.239   3.975  1.00  0.50           O  
ATOM    155  N   LEU A  22       3.174   8.298   3.528  1.00  0.40           N  
ATOM    156  CA  LEU A  22       1.837   8.873   3.463  1.00  0.40           C  
ATOM    157  C   LEU A  22       1.302   8.856   2.046  1.00  0.40           C  
ATOM    158  O   LEU A  22       0.184   9.286   1.767  1.00  0.40           O  
ATOM    159  CB  LEU A  22       1.857  10.335   3.972  1.00  0.40           C  
ATOM    160  CG  LEU A  22       2.190  10.476   5.473  1.00  0.40           C  
ATOM    161  CD1 LEU A  22       2.290  11.967   5.833  1.00  0.40           C  
ATOM    162  CD2 LEU A  22       1.149   9.774   6.367  1.00  0.40           C  
ATOM    163  N   THR A  23       2.109   8.336   1.112  1.00  0.24           N  
ATOM    164  CA  THR A  23       1.797   8.263  -0.298  1.00  0.24           C  
ATOM    165  C   THR A  23       1.821   6.819  -0.770  1.00  0.24           C  
ATOM    166  O   THR A  23       1.227   6.499  -1.801  1.00  0.24           O  
ATOM    167  CB  THR A  23       2.792   9.092  -1.113  1.00  0.24           C  
ATOM    168  OG1 THR A  23       4.140   8.755  -0.819  1.00  0.24           O  
ATOM    169  CG2 THR A  23       2.658  10.578  -0.739  1.00  0.24           C  
ATOM    170  N   TRP A  24       2.457   5.886  -0.027  1.00  0.31           N  
ATOM    171  CA  TRP A  24       2.646   4.516  -0.446  1.00  0.31           C  
ATOM    172  C   TRP A  24       2.742   3.667   0.834  1.00  0.31           C  
ATOM    173  O   TRP A  24       3.247   4.188   1.828  1.00  0.31           O  
ATOM    174  CB  TRP A  24       3.965   4.382  -1.273  1.00  0.31           C  
ATOM    175  CG  TRP A  24       3.964   4.988  -2.666  1.00  0.31           C  
ATOM    176  CD1 TRP A  24       4.366   6.221  -3.099  1.00  0.31           C  
ATOM    177  CD2 TRP A  24       3.555   4.257  -3.825  1.00  0.31           C  
ATOM    178  NE1 TRP A  24       4.161   6.332  -4.456  1.00  0.31           N  
ATOM    179  CE2 TRP A  24       3.680   5.138  -4.933  1.00  0.31           C  
ATOM    180  CE3 TRP A  24       3.108   2.953  -3.996  1.00  0.31           C  
ATOM    181  CZ2 TRP A  24       3.341   4.711  -6.205  1.00  0.31           C  
ATOM    182  CZ3 TRP A  24       2.813   2.513  -5.289  1.00  0.31           C  
ATOM    183  CH2 TRP A  24       2.919   3.385  -6.384  1.00  0.31           C  
ATOM    184  N   PRO A  25       2.321   2.397   0.912  1.00  0.53           N  
ATOM    185  CA  PRO A  25       2.288   1.615   2.154  1.00  0.53           C  
ATOM    186  C   PRO A  25       3.649   0.998   2.486  1.00  0.53           C  
ATOM    187  O   PRO A  25       3.785  -0.222   2.542  1.00  0.53           O  
ATOM    188  CB  PRO A  25       1.237   0.529   1.825  1.00  0.53           C  
ATOM    189  CG  PRO A  25       1.338   0.306   0.309  1.00  0.53           C  
ATOM    190  CD  PRO A  25       1.822   1.650  -0.238  1.00  0.53           C  
ATOM    191  N   TYR A  26       4.672   1.827   2.755  1.00  0.55           N  
ATOM    192  CA  TYR A  26       6.044   1.393   2.925  1.00  0.55           C  
ATOM    193  C   TYR A  26       6.609   2.080   4.141  1.00  0.55           C  
ATOM    194  O   TYR A  26       6.533   3.299   4.271  1.00  0.55           O  
ATOM    195  CB  TYR A  26       6.920   1.792   1.709  1.00  0.55           C  
ATOM    196  CG  TYR A  26       6.610   0.925   0.524  1.00  0.55           C  
ATOM    197  CD1 TYR A  26       7.331  -0.241   0.219  1.00  0.55           C  
ATOM    198  CD2 TYR A  26       5.565   1.303  -0.318  1.00  0.55           C  
ATOM    199  CE1 TYR A  26       7.007  -0.992  -0.924  1.00  0.55           C  
ATOM    200  CE2 TYR A  26       5.256   0.581  -1.474  1.00  0.55           C  
ATOM    201  CZ  TYR A  26       5.978  -0.574  -1.775  1.00  0.55           C  
ATOM    202  OH  TYR A  26       5.663  -1.322  -2.925  1.00  0.55           O  
ATOM    203  N   CYS A  27       7.198   1.308   5.075  1.00  0.64           N  
ATOM    204  CA  CYS A  27       7.931   1.882   6.183  1.00  0.64           C  
ATOM    205  C   CYS A  27       9.287   2.404   5.740  1.00  0.64           C  
ATOM    206  O   CYS A  27      10.051   1.755   5.021  1.00  0.64           O  
ATOM    207  CB  CYS A  27       8.087   0.890   7.352  1.00  0.64           C  
ATOM    208  SG  CYS A  27       6.462   0.416   7.977  1.00  0.64           S  
ATOM    209  N   SER A  28       9.621   3.634   6.152  1.00  0.64           N  
ATOM    210  CA  SER A  28      10.855   4.284   5.771  1.00  0.64           C  
ATOM    211  C   SER A  28      11.588   4.754   6.994  1.00  0.64           C  
ATOM    212  O   SER A  28      11.018   4.928   8.062  1.00  0.64           O  
ATOM    213  CB  SER A  28      10.641   5.461   4.781  1.00  0.64           C  
ATOM    214  OG  SER A  28       9.774   6.459   5.306  1.00  0.64           O  
ATOM    215  N   LYS A  29      12.917   4.896   6.859  1.00  0.47           N  
ATOM    216  CA  LYS A  29      13.780   5.417   7.880  1.00  0.47           C  
ATOM    217  C   LYS A  29      14.649   6.408   7.154  1.00  0.47           C  
ATOM    218  O   LYS A  29      15.469   5.987   6.338  1.00  0.47           O  
ATOM    219  CB  LYS A  29      14.719   4.329   8.453  1.00  0.47           C  
ATOM    220  CG  LYS A  29      15.651   4.881   9.541  1.00  0.47           C  
ATOM    221  CD  LYS A  29      16.547   3.798  10.153  1.00  0.47           C  
ATOM    222  CE  LYS A  29      17.451   4.353  11.262  1.00  0.47           C  
ATOM    223  NZ  LYS A  29      18.242   3.274  11.887  1.00  0.47           N1+
ATOM    224  N   ASN A  30      14.465   7.703   7.459  1.00  0.47           N  
ATOM    225  CA  ASN A  30      15.042   8.834   6.758  1.00  0.47           C  
ATOM    226  C   ASN A  30      14.654   8.959   5.254  1.00  0.47           C  
ATOM    227  O   ASN A  30      13.822   8.154   4.746  1.00  0.47           O  
ATOM    228  CB  ASN A  30      16.574   8.945   6.952  1.00  0.47           C  
ATOM    229  CG  ASN A  30      16.925   8.863   8.424  1.00  0.47           C  
ATOM    230  OD1 ASN A  30      16.391   9.565   9.293  1.00  0.47           O  
ATOM    231  ND2 ASN A  30      17.892   7.984   8.767  1.00  0.47           N  
ATOM    232  OXT ASN A  30      15.185   9.904   4.611  1.00  0.47           O  
TER     233      ASN A  30 
CONECT   26  138
CONECT   52  150
CONECT   97  208
CONECT  138   26
CONECT  150   52
CONECT  208   97
END
