# Supplementary material for: Computational modeling of cyclotides as antimicrobial agents against Neisseria gonorrhoeae PorB porin protein: integration of docking, immune, and molecular dynamics simulations
Source: Front Chem. 2024 Nov 25;12:1493165. doi: 10.3389/fchem.2024.1493165 (PMC11628957; doi:10.3389/fchem.2024.1493165)
Supplement: Supplementary file 1 [file DataSheet1.ZIP › PDBs/Cyclotides PDB/VIBE 3.pdb]

REMARK   BIOVIA PDB file
REMARK   Created:  2024-04-28T18:28:36Z
SSBOND   1 CYS A   14    CYS A   28                                     
SSBOND   2 CYS A    5    CYS A   21                                     
SSBOND   3 CYS A    9    CYS A   23                                     
ATOM      1  N   THR A   2       7.422  11.371   0.190  1.00  0.49           N1+
ATOM      2  CA  THR A   2       8.589  12.268   0.435  1.00  0.49           C  
ATOM      3  C   THR A   2       8.881  12.466   1.890  1.00  0.49           C  
ATOM      4  O   THR A   2      10.033  12.700   2.226  1.00  0.49           O  
ATOM      5  CB  THR A   2       8.359  13.592  -0.251  1.00  0.49           C  
ATOM      6  OG1 THR A   2       8.140  13.452  -1.655  1.00  0.49           O  
ATOM      7  CG2 THR A   2       9.536  14.574  -0.096  1.00  0.49           C  
ATOM      8  N   PHE A   3       7.911  12.351   2.839  1.00  0.60           N  
ATOM      9  CA  PHE A   3       8.206  12.594   4.235  1.00  0.60           C  
ATOM     10  C   PHE A   3       8.339  11.289   5.020  1.00  0.60           C  
ATOM     11  O   PHE A   3       7.485  10.416   4.850  1.00  0.60           O  
ATOM     12  CB  PHE A   3       7.152  13.467   4.954  1.00  0.60           C  
ATOM     13  CG  PHE A   3       7.062  14.834   4.342  1.00  0.60           C  
ATOM     14  CD1 PHE A   3       7.975  15.848   4.654  1.00  0.60           C  
ATOM     15  CD2 PHE A   3       6.049  15.118   3.430  1.00  0.60           C  
ATOM     16  CE1 PHE A   3       7.904  17.100   4.032  1.00  0.60           C  
ATOM     17  CE2 PHE A   3       6.029  16.324   2.728  1.00  0.60           C  
ATOM     18  CZ  PHE A   3       6.943  17.326   3.044  1.00  0.60           C  
ATOM     19  N   PRO A   4       9.356  11.045   5.855  1.00  0.83           N  
ATOM     20  CA  PRO A   4       9.465   9.831   6.643  1.00  0.83           C  
ATOM     21  C   PRO A   4       8.440   9.807   7.744  1.00  0.83           C  
ATOM     22  O   PRO A   4       8.087  10.850   8.286  1.00  0.83           O  
ATOM     23  CB  PRO A   4      10.894   9.852   7.214  1.00  0.83           C  
ATOM     24  CG  PRO A   4      11.266  11.336   7.252  1.00  0.83           C  
ATOM     25  CD  PRO A   4      10.496  11.928   6.071  1.00  0.83           C  
ATOM     26  N   CYS A   5       7.955   8.606   8.091  1.00  0.83           N  
ATOM     27  CA  CYS A   5       6.910   8.445   9.083  1.00  0.83           C  
ATOM     28  C   CYS A   5       7.440   8.023  10.433  1.00  0.83           C  
ATOM     29  O   CYS A   5       6.680   7.704  11.342  1.00  0.83           O  
ATOM     30  CB  CYS A   5       5.887   7.415   8.583  1.00  0.83           C  
ATOM     31  SG  CYS A   5       5.122   7.993   7.044  1.00  0.83           S  
ATOM     32  N   GLY A   6       8.780   8.010  10.598  1.00  0.84           N  
ATOM     33  CA  GLY A   6       9.413   7.654  11.862  1.00  0.84           C  
ATOM     34  C   GLY A   6       9.402   6.189  12.172  1.00  0.84           C  
ATOM     35  O   GLY A   6       9.326   5.793  13.330  1.00  0.84           O  
ATOM     36  N   GLU A   7       9.494   5.349  11.129  1.00  0.78           N  
ATOM     37  CA  GLU A   7       9.415   3.924  11.291  1.00  0.78           C  
ATOM     38  C   GLU A   7      10.350   3.273  10.292  1.00  0.78           C  
ATOM     39  O   GLU A   7      10.366   3.597   9.103  1.00  0.78           O  
ATOM     40  CB  GLU A   7       7.957   3.434  11.134  1.00  0.78           C  
ATOM     41  CG  GLU A   7       7.759   1.929  11.437  1.00  0.78           C  
ATOM     42  CD  GLU A   7       6.335   1.411  11.214  1.00  0.78           C  
ATOM     43  OE1 GLU A   7       6.033   0.280  11.667  1.00  0.78           O  
ATOM     44  OE2 GLU A   7       5.527   2.114  10.556  1.00  0.78           O  
ATOM     45  N   SER A   8      11.202   2.354  10.786  1.00  0.72           N  
ATOM     46  CA  SER A   8      12.008   1.471   9.958  1.00  0.72           C  
ATOM     47  C   SER A   8      11.182   0.352   9.362  1.00  0.72           C  
ATOM     48  O   SER A   8      10.384  -0.265  10.055  1.00  0.72           O  
ATOM     49  CB  SER A   8      13.133   0.815  10.805  1.00  0.72           C  
ATOM     50  OG  SER A   8      13.944  -0.103  10.066  1.00  0.72           O  
ATOM     51  N   CYS A   9      11.431   0.005   8.085  1.00  0.75           N  
ATOM     52  CA  CYS A   9      10.928  -1.230   7.507  1.00  0.75           C  
ATOM     53  C   CYS A   9      12.090  -2.023   6.947  1.00  0.75           C  
ATOM     54  O   CYS A   9      12.015  -2.644   5.889  1.00  0.75           O  
ATOM     55  CB  CYS A   9       9.802  -1.052   6.456  1.00  0.75           C  
ATOM     56  SG  CYS A   9      10.189   0.151   5.158  1.00  0.75           S  
ATOM     57  N   VAL A  10      13.227  -2.027   7.681  1.00  0.69           N  
ATOM     58  CA  VAL A  10      14.349  -2.927   7.433  1.00  0.69           C  
ATOM     59  C   VAL A  10      13.952  -4.394   7.530  1.00  0.69           C  
ATOM     60  O   VAL A  10      14.375  -5.209   6.712  1.00  0.69           O  
ATOM     61  CB  VAL A  10      15.510  -2.642   8.391  1.00  0.69           C  
ATOM     62  CG1 VAL A  10      16.623  -3.712   8.318  1.00  0.69           C  
ATOM     63  CG2 VAL A  10      16.124  -1.265   8.067  1.00  0.69           C  
ATOM     64  N   PHE A  11      13.113  -4.735   8.531  1.00  0.61           N  
ATOM     65  CA  PHE A  11      12.628  -6.082   8.755  1.00  0.61           C  
ATOM     66  C   PHE A  11      11.114  -6.098   8.803  1.00  0.61           C  
ATOM     67  O   PHE A  11      10.457  -6.736   7.986  1.00  0.61           O  
ATOM     68  CB  PHE A  11      13.168  -6.678  10.081  1.00  0.61           C  
ATOM     69  CG  PHE A  11      14.656  -6.872  10.030  1.00  0.61           C  
ATOM     70  CD1 PHE A  11      15.204  -7.902   9.260  1.00  0.61           C  
ATOM     71  CD2 PHE A  11      15.526  -6.033  10.737  1.00  0.61           C  
ATOM     72  CE1 PHE A  11      16.586  -8.089   9.186  1.00  0.61           C  
ATOM     73  CE2 PHE A  11      16.912  -6.211  10.666  1.00  0.61           C  
ATOM     74  CZ  PHE A  11      17.441  -7.241   9.889  1.00  0.61           C  
ATOM     75  N   ILE A  12      10.511  -5.410   9.792  1.00  0.64           N  
ATOM     76  CA  ILE A  12       9.074  -5.286   9.953  1.00  0.64           C  
ATOM     77  C   ILE A  12       8.387  -4.554   8.796  1.00  0.64           C  
ATOM     78  O   ILE A  12       9.028  -3.738   8.136  1.00  0.64           O  
ATOM     79  CB  ILE A  12       8.722  -4.625  11.286  1.00  0.64           C  
ATOM     80  CG1 ILE A  12       9.197  -3.153  11.355  1.00  0.64           C  
ATOM     81  CG2 ILE A  12       9.284  -5.491  12.440  1.00  0.64           C  
ATOM     82  CD1 ILE A  12       8.661  -2.385  12.568  1.00  0.64           C  
ATOM     83  N   PRO A  13       7.126  -4.781   8.452  1.00  0.75           N  
ATOM     84  CA  PRO A  13       6.362  -3.843   7.645  1.00  0.75           C  
ATOM     85  C   PRO A  13       6.087  -2.536   8.347  1.00  0.75           C  
ATOM     86  O   PRO A  13       6.290  -2.433   9.549  1.00  0.75           O  
ATOM     87  CB  PRO A  13       5.060  -4.596   7.364  1.00  0.75           C  
ATOM     88  CG  PRO A  13       4.856  -5.488   8.591  1.00  0.75           C  
ATOM     89  CD  PRO A  13       6.279  -5.815   9.037  1.00  0.75           C  
ATOM     90  N   CYS A  14       5.584  -1.540   7.595  1.00  0.80           N  
ATOM     91  CA  CYS A  14       5.201  -0.255   8.141  1.00  0.80           C  
ATOM     92  C   CYS A  14       3.818  -0.346   8.728  1.00  0.80           C  
ATOM     93  O   CYS A  14       2.835  -0.391   7.988  1.00  0.80           O  
ATOM     94  CB  CYS A  14       5.148   0.828   7.032  1.00  0.80           C  
ATOM     95  SG  CYS A  14       6.750   1.055   6.233  1.00  0.80           S  
ATOM     96  N   ILE A  15       3.689  -0.333  10.072  1.00  0.74           N  
ATOM     97  CA  ILE A  15       2.387  -0.281  10.714  1.00  0.74           C  
ATOM     98  C   ILE A  15       1.821   1.126  10.617  1.00  0.74           C  
ATOM     99  O   ILE A  15       0.614   1.348  10.710  1.00  0.74           O  
ATOM    100  CB  ILE A  15       2.402  -0.786  12.157  1.00  0.74           C  
ATOM    101  CG1 ILE A  15       0.983  -1.191  12.626  1.00  0.74           C  
ATOM    102  CG2 ILE A  15       3.047   0.234  13.125  1.00  0.74           C  
ATOM    103  CD1 ILE A  15       0.992  -2.011  13.922  1.00  0.74           C  
ATOM    104  N   SER A  16       2.681   2.130  10.321  1.00  0.78           N  
ATOM    105  CA  SER A  16       2.263   3.464   9.908  1.00  0.78           C  
ATOM    106  C   SER A  16       1.514   3.531   8.579  1.00  0.78           C  
ATOM    107  O   SER A  16       1.058   4.598   8.164  1.00  0.78           O  
ATOM    108  CB  SER A  16       3.427   4.486   9.887  1.00  0.78           C  
ATOM    109  OG  SER A  16       4.380   4.215   8.860  1.00  0.78           O  
ATOM    110  N   SER A  17       1.260   2.376   7.920  1.00  0.75           N  
ATOM    111  CA  SER A  17       0.271   2.197   6.857  1.00  0.75           C  
ATOM    112  C   SER A  17      -1.114   2.650   7.269  1.00  0.75           C  
ATOM    113  O   SER A  17      -1.879   3.155   6.450  1.00  0.75           O  
ATOM    114  CB  SER A  17       0.185   0.729   6.348  1.00  0.75           C  
ATOM    115  OG  SER A  17      -0.305  -0.171   7.349  1.00  0.75           O  
ATOM    116  N   VAL A  18      -1.421   2.567   8.585  1.00  0.68           N  
ATOM    117  CA  VAL A  18      -2.622   3.089   9.214  1.00  0.68           C  
ATOM    118  C   VAL A  18      -2.850   4.586   8.949  1.00  0.68           C  
ATOM    119  O   VAL A  18      -3.978   5.048   8.816  1.00  0.68           O  
ATOM    120  CB  VAL A  18      -2.630   2.764  10.716  1.00  0.68           C  
ATOM    121  CG1 VAL A  18      -1.609   3.610  11.509  1.00  0.68           C  
ATOM    122  CG2 VAL A  18      -4.052   2.931  11.285  1.00  0.68           C  
ATOM    123  N   VAL A  19      -1.761   5.383   8.814  1.00  0.72           N  
ATOM    124  CA  VAL A  19      -1.824   6.809   8.522  1.00  0.72           C  
ATOM    125  C   VAL A  19      -1.312   7.105   7.120  1.00  0.72           C  
ATOM    126  O   VAL A  19      -1.071   8.252   6.734  1.00  0.72           O  
ATOM    127  CB  VAL A  19      -1.152   7.681   9.588  1.00  0.72           C  
ATOM    128  CG1 VAL A  19      -1.977   7.614  10.895  1.00  0.72           C  
ATOM    129  CG2 VAL A  19       0.318   7.278   9.823  1.00  0.72           C  
ATOM    130  N   GLY A  20      -1.215   6.066   6.266  1.00  0.80           N  
ATOM    131  CA  GLY A  20      -0.943   6.215   4.846  1.00  0.80           C  
ATOM    132  C   GLY A  20       0.472   6.051   4.412  1.00  0.80           C  
ATOM    133  O   GLY A  20       0.806   6.406   3.288  1.00  0.80           O  
ATOM    134  N   CYS A  21       1.352   5.558   5.284  1.00  0.83           N  
ATOM    135  CA  CYS A  21       2.739   5.371   4.927  1.00  0.83           C  
ATOM    136  C   CYS A  21       3.012   4.010   4.331  1.00  0.83           C  
ATOM    137  O   CYS A  21       2.336   3.025   4.612  1.00  0.83           O  
ATOM    138  CB  CYS A  21       3.635   5.519   6.156  1.00  0.83           C  
ATOM    139  SG  CYS A  21       3.327   7.071   7.046  1.00  0.83           S  
ATOM    140  N   SER A  22       4.065   3.917   3.514  1.00  0.83           N  
ATOM    141  CA  SER A  22       4.418   2.676   2.861  1.00  0.83           C  
ATOM    142  C   SER A  22       5.904   2.530   2.922  1.00  0.83           C  
ATOM    143  O   SER A  22       6.633   3.510   3.068  1.00  0.83           O  
ATOM    144  CB  SER A  22       3.988   2.627   1.375  1.00  0.83           C  
ATOM    145  OG  SER A  22       2.565   2.658   1.271  1.00  0.83           O  
ATOM    146  N   CYS A  23       6.400   1.281   2.818  1.00  0.82           N  
ATOM    147  CA  CYS A  23       7.820   1.007   2.848  1.00  0.82           C  
ATOM    148  C   CYS A  23       8.480   1.396   1.550  1.00  0.82           C  
ATOM    149  O   CYS A  23       8.119   0.904   0.483  1.00  0.82           O  
ATOM    150  CB  CYS A  23       8.116  -0.488   3.134  1.00  0.82           C  
ATOM    151  SG  CYS A  23       9.872  -0.841   3.429  1.00  0.82           S  
ATOM    152  N   LYS A  24       9.482   2.285   1.611  1.00  0.73           N  
ATOM    153  CA  LYS A  24      10.265   2.617   0.455  1.00  0.73           C  
ATOM    154  C   LYS A  24      11.705   2.419   0.788  1.00  0.73           C  
ATOM    155  O   LYS A  24      12.333   3.251   1.438  1.00  0.73           O  
ATOM    156  CB  LYS A  24      10.056   4.081   0.056  1.00  0.73           C  
ATOM    157  CG  LYS A  24       8.629   4.337  -0.424  1.00  0.73           C  
ATOM    158  CD  LYS A  24       8.619   5.259  -1.640  1.00  0.73           C  
ATOM    159  CE  LYS A  24       7.212   5.632  -2.088  1.00  0.73           C  
ATOM    160  NZ  LYS A  24       7.298   6.632  -3.171  1.00  0.73           N1+
ATOM    161  N   SER A  25      12.255   1.275   0.344  1.00  0.64           N  
ATOM    162  CA  SER A  25      13.647   0.906   0.508  1.00  0.64           C  
ATOM    163  C   SER A  25      14.177   1.039   1.915  1.00  0.64           C  
ATOM    164  O   SER A  25      15.224   1.628   2.154  1.00  0.64           O  
ATOM    165  CB  SER A  25      14.569   1.532  -0.553  1.00  0.64           C  
ATOM    166  OG  SER A  25      14.190   1.025  -1.835  1.00  0.64           O  
ATOM    167  N   LYS A  26      13.412   0.428   2.851  1.00  0.69           N  
ATOM    168  CA  LYS A  26      13.703   0.231   4.259  1.00  0.69           C  
ATOM    169  C   LYS A  26      13.294   1.375   5.164  1.00  0.69           C  
ATOM    170  O   LYS A  26      13.442   1.296   6.383  1.00  0.69           O  
ATOM    171  CB  LYS A  26      15.155  -0.201   4.523  1.00  0.69           C  
ATOM    172  CG  LYS A  26      15.504  -1.490   3.775  1.00  0.69           C  
ATOM    173  CD  LYS A  26      16.942  -1.949   4.030  1.00  0.69           C  
ATOM    174  CE  LYS A  26      17.236  -3.341   3.473  1.00  0.69           C  
ATOM    175  NZ  LYS A  26      17.210  -3.300   1.995  1.00  0.69           N1+
ATOM    176  N   VAL A  27      12.672   2.422   4.601  1.00  0.79           N  
ATOM    177  CA  VAL A  27      12.146   3.533   5.364  1.00  0.79           C  
ATOM    178  C   VAL A  27      10.665   3.659   5.095  1.00  0.79           C  
ATOM    179  O   VAL A  27      10.217   3.647   3.948  1.00  0.79           O  
ATOM    180  CB  VAL A  27      12.846   4.835   5.000  1.00  0.79           C  
ATOM    181  CG1 VAL A  27      12.287   6.019   5.821  1.00  0.79           C  
ATOM    182  CG2 VAL A  27      14.364   4.693   5.241  1.00  0.79           C  
ATOM    183  N   CYS A  28       9.840   3.777   6.153  1.00  0.84           N  
ATOM    184  CA  CYS A  28       8.433   4.089   5.997  1.00  0.84           C  
ATOM    185  C   CYS A  28       8.234   5.555   5.652  1.00  0.84           C  
ATOM    186  O   CYS A  28       8.687   6.451   6.366  1.00  0.84           O  
ATOM    187  CB  CYS A  28       7.633   3.721   7.261  1.00  0.84           C  
ATOM    188  SG  CYS A  28       7.830   1.963   7.669  1.00  0.84           S  
ATOM    189  N   TYR A  29       7.550   5.818   4.526  1.00  0.79           N  
ATOM    190  CA  TYR A  29       7.455   7.126   3.915  1.00  0.79           C  
ATOM    191  C   TYR A  29       6.029   7.375   3.491  1.00  0.79           C  
ATOM    192  O   TYR A  29       5.321   6.455   3.114  1.00  0.79           O  
ATOM    193  CB  TYR A  29       8.288   7.151   2.602  1.00  0.79           C  
ATOM    194  CG  TYR A  29       9.626   7.784   2.768  1.00  0.79           C  
ATOM    195  CD1 TYR A  29       9.721   9.174   2.806  1.00  0.79           C  
ATOM    196  CD2 TYR A  29      10.801   7.031   2.803  1.00  0.79           C  
ATOM    197  CE1 TYR A  29      10.969   9.795   2.922  1.00  0.79           C  
ATOM    198  CE2 TYR A  29      12.051   7.662   2.883  1.00  0.79           C  
ATOM    199  CZ  TYR A  29      12.132   9.047   2.954  1.00  0.79           C  
ATOM    200  OH  TYR A  29      13.363   9.717   3.060  1.00  0.79           O  
ATOM    201  N   LYS A  30       5.615   8.663   3.499  1.00  0.54           N  
ATOM    202  CA  LYS A  30       4.371   9.081   2.907  1.00  0.54           C  
ATOM    203  C   LYS A  30       4.516  10.467   2.270  1.00  0.54           C  
ATOM    204  O   LYS A  30       4.790  11.410   2.994  1.00  0.54           O  
ATOM    205  CB  LYS A  30       3.294   9.218   3.993  1.00  0.54           C  
ATOM    206  CG  LYS A  30       1.941   9.600   3.404  1.00  0.54           C  
ATOM    207  CD  LYS A  30       0.910   9.885   4.484  1.00  0.54           C  
ATOM    208  CE  LYS A  30      -0.459  10.146   3.875  1.00  0.54           C  
ATOM    209  NZ  LYS A  30      -1.449  10.244   4.956  1.00  0.54           N1+
ATOM    210  N   ASN A  31       4.293  10.604   0.940  1.00  0.47           N  
ATOM    211  CA  ASN A  31       4.127  11.848   0.141  1.00  0.47           C  
ATOM    212  C   ASN A  31       5.060  13.064   0.270  1.00  0.47           C  
ATOM    213  O   ASN A  31       5.761  13.183   1.280  1.00  0.47           O  
ATOM    214  CB  ASN A  31       2.823  12.579   0.368  1.00  0.47           C  
ATOM    215  CG  ASN A  31       1.671  11.658   0.171  1.00  0.47           C  
ATOM    216  OD1 ASN A  31       1.661  10.671  -0.567  1.00  0.47           O  
ATOM    217  ND2 ASN A  31       0.605  12.059   0.892  1.00  0.47           N  
ATOM    218  OXT ASN A  31       5.151  13.869  -0.709  1.00  0.47           O  
TER     219      ASN A  31 
CONECT   31  139
CONECT   56  151
CONECT   95  188
CONECT  139   31
CONECT  151   56
CONECT  188   95
END
