# Supplementary material for: Computational modeling of cyclotides as antimicrobial agents against Neisseria gonorrhoeae PorB porin protein: integration of docking, immune, and molecular dynamics simulations
Source: Front Chem. 2024 Nov 25;12:1493165. doi: 10.3389/fchem.2024.1493165 (PMC11628957; doi:10.3389/fchem.2024.1493165)
Supplement: Supplementary file 1 [file DataSheet1.ZIP › PDBs/Cyclotides PDB/VIBE 6.pdb]

REMARK   BIOVIA PDB file
REMARK   Created:  2024-04-28T18:33:31Z
SSBOND   1 CYS A   14    CYS A   28                                     
SSBOND   2 CYS A    9    CYS A   23                                     
SSBOND   3 CYS A    5    CYS A   21                                     
ATOM      1  N   SER A   2       6.156  -9.825 -15.315  1.00  0.49           N1+
ATOM      2  CA  SER A   2       7.195 -10.876 -15.155  1.00  0.49           C  
ATOM      3  C   SER A   2       8.565 -10.353 -14.775  1.00  0.49           C  
ATOM      4  O   SER A   2       9.428 -11.177 -14.421  1.00  0.49           O  
ATOM      5  CB  SER A   2       7.335 -11.595 -16.521  1.00  0.49           C  
ATOM      6  OG  SER A   2       6.118 -12.188 -16.991  1.00  0.49           O  
ATOM      7  N   VAL A   3       8.854  -9.034 -14.777  1.00  0.58           N  
ATOM      8  CA  VAL A   3      10.177  -8.492 -14.416  1.00  0.58           C  
ATOM      9  C   VAL A   3      10.112  -7.819 -13.058  1.00  0.58           C  
ATOM     10  O   VAL A   3       9.147  -7.087 -12.826  1.00  0.58           O  
ATOM     11  CB  VAL A   3      10.727  -7.470 -15.419  1.00  0.58           C  
ATOM     12  CG1 VAL A   3      12.121  -6.897 -15.038  1.00  0.58           C  
ATOM     13  CG2 VAL A   3      10.849  -8.127 -16.801  1.00  0.58           C  
ATOM     14  N   PRO A   4      11.032  -8.015 -12.103  1.00  0.84           N  
ATOM     15  CA  PRO A   4      10.961  -7.392 -10.795  1.00  0.84           C  
ATOM     16  C   PRO A   4      11.288  -5.920 -10.846  1.00  0.84           C  
ATOM     17  O   PRO A   4      12.179  -5.505 -11.580  1.00  0.84           O  
ATOM     18  CB  PRO A   4      12.005  -8.159  -9.967  1.00  0.84           C  
ATOM     19  CG  PRO A   4      13.051  -8.598 -10.990  1.00  0.84           C  
ATOM     20  CD  PRO A   4      12.213  -8.868 -12.235  1.00  0.84           C  
ATOM     21  N   CYS A   5      10.587  -5.103 -10.045  1.00  0.85           N  
ATOM     22  CA  CYS A   5      10.780  -3.664 -10.045  1.00  0.85           C  
ATOM     23  C   CYS A   5      11.708  -3.195  -8.944  1.00  0.85           C  
ATOM     24  O   CYS A   5      11.920  -2.000  -8.768  1.00  0.85           O  
ATOM     25  CB  CYS A   5       9.426  -2.947  -9.895  1.00  0.85           C  
ATOM     26  SG  CYS A   5       8.313  -3.414 -11.249  1.00  0.85           S  
ATOM     27  N   GLY A   6      12.297  -4.135  -8.171  1.00  0.83           N  
ATOM     28  CA  GLY A   6      13.237  -3.799  -7.107  1.00  0.83           C  
ATOM     29  C   GLY A   6      12.588  -3.264  -5.866  1.00  0.83           C  
ATOM     30  O   GLY A   6      13.109  -2.360  -5.223  1.00  0.83           O  
ATOM     31  N   GLU A   7      11.428  -3.828  -5.500  1.00  0.78           N  
ATOM     32  CA  GLU A   7      10.665  -3.372  -4.370  1.00  0.78           C  
ATOM     33  C   GLU A   7       9.852  -4.549  -3.872  1.00  0.78           C  
ATOM     34  O   GLU A   7       9.457  -5.411  -4.662  1.00  0.78           O  
ATOM     35  CB  GLU A   7       9.745  -2.193  -4.777  1.00  0.78           C  
ATOM     36  CG  GLU A   7       9.018  -1.491  -3.605  1.00  0.78           C  
ATOM     37  CD  GLU A   7       8.079  -0.377  -4.051  1.00  0.78           C  
ATOM     38  OE1 GLU A   7       7.828   0.563  -3.257  1.00  0.78           O  
ATOM     39  OE2 GLU A   7       7.547  -0.468  -5.185  1.00  0.78           O  
ATOM     40  N   SER A   8       9.596  -4.638  -2.554  1.00  0.79           N  
ATOM     41  CA  SER A   8       8.682  -5.615  -1.988  1.00  0.79           C  
ATOM     42  C   SER A   8       7.499  -4.931  -1.351  1.00  0.79           C  
ATOM     43  O   SER A   8       7.495  -3.734  -1.084  1.00  0.79           O  
ATOM     44  CB  SER A   8       9.347  -6.606  -0.989  1.00  0.79           C  
ATOM     45  OG  SER A   8       9.878  -5.947   0.162  1.00  0.79           O  
ATOM     46  N   CYS A   9       6.429  -5.701  -1.123  1.00  0.72           N  
ATOM     47  CA  CYS A   9       5.145  -5.178  -0.708  1.00  0.72           C  
ATOM     48  C   CYS A   9       4.545  -6.119   0.304  1.00  0.72           C  
ATOM     49  O   CYS A   9       3.374  -6.486   0.255  1.00  0.72           O  
ATOM     50  CB  CYS A   9       4.181  -4.985  -1.906  1.00  0.72           C  
ATOM     51  SG  CYS A   9       4.165  -6.388  -3.061  1.00  0.72           S  
ATOM     52  N   VAL A  10       5.377  -6.569   1.266  1.00  0.61           N  
ATOM     53  CA  VAL A  10       4.918  -7.372   2.387  1.00  0.61           C  
ATOM     54  C   VAL A  10       3.950  -6.631   3.298  1.00  0.61           C  
ATOM     55  O   VAL A  10       2.910  -7.172   3.668  1.00  0.61           O  
ATOM     56  CB  VAL A  10       6.084  -7.869   3.237  1.00  0.61           C  
ATOM     57  CG1 VAL A  10       5.583  -8.807   4.358  1.00  0.61           C  
ATOM     58  CG2 VAL A  10       7.123  -8.600   2.363  1.00  0.61           C  
ATOM     59  N   TRP A  11       4.284  -5.370   3.648  1.00  0.50           N  
ATOM     60  CA  TRP A  11       3.497  -4.553   4.551  1.00  0.50           C  
ATOM     61  C   TRP A  11       3.149  -3.192   3.967  1.00  0.50           C  
ATOM     62  O   TRP A  11       2.116  -2.620   4.303  1.00  0.50           O  
ATOM     63  CB  TRP A  11       4.273  -4.316   5.874  1.00  0.50           C  
ATOM     64  CG  TRP A  11       4.498  -5.570   6.698  1.00  0.50           C  
ATOM     65  CD1 TRP A  11       5.650  -6.286   6.867  1.00  0.50           C  
ATOM     66  CD2 TRP A  11       3.479  -6.257   7.446  1.00  0.50           C  
ATOM     67  NE1 TRP A  11       5.418  -7.383   7.667  1.00  0.50           N  
ATOM     68  CE2 TRP A  11       4.092  -7.378   8.038  1.00  0.50           C  
ATOM     69  CE3 TRP A  11       2.125  -5.995   7.642  1.00  0.50           C  
ATOM     70  CZ2 TRP A  11       3.361  -8.240   8.840  1.00  0.50           C  
ATOM     71  CZ3 TRP A  11       1.389  -6.868   8.456  1.00  0.50           C  
ATOM     72  CH2 TRP A  11       1.999  -7.978   9.051  1.00  0.50           C  
ATOM     73  N   ILE A  12       3.986  -2.644   3.064  1.00  0.59           N  
ATOM     74  CA  ILE A  12       3.748  -1.380   2.392  1.00  0.59           C  
ATOM     75  C   ILE A  12       3.237  -1.619   0.975  1.00  0.59           C  
ATOM     76  O   ILE A  12       3.335  -2.751   0.501  1.00  0.59           O  
ATOM     77  CB  ILE A  12       5.017  -0.537   2.399  1.00  0.59           C  
ATOM     78  CG1 ILE A  12       6.166  -1.186   1.597  1.00  0.59           C  
ATOM     79  CG2 ILE A  12       5.365  -0.176   3.862  1.00  0.59           C  
ATOM     80  CD1 ILE A  12       7.266  -0.174   1.279  1.00  0.59           C  
ATOM     81  N   PRO A  13       2.645  -0.668   0.255  1.00  0.71           N  
ATOM     82  CA  PRO A  13       2.341  -0.836  -1.154  1.00  0.71           C  
ATOM     83  C   PRO A  13       3.573  -0.855  -2.018  1.00  0.71           C  
ATOM     84  O   PRO A  13       4.645  -0.480  -1.561  1.00  0.71           O  
ATOM     85  CB  PRO A  13       1.481   0.399  -1.469  1.00  0.71           C  
ATOM     86  CG  PRO A  13       1.998   1.496  -0.538  1.00  0.71           C  
ATOM     87  CD  PRO A  13       2.493   0.725   0.677  1.00  0.71           C  
ATOM     88  N   CYS A  14       3.420  -1.243  -3.295  1.00  0.79           N  
ATOM     89  CA  CYS A  14       4.426  -0.968  -4.299  1.00  0.79           C  
ATOM     90  C   CYS A  14       4.310   0.479  -4.707  1.00  0.79           C  
ATOM     91  O   CYS A  14       3.381   0.831  -5.430  1.00  0.79           O  
ATOM     92  CB  CYS A  14       4.206  -1.809  -5.586  1.00  0.79           C  
ATOM     93  SG  CYS A  14       4.320  -3.587  -5.288  1.00  0.79           S  
ATOM     94  N   ILE A  15       5.257   1.345  -4.295  1.00  0.74           N  
ATOM     95  CA  ILE A  15       5.374   2.713  -4.782  1.00  0.74           C  
ATOM     96  C   ILE A  15       5.817   2.679  -6.236  1.00  0.74           C  
ATOM     97  O   ILE A  15       5.502   3.561  -7.034  1.00  0.74           O  
ATOM     98  CB  ILE A  15       6.326   3.534  -3.915  1.00  0.74           C  
ATOM     99  CG1 ILE A  15       5.705   3.720  -2.510  1.00  0.74           C  
ATOM    100  CG2 ILE A  15       6.664   4.903  -4.559  1.00  0.74           C  
ATOM    101  CD1 ILE A  15       6.676   4.306  -1.478  1.00  0.74           C  
ATOM    102  N   SER A  16       6.474   1.592  -6.685  1.00  0.77           N  
ATOM    103  CA  SER A  16       6.690   1.344  -8.103  1.00  0.77           C  
ATOM    104  C   SER A  16       5.428   1.111  -8.930  1.00  0.77           C  
ATOM    105  O   SER A  16       5.492   1.029 -10.156  1.00  0.77           O  
ATOM    106  CB  SER A  16       7.687   0.193  -8.370  1.00  0.77           C  
ATOM    107  OG  SER A  16       7.152  -1.081  -8.013  1.00  0.77           O  
ATOM    108  N   SER A  17       4.219   1.099  -8.323  1.00  0.77           N  
ATOM    109  CA  SER A  17       2.957   1.255  -9.049  1.00  0.77           C  
ATOM    110  C   SER A  17       2.887   2.529  -9.866  1.00  0.77           C  
ATOM    111  O   SER A  17       2.210   2.568 -10.889  1.00  0.77           O  
ATOM    112  CB  SER A  17       1.692   1.211  -8.145  1.00  0.77           C  
ATOM    113  OG  SER A  17       1.601   2.346  -7.276  1.00  0.77           O  
ATOM    114  N   VAL A  18       3.658   3.573  -9.474  1.00  0.68           N  
ATOM    115  CA  VAL A  18       3.851   4.803 -10.228  1.00  0.68           C  
ATOM    116  C   VAL A  18       4.380   4.540 -11.635  1.00  0.68           C  
ATOM    117  O   VAL A  18       4.001   5.209 -12.593  1.00  0.68           O  
ATOM    118  CB  VAL A  18       4.773   5.772  -9.482  1.00  0.68           C  
ATOM    119  CG1 VAL A  18       5.073   7.035 -10.320  1.00  0.68           C  
ATOM    120  CG2 VAL A  18       4.104   6.186  -8.153  1.00  0.68           C  
ATOM    121  N   VAL A  19       5.242   3.519 -11.808  1.00  0.73           N  
ATOM    122  CA  VAL A  19       5.781   3.150 -13.105  1.00  0.73           C  
ATOM    123  C   VAL A  19       5.115   1.905 -13.658  1.00  0.73           C  
ATOM    124  O   VAL A  19       5.593   1.317 -14.623  1.00  0.73           O  
ATOM    125  CB  VAL A  19       7.299   2.990 -13.087  1.00  0.73           C  
ATOM    126  CG1 VAL A  19       7.934   4.350 -12.732  1.00  0.73           C  
ATOM    127  CG2 VAL A  19       7.760   1.898 -12.103  1.00  0.73           C  
ATOM    128  N   GLY A  20       3.962   1.488 -13.088  1.00  0.79           N  
ATOM    129  CA  GLY A  20       3.156   0.403 -13.633  1.00  0.79           C  
ATOM    130  C   GLY A  20       3.354  -0.939 -13.005  1.00  0.79           C  
ATOM    131  O   GLY A  20       2.821  -1.938 -13.481  1.00  0.79           O  
ATOM    132  N   CYS A  21       4.116  -1.015 -11.910  1.00  0.84           N  
ATOM    133  CA  CYS A  21       4.306  -2.264 -11.210  1.00  0.84           C  
ATOM    134  C   CYS A  21       3.169  -2.597 -10.267  1.00  0.84           C  
ATOM    135  O   CYS A  21       2.327  -1.772  -9.914  1.00  0.84           O  
ATOM    136  CB  CYS A  21       5.617  -2.273 -10.413  1.00  0.84           C  
ATOM    137  SG  CYS A  21       7.053  -1.844 -11.438  1.00  0.84           S  
ATOM    138  N   SER A  22       3.106  -3.847  -9.813  1.00  0.83           N  
ATOM    139  CA  SER A  22       2.038  -4.281  -8.946  1.00  0.83           C  
ATOM    140  C   SER A  22       2.540  -5.358  -8.039  1.00  0.83           C  
ATOM    141  O   SER A  22       3.573  -5.979  -8.287  1.00  0.83           O  
ATOM    142  CB  SER A  22       0.795  -4.784  -9.733  1.00  0.83           C  
ATOM    143  OG  SER A  22       1.122  -5.811 -10.674  1.00  0.83           O  
ATOM    144  N   CYS A  23       1.827  -5.559  -6.914  1.00  0.81           N  
ATOM    145  CA  CYS A  23       2.219  -6.488  -5.886  1.00  0.81           C  
ATOM    146  C   CYS A  23       1.790  -7.890  -6.247  1.00  0.81           C  
ATOM    147  O   CYS A  23       0.602  -8.179  -6.364  1.00  0.81           O  
ATOM    148  CB  CYS A  23       1.599  -6.077  -4.525  1.00  0.81           C  
ATOM    149  SG  CYS A  23       2.249  -7.021  -3.121  1.00  0.81           S  
ATOM    150  N   SER A  24       2.756  -8.800  -6.431  1.00  0.78           N  
ATOM    151  CA  SER A  24       2.481 -10.170  -6.803  1.00  0.78           C  
ATOM    152  C   SER A  24       3.192 -11.039  -5.814  1.00  0.78           C  
ATOM    153  O   SER A  24       4.418 -11.112  -5.818  1.00  0.78           O  
ATOM    154  CB  SER A  24       3.029 -10.476  -8.217  1.00  0.78           C  
ATOM    155  OG  SER A  24       2.758 -11.823  -8.613  1.00  0.78           O  
ATOM    156  N   ASN A  25       2.441 -11.678  -4.888  1.00  0.63           N  
ATOM    157  CA  ASN A  25       2.977 -12.492  -3.808  1.00  0.63           C  
ATOM    158  C   ASN A  25       4.116 -11.837  -3.043  1.00  0.63           C  
ATOM    159  O   ASN A  25       5.159 -12.437  -2.796  1.00  0.63           O  
ATOM    160  CB  ASN A  25       3.353 -13.919  -4.264  1.00  0.63           C  
ATOM    161  CG  ASN A  25       2.101 -14.656  -4.706  1.00  0.63           C  
ATOM    162  OD1 ASN A  25       1.062 -14.576  -4.052  1.00  0.63           O  
ATOM    163  ND2 ASN A  25       2.199 -15.410  -5.824  1.00  0.63           N  
ATOM    164  N   LYS A  26       3.883 -10.568  -2.642  1.00  0.68           N  
ATOM    165  CA  LYS A  26       4.717  -9.757  -1.773  1.00  0.68           C  
ATOM    166  C   LYS A  26       5.915  -9.120  -2.445  1.00  0.68           C  
ATOM    167  O   LYS A  26       6.728  -8.472  -1.785  1.00  0.68           O  
ATOM    168  CB  LYS A  26       5.163 -10.479  -0.483  1.00  0.68           C  
ATOM    169  CG  LYS A  26       4.068 -11.365   0.114  1.00  0.68           C  
ATOM    170  CD  LYS A  26       4.301 -11.742   1.570  1.00  0.68           C  
ATOM    171  CE  LYS A  26       3.143 -12.568   2.129  1.00  0.68           C  
ATOM    172  NZ  LYS A  26       2.132 -11.676   2.740  1.00  0.68           N1+
ATOM    173  N   VAL A  27       6.017  -9.225  -3.779  1.00  0.81           N  
ATOM    174  CA  VAL A  27       7.104  -8.655  -4.544  1.00  0.81           C  
ATOM    175  C   VAL A  27       6.518  -7.825  -5.660  1.00  0.81           C  
ATOM    176  O   VAL A  27       5.506  -8.189  -6.257  1.00  0.81           O  
ATOM    177  CB  VAL A  27       8.029  -9.734  -5.088  1.00  0.81           C  
ATOM    178  CG1 VAL A  27       9.215  -9.115  -5.857  1.00  0.81           C  
ATOM    179  CG2 VAL A  27       8.559 -10.590  -3.917  1.00  0.81           C  
ATOM    180  N   CYS A  28       7.114  -6.654  -5.952  1.00  0.84           N  
ATOM    181  CA  CYS A  28       6.618  -5.763  -6.977  1.00  0.84           C  
ATOM    182  C   CYS A  28       7.192  -6.104  -8.343  1.00  0.84           C  
ATOM    183  O   CYS A  28       8.406  -6.224  -8.522  1.00  0.84           O  
ATOM    184  CB  CYS A  28       6.916  -4.292  -6.629  1.00  0.84           C  
ATOM    185  SG  CYS A  28       6.294  -3.863  -4.977  1.00  0.84           S  
ATOM    186  N   TYR A  29       6.311  -6.271  -9.341  1.00  0.81           N  
ATOM    187  CA  TYR A  29       6.646  -6.766 -10.660  1.00  0.81           C  
ATOM    188  C   TYR A  29       5.893  -5.962 -11.691  1.00  0.81           C  
ATOM    189  O   TYR A  29       4.821  -5.448 -11.396  1.00  0.81           O  
ATOM    190  CB  TYR A  29       6.143  -8.226 -10.822  1.00  0.81           C  
ATOM    191  CG  TYR A  29       7.144  -9.246 -10.392  1.00  0.81           C  
ATOM    192  CD1 TYR A  29       8.016  -9.771 -11.343  1.00  0.81           C  
ATOM    193  CD2 TYR A  29       7.190  -9.752  -9.093  1.00  0.81           C  
ATOM    194  CE1 TYR A  29       8.941 -10.766 -11.016  1.00  0.81           C  
ATOM    195  CE2 TYR A  29       8.103 -10.762  -8.758  1.00  0.81           C  
ATOM    196  CZ  TYR A  29       8.987 -11.260  -9.715  1.00  0.81           C  
ATOM    197  OH  TYR A  29       9.916 -12.261  -9.383  1.00  0.81           O  
ATOM    198  N   MET A  30       6.418  -5.867 -12.929  1.00  0.57           N  
ATOM    199  CA  MET A  30       5.679  -5.355 -14.065  1.00  0.57           C  
ATOM    200  C   MET A  30       6.046  -6.159 -15.302  1.00  0.57           C  
ATOM    201  O   MET A  30       7.198  -6.133 -15.686  1.00  0.57           O  
ATOM    202  CB  MET A  30       6.085  -3.902 -14.391  1.00  0.57           C  
ATOM    203  CG  MET A  30       5.370  -3.337 -15.632  1.00  0.57           C  
ATOM    204  SD  MET A  30       5.762  -1.615 -16.020  1.00  0.57           S  
ATOM    205  CE  MET A  30       7.463  -1.899 -16.599  1.00  0.57           C  
ATOM    206  N   ASN A  31       5.098  -6.859 -15.978  1.00  0.48           N  
ATOM    207  CA  ASN A  31       5.260  -7.494 -17.301  1.00  0.48           C  
ATOM    208  C   ASN A  31       6.431  -8.453 -17.722  1.00  0.48           C  
ATOM    209  O   ASN A  31       7.524  -8.368 -17.122  1.00  0.48           O  
ATOM    210  CB  ASN A  31       5.414  -6.554 -18.473  1.00  0.48           C  
ATOM    211  CG  ASN A  31       4.207  -5.693 -18.646  1.00  0.48           C  
ATOM    212  OD1 ASN A  31       3.046  -6.057 -18.460  1.00  0.48           O  
ATOM    213  ND2 ASN A  31       4.547  -4.476 -19.107  1.00  0.48           N  
ATOM    214  OXT ASN A  31       6.138  -9.381 -18.494  1.00  0.48           O  
TER     215      ASN A  31 
CONECT   26  137
CONECT   51  149
CONECT   93  185
CONECT  137   26
CONECT  149   51
CONECT  185   93
END
