# Supplementary material for: Computational modeling of cyclotides as antimicrobial agents against Neisseria gonorrhoeae PorB porin protein: integration of docking, immune, and molecular dynamics simulations
Source: Front Chem. 2024 Nov 25;12:1493165. doi: 10.3389/fchem.2024.1493165 (PMC11628957; doi:10.3389/fchem.2024.1493165)
Supplement: Supplementary file 1 [file DataSheet1.ZIP › PDBs/Cyclotides PDB/VIBE 7.pdb]

REMARK   BIOVIA PDB file
REMARK   Created:  2024-04-28T18:37:50Z
SSBOND   1 CYS A   17    CYS A   31                                     
SSBOND   2 CYS A    8    CYS A   24                                     
SSBOND   3 CYS A   12    CYS A   26                                     
ATOM      1  N   ALA A   5       6.167  -9.387 -15.774  1.00  0.51           N1+
ATOM      2  CA  ALA A   5       7.118 -10.529 -15.498  1.00  0.51           C  
ATOM      3  C   ALA A   5       8.527 -10.222 -14.933  1.00  0.51           C  
ATOM      4  O   ALA A   5       9.250 -11.141 -14.574  1.00  0.51           O  
ATOM      5  CB  ALA A   5       7.263 -11.345 -16.811  1.00  0.51           C  
ATOM      6  N   VAL A   6       8.939  -8.940 -14.814  1.00  0.55           N  
ATOM      7  CA  VAL A   6      10.266  -8.464 -14.443  1.00  0.55           C  
ATOM      8  C   VAL A   6      10.160  -7.807 -13.063  1.00  0.55           C  
ATOM      9  O   VAL A   6       9.196  -7.081 -12.819  1.00  0.55           O  
ATOM     10  CB  VAL A   6      10.760  -7.426 -15.461  1.00  0.55           C  
ATOM     11  CG1 VAL A   6      12.146  -6.851 -15.095  1.00  0.55           C  
ATOM     12  CG2 VAL A   6      10.848  -8.104 -16.844  1.00  0.55           C  
ATOM     13  N   PRO A   7      11.048  -8.030 -12.098  1.00  0.76           N  
ATOM     14  CA  PRO A   7      10.954  -7.416 -10.779  1.00  0.76           C  
ATOM     15  C   PRO A   7      11.283  -5.933 -10.834  1.00  0.76           C  
ATOM     16  O   PRO A   7      12.167  -5.523 -11.577  1.00  0.76           O  
ATOM     17  CB  PRO A   7      11.992  -8.193  -9.949  1.00  0.76           C  
ATOM     18  CG  PRO A   7      13.045  -8.620 -10.976  1.00  0.76           C  
ATOM     19  CD  PRO A   7      12.209  -8.906 -12.219  1.00  0.76           C  
ATOM     20  N   CYS A   8      10.583  -5.104 -10.036  1.00  0.78           N  
ATOM     21  CA  CYS A   8      10.777  -3.660 -10.046  1.00  0.78           C  
ATOM     22  C   CYS A   8      11.699  -3.186  -8.941  1.00  0.78           C  
ATOM     23  O   CYS A   8      11.889  -1.985  -8.750  1.00  0.78           O  
ATOM     24  CB  CYS A   8       9.422  -2.940  -9.902  1.00  0.78           C  
ATOM     25  SG  CYS A   8       8.327  -3.403 -11.273  1.00  0.78           S  
ATOM     26  N   GLY A   9      12.305  -4.120  -8.180  1.00  0.79           N  
ATOM     27  CA  GLY A   9      13.249  -3.794  -7.113  1.00  0.79           C  
ATOM     28  C   GLY A   9      12.600  -3.276  -5.863  1.00  0.79           C  
ATOM     29  O   GLY A   9      13.150  -2.415  -5.183  1.00  0.79           O  
ATOM     30  N   GLU A  10      11.418  -3.807  -5.521  1.00  0.76           N  
ATOM     31  CA  GLU A  10      10.664  -3.360  -4.375  1.00  0.76           C  
ATOM     32  C   GLU A  10       9.860  -4.557  -3.879  1.00  0.76           C  
ATOM     33  O   GLU A  10       9.514  -5.447  -4.653  1.00  0.76           O  
ATOM     34  CB  GLU A  10       9.737  -2.170  -4.760  1.00  0.76           C  
ATOM     35  CG  GLU A  10       9.014  -1.480  -3.573  1.00  0.76           C  
ATOM     36  CD  GLU A  10       8.055  -0.376  -4.007  1.00  0.76           C  
ATOM     37  OE1 GLU A  10       7.856   0.597  -3.240  1.00  0.76           O  
ATOM     38  OE2 GLU A  10       7.459  -0.497  -5.108  1.00  0.76           O  
ATOM     39  N   SER A  11       9.574  -4.632  -2.560  1.00  0.73           N  
ATOM     40  CA  SER A  11       8.682  -5.631  -1.988  1.00  0.73           C  
ATOM     41  C   SER A  11       7.505  -4.944  -1.336  1.00  0.73           C  
ATOM     42  O   SER A  11       7.523  -3.759  -1.031  1.00  0.73           O  
ATOM     43  CB  SER A  11       9.358  -6.615  -0.980  1.00  0.73           C  
ATOM     44  OG  SER A  11       9.873  -5.950   0.177  1.00  0.73           O  
ATOM     45  N   CYS A  12       6.417  -5.702  -1.139  1.00  0.69           N  
ATOM     46  CA  CYS A  12       5.135  -5.174  -0.718  1.00  0.69           C  
ATOM     47  C   CYS A  12       4.542  -6.127   0.297  1.00  0.69           C  
ATOM     48  O   CYS A  12       3.383  -6.525   0.235  1.00  0.69           O  
ATOM     49  CB  CYS A  12       4.174  -4.968  -1.920  1.00  0.69           C  
ATOM     50  SG  CYS A  12       4.161  -6.381  -3.070  1.00  0.69           S  
ATOM     51  N   VAL A  13       5.371  -6.558   1.273  1.00  0.60           N  
ATOM     52  CA  VAL A  13       4.926  -7.375   2.399  1.00  0.60           C  
ATOM     53  C   VAL A  13       3.948  -6.650   3.319  1.00  0.60           C  
ATOM     54  O   VAL A  13       2.932  -7.229   3.719  1.00  0.60           O  
ATOM     55  CB  VAL A  13       6.098  -7.876   3.248  1.00  0.60           C  
ATOM     56  CG1 VAL A  13       5.594  -8.822   4.367  1.00  0.60           C  
ATOM     57  CG2 VAL A  13       7.136  -8.606   2.368  1.00  0.60           C  
ATOM     58  N   TRP A  14       4.244  -5.375   3.653  1.00  0.56           N  
ATOM     59  CA  TRP A  14       3.462  -4.555   4.564  1.00  0.56           C  
ATOM     60  C   TRP A  14       3.121  -3.187   3.972  1.00  0.56           C  
ATOM     61  O   TRP A  14       2.098  -2.596   4.308  1.00  0.56           O  
ATOM     62  CB  TRP A  14       4.257  -4.316   5.878  1.00  0.56           C  
ATOM     63  CG  TRP A  14       4.504  -5.579   6.696  1.00  0.56           C  
ATOM     64  CD1 TRP A  14       5.661  -6.288   6.873  1.00  0.56           C  
ATOM     65  CD2 TRP A  14       3.485  -6.258   7.441  1.00  0.56           C  
ATOM     66  NE1 TRP A  14       5.423  -7.383   7.674  1.00  0.56           N  
ATOM     67  CE2 TRP A  14       4.100  -7.390   8.043  1.00  0.56           C  
ATOM     68  CE3 TRP A  14       2.136  -5.996   7.638  1.00  0.56           C  
ATOM     69  CZ2 TRP A  14       3.361  -8.247   8.841  1.00  0.56           C  
ATOM     70  CZ3 TRP A  14       1.396  -6.865   8.448  1.00  0.56           C  
ATOM     71  CH2 TRP A  14       2.001  -7.978   9.047  1.00  0.56           C  
ATOM     72  N   ILE A  15       3.959  -2.651   3.058  1.00  0.62           N  
ATOM     73  CA  ILE A  15       3.764  -1.364   2.407  1.00  0.62           C  
ATOM     74  C   ILE A  15       3.222  -1.591   0.991  1.00  0.62           C  
ATOM     75  O   ILE A  15       3.330  -2.720   0.508  1.00  0.62           O  
ATOM     76  CB  ILE A  15       5.067  -0.555   2.419  1.00  0.62           C  
ATOM     77  CG1 ILE A  15       6.222  -1.204   1.609  1.00  0.62           C  
ATOM     78  CG2 ILE A  15       5.395  -0.189   3.892  1.00  0.62           C  
ATOM     79  CD1 ILE A  15       7.314  -0.179   1.277  1.00  0.62           C  
ATOM     80  N   PRO A  16       2.601  -0.650   0.268  1.00  0.68           N  
ATOM     81  CA  PRO A  16       2.299  -0.832  -1.147  1.00  0.68           C  
ATOM     82  C   PRO A  16       3.550  -0.851  -2.005  1.00  0.68           C  
ATOM     83  O   PRO A  16       4.615  -0.472  -1.537  1.00  0.68           O  
ATOM     84  CB  PRO A  16       1.426   0.394  -1.478  1.00  0.68           C  
ATOM     85  CG  PRO A  16       1.958   1.504  -0.566  1.00  0.68           C  
ATOM     86  CD  PRO A  16       2.442   0.749   0.675  1.00  0.68           C  
ATOM     87  N   CYS A  17       3.420  -1.256  -3.287  1.00  0.73           N  
ATOM     88  CA  CYS A  17       4.434  -0.983  -4.289  1.00  0.73           C  
ATOM     89  C   CYS A  17       4.315   0.470  -4.691  1.00  0.73           C  
ATOM     90  O   CYS A  17       3.357   0.835  -5.360  1.00  0.73           O  
ATOM     91  CB  CYS A  17       4.220  -1.810  -5.593  1.00  0.73           C  
ATOM     92  SG  CYS A  17       4.318  -3.592  -5.323  1.00  0.73           S  
ATOM     93  N   VAL A  18       5.293   1.326  -4.318  1.00  0.72           N  
ATOM     94  CA  VAL A  18       5.396   2.701  -4.785  1.00  0.72           C  
ATOM     95  C   VAL A  18       5.836   2.671  -6.244  1.00  0.72           C  
ATOM     96  O   VAL A  18       5.522   3.559  -7.033  1.00  0.72           O  
ATOM     97  CB  VAL A  18       6.348   3.532  -3.915  1.00  0.72           C  
ATOM     98  CG1 VAL A  18       6.605   4.944  -4.498  1.00  0.72           C  
ATOM     99  CG2 VAL A  18       5.748   3.650  -2.495  1.00  0.72           C  
ATOM    100  N   THR A  19       6.482   1.573  -6.705  1.00  0.70           N  
ATOM    101  CA  THR A  19       6.693   1.320  -8.133  1.00  0.70           C  
ATOM    102  C   THR A  19       5.420   1.111  -8.948  1.00  0.70           C  
ATOM    103  O   THR A  19       5.476   1.014 -10.173  1.00  0.70           O  
ATOM    104  CB  THR A  19       7.676   0.208  -8.473  1.00  0.70           C  
ATOM    105  OG1 THR A  19       7.272  -1.067  -7.997  1.00  0.70           O  
ATOM    106  CG2 THR A  19       9.034   0.528  -7.842  1.00  0.70           C  
ATOM    107  N   SER A  20       4.213   1.140  -8.334  1.00  0.71           N  
ATOM    108  CA  SER A  20       2.939   1.276  -9.046  1.00  0.71           C  
ATOM    109  C   SER A  20       2.861   2.540  -9.879  1.00  0.71           C  
ATOM    110  O   SER A  20       2.189   2.563 -10.910  1.00  0.71           O  
ATOM    111  CB  SER A  20       1.675   1.214  -8.140  1.00  0.71           C  
ATOM    112  OG  SER A  20       1.567   2.356  -7.283  1.00  0.71           O  
ATOM    113  N   VAL A  21       3.624   3.592  -9.493  1.00  0.64           N  
ATOM    114  CA  VAL A  21       3.841   4.824 -10.246  1.00  0.64           C  
ATOM    115  C   VAL A  21       4.365   4.543 -11.654  1.00  0.64           C  
ATOM    116  O   VAL A  21       3.964   5.196 -12.619  1.00  0.64           O  
ATOM    117  CB  VAL A  21       4.771   5.787  -9.487  1.00  0.64           C  
ATOM    118  CG1 VAL A  21       5.077   7.060 -10.311  1.00  0.64           C  
ATOM    119  CG2 VAL A  21       4.093   6.198  -8.159  1.00  0.64           C  
ATOM    120  N   VAL A  22       5.237   3.527 -11.829  1.00  0.67           N  
ATOM    121  CA  VAL A  22       5.795   3.150 -13.120  1.00  0.67           C  
ATOM    122  C   VAL A  22       5.124   1.902 -13.674  1.00  0.67           C  
ATOM    123  O   VAL A  22       5.612   1.291 -14.626  1.00  0.67           O  
ATOM    124  CB  VAL A  22       7.319   2.990 -13.086  1.00  0.67           C  
ATOM    125  CG1 VAL A  22       7.944   4.356 -12.733  1.00  0.67           C  
ATOM    126  CG2 VAL A  22       7.778   1.896 -12.098  1.00  0.67           C  
ATOM    127  N   GLY A  23       3.958   1.507 -13.118  1.00  0.76           N  
ATOM    128  CA  GLY A  23       3.141   0.416 -13.641  1.00  0.76           C  
ATOM    129  C   GLY A  23       3.309  -0.908 -12.966  1.00  0.76           C  
ATOM    130  O   GLY A  23       2.684  -1.887 -13.365  1.00  0.76           O  
ATOM    131  N   CYS A  24       4.123  -0.999 -11.909  1.00  0.75           N  
ATOM    132  CA  CYS A  24       4.310  -2.254 -11.205  1.00  0.75           C  
ATOM    133  C   CYS A  24       3.166  -2.590 -10.260  1.00  0.75           C  
ATOM    134  O   CYS A  24       2.347  -1.765  -9.872  1.00  0.75           O  
ATOM    135  CB  CYS A  24       5.629  -2.282 -10.409  1.00  0.75           C  
ATOM    136  SG  CYS A  24       7.055  -1.844 -11.450  1.00  0.75           S  
ATOM    137  N   SER A  25       3.078  -3.857  -9.844  1.00  0.76           N  
ATOM    138  CA  SER A  25       2.025  -4.291  -8.959  1.00  0.76           C  
ATOM    139  C   SER A  25       2.535  -5.357  -8.034  1.00  0.76           C  
ATOM    140  O   SER A  25       3.572  -5.973  -8.259  1.00  0.76           O  
ATOM    141  CB  SER A  25       0.775  -4.800  -9.730  1.00  0.76           C  
ATOM    142  OG  SER A  25       1.080  -5.888 -10.605  1.00  0.76           O  
ATOM    143  N   CYS A  26       1.818  -5.553  -6.908  1.00  0.73           N  
ATOM    144  CA  CYS A  26       2.214  -6.487  -5.880  1.00  0.73           C  
ATOM    145  C   CYS A  26       1.783  -7.893  -6.251  1.00  0.73           C  
ATOM    146  O   CYS A  26       0.597  -8.187  -6.342  1.00  0.73           O  
ATOM    147  CB  CYS A  26       1.589  -6.083  -4.515  1.00  0.73           C  
ATOM    148  SG  CYS A  26       2.247  -7.025  -3.111  1.00  0.73           S  
ATOM    149  N   SER A  27       2.752  -8.799  -6.466  1.00  0.70           N  
ATOM    150  CA  SER A  27       2.475 -10.174  -6.826  1.00  0.70           C  
ATOM    151  C   SER A  27       3.200 -11.038  -5.827  1.00  0.70           C  
ATOM    152  O   SER A  27       4.426 -11.094  -5.817  1.00  0.70           O  
ATOM    153  CB  SER A  27       3.019 -10.482  -8.241  1.00  0.70           C  
ATOM    154  OG  SER A  27       2.726 -11.822  -8.648  1.00  0.70           O  
ATOM    155  N   ASN A  28       2.453 -11.688  -4.906  1.00  0.60           N  
ATOM    156  CA  ASN A  28       2.994 -12.502  -3.823  1.00  0.60           C  
ATOM    157  C   ASN A  28       4.109 -11.845  -3.024  1.00  0.60           C  
ATOM    158  O   ASN A  28       5.132 -12.457  -2.724  1.00  0.60           O  
ATOM    159  CB  ASN A  28       3.383 -13.930  -4.275  1.00  0.60           C  
ATOM    160  CG  ASN A  28       2.125 -14.649  -4.719  1.00  0.60           C  
ATOM    161  OD1 ASN A  28       1.080 -14.541  -4.063  1.00  0.60           O  
ATOM    162  ND2 ASN A  28       2.193 -15.408  -5.829  1.00  0.60           N  
ATOM    163  N   LYS A  29       3.882 -10.570  -2.639  1.00  0.64           N  
ATOM    164  CA  LYS A  29       4.714  -9.759  -1.766  1.00  0.64           C  
ATOM    165  C   LYS A  29       5.914  -9.122  -2.442  1.00  0.64           C  
ATOM    166  O   LYS A  29       6.718  -8.459  -1.784  1.00  0.64           O  
ATOM    167  CB  LYS A  29       5.153 -10.473  -0.463  1.00  0.64           C  
ATOM    168  CG  LYS A  29       4.043 -11.342   0.144  1.00  0.64           C  
ATOM    169  CD  LYS A  29       4.299 -11.749   1.595  1.00  0.64           C  
ATOM    170  CE  LYS A  29       3.144 -12.575   2.169  1.00  0.64           C  
ATOM    171  NZ  LYS A  29       2.123 -11.672   2.751  1.00  0.64           N1+
ATOM    172  N   VAL A  30       6.032  -9.235  -3.775  1.00  0.74           N  
ATOM    173  CA  VAL A  30       7.121  -8.656  -4.537  1.00  0.74           C  
ATOM    174  C   VAL A  30       6.524  -7.811  -5.649  1.00  0.74           C  
ATOM    175  O   VAL A  30       5.502  -8.161  -6.234  1.00  0.74           O  
ATOM    176  CB  VAL A  30       8.043  -9.739  -5.091  1.00  0.74           C  
ATOM    177  CG1 VAL A  30       9.229  -9.118  -5.863  1.00  0.74           C  
ATOM    178  CG2 VAL A  30       8.572 -10.600  -3.922  1.00  0.74           C  
ATOM    179  N   CYS A  31       7.122  -6.640  -5.949  1.00  0.78           N  
ATOM    180  CA  CYS A  31       6.623  -5.750  -6.981  1.00  0.78           C  
ATOM    181  C   CYS A  31       7.193  -6.095  -8.353  1.00  0.78           C  
ATOM    182  O   CYS A  31       8.405  -6.192  -8.541  1.00  0.78           O  
ATOM    183  CB  CYS A  31       6.923  -4.276  -6.634  1.00  0.78           C  
ATOM    184  SG  CYS A  31       6.286  -3.863  -4.984  1.00  0.78           S  
ATOM    185  N   TYR A  32       6.302  -6.288  -9.345  1.00  0.61           N  
ATOM    186  CA  TYR A  32       6.620  -6.759 -10.679  1.00  0.61           C  
ATOM    187  C   TYR A  32       5.855  -5.927 -11.695  1.00  0.61           C  
ATOM    188  O   TYR A  32       4.809  -5.381 -11.375  1.00  0.61           O  
ATOM    189  CB  TYR A  32       6.125  -8.225 -10.841  1.00  0.61           C  
ATOM    190  CG  TYR A  32       7.137  -9.241 -10.395  1.00  0.61           C  
ATOM    191  CD1 TYR A  32       8.013  -9.767 -11.348  1.00  0.61           C  
ATOM    192  CD2 TYR A  32       7.187  -9.748  -9.088  1.00  0.61           C  
ATOM    193  CE1 TYR A  32       8.939 -10.762 -11.015  1.00  0.61           C  
ATOM    194  CE2 TYR A  32       8.101 -10.761  -8.752  1.00  0.61           C  
ATOM    195  CZ  TYR A  32       8.988 -11.256  -9.712  1.00  0.61           C  
ATOM    196  OH  TYR A  32       9.920 -12.259  -9.380  1.00  0.61           O  
ATOM    197  N   ASN A  33       6.364  -5.847 -12.940  1.00  0.56           N  
ATOM    198  CA  ASN A  33       5.691  -5.374 -14.131  1.00  0.56           C  
ATOM    199  C   ASN A  33       6.138  -6.379 -15.232  1.00  0.56           C  
ATOM    200  O   ASN A  33       7.223  -6.984 -15.049  1.00  0.56           O  
ATOM    201  CB  ASN A  33       6.121  -3.923 -14.464  1.00  0.56           C  
ATOM    202  CG  ASN A  33       5.296  -3.356 -15.604  1.00  0.56           C  
ATOM    203  OD1 ASN A  33       4.074  -3.531 -15.701  1.00  0.56           O  
ATOM    204  ND2 ASN A  33       5.953  -2.615 -16.518  1.00  0.56           N  
ATOM    205  OXT ASN A  33       5.415  -6.673 -16.208  1.00  0.56           O  
TER     206      ASN A  33 
CONECT   25  136
CONECT   50  148
CONECT   92  184
CONECT  136   25
CONECT  148   50
CONECT  184   92
END
