# Supplementary material for: Computational modeling of cyclotides as antimicrobial agents against Neisseria gonorrhoeae PorB porin protein: integration of docking, immune, and molecular dynamics simulations
Source: Front Chem. 2024 Nov 25;12:1493165. doi: 10.3389/fchem.2024.1493165 (PMC11628957; doi:10.3389/fchem.2024.1493165)
Supplement: Supplementary file 1 [file DataSheet1.ZIP › PDBs/Cyclotides PDB/VIPHI A.pdb]

REMARK   BIOVIA PDB file
REMARK   Created:  2024-05-01T19:03:39Z
SSBOND   1 CYS A   14    CYS A   28                                     
SSBOND   2 CYS A    9    CYS A   23                                     
SSBOND   3 CYS A    5    CYS A   21                                     
ATOM      1  N   SER A   2       6.154  -9.827 -15.308  1.00  0.46           N1+
ATOM      2  CA  SER A   2       7.192 -10.878 -15.162  1.00  0.46           C  
ATOM      3  C   SER A   2       8.570 -10.355 -14.772  1.00  0.46           C  
ATOM      4  O   SER A   2       9.426 -11.170 -14.428  1.00  0.46           O  
ATOM      5  CB  SER A   2       7.340 -11.595 -16.530  1.00  0.46           C  
ATOM      6  OG  SER A   2       6.116 -12.173 -16.987  1.00  0.46           O  
ATOM      7  N   ILE A   3       8.859  -9.028 -14.767  1.00  0.50           N  
ATOM      8  CA  ILE A   3      10.181  -8.491 -14.414  1.00  0.50           C  
ATOM      9  C   ILE A   3      10.108  -7.814 -13.054  1.00  0.50           C  
ATOM     10  O   ILE A   3       9.137  -7.084 -12.824  1.00  0.50           O  
ATOM     11  CB  ILE A   3      10.738  -7.475 -15.426  1.00  0.50           C  
ATOM     12  CG1 ILE A   3      10.902  -8.139 -16.809  1.00  0.50           C  
ATOM     13  CG2 ILE A   3      12.097  -6.851 -14.997  1.00  0.50           C  
ATOM     14  CD1 ILE A   3      11.239  -7.141 -17.923  1.00  0.50           C  
ATOM     15  N   PRO A   4      11.027  -8.015 -12.104  1.00  0.83           N  
ATOM     16  CA  PRO A   4      10.959  -7.391 -10.792  1.00  0.83           C  
ATOM     17  C   PRO A   4      11.289  -5.918 -10.844  1.00  0.83           C  
ATOM     18  O   PRO A   4      12.182  -5.501 -11.576  1.00  0.83           O  
ATOM     19  CB  PRO A   4      12.005  -8.159  -9.967  1.00  0.83           C  
ATOM     20  CG  PRO A   4      13.050  -8.596 -10.993  1.00  0.83           C  
ATOM     21  CD  PRO A   4      12.210  -8.869 -12.236  1.00  0.83           C  
ATOM     22  N   CYS A   5      10.587  -5.103 -10.043  1.00  0.82           N  
ATOM     23  CA  CYS A   5      10.779  -3.664 -10.046  1.00  0.82           C  
ATOM     24  C   CYS A   5      11.707  -3.197  -8.943  1.00  0.82           C  
ATOM     25  O   CYS A   5      11.920  -2.002  -8.770  1.00  0.82           O  
ATOM     26  CB  CYS A   5       9.424  -2.946  -9.895  1.00  0.82           C  
ATOM     27  SG  CYS A   5       8.310  -3.411 -11.250  1.00  0.82           S  
ATOM     28  N   GLY A   6      12.294  -4.137  -8.170  1.00  0.81           N  
ATOM     29  CA  GLY A   6      13.238  -3.799  -7.107  1.00  0.81           C  
ATOM     30  C   GLY A   6      12.588  -3.264  -5.866  1.00  0.81           C  
ATOM     31  O   GLY A   6      13.105  -2.357  -5.224  1.00  0.81           O  
ATOM     32  N   GLU A   7      11.430  -3.829  -5.499  1.00  0.77           N  
ATOM     33  CA  GLU A   7      10.666  -3.370  -4.370  1.00  0.77           C  
ATOM     34  C   GLU A   7       9.852  -4.547  -3.872  1.00  0.77           C  
ATOM     35  O   GLU A   7       9.451  -5.408  -4.661  1.00  0.77           O  
ATOM     36  CB  GLU A   7       9.744  -2.194  -4.778  1.00  0.77           C  
ATOM     37  CG  GLU A   7       9.019  -1.492  -3.604  1.00  0.77           C  
ATOM     38  CD  GLU A   7       8.080  -0.380  -4.052  1.00  0.77           C  
ATOM     39  OE1 GLU A   7       7.828   0.562  -3.260  1.00  0.77           O  
ATOM     40  OE2 GLU A   7       7.549  -0.467  -5.188  1.00  0.77           O  
ATOM     41  N   SER A   8       9.598  -4.638  -2.555  1.00  0.81           N  
ATOM     42  CA  SER A   8       8.684  -5.613  -1.989  1.00  0.81           C  
ATOM     43  C   SER A   8       7.499  -4.929  -1.351  1.00  0.81           C  
ATOM     44  O   SER A   8       7.492  -3.733  -1.086  1.00  0.81           O  
ATOM     45  CB  SER A   8       9.346  -6.605  -0.990  1.00  0.81           C  
ATOM     46  OG  SER A   8       9.879  -5.946   0.161  1.00  0.81           O  
ATOM     47  N   CYS A   9       6.431  -5.701  -1.122  1.00  0.77           N  
ATOM     48  CA  CYS A   9       5.145  -5.178  -0.710  1.00  0.77           C  
ATOM     49  C   CYS A   9       4.545  -6.117   0.305  1.00  0.77           C  
ATOM     50  O   CYS A   9       3.374  -6.485   0.259  1.00  0.77           O  
ATOM     51  CB  CYS A   9       4.180  -4.986  -1.907  1.00  0.77           C  
ATOM     52  SG  CYS A   9       4.167  -6.392  -3.061  1.00  0.77           S  
ATOM     53  N   VAL A  10       5.376  -6.569   1.265  1.00  0.55           N  
ATOM     54  CA  VAL A  10       4.917  -7.376   2.384  1.00  0.55           C  
ATOM     55  C   VAL A  10       3.952  -6.631   3.296  1.00  0.55           C  
ATOM     56  O   VAL A  10       2.910  -7.169   3.669  1.00  0.55           O  
ATOM     57  CB  VAL A  10       6.084  -7.871   3.234  1.00  0.55           C  
ATOM     58  CG1 VAL A  10       5.579  -8.813   4.349  1.00  0.55           C  
ATOM     59  CG2 VAL A  10       7.122  -8.602   2.360  1.00  0.55           C  
ATOM     60  N   PHE A  11       4.292  -5.372   3.646  1.00  0.49           N  
ATOM     61  CA  PHE A  11       3.510  -4.557   4.560  1.00  0.49           C  
ATOM     62  C   PHE A  11       3.153  -3.201   3.971  1.00  0.49           C  
ATOM     63  O   PHE A  11       2.119  -2.630   4.304  1.00  0.49           O  
ATOM     64  CB  PHE A  11       4.294  -4.291   5.873  1.00  0.49           C  
ATOM     65  CG  PHE A  11       4.542  -5.561   6.634  1.00  0.49           C  
ATOM     66  CD1 PHE A  11       3.499  -6.173   7.340  1.00  0.49           C  
ATOM     67  CD2 PHE A  11       5.814  -6.149   6.668  1.00  0.49           C  
ATOM     68  CE1 PHE A  11       3.716  -7.349   8.066  1.00  0.49           C  
ATOM     69  CE2 PHE A  11       6.040  -7.326   7.391  1.00  0.49           C  
ATOM     70  CZ  PHE A  11       4.989  -7.926   8.089  1.00  0.49           C  
ATOM     71  N   ILE A  12       3.987  -2.651   3.066  1.00  0.51           N  
ATOM     72  CA  ILE A  12       3.745  -1.386   2.394  1.00  0.51           C  
ATOM     73  C   ILE A  12       3.238  -1.627   0.975  1.00  0.51           C  
ATOM     74  O   ILE A  12       3.337  -2.758   0.497  1.00  0.51           O  
ATOM     75  CB  ILE A  12       5.015  -0.540   2.400  1.00  0.51           C  
ATOM     76  CG1 ILE A  12       6.163  -1.186   1.595  1.00  0.51           C  
ATOM     77  CG2 ILE A  12       5.362  -0.175   3.862  1.00  0.51           C  
ATOM     78  CD1 ILE A  12       7.261  -0.172   1.279  1.00  0.51           C  
ATOM     79  N   PRO A  13       2.649  -0.669   0.256  1.00  0.74           N  
ATOM     80  CA  PRO A  13       2.342  -0.838  -1.153  1.00  0.74           C  
ATOM     81  C   PRO A  13       3.576  -0.855  -2.019  1.00  0.74           C  
ATOM     82  O   PRO A  13       4.651  -0.482  -1.565  1.00  0.74           O  
ATOM     83  CB  PRO A  13       1.483   0.400  -1.468  1.00  0.74           C  
ATOM     84  CG  PRO A  13       2.003   1.496  -0.539  1.00  0.74           C  
ATOM     85  CD  PRO A  13       2.494   0.725   0.679  1.00  0.74           C  
ATOM     86  N   CYS A  14       3.419  -1.239  -3.296  1.00  0.80           N  
ATOM     87  CA  CYS A  14       4.424  -0.968  -4.300  1.00  0.80           C  
ATOM     88  C   CYS A  14       4.313   0.480  -4.707  1.00  0.80           C  
ATOM     89  O   CYS A  14       3.386   0.836  -5.433  1.00  0.80           O  
ATOM     90  CB  CYS A  14       4.204  -1.809  -5.587  1.00  0.80           C  
ATOM     91  SG  CYS A  14       4.320  -3.587  -5.287  1.00  0.80           S  
ATOM     92  N   ILE A  15       5.255   1.347  -4.294  1.00  0.77           N  
ATOM     93  CA  ILE A  15       5.376   2.713  -4.781  1.00  0.77           C  
ATOM     94  C   ILE A  15       5.815   2.680  -6.238  1.00  0.77           C  
ATOM     95  O   ILE A  15       5.501   3.562  -7.036  1.00  0.77           O  
ATOM     96  CB  ILE A  15       6.328   3.533  -3.914  1.00  0.77           C  
ATOM     97  CG1 ILE A  15       5.704   3.721  -2.509  1.00  0.77           C  
ATOM     98  CG2 ILE A  15       6.662   4.902  -4.560  1.00  0.77           C  
ATOM     99  CD1 ILE A  15       6.677   4.306  -1.480  1.00  0.77           C  
ATOM    100  N   SER A  16       6.471   1.592  -6.689  1.00  0.76           N  
ATOM    101  CA  SER A  16       6.690   1.344  -8.106  1.00  0.76           C  
ATOM    102  C   SER A  16       5.430   1.111  -8.936  1.00  0.76           C  
ATOM    103  O   SER A  16       5.493   1.031 -10.163  1.00  0.76           O  
ATOM    104  CB  SER A  16       7.686   0.192  -8.372  1.00  0.76           C  
ATOM    105  OG  SER A  16       7.148  -1.080  -8.020  1.00  0.76           O  
ATOM    106  N   SER A  17       4.221   1.096  -8.329  1.00  0.77           N  
ATOM    107  CA  SER A  17       2.956   1.256  -9.047  1.00  0.77           C  
ATOM    108  C   SER A  17       2.893   2.525  -9.870  1.00  0.77           C  
ATOM    109  O   SER A  17       2.236   2.556 -10.908  1.00  0.77           O  
ATOM    110  CB  SER A  17       1.692   1.212  -8.143  1.00  0.77           C  
ATOM    111  OG  SER A  17       1.605   2.348  -7.276  1.00  0.77           O  
ATOM    112  N   VAL A  18       3.660   3.570  -9.476  1.00  0.67           N  
ATOM    113  CA  VAL A  18       3.857   4.799 -10.233  1.00  0.67           C  
ATOM    114  C   VAL A  18       4.383   4.526 -11.643  1.00  0.67           C  
ATOM    115  O   VAL A  18       4.009   5.188 -12.607  1.00  0.67           O  
ATOM    116  CB  VAL A  18       4.776   5.770  -9.483  1.00  0.67           C  
ATOM    117  CG1 VAL A  18       5.069   7.033 -10.324  1.00  0.67           C  
ATOM    118  CG2 VAL A  18       4.103   6.185  -8.156  1.00  0.67           C  
ATOM    119  N   ILE A  19       5.240   3.497 -11.820  1.00  0.72           N  
ATOM    120  CA  ILE A  19       5.782   3.137 -13.123  1.00  0.72           C  
ATOM    121  C   ILE A  19       5.091   1.909 -13.705  1.00  0.72           C  
ATOM    122  O   ILE A  19       5.504   1.345 -14.728  1.00  0.72           O  
ATOM    123  CB  ILE A  19       7.298   2.977 -13.090  1.00  0.72           C  
ATOM    124  CG1 ILE A  19       7.767   1.824 -12.175  1.00  0.72           C  
ATOM    125  CG2 ILE A  19       7.906   4.338 -12.670  1.00  0.72           C  
ATOM    126  CD1 ILE A  19       9.267   1.531 -12.273  1.00  0.72           C  
ATOM    127  N   GLY A  20       3.963   1.485 -13.098  1.00  0.79           N  
ATOM    128  CA  GLY A  20       3.123   0.414 -13.607  1.00  0.79           C  
ATOM    129  C   GLY A  20       3.347  -0.930 -12.995  1.00  0.79           C  
ATOM    130  O   GLY A  20       2.853  -1.928 -13.511  1.00  0.79           O  
ATOM    131  N   CYS A  21       4.114  -1.016 -11.903  1.00  0.80           N  
ATOM    132  CA  CYS A  21       4.309  -2.272 -11.211  1.00  0.80           C  
ATOM    133  C   CYS A  21       3.160  -2.603 -10.278  1.00  0.80           C  
ATOM    134  O   CYS A  21       2.318  -1.776  -9.941  1.00  0.80           O  
ATOM    135  CB  CYS A  21       5.615  -2.275 -10.407  1.00  0.80           C  
ATOM    136  SG  CYS A  21       7.051  -1.839 -11.431  1.00  0.80           S  
ATOM    137  N   ALA A  22       3.085  -3.857  -9.827  1.00  0.82           N  
ATOM    138  CA  ALA A  22       2.031  -4.259  -8.937  1.00  0.82           C  
ATOM    139  C   ALA A  22       2.526  -5.358  -8.046  1.00  0.82           C  
ATOM    140  O   ALA A  22       3.514  -6.026  -8.351  1.00  0.82           O  
ATOM    141  CB  ALA A  22       0.797  -4.741  -9.726  1.00  0.82           C  
ATOM    142  N   CYS A  23       1.832  -5.551  -6.910  1.00  0.80           N  
ATOM    143  CA  CYS A  23       2.219  -6.483  -5.880  1.00  0.80           C  
ATOM    144  C   CYS A  23       1.795  -7.882  -6.257  1.00  0.80           C  
ATOM    145  O   CYS A  23       0.613  -8.163  -6.443  1.00  0.80           O  
ATOM    146  CB  CYS A  23       1.596  -6.075  -4.519  1.00  0.80           C  
ATOM    147  SG  CYS A  23       2.248  -7.021  -3.116  1.00  0.80           S  
ATOM    148  N   LYS A  24       2.763  -8.794  -6.416  1.00  0.72           N  
ATOM    149  CA  LYS A  24       2.492 -10.158  -6.789  1.00  0.72           C  
ATOM    150  C   LYS A  24       3.201 -11.034  -5.811  1.00  0.72           C  
ATOM    151  O   LYS A  24       4.424 -11.142  -5.840  1.00  0.72           O  
ATOM    152  CB  LYS A  24       3.034 -10.450  -8.210  1.00  0.72           C  
ATOM    153  CG  LYS A  24       2.367  -9.605  -9.306  1.00  0.72           C  
ATOM    154  CD  LYS A  24       0.878  -9.950  -9.485  1.00  0.72           C  
ATOM    155  CE  LYS A  24       0.010  -8.861 -10.120  1.00  0.72           C  
ATOM    156  NZ  LYS A  24       0.585  -8.423 -11.406  1.00  0.72           N1+
ATOM    157  N   SER A  25       2.445 -11.648  -4.878  1.00  0.67           N  
ATOM    158  CA  SER A  25       2.984 -12.481  -3.811  1.00  0.67           C  
ATOM    159  C   SER A  25       4.125 -11.846  -3.052  1.00  0.67           C  
ATOM    160  O   SER A  25       5.163 -12.456  -2.809  1.00  0.67           O  
ATOM    161  CB  SER A  25       3.316 -13.919  -4.258  1.00  0.67           C  
ATOM    162  OG  SER A  25       2.099 -14.601  -4.564  1.00  0.67           O  
ATOM    163  N   LYS A  26       3.896 -10.578  -2.646  1.00  0.69           N  
ATOM    164  CA  LYS A  26       4.721  -9.763  -1.774  1.00  0.69           C  
ATOM    165  C   LYS A  26       5.915  -9.121  -2.445  1.00  0.69           C  
ATOM    166  O   LYS A  26       6.729  -8.473  -1.785  1.00  0.69           O  
ATOM    167  CB  LYS A  26       5.166 -10.484  -0.483  1.00  0.69           C  
ATOM    168  CG  LYS A  26       4.068 -11.368   0.111  1.00  0.69           C  
ATOM    169  CD  LYS A  26       4.303 -11.741   1.569  1.00  0.69           C  
ATOM    170  CE  LYS A  26       3.145 -12.569   2.126  1.00  0.69           C  
ATOM    171  NZ  LYS A  26       2.135 -11.677   2.739  1.00  0.69           N1+
ATOM    172  N   VAL A  27       6.014  -9.223  -3.780  1.00  0.81           N  
ATOM    173  CA  VAL A  27       7.103  -8.656  -4.546  1.00  0.81           C  
ATOM    174  C   VAL A  27       6.516  -7.825  -5.663  1.00  0.81           C  
ATOM    175  O   VAL A  27       5.503  -8.182  -6.263  1.00  0.81           O  
ATOM    176  CB  VAL A  27       8.029  -9.736  -5.089  1.00  0.81           C  
ATOM    177  CG1 VAL A  27       9.215  -9.113  -5.856  1.00  0.81           C  
ATOM    178  CG2 VAL A  27       8.559 -10.588  -3.916  1.00  0.81           C  
ATOM    179  N   CYS A  28       7.113  -6.654  -5.952  1.00  0.82           N  
ATOM    180  CA  CYS A  28       6.618  -5.762  -6.977  1.00  0.82           C  
ATOM    181  C   CYS A  28       7.196  -6.102  -8.341  1.00  0.82           C  
ATOM    182  O   CYS A  28       8.408  -6.226  -8.523  1.00  0.82           O  
ATOM    183  CB  CYS A  28       6.918  -4.292  -6.629  1.00  0.82           C  
ATOM    184  SG  CYS A  28       6.295  -3.864  -4.976  1.00  0.82           S  
ATOM    185  N   TYR A  29       6.312  -6.261  -9.338  1.00  0.80           N  
ATOM    186  CA  TYR A  29       6.645  -6.763 -10.654  1.00  0.80           C  
ATOM    187  C   TYR A  29       5.880  -5.980 -11.694  1.00  0.80           C  
ATOM    188  O   TYR A  29       4.771  -5.523 -11.427  1.00  0.80           O  
ATOM    189  CB  TYR A  29       6.144  -8.224 -10.821  1.00  0.80           C  
ATOM    190  CG  TYR A  29       7.146  -9.243 -10.392  1.00  0.80           C  
ATOM    191  CD1 TYR A  29       8.017  -9.770 -11.346  1.00  0.80           C  
ATOM    192  CD2 TYR A  29       7.189  -9.751  -9.092  1.00  0.80           C  
ATOM    193  CE1 TYR A  29       8.941 -10.767 -11.019  1.00  0.80           C  
ATOM    194  CE2 TYR A  29       8.101 -10.762  -8.757  1.00  0.80           C  
ATOM    195  CZ  TYR A  29       8.987 -11.260  -9.717  1.00  0.80           C  
ATOM    196  OH  TYR A  29       9.917 -12.260  -9.383  1.00  0.80           O  
ATOM    197  N   LYS A  30       6.425  -5.868 -12.924  1.00  0.43           N  
ATOM    198  CA  LYS A  30       5.690  -5.357 -14.060  1.00  0.43           C  
ATOM    199  C   LYS A  30       6.048  -6.154 -15.315  1.00  0.43           C  
ATOM    200  O   LYS A  30       7.191  -6.095 -15.706  1.00  0.43           O  
ATOM    201  CB  LYS A  30       6.095  -3.909 -14.398  1.00  0.43           C  
ATOM    202  CG  LYS A  30       5.218  -3.318 -15.503  1.00  0.43           C  
ATOM    203  CD  LYS A  30       5.686  -1.934 -15.931  1.00  0.43           C  
ATOM    204  CE  LYS A  30       4.643  -1.229 -16.789  1.00  0.43           C  
ATOM    205  NZ  LYS A  30       5.149   0.097 -17.182  1.00  0.43           N1+
ATOM    206  N   ASN A  31       5.100  -6.848 -15.974  1.00  0.46           N  
ATOM    207  CA  ASN A  31       5.259  -7.498 -17.301  1.00  0.46           C  
ATOM    208  C   ASN A  31       6.423  -8.440 -17.664  1.00  0.46           C  
ATOM    209  O   ASN A  31       7.519  -8.387 -17.081  1.00  0.46           O  
ATOM    210  CB  ASN A  31       5.418  -6.559 -18.474  1.00  0.46           C  
ATOM    211  CG  ASN A  31       4.216  -5.691 -18.620  1.00  0.46           C  
ATOM    212  OD1 ASN A  31       3.051  -6.035 -18.423  1.00  0.46           O  
ATOM    213  ND2 ASN A  31       4.558  -4.465 -19.058  1.00  0.46           N  
ATOM    214  OXT ASN A  31       6.164  -9.356 -18.489  1.00  0.46           O  
TER     215      ASN A  31 
CONECT   27  136
CONECT   52  147
CONECT   91  184
CONECT  136   27
CONECT  147   52
CONECT  184   91
END
