# Supplementary material for: Computational modeling of cyclotides as antimicrobial agents against Neisseria gonorrhoeae PorB porin protein: integration of docking, immune, and molecular dynamics simulations
Source: Front Chem. 2024 Nov 25;12:1493165. doi: 10.3389/fchem.2024.1493165 (PMC11628957; doi:10.3389/fchem.2024.1493165)
Supplement: Supplementary file 1 [file DataSheet1.ZIP › PDBs/Cyclotides PDB/VIPHI C.pdb]

REMARK   BIOVIA PDB file
REMARK   Created:  2024-04-30T19:53:26Z
SSBOND   1 CYS A   13    CYS A   27                                     
SSBOND   2 CYS A    4    CYS A   20                                     
SSBOND   3 CYS A    8    CYS A   22                                     
ATOM      1  N   GLY A   1       6.162  -9.806 -15.232  1.00  0.53           N1+
ATOM      2  CA  GLY A   1       7.197 -10.858 -15.128  1.00  0.53           C  
ATOM      3  C   GLY A   1       8.577 -10.382 -14.758  1.00  0.53           C  
ATOM      4  O   GLY A   1       9.382 -11.175 -14.428  1.00  0.53           O  
ATOM      5  N   VAL A   2       8.845  -9.016 -14.806  1.00  0.55           N  
ATOM      6  CA  VAL A   2      10.172  -8.497 -14.423  1.00  0.55           C  
ATOM      7  C   VAL A   2      10.107  -7.818 -13.056  1.00  0.55           C  
ATOM      8  O   VAL A   2       9.146  -7.085 -12.817  1.00  0.55           O  
ATOM      9  CB  VAL A   2      10.724  -7.467 -15.423  1.00  0.55           C  
ATOM     10  CG1 VAL A   2      12.116  -6.893 -15.040  1.00  0.55           C  
ATOM     11  CG2 VAL A   2      10.854  -8.130 -16.804  1.00  0.55           C  
ATOM     12  N   PRO A   3      11.029  -8.020 -12.103  1.00  0.85           N  
ATOM     13  CA  PRO A   3      10.958  -7.395 -10.791  1.00  0.85           C  
ATOM     14  C   PRO A   3      11.288  -5.920 -10.843  1.00  0.85           C  
ATOM     15  O   PRO A   3      12.178  -5.504 -11.578  1.00  0.85           O  
ATOM     16  CB  PRO A   3      12.005  -8.162  -9.963  1.00  0.85           C  
ATOM     17  CG  PRO A   3      13.052  -8.600 -10.990  1.00  0.85           C  
ATOM     18  CD  PRO A   3      12.210  -8.875 -12.235  1.00  0.85           C  
ATOM     19  N   CYS A   4      10.588  -5.100 -10.041  1.00  0.85           N  
ATOM     20  CA  CYS A   4      10.779  -3.660 -10.043  1.00  0.85           C  
ATOM     21  C   CYS A   4      11.707  -3.193  -8.942  1.00  0.85           C  
ATOM     22  O   CYS A   4      11.914  -1.997  -8.764  1.00  0.85           O  
ATOM     23  CB  CYS A   4       9.427  -2.939  -9.877  1.00  0.85           C  
ATOM     24  SG  CYS A   4       8.304  -3.424 -11.209  1.00  0.85           S  
ATOM     25  N   GLY A   5      12.298  -4.133  -8.171  1.00  0.83           N  
ATOM     26  CA  GLY A   5      13.242  -3.798  -7.107  1.00  0.83           C  
ATOM     27  C   GLY A   5      12.591  -3.264  -5.866  1.00  0.83           C  
ATOM     28  O   GLY A   5      13.112  -2.364  -5.219  1.00  0.83           O  
ATOM     29  N   GLU A   6      11.426  -3.824  -5.505  1.00  0.77           N  
ATOM     30  CA  GLU A   6      10.665  -3.367  -4.372  1.00  0.77           C  
ATOM     31  C   GLU A   6       9.855  -4.549  -3.875  1.00  0.77           C  
ATOM     32  O   GLU A   6       9.465  -5.415  -4.661  1.00  0.77           O  
ATOM     33  CB  GLU A   6       9.741  -2.185  -4.775  1.00  0.77           C  
ATOM     34  CG  GLU A   6       9.022  -1.491  -3.588  1.00  0.77           C  
ATOM     35  CD  GLU A   6       8.068  -0.381  -4.012  1.00  0.77           C  
ATOM     36  OE1 GLU A   6       7.861   0.581  -3.231  1.00  0.77           O  
ATOM     37  OE2 GLU A   6       7.478  -0.492  -5.116  1.00  0.77           O  
ATOM     38  N   SER A   7       9.597  -4.638  -2.555  1.00  0.77           N  
ATOM     39  CA  SER A   7       8.684  -5.618  -1.988  1.00  0.77           C  
ATOM     40  C   SER A   7       7.501  -4.932  -1.348  1.00  0.77           C  
ATOM     41  O   SER A   7       7.496  -3.738  -1.079  1.00  0.77           O  
ATOM     42  CB  SER A   7       9.348  -6.609  -0.987  1.00  0.77           C  
ATOM     43  OG  SER A   7       9.877  -5.947   0.164  1.00  0.77           O  
ATOM     44  N   CYS A   8       6.429  -5.702  -1.124  1.00  0.72           N  
ATOM     45  CA  CYS A   8       5.144  -5.175  -0.713  1.00  0.72           C  
ATOM     46  C   CYS A   8       4.545  -6.119   0.297  1.00  0.72           C  
ATOM     47  O   CYS A   8       3.376  -6.490   0.249  1.00  0.72           O  
ATOM     48  CB  CYS A   8       4.178  -4.982  -1.910  1.00  0.72           C  
ATOM     49  SG  CYS A   8       4.166  -6.389  -3.064  1.00  0.72           S  
ATOM     50  N   VAL A   9       5.377  -6.570   1.257  1.00  0.65           N  
ATOM     51  CA  VAL A   9       4.920  -7.376   2.376  1.00  0.65           C  
ATOM     52  C   VAL A   9       3.953  -6.630   3.287  1.00  0.65           C  
ATOM     53  O   VAL A   9       2.919  -7.174   3.671  1.00  0.65           O  
ATOM     54  CB  VAL A   9       6.089  -7.871   3.225  1.00  0.65           C  
ATOM     55  CG1 VAL A   9       5.579  -8.825   4.328  1.00  0.65           C  
ATOM     56  CG2 VAL A   9       7.130  -8.601   2.352  1.00  0.65           C  
ATOM     57  N   TYR A  10       4.284  -5.365   3.630  1.00  0.59           N  
ATOM     58  CA  TYR A  10       3.502  -4.556   4.551  1.00  0.59           C  
ATOM     59  C   TYR A  10       3.147  -3.195   3.971  1.00  0.59           C  
ATOM     60  O   TYR A  10       2.116  -2.623   4.311  1.00  0.59           O  
ATOM     61  CB  TYR A  10       4.289  -4.309   5.868  1.00  0.59           C  
ATOM     62  CG  TYR A  10       4.666  -5.608   6.519  1.00  0.59           C  
ATOM     63  CD1 TYR A  10       3.668  -6.476   6.986  1.00  0.59           C  
ATOM     64  CD2 TYR A  10       6.010  -5.995   6.639  1.00  0.59           C  
ATOM     65  CE1 TYR A  10       4.005  -7.713   7.548  1.00  0.59           C  
ATOM     66  CE2 TYR A  10       6.350  -7.230   7.207  1.00  0.59           C  
ATOM     67  CZ  TYR A  10       5.344  -8.092   7.653  1.00  0.59           C  
ATOM     68  OH  TYR A  10       5.665  -9.375   8.132  1.00  0.59           O  
ATOM     69  N   ILE A  11       3.981  -2.645   3.065  1.00  0.61           N  
ATOM     70  CA  ILE A  11       3.747  -1.376   2.395  1.00  0.61           C  
ATOM     71  C   ILE A  11       3.234  -1.618   0.978  1.00  0.61           C  
ATOM     72  O   ILE A  11       3.333  -2.750   0.503  1.00  0.61           O  
ATOM     73  CB  ILE A  11       5.026  -0.540   2.403  1.00  0.61           C  
ATOM     74  CG1 ILE A  11       6.174  -1.191   1.596  1.00  0.61           C  
ATOM     75  CG2 ILE A  11       5.368  -0.176   3.869  1.00  0.61           C  
ATOM     76  CD1 ILE A  11       7.271  -0.174   1.278  1.00  0.61           C  
ATOM     77  N   PRO A  12       2.638  -0.666   0.257  1.00  0.70           N  
ATOM     78  CA  PRO A  12       2.333  -0.838  -1.154  1.00  0.70           C  
ATOM     79  C   PRO A  12       3.572  -0.856  -2.015  1.00  0.70           C  
ATOM     80  O   PRO A  12       4.641  -0.478  -1.557  1.00  0.70           O  
ATOM     81  CB  PRO A  12       1.473   0.401  -1.472  1.00  0.70           C  
ATOM     82  CG  PRO A  12       1.993   1.501  -0.543  1.00  0.70           C  
ATOM     83  CD  PRO A  12       2.484   0.729   0.677  1.00  0.70           C  
ATOM     84  N   CYS A  13       3.421  -1.247  -3.293  1.00  0.76           N  
ATOM     85  CA  CYS A  13       4.427  -0.972  -4.297  1.00  0.76           C  
ATOM     86  C   CYS A  13       4.309   0.476  -4.704  1.00  0.76           C  
ATOM     87  O   CYS A  13       3.378   0.827  -5.422  1.00  0.76           O  
ATOM     88  CB  CYS A  13       4.205  -1.809  -5.590  1.00  0.76           C  
ATOM     89  SG  CYS A  13       4.318  -3.587  -5.289  1.00  0.76           S  
ATOM     90  N   ILE A  14       5.258   1.345  -4.295  1.00  0.71           N  
ATOM     91  CA  ILE A  14       5.375   2.712  -4.782  1.00  0.71           C  
ATOM     92  C   ILE A  14       5.821   2.673  -6.239  1.00  0.71           C  
ATOM     93  O   ILE A  14       5.508   3.554  -7.038  1.00  0.71           O  
ATOM     94  CB  ILE A  14       6.330   3.534  -3.913  1.00  0.71           C  
ATOM     95  CG1 ILE A  14       5.703   3.720  -2.507  1.00  0.71           C  
ATOM     96  CG2 ILE A  14       6.666   4.906  -4.560  1.00  0.71           C  
ATOM     97  CD1 ILE A  14       6.677   4.307  -1.476  1.00  0.71           C  
ATOM     98  N   THR A  15       6.477   1.582  -6.691  1.00  0.73           N  
ATOM     99  CA  THR A  15       6.690   1.335  -8.120  1.00  0.73           C  
ATOM    100  C   THR A  15       5.428   1.108  -8.936  1.00  0.73           C  
ATOM    101  O   THR A  15       5.489   1.028 -10.161  1.00  0.73           O  
ATOM    102  CB  THR A  15       7.652   0.212  -8.455  1.00  0.73           C  
ATOM    103  OG1 THR A  15       7.206  -1.041  -7.958  1.00  0.73           O  
ATOM    104  CG2 THR A  15       9.018   0.544  -7.843  1.00  0.73           C  
ATOM    105  N   SER A  16       4.222   1.098  -8.324  1.00  0.74           N  
ATOM    106  CA  SER A  16       2.957   1.253  -9.045  1.00  0.74           C  
ATOM    107  C   SER A  16       2.887   2.526  -9.864  1.00  0.74           C  
ATOM    108  O   SER A  16       2.212   2.560 -10.890  1.00  0.74           O  
ATOM    109  CB  SER A  16       1.690   1.209  -8.143  1.00  0.74           C  
ATOM    110  OG  SER A  16       1.598   2.348  -7.278  1.00  0.74           O  
ATOM    111  N   VAL A  17       3.655   3.573  -9.475  1.00  0.66           N  
ATOM    112  CA  VAL A  17       3.853   4.804 -10.230  1.00  0.66           C  
ATOM    113  C   VAL A  17       4.379   4.534 -11.639  1.00  0.66           C  
ATOM    114  O   VAL A  17       3.999   5.198 -12.600  1.00  0.66           O  
ATOM    115  CB  VAL A  17       4.778   5.773  -9.481  1.00  0.66           C  
ATOM    116  CG1 VAL A  17       5.074   7.039 -10.321  1.00  0.66           C  
ATOM    117  CG2 VAL A  17       4.102   6.187  -8.153  1.00  0.66           C  
ATOM    118  N   ILE A  18       5.240   3.509 -11.815  1.00  0.68           N  
ATOM    119  CA  ILE A  18       5.780   3.146 -13.115  1.00  0.68           C  
ATOM    120  C   ILE A  18       5.105   1.900 -13.669  1.00  0.68           C  
ATOM    121  O   ILE A  18       5.574   1.302 -14.634  1.00  0.68           O  
ATOM    122  CB  ILE A  18       7.298   2.982 -13.084  1.00  0.68           C  
ATOM    123  CG1 ILE A  18       7.770   1.825 -12.167  1.00  0.68           C  
ATOM    124  CG2 ILE A  18       7.910   4.344 -12.669  1.00  0.68           C  
ATOM    125  CD1 ILE A  18       9.272   1.530 -12.267  1.00  0.68           C  
ATOM    126  N   GLY A  19       3.953   1.489 -13.092  1.00  0.77           N  
ATOM    127  CA  GLY A  19       3.135   0.407 -13.627  1.00  0.77           C  
ATOM    128  C   GLY A  19       3.336  -0.931 -12.986  1.00  0.77           C  
ATOM    129  O   GLY A  19       2.800  -1.932 -13.455  1.00  0.77           O  
ATOM    130  N   CYS A  20       4.115  -1.004 -11.899  1.00  0.82           N  
ATOM    131  CA  CYS A  20       4.315  -2.253 -11.192  1.00  0.82           C  
ATOM    132  C   CYS A  20       3.173  -2.592 -10.256  1.00  0.82           C  
ATOM    133  O   CYS A  20       2.326  -1.773  -9.906  1.00  0.82           O  
ATOM    134  CB  CYS A  20       5.628  -2.268 -10.391  1.00  0.82           C  
ATOM    135  SG  CYS A  20       7.053  -1.855 -11.434  1.00  0.82           S  
ATOM    136  N   SER A  21       3.107  -3.845  -9.811  1.00  0.83           N  
ATOM    137  CA  SER A  21       2.036  -4.279  -8.948  1.00  0.83           C  
ATOM    138  C   SER A  21       2.540  -5.356  -8.041  1.00  0.83           C  
ATOM    139  O   SER A  21       3.574  -5.975  -8.286  1.00  0.83           O  
ATOM    140  CB  SER A  21       0.791  -4.786  -9.735  1.00  0.83           C  
ATOM    141  OG  SER A  21       1.120  -5.815 -10.672  1.00  0.83           O  
ATOM    142  N   CYS A  22       1.827  -5.557  -6.915  1.00  0.79           N  
ATOM    143  CA  CYS A  22       2.219  -6.485  -5.885  1.00  0.79           C  
ATOM    144  C   CYS A  22       1.788  -7.887  -6.249  1.00  0.79           C  
ATOM    145  O   CYS A  22       0.601  -8.178  -6.363  1.00  0.79           O  
ATOM    146  CB  CYS A  22       1.595  -6.076  -4.522  1.00  0.79           C  
ATOM    147  SG  CYS A  22       2.249  -7.025  -3.120  1.00  0.79           S  
ATOM    148  N   SER A  23       2.755  -8.795  -6.440  1.00  0.76           N  
ATOM    149  CA  SER A  23       2.478 -10.164  -6.813  1.00  0.76           C  
ATOM    150  C   SER A  23       3.196 -11.019  -5.818  1.00  0.76           C  
ATOM    151  O   SER A  23       4.423 -11.085  -5.819  1.00  0.76           O  
ATOM    152  CB  SER A  23       3.031 -10.470  -8.225  1.00  0.76           C  
ATOM    153  OG  SER A  23       2.744 -11.813  -8.624  1.00  0.76           O  
ATOM    154  N   SER A  24       2.446 -11.648  -4.886  1.00  0.64           N  
ATOM    155  CA  SER A  24       2.984 -12.480  -3.814  1.00  0.64           C  
ATOM    156  C   SER A  24       4.123 -11.850  -3.047  1.00  0.64           C  
ATOM    157  O   SER A  24       5.153 -12.466  -2.792  1.00  0.64           O  
ATOM    158  CB  SER A  24       3.318 -13.922  -4.253  1.00  0.64           C  
ATOM    159  OG  SER A  24       2.099 -14.618  -4.522  1.00  0.64           O  
ATOM    160  N   LYS A  25       3.896 -10.578  -2.644  1.00  0.66           N  
ATOM    161  CA  LYS A  25       4.719  -9.762  -1.771  1.00  0.66           C  
ATOM    162  C   LYS A  25       5.914  -9.121  -2.444  1.00  0.66           C  
ATOM    163  O   LYS A  25       6.727  -8.473  -1.785  1.00  0.66           O  
ATOM    164  CB  LYS A  25       5.166 -10.482  -0.480  1.00  0.66           C  
ATOM    165  CG  LYS A  25       4.064 -11.364   0.116  1.00  0.66           C  
ATOM    166  CD  LYS A  25       4.303 -11.742   1.574  1.00  0.66           C  
ATOM    167  CE  LYS A  25       3.145 -12.572   2.134  1.00  0.66           C  
ATOM    168  NZ  LYS A  25       2.133 -11.677   2.744  1.00  0.66           N1+
ATOM    169  N   VAL A  26       6.016  -9.225  -3.779  1.00  0.79           N  
ATOM    170  CA  VAL A  26       7.106  -8.656  -4.542  1.00  0.79           C  
ATOM    171  C   VAL A  26       6.519  -7.823  -5.657  1.00  0.79           C  
ATOM    172  O   VAL A  26       5.505  -8.183  -6.253  1.00  0.79           O  
ATOM    173  CB  VAL A  26       8.030  -9.738  -5.091  1.00  0.79           C  
ATOM    174  CG1 VAL A  26       9.217  -9.114  -5.859  1.00  0.79           C  
ATOM    175  CG2 VAL A  26       8.561 -10.592  -3.917  1.00  0.79           C  
ATOM    176  N   CYS A  27       7.115  -6.651  -5.949  1.00  0.84           N  
ATOM    177  CA  CYS A  27       6.618  -5.759  -6.975  1.00  0.84           C  
ATOM    178  C   CYS A  27       7.195  -6.102  -8.343  1.00  0.84           C  
ATOM    179  O   CYS A  27       8.405  -6.221  -8.523  1.00  0.84           O  
ATOM    180  CB  CYS A  27       6.919  -4.287  -6.631  1.00  0.84           C  
ATOM    181  SG  CYS A  27       6.293  -3.865  -4.977  1.00  0.84           S  
ATOM    182  N   TYR A  28       6.308  -6.271  -9.339  1.00  0.80           N  
ATOM    183  CA  TYR A  28       6.646  -6.764 -10.661  1.00  0.80           C  
ATOM    184  C   TYR A  28       5.878  -5.944 -11.687  1.00  0.80           C  
ATOM    185  O   TYR A  28       4.824  -5.445 -11.395  1.00  0.80           O  
ATOM    186  CB  TYR A  28       6.136  -8.226 -10.823  1.00  0.80           C  
ATOM    187  CG  TYR A  28       7.144  -9.245 -10.390  1.00  0.80           C  
ATOM    188  CD1 TYR A  28       8.016  -9.770 -11.344  1.00  0.80           C  
ATOM    189  CD2 TYR A  28       7.190  -9.751  -9.087  1.00  0.80           C  
ATOM    190  CE1 TYR A  28       8.942 -10.767 -11.017  1.00  0.80           C  
ATOM    191  CE2 TYR A  28       8.102 -10.763  -8.754  1.00  0.80           C  
ATOM    192  CZ  TYR A  28       8.989 -11.260  -9.714  1.00  0.80           C  
ATOM    193  OH  TYR A  28       9.918 -12.262  -9.380  1.00  0.80           O  
ATOM    194  N   ILE A  29       6.435  -5.872 -12.927  1.00  0.57           N  
ATOM    195  CA  ILE A  29       5.744  -5.371 -14.102  1.00  0.57           C  
ATOM    196  C   ILE A  29       6.044  -6.325 -15.224  1.00  0.57           C  
ATOM    197  O   ILE A  29       7.243  -6.578 -15.367  1.00  0.57           O  
ATOM    198  CB  ILE A  29       6.127  -3.928 -14.454  1.00  0.57           C  
ATOM    199  CG1 ILE A  29       5.308  -3.451 -15.666  1.00  0.57           C  
ATOM    200  CG2 ILE A  29       7.645  -3.736 -14.676  1.00  0.57           C  
ATOM    201  CD1 ILE A  29       5.413  -1.945 -15.907  1.00  0.57           C  
ATOM    202  N   ASN A  30       5.112  -6.921 -16.030  1.00  0.46           N  
ATOM    203  CA  ASN A  30       5.264  -7.586 -17.354  1.00  0.46           C  
ATOM    204  C   ASN A  30       6.377  -8.627 -17.705  1.00  0.46           C  
ATOM    205  O   ASN A  30       7.573  -8.515 -17.403  1.00  0.46           O  
ATOM    206  CB  ASN A  30       5.457  -6.600 -18.496  1.00  0.46           C  
ATOM    207  CG  ASN A  30       4.245  -5.735 -18.644  1.00  0.46           C  
ATOM    208  OD1 ASN A  30       3.089  -6.105 -18.428  1.00  0.46           O  
ATOM    209  ND2 ASN A  30       4.569  -4.511 -19.092  1.00  0.46           N  
ATOM    210  OXT ASN A  30       5.926  -9.696 -18.211  1.00  0.46           O  
TER     211      ASN A  30 
CONECT   24  135
CONECT   49  147
CONECT   89  181
CONECT  135   24
CONECT  147   49
CONECT  181   89
END
