# Supplementary material for: Computational modeling of cyclotides as antimicrobial agents against Neisseria gonorrhoeae PorB porin protein: integration of docking, immune, and molecular dynamics simulations
Source: Front Chem. 2024 Nov 25;12:1493165. doi: 10.3389/fchem.2024.1493165 (PMC11628957; doi:10.3389/fchem.2024.1493165)
Supplement: Supplementary file 1 [file DataSheet1.ZIP › PDBs/Cyclotides PDB/VIPHI D.pdb]

REMARK   BIOVIA PDB file
REMARK   Created:  2024-04-30T20:04:01Z
SSBOND   1 CYS A    8    CYS A   22                                     
SSBOND   2 CYS A   13    CYS A   27                                     
SSBOND   3 CYS A    4    CYS A   20                                     
ATOM      1  N   GLY A   1     -12.525  -8.032   0.895  1.00  0.76           N1+
ATOM      2  CA  GLY A   1     -13.077  -7.488  -0.401  1.00  0.76           C  
ATOM      3  C   GLY A   1     -12.863  -8.461  -1.524  1.00  0.76           C  
ATOM      4  O   GLY A   1     -12.271  -9.516  -1.299  1.00  0.76           O  
ATOM      5  N   ILE A   2     -13.334  -8.170  -2.742  1.00  0.86           N  
ATOM      6  CA  ILE A   2     -13.230  -9.093  -3.866  1.00  0.86           C  
ATOM      7  C   ILE A   2     -11.814  -9.050  -4.456  1.00  0.86           C  
ATOM      8  O   ILE A   2     -11.316  -7.948  -4.704  1.00  0.86           O  
ATOM      9  CB  ILE A   2     -14.301  -8.783  -4.910  1.00  0.86           C  
ATOM     10  CG1 ILE A   2     -15.702  -8.894  -4.259  1.00  0.86           C  
ATOM     11  CG2 ILE A   2     -14.182  -9.722  -6.128  1.00  0.86           C  
ATOM     12  CD1 ILE A   2     -16.867  -8.488  -5.166  1.00  0.86           C  
ATOM     13  N   PRO A   3     -11.091 -10.160  -4.640  1.00  0.94           N  
ATOM     14  CA  PRO A   3      -9.781 -10.161  -5.284  1.00  0.94           C  
ATOM     15  C   PRO A   3      -9.836  -9.802  -6.755  1.00  0.94           C  
ATOM     16  O   PRO A   3     -10.898  -9.848  -7.373  1.00  0.94           O  
ATOM     17  CB  PRO A   3      -9.278 -11.595  -5.070  1.00  0.94           C  
ATOM     18  CG  PRO A   3     -10.546 -12.442  -5.027  1.00  0.94           C  
ATOM     19  CD  PRO A   3     -11.547 -11.521  -4.336  1.00  0.94           C  
ATOM     20  N   CYS A   4      -8.682  -9.489  -7.370  1.00  0.96           N  
ATOM     21  CA  CYS A   4      -8.617  -9.100  -8.774  1.00  0.96           C  
ATOM     22  C   CYS A   4      -8.532 -10.317  -9.677  1.00  0.96           C  
ATOM     23  O   CYS A   4      -8.405 -10.201 -10.901  1.00  0.96           O  
ATOM     24  CB  CYS A   4      -7.399  -8.175  -9.040  1.00  0.96           C  
ATOM     25  SG  CYS A   4      -7.496  -6.631  -8.068  1.00  0.96           S  
ATOM     26  N   GLY A   5      -8.657 -11.524  -9.102  1.00  0.94           N  
ATOM     27  CA  GLY A   5      -8.613 -12.800  -9.807  1.00  0.94           C  
ATOM     28  C   GLY A   5      -7.235 -13.388  -9.941  1.00  0.94           C  
ATOM     29  O   GLY A   5      -7.048 -14.431 -10.562  1.00  0.94           O  
ATOM     30  N   GLU A   6      -6.231 -12.744  -9.334  1.00  0.96           N  
ATOM     31  CA  GLU A   6      -4.839 -13.107  -9.492  1.00  0.96           C  
ATOM     32  C   GLU A   6      -4.174 -13.461  -8.178  1.00  0.96           C  
ATOM     33  O   GLU A   6      -4.468 -12.932  -7.111  1.00  0.96           O  
ATOM     34  CB  GLU A   6      -4.056 -11.949 -10.129  1.00  0.96           C  
ATOM     35  CG  GLU A   6      -4.419 -11.707 -11.604  1.00  0.96           C  
ATOM     36  CD  GLU A   6      -4.021 -10.289 -11.975  1.00  0.96           C  
ATOM     37  OE1 GLU A   6      -4.919  -9.411 -11.968  1.00  0.96           O  
ATOM     38  OE2 GLU A   6      -2.809 -10.025 -12.185  1.00  0.96           O  
ATOM     39  N   SER A   7      -3.227 -14.410  -8.267  1.00  0.96           N  
ATOM     40  CA  SER A   7      -2.340 -14.828  -7.197  1.00  0.96           C  
ATOM     41  C   SER A   7      -1.038 -14.096  -7.399  1.00  0.96           C  
ATOM     42  O   SER A   7      -0.612 -13.878  -8.535  1.00  0.96           O  
ATOM     43  CB  SER A   7      -2.133 -16.378  -7.200  1.00  0.96           C  
ATOM     44  OG  SER A   7      -0.849 -16.831  -6.753  1.00  0.96           O  
ATOM     45  N   CYS A   8      -0.378 -13.707  -6.299  1.00  0.97           N  
ATOM     46  CA  CYS A   8       0.934 -13.090  -6.326  1.00  0.97           C  
ATOM     47  C   CYS A   8       1.953 -13.951  -5.589  1.00  0.97           C  
ATOM     48  O   CYS A   8       2.906 -13.445  -4.994  1.00  0.97           O  
ATOM     49  CB  CYS A   8       0.950 -11.618  -5.838  1.00  0.97           C  
ATOM     50  SG  CYS A   8       0.099 -11.359  -4.259  1.00  0.97           S  
ATOM     51  N   VAL A   9       1.768 -15.293  -5.573  1.00  0.97           N  
ATOM     52  CA  VAL A   9       2.725 -16.230  -4.981  1.00  0.97           C  
ATOM     53  C   VAL A   9       4.046 -16.298  -5.729  1.00  0.97           C  
ATOM     54  O   VAL A   9       5.121 -16.259  -5.122  1.00  0.97           O  
ATOM     55  CB  VAL A   9       2.179 -17.659  -4.901  1.00  0.97           C  
ATOM     56  CG1 VAL A   9       3.155 -18.594  -4.165  1.00  0.97           C  
ATOM     57  CG2 VAL A   9       0.871 -17.684  -4.108  1.00  0.97           C  
ATOM     58  N   PHE A  10       3.992 -16.407  -7.069  1.00  0.96           N  
ATOM     59  CA  PHE A  10       5.170 -16.637  -7.890  1.00  0.96           C  
ATOM     60  C   PHE A  10       5.371 -15.561  -8.947  1.00  0.96           C  
ATOM     61  O   PHE A  10       6.449 -15.422  -9.526  1.00  0.96           O  
ATOM     62  CB  PHE A  10       5.036 -17.991  -8.635  1.00  0.96           C  
ATOM     63  CG  PHE A  10       4.941 -19.157  -7.688  1.00  0.96           C  
ATOM     64  CD1 PHE A  10       6.051 -19.532  -6.916  1.00  0.96           C  
ATOM     65  CD2 PHE A  10       3.758 -19.909  -7.579  1.00  0.96           C  
ATOM     66  CE1 PHE A  10       5.982 -20.625  -6.044  1.00  0.96           C  
ATOM     67  CE2 PHE A  10       3.684 -21.004  -6.706  1.00  0.96           C  
ATOM     68  CZ  PHE A  10       4.798 -21.361  -5.936  1.00  0.96           C  
ATOM     69  N   ILE A  11       4.337 -14.755  -9.225  1.00  0.95           N  
ATOM     70  CA  ILE A  11       4.360 -13.722 -10.234  1.00  0.95           C  
ATOM     71  C   ILE A  11       3.863 -12.467  -9.547  1.00  0.95           C  
ATOM     72  O   ILE A  11       3.116 -12.595  -8.578  1.00  0.95           O  
ATOM     73  CB  ILE A  11       3.520 -14.070 -11.467  1.00  0.95           C  
ATOM     74  CG1 ILE A  11       2.041 -14.410 -11.153  1.00  0.95           C  
ATOM     75  CG2 ILE A  11       4.243 -15.218 -12.202  1.00  0.95           C  
ATOM     76  CD1 ILE A  11       1.176 -14.594 -12.407  1.00  0.95           C  
ATOM     77  N   PRO A  12       4.234 -11.244  -9.910  1.00  0.95           N  
ATOM     78  CA  PRO A  12       3.530 -10.051  -9.453  1.00  0.95           C  
ATOM     79  C   PRO A  12       2.126  -9.954 -10.034  1.00  0.95           C  
ATOM     80  O   PRO A  12       1.823 -10.622 -11.017  1.00  0.95           O  
ATOM     81  CB  PRO A  12       4.409  -8.900  -9.957  1.00  0.95           C  
ATOM     82  CG  PRO A  12       5.038  -9.451 -11.237  1.00  0.95           C  
ATOM     83  CD  PRO A  12       5.237 -10.936 -10.933  1.00  0.95           C  
ATOM     84  N   CYS A  13       1.252  -9.105  -9.447  1.00  0.97           N  
ATOM     85  CA  CYS A  13      -0.048  -8.788 -10.024  1.00  0.97           C  
ATOM     86  C   CYS A  13       0.112  -8.112 -11.382  1.00  0.97           C  
ATOM     87  O   CYS A  13       0.754  -7.077 -11.517  1.00  0.97           O  
ATOM     88  CB  CYS A  13      -0.879  -7.864  -9.092  1.00  0.97           C  
ATOM     89  SG  CYS A  13      -1.007  -8.518  -7.402  1.00  0.97           S  
ATOM     90  N   ILE A  14      -0.466  -8.704 -12.442  1.00  0.95           N  
ATOM     91  CA  ILE A  14      -0.420  -8.178 -13.798  1.00  0.95           C  
ATOM     92  C   ILE A  14      -1.317  -6.954 -13.843  1.00  0.95           C  
ATOM     93  O   ILE A  14      -1.018  -5.927 -14.474  1.00  0.95           O  
ATOM     94  CB  ILE A  14      -0.806  -9.259 -14.812  1.00  0.95           C  
ATOM     95  CG1 ILE A  14       0.143 -10.485 -14.708  1.00  0.95           C  
ATOM     96  CG2 ILE A  14      -0.812  -8.672 -16.240  1.00  0.95           C  
ATOM     97  CD1 ILE A  14      -0.309 -11.702 -15.528  1.00  0.95           C  
ATOM     98  N   SER A  15      -2.415  -7.007 -13.075  1.00  0.96           N  
ATOM     99  CA  SER A  15      -3.319  -5.913 -12.792  1.00  0.96           C  
ATOM    100  C   SER A  15      -2.778  -4.749 -11.967  1.00  0.96           C  
ATOM    101  O   SER A  15      -3.540  -3.837 -11.601  1.00  0.96           O  
ATOM    102  CB  SER A  15      -4.626  -6.443 -12.158  1.00  0.96           C  
ATOM    103  OG  SER A  15      -4.399  -7.151 -10.937  1.00  0.96           O  
ATOM    104  N   SER A  16      -1.465  -4.627 -11.708  1.00  0.94           N  
ATOM    105  CA  SER A  16      -0.880  -3.471 -11.009  1.00  0.94           C  
ATOM    106  C   SER A  16      -1.148  -2.141 -11.699  1.00  0.94           C  
ATOM    107  O   SER A  16      -1.379  -1.104 -11.075  1.00  0.94           O  
ATOM    108  CB  SER A  16       0.647  -3.583 -10.769  1.00  0.94           C  
ATOM    109  OG  SER A  16       0.950  -4.597  -9.809  1.00  0.94           O  
ATOM    110  N   VAL A  17      -1.190  -2.160 -13.039  1.00  0.91           N  
ATOM    111  CA  VAL A  17      -1.518  -1.018 -13.866  1.00  0.91           C  
ATOM    112  C   VAL A  17      -2.938  -0.504 -13.682  1.00  0.91           C  
ATOM    113  O   VAL A  17      -3.203   0.675 -13.964  1.00  0.91           O  
ATOM    114  CB  VAL A  17      -1.262  -1.306 -15.343  1.00  0.91           C  
ATOM    115  CG1 VAL A  17       0.239  -1.544 -15.584  1.00  0.91           C  
ATOM    116  CG2 VAL A  17      -2.077  -2.512 -15.842  1.00  0.91           C  
ATOM    117  N   ILE A  18      -3.885  -1.319 -13.185  1.00  0.92           N  
ATOM    118  CA  ILE A  18      -5.271  -0.917 -12.970  1.00  0.92           C  
ATOM    119  C   ILE A  18      -5.564  -0.762 -11.487  1.00  0.92           C  
ATOM    120  O   ILE A  18      -6.723  -0.675 -11.064  1.00  0.92           O  
ATOM    121  CB  ILE A  18      -6.296  -1.837 -13.635  1.00  0.92           C  
ATOM    122  CG1 ILE A  18      -6.201  -3.293 -13.146  1.00  0.92           C  
ATOM    123  CG2 ILE A  18      -6.130  -1.732 -15.164  1.00  0.92           C  
ATOM    124  CD1 ILE A  18      -7.357  -4.190 -13.596  1.00  0.92           C  
ATOM    125  N   GLY A  19      -4.526  -0.691 -10.635  1.00  0.94           N  
ATOM    126  CA  GLY A  19      -4.723  -0.416  -9.216  1.00  0.94           C  
ATOM    127  C   GLY A  19      -5.010  -1.609  -8.346  1.00  0.94           C  
ATOM    128  O   GLY A  19      -5.770  -1.508  -7.379  1.00  0.94           O  
ATOM    129  N   CYS A  20      -4.395  -2.760  -8.634  1.00  0.97           N  
ATOM    130  CA  CYS A  20      -4.388  -3.902  -7.745  1.00  0.97           C  
ATOM    131  C   CYS A  20      -2.991  -4.130  -7.205  1.00  0.97           C  
ATOM    132  O   CYS A  20      -2.004  -3.934  -7.903  1.00  0.97           O  
ATOM    133  CB  CYS A  20      -4.800  -5.197  -8.474  1.00  0.97           C  
ATOM    134  SG  CYS A  20      -6.506  -5.189  -9.117  1.00  0.97           S  
ATOM    135  N   SER A  21      -2.876  -4.592  -5.949  1.00  0.96           N  
ATOM    136  CA  SER A  21      -1.593  -4.867  -5.328  1.00  0.96           C  
ATOM    137  C   SER A  21      -1.656  -6.176  -4.579  1.00  0.96           C  
ATOM    138  O   SER A  21      -2.711  -6.699  -4.243  1.00  0.96           O  
ATOM    139  CB  SER A  21      -1.151  -3.803  -4.286  1.00  0.96           C  
ATOM    140  OG  SER A  21      -0.581  -2.646  -4.899  1.00  0.96           O  
ATOM    141  N   CYS A  22      -0.471  -6.758  -4.307  1.00  0.97           N  
ATOM    142  CA  CYS A  22      -0.334  -8.026  -3.609  1.00  0.97           C  
ATOM    143  C   CYS A  22      -0.547  -7.915  -2.106  1.00  0.97           C  
ATOM    144  O   CYS A  22       0.174  -7.197  -1.418  1.00  0.97           O  
ATOM    145  CB  CYS A  22       1.086  -8.597  -3.864  1.00  0.97           C  
ATOM    146  SG  CYS A  22       1.401 -10.256  -3.189  1.00  0.97           S  
ATOM    147  N   SER A  23      -1.525  -8.655  -1.549  1.00  0.95           N  
ATOM    148  CA  SER A  23      -1.720  -8.739  -0.110  1.00  0.95           C  
ATOM    149  C   SER A  23      -2.036 -10.183   0.227  1.00  0.95           C  
ATOM    150  O   SER A  23      -2.935 -10.796  -0.348  1.00  0.95           O  
ATOM    151  CB  SER A  23      -2.845  -7.807   0.407  1.00  0.95           C  
ATOM    152  OG  SER A  23      -3.000  -7.893   1.826  1.00  0.95           O  
ATOM    153  N   SER A  24      -1.251 -10.799   1.133  1.00  0.94           N  
ATOM    154  CA  SER A  24      -1.410 -12.191   1.567  1.00  0.94           C  
ATOM    155  C   SER A  24      -1.443 -13.220   0.464  1.00  0.94           C  
ATOM    156  O   SER A  24      -2.204 -14.194   0.523  1.00  0.94           O  
ATOM    157  CB  SER A  24      -2.612 -12.404   2.504  1.00  0.94           C  
ATOM    158  OG  SER A  24      -2.409 -11.660   3.705  1.00  0.94           O  
ATOM    159  N   LYS A  25      -0.594 -13.030  -0.558  1.00  0.96           N  
ATOM    160  CA  LYS A  25      -0.420 -13.888  -1.717  1.00  0.96           C  
ATOM    161  C   LYS A  25      -1.531 -13.773  -2.759  1.00  0.96           C  
ATOM    162  O   LYS A  25      -1.516 -14.474  -3.771  1.00  0.96           O  
ATOM    163  CB  LYS A  25      -0.167 -15.372  -1.352  1.00  0.96           C  
ATOM    164  CG  LYS A  25       1.087 -15.584  -0.496  1.00  0.96           C  
ATOM    165  CD  LYS A  25       1.191 -17.026   0.020  1.00  0.96           C  
ATOM    166  CE  LYS A  25       2.420 -17.260   0.898  1.00  0.96           C  
ATOM    167  NZ  LYS A  25       2.424 -18.652   1.398  1.00  0.96           N1+
ATOM    168  N   VAL A  26      -2.481 -12.835  -2.589  1.00  0.97           N  
ATOM    169  CA  VAL A  26      -3.588 -12.645  -3.507  1.00  0.97           C  
ATOM    170  C   VAL A  26      -3.602 -11.182  -3.922  1.00  0.97           C  
ATOM    171  O   VAL A  26      -3.252 -10.286  -3.160  1.00  0.97           O  
ATOM    172  CB  VAL A  26      -4.910 -13.071  -2.876  1.00  0.97           C  
ATOM    173  CG1 VAL A  26      -6.104 -12.841  -3.818  1.00  0.97           C  
ATOM    174  CG2 VAL A  26      -4.840 -14.561  -2.492  1.00  0.97           C  
ATOM    175  N   CYS A  27      -3.962 -10.887  -5.183  1.00  0.98           N  
ATOM    176  CA  CYS A  27      -4.047  -9.524  -5.669  1.00  0.98           C  
ATOM    177  C   CYS A  27      -5.404  -8.914  -5.373  1.00  0.98           C  
ATOM    178  O   CYS A  27      -6.441  -9.440  -5.772  1.00  0.98           O  
ATOM    179  CB  CYS A  27      -3.823  -9.490  -7.192  1.00  0.98           C  
ATOM    180  SG  CYS A  27      -2.190 -10.132  -7.656  1.00  0.98           S  
ATOM    181  N   TYR A  28      -5.430  -7.767  -4.679  1.00  0.97           N  
ATOM    182  CA  TYR A  28      -6.645  -7.071  -4.317  1.00  0.97           C  
ATOM    183  C   TYR A  28      -6.521  -5.673  -4.850  1.00  0.97           C  
ATOM    184  O   TYR A  28      -5.419  -5.177  -5.053  1.00  0.97           O  
ATOM    185  CB  TYR A  28      -6.833  -6.951  -2.787  1.00  0.97           C  
ATOM    186  CG  TYR A  28      -7.164  -8.281  -2.191  1.00  0.97           C  
ATOM    187  CD1 TYR A  28      -8.490  -8.732  -2.172  1.00  0.97           C  
ATOM    188  CD2 TYR A  28      -6.157  -9.092  -1.650  1.00  0.97           C  
ATOM    189  CE1 TYR A  28      -8.804  -9.981  -1.622  1.00  0.97           C  
ATOM    190  CE2 TYR A  28      -6.473 -10.323  -1.061  1.00  0.97           C  
ATOM    191  CZ  TYR A  28      -7.798 -10.770  -1.058  1.00  0.97           C  
ATOM    192  OH  TYR A  28      -8.119 -12.015  -0.494  1.00  0.97           O  
ATOM    193  N   ARG A  29      -7.655  -4.997  -5.099  1.00  0.96           N  
ATOM    194  CA  ARG A  29      -7.671  -3.576  -5.384  1.00  0.96           C  
ATOM    195  C   ARG A  29      -7.111  -2.769  -4.212  1.00  0.96           C  
ATOM    196  O   ARG A  29      -7.243  -3.181  -3.061  1.00  0.96           O  
ATOM    197  CB  ARG A  29      -9.089  -3.076  -5.747  1.00  0.96           C  
ATOM    198  CG  ARG A  29      -9.671  -3.663  -7.050  1.00  0.96           C  
ATOM    199  CD  ARG A  29     -11.004  -3.012  -7.427  1.00  0.96           C  
ATOM    200  NE  ARG A  29     -11.448  -3.593  -8.735  1.00  0.96           N  
ATOM    201  CZ  ARG A  29     -12.451  -3.084  -9.464  1.00  0.96           C  
ATOM    202  NH1 ARG A  29     -13.171  -2.060  -9.011  1.00  0.96           N  
ATOM    203  NH2 ARG A  29     -12.741  -3.590 -10.660  1.00  0.96           N  
ATOM    204  N   ASN A  30      -6.438  -1.653  -4.527  1.00  0.96           N  
ATOM    205  CA  ASN A  30      -5.775  -0.794  -3.554  1.00  0.96           C  
ATOM    206  C   ASN A  30      -6.686  -0.013  -2.557  1.00  0.96           C  
ATOM    207  O   ASN A  30      -7.932   0.026  -2.733  1.00  0.96           O  
ATOM    208  CB  ASN A  30      -4.965   0.306  -4.280  1.00  0.96           C  
ATOM    209  CG  ASN A  30      -3.848  -0.274  -5.125  1.00  0.96           C  
ATOM    210  OD1 ASN A  30      -3.446  -1.430  -5.035  1.00  0.96           O  
ATOM    211  ND2 ASN A  30      -3.239   0.599  -5.971  1.00  0.96           N  
ATOM    212  OXT ASN A  30      -6.089   0.611  -1.632  1.00  0.96           O  
TER     213      ASN A  30 
CONECT   25  134
CONECT   50  146
CONECT   89  180
CONECT  134   25
CONECT  146   50
CONECT  180   89
END
