# Supplementary material for: Computational modeling of cyclotides as antimicrobial agents against Neisseria gonorrhoeae PorB porin protein: integration of docking, immune, and molecular dynamics simulations
Source: Front Chem. 2024 Nov 25;12:1493165. doi: 10.3389/fchem.2024.1493165 (PMC11628957; doi:10.3389/fchem.2024.1493165)
Supplement: Supplementary file 1 [file DataSheet1.ZIP › PDBs/Cyclotides PDB/VIPHI E.pdb]

REMARK   BIOVIA PDB file
REMARK   Created:  2024-04-30T20:07:41Z
SSBOND   1 CYS A   14    CYS A   28                                     
SSBOND   2 CYS A    5    CYS A   21                                     
SSBOND   3 CYS A    9    CYS A   23                                     
ATOM      1  N   SER A   2       7.347  11.414   0.201  1.00  0.44           N1+
ATOM      2  CA  SER A   2       8.565  12.241   0.420  1.00  0.44           C  
ATOM      3  C   SER A   2       8.869  12.522   1.875  1.00  0.44           C  
ATOM      4  O   SER A   2       9.988  12.923   2.162  1.00  0.44           O  
ATOM      5  CB  SER A   2       8.405  13.615  -0.275  1.00  0.44           C  
ATOM      6  OG  SER A   2       8.199  13.504  -1.685  1.00  0.44           O  
ATOM      7  N   ILE A   3       7.931  12.319   2.840  1.00  0.51           N  
ATOM      8  CA  ILE A   3       8.226  12.597   4.250  1.00  0.51           C  
ATOM      9  C   ILE A   3       8.348  11.283   5.014  1.00  0.51           C  
ATOM     10  O   ILE A   3       7.484  10.421   4.839  1.00  0.51           O  
ATOM     11  CB  ILE A   3       7.169  13.472   4.932  1.00  0.51           C  
ATOM     12  CG1 ILE A   3       7.108  14.844   4.221  1.00  0.51           C  
ATOM     13  CG2 ILE A   3       7.450  13.671   6.450  1.00  0.51           C  
ATOM     14  CD1 ILE A   3       5.937  15.721   4.686  1.00  0.51           C  
ATOM     15  N   PRO A   4       9.374  11.025   5.839  1.00  0.86           N  
ATOM     16  CA  PRO A   4       9.469   9.817   6.638  1.00  0.86           C  
ATOM     17  C   PRO A   4       8.451   9.791   7.752  1.00  0.86           C  
ATOM     18  O   PRO A   4       8.118  10.823   8.325  1.00  0.86           O  
ATOM     19  CB  PRO A   4      10.897   9.842   7.218  1.00  0.86           C  
ATOM     20  CG  PRO A   4      11.273  11.326   7.248  1.00  0.86           C  
ATOM     21  CD  PRO A   4      10.519  11.910   6.052  1.00  0.86           C  
ATOM     22  N   CYS A   5       7.959   8.592   8.092  1.00  0.84           N  
ATOM     23  CA  CYS A   5       6.909   8.442   9.079  1.00  0.84           C  
ATOM     24  C   CYS A   5       7.442   8.021  10.430  1.00  0.84           C  
ATOM     25  O   CYS A   5       6.681   7.710  11.339  1.00  0.84           O  
ATOM     26  CB  CYS A   5       5.886   7.409   8.581  1.00  0.84           C  
ATOM     27  SG  CYS A   5       5.121   7.994   7.044  1.00  0.84           S  
ATOM     28  N   GLY A   6       8.783   8.004  10.595  1.00  0.85           N  
ATOM     29  CA  GLY A   6       9.414   7.654  11.863  1.00  0.85           C  
ATOM     30  C   GLY A   6       9.400   6.188  12.171  1.00  0.85           C  
ATOM     31  O   GLY A   6       9.312   5.789  13.326  1.00  0.85           O  
ATOM     32  N   GLU A   7       9.499   5.347  11.130  1.00  0.79           N  
ATOM     33  CA  GLU A   7       9.414   3.922  11.295  1.00  0.79           C  
ATOM     34  C   GLU A   7      10.344   3.266  10.292  1.00  0.79           C  
ATOM     35  O   GLU A   7      10.354   3.578   9.100  1.00  0.79           O  
ATOM     36  CB  GLU A   7       7.952   3.439  11.133  1.00  0.79           C  
ATOM     37  CG  GLU A   7       7.758   1.932  11.438  1.00  0.79           C  
ATOM     38  CD  GLU A   7       6.335   1.423  11.216  1.00  0.79           C  
ATOM     39  OE1 GLU A   7       6.031   0.301  11.688  1.00  0.79           O  
ATOM     40  OE2 GLU A   7       5.526   2.113  10.547  1.00  0.79           O  
ATOM     41  N   SER A   8      11.205   2.358  10.785  1.00  0.75           N  
ATOM     42  CA  SER A   8      12.008   1.473   9.956  1.00  0.75           C  
ATOM     43  C   SER A   8      11.179   0.354   9.360  1.00  0.75           C  
ATOM     44  O   SER A   8      10.384  -0.267  10.053  1.00  0.75           O  
ATOM     45  CB  SER A   8      13.132   0.816  10.804  1.00  0.75           C  
ATOM     46  OG  SER A   8      13.940  -0.100  10.063  1.00  0.75           O  
ATOM     47  N   CYS A   9      11.428   0.009   8.082  1.00  0.78           N  
ATOM     48  CA  CYS A   9      10.928  -1.228   7.507  1.00  0.78           C  
ATOM     49  C   CYS A   9      12.087  -2.028   6.954  1.00  0.78           C  
ATOM     50  O   CYS A   9      12.009  -2.661   5.905  1.00  0.78           O  
ATOM     51  CB  CYS A   9       9.806  -1.053   6.453  1.00  0.78           C  
ATOM     52  SG  CYS A   9      10.194   0.156   5.160  1.00  0.78           S  
ATOM     53  N   VAL A  10      13.228  -2.027   7.682  1.00  0.70           N  
ATOM     54  CA  VAL A  10      14.351  -2.926   7.433  1.00  0.70           C  
ATOM     55  C   VAL A  10      13.949  -4.394   7.534  1.00  0.70           C  
ATOM     56  O   VAL A  10      14.369  -5.214   6.719  1.00  0.70           O  
ATOM     57  CB  VAL A  10      15.509  -2.641   8.399  1.00  0.70           C  
ATOM     58  CG1 VAL A  10      16.619  -3.714   8.321  1.00  0.70           C  
ATOM     59  CG2 VAL A  10      16.121  -1.266   8.068  1.00  0.70           C  
ATOM     60  N   PHE A  11      13.114  -4.731   8.538  1.00  0.57           N  
ATOM     61  CA  PHE A  11      12.628  -6.080   8.754  1.00  0.57           C  
ATOM     62  C   PHE A  11      11.112  -6.092   8.801  1.00  0.57           C  
ATOM     63  O   PHE A  11      10.454  -6.725   7.983  1.00  0.57           O  
ATOM     64  CB  PHE A  11      13.166  -6.675  10.084  1.00  0.57           C  
ATOM     65  CG  PHE A  11      14.655  -6.868  10.025  1.00  0.57           C  
ATOM     66  CD1 PHE A  11      15.203  -7.903   9.254  1.00  0.57           C  
ATOM     67  CD2 PHE A  11      15.526  -6.026  10.735  1.00  0.57           C  
ATOM     68  CE1 PHE A  11      16.588  -8.091   9.183  1.00  0.57           C  
ATOM     69  CE2 PHE A  11      16.915  -6.207  10.665  1.00  0.57           C  
ATOM     70  CZ  PHE A  11      17.445  -7.241   9.888  1.00  0.57           C  
ATOM     71  N   ILE A  12      10.510  -5.408   9.793  1.00  0.66           N  
ATOM     72  CA  ILE A  12       9.072  -5.287   9.953  1.00  0.66           C  
ATOM     73  C   ILE A  12       8.388  -4.548   8.797  1.00  0.66           C  
ATOM     74  O   ILE A  12       9.027  -3.725   8.143  1.00  0.66           O  
ATOM     75  CB  ILE A  12       8.714  -4.627  11.287  1.00  0.66           C  
ATOM     76  CG1 ILE A  12       9.195  -3.157  11.349  1.00  0.66           C  
ATOM     77  CG2 ILE A  12       9.285  -5.491  12.439  1.00  0.66           C  
ATOM     78  CD1 ILE A  12       8.660  -2.391  12.564  1.00  0.66           C  
ATOM     79  N   PRO A  13       7.126  -4.778   8.457  1.00  0.77           N  
ATOM     80  CA  PRO A  13       6.366  -3.840   7.647  1.00  0.77           C  
ATOM     81  C   PRO A  13       6.086  -2.530   8.351  1.00  0.77           C  
ATOM     82  O   PRO A  13       6.292  -2.419   9.552  1.00  0.77           O  
ATOM     83  CB  PRO A  13       5.058  -4.592   7.368  1.00  0.77           C  
ATOM     84  CG  PRO A  13       4.855  -5.487   8.595  1.00  0.77           C  
ATOM     85  CD  PRO A  13       6.280  -5.814   9.044  1.00  0.77           C  
ATOM     86  N   CYS A  14       5.572  -1.543   7.596  1.00  0.78           N  
ATOM     87  CA  CYS A  14       5.190  -0.255   8.136  1.00  0.78           C  
ATOM     88  C   CYS A  14       3.808  -0.341   8.730  1.00  0.78           C  
ATOM     89  O   CYS A  14       2.812  -0.363   8.005  1.00  0.78           O  
ATOM     90  CB  CYS A  14       5.142   0.826   7.023  1.00  0.78           C  
ATOM     91  SG  CYS A  14       6.753   1.043   6.235  1.00  0.78           S  
ATOM     92  N   ILE A  15       3.689  -0.343  10.073  1.00  0.74           N  
ATOM     93  CA  ILE A  15       2.387  -0.289  10.716  1.00  0.74           C  
ATOM     94  C   ILE A  15       1.816   1.118  10.610  1.00  0.74           C  
ATOM     95  O   ILE A  15       0.605   1.334  10.673  1.00  0.74           O  
ATOM     96  CB  ILE A  15       2.405  -0.792  12.159  1.00  0.74           C  
ATOM     97  CG1 ILE A  15       0.983  -1.189  12.625  1.00  0.74           C  
ATOM     98  CG2 ILE A  15       3.046   0.234  13.124  1.00  0.74           C  
ATOM     99  CD1 ILE A  15       0.996  -2.009  13.921  1.00  0.74           C  
ATOM    100  N   SER A  16       2.677   2.127  10.325  1.00  0.77           N  
ATOM    101  CA  SER A  16       2.261   3.458   9.905  1.00  0.77           C  
ATOM    102  C   SER A  16       1.512   3.523   8.573  1.00  0.77           C  
ATOM    103  O   SER A  16       1.041   4.587   8.168  1.00  0.77           O  
ATOM    104  CB  SER A  16       3.421   4.483   9.881  1.00  0.77           C  
ATOM    105  OG  SER A  16       4.373   4.204   8.857  1.00  0.77           O  
ATOM    106  N   ALA A  17       1.269   2.372   7.901  1.00  0.75           N  
ATOM    107  CA  ALA A  17       0.278   2.211   6.848  1.00  0.75           C  
ATOM    108  C   ALA A  17      -1.115   2.645   7.277  1.00  0.75           C  
ATOM    109  O   ALA A  17      -1.899   3.141   6.472  1.00  0.75           O  
ATOM    110  CB  ALA A  17       0.235   0.750   6.355  1.00  0.75           C  
ATOM    111  N   VAL A  18      -1.414   2.558   8.594  1.00  0.67           N  
ATOM    112  CA  VAL A  18      -2.621   3.086   9.215  1.00  0.67           C  
ATOM    113  C   VAL A  18      -2.845   4.584   8.947  1.00  0.67           C  
ATOM    114  O   VAL A  18      -3.972   5.055   8.825  1.00  0.67           O  
ATOM    115  CB  VAL A  18      -2.624   2.779  10.720  1.00  0.67           C  
ATOM    116  CG1 VAL A  18      -1.606   3.641  11.502  1.00  0.67           C  
ATOM    117  CG2 VAL A  18      -4.051   2.941  11.282  1.00  0.67           C  
ATOM    118  N   ILE A  19      -1.755   5.376   8.809  1.00  0.69           N  
ATOM    119  CA  ILE A  19      -1.820   6.802   8.520  1.00  0.69           C  
ATOM    120  C   ILE A  19      -1.290   7.097   7.125  1.00  0.69           C  
ATOM    121  O   ILE A  19      -1.037   8.244   6.744  1.00  0.69           O  
ATOM    122  CB  ILE A  19      -1.157   7.662   9.599  1.00  0.69           C  
ATOM    123  CG1 ILE A  19       0.281   7.199   9.937  1.00  0.69           C  
ATOM    124  CG2 ILE A  19      -2.085   7.664  10.841  1.00  0.69           C  
ATOM    125  CD1 ILE A  19       1.038   8.207  10.815  1.00  0.69           C  
ATOM    126  N   GLY A  20      -1.198   6.058   6.269  1.00  0.80           N  
ATOM    127  CA  GLY A  20      -0.941   6.217   4.846  1.00  0.80           C  
ATOM    128  C   GLY A  20       0.473   6.049   4.413  1.00  0.80           C  
ATOM    129  O   GLY A  20       0.809   6.404   3.289  1.00  0.80           O  
ATOM    130  N   CYS A  21       1.353   5.557   5.287  1.00  0.82           N  
ATOM    131  CA  CYS A  21       2.741   5.374   4.931  1.00  0.82           C  
ATOM    132  C   CYS A  21       3.015   4.013   4.331  1.00  0.82           C  
ATOM    133  O   CYS A  21       2.339   3.028   4.603  1.00  0.82           O  
ATOM    134  CB  CYS A  21       3.639   5.520   6.163  1.00  0.82           C  
ATOM    135  SG  CYS A  21       3.326   7.072   7.050  1.00  0.82           S  
ATOM    136  N   SER A  22       4.070   3.920   3.517  1.00  0.81           N  
ATOM    137  CA  SER A  22       4.417   2.677   2.862  1.00  0.81           C  
ATOM    138  C   SER A  22       5.905   2.529   2.929  1.00  0.81           C  
ATOM    139  O   SER A  22       6.638   3.503   3.100  1.00  0.81           O  
ATOM    140  CB  SER A  22       3.992   2.630   1.371  1.00  0.81           C  
ATOM    141  OG  SER A  22       2.569   2.649   1.270  1.00  0.81           O  
ATOM    142  N   CYS A  23       6.405   1.284   2.812  1.00  0.81           N  
ATOM    143  CA  CYS A  23       7.827   1.012   2.845  1.00  0.81           C  
ATOM    144  C   CYS A  23       8.494   1.397   1.541  1.00  0.81           C  
ATOM    145  O   CYS A  23       8.143   0.891   0.478  1.00  0.81           O  
ATOM    146  CB  CYS A  23       8.119  -0.486   3.133  1.00  0.81           C  
ATOM    147  SG  CYS A  23       9.877  -0.836   3.431  1.00  0.81           S  
ATOM    148  N   SER A  24       9.496   2.291   1.596  1.00  0.79           N  
ATOM    149  CA  SER A  24      10.270   2.644   0.425  1.00  0.79           C  
ATOM    150  C   SER A  24      11.713   2.431   0.777  1.00  0.79           C  
ATOM    151  O   SER A  24      12.322   3.237   1.477  1.00  0.79           O  
ATOM    152  CB  SER A  24      10.051   4.120   0.019  1.00  0.79           C  
ATOM    153  OG  SER A  24      10.772   4.453  -1.171  1.00  0.79           O  
ATOM    154  N   ASN A  25      12.280   1.287   0.324  1.00  0.65           N  
ATOM    155  CA  ASN A  25      13.666   0.899   0.515  1.00  0.65           C  
ATOM    156  C   ASN A  25      14.155   1.048   1.951  1.00  0.65           C  
ATOM    157  O   ASN A  25      15.158   1.701   2.229  1.00  0.65           O  
ATOM    158  CB  ASN A  25      14.583   1.555  -0.545  1.00  0.65           C  
ATOM    159  CG  ASN A  25      15.957   0.895  -0.588  1.00  0.65           C  
ATOM    160  OD1 ASN A  25      16.142  -0.274  -0.228  1.00  0.65           O  
ATOM    161  ND2 ASN A  25      16.958   1.676  -1.056  1.00  0.65           N  
ATOM    162  N   LYS A  26      13.395   0.411   2.869  1.00  0.72           N  
ATOM    163  CA  LYS A  26      13.692   0.219   4.275  1.00  0.72           C  
ATOM    164  C   LYS A  26      13.288   1.369   5.172  1.00  0.72           C  
ATOM    165  O   LYS A  26      13.433   1.299   6.392  1.00  0.72           O  
ATOM    166  CB  LYS A  26      15.153  -0.202   4.530  1.00  0.72           C  
ATOM    167  CG  LYS A  26      15.500  -1.489   3.773  1.00  0.72           C  
ATOM    168  CD  LYS A  26      16.942  -1.940   4.029  1.00  0.72           C  
ATOM    169  CE  LYS A  26      17.228  -3.330   3.463  1.00  0.72           C  
ATOM    170  NZ  LYS A  26      17.200  -3.273   1.983  1.00  0.72           N1+
ATOM    171  N   VAL A  27      12.669   2.416   4.603  1.00  0.81           N  
ATOM    172  CA  VAL A  27      12.148   3.531   5.364  1.00  0.81           C  
ATOM    173  C   VAL A  27      10.666   3.656   5.092  1.00  0.81           C  
ATOM    174  O   VAL A  27      10.217   3.648   3.946  1.00  0.81           O  
ATOM    175  CB  VAL A  27      12.846   4.836   4.994  1.00  0.81           C  
ATOM    176  CG1 VAL A  27      12.284   6.017   5.820  1.00  0.81           C  
ATOM    177  CG2 VAL A  27      14.363   4.692   5.242  1.00  0.81           C  
ATOM    178  N   CYS A  28       9.842   3.777   6.151  1.00  0.83           N  
ATOM    179  CA  CYS A  28       8.435   4.087   5.997  1.00  0.83           C  
ATOM    180  C   CYS A  28       8.236   5.554   5.651  1.00  0.83           C  
ATOM    181  O   CYS A  28       8.695   6.452   6.359  1.00  0.83           O  
ATOM    182  CB  CYS A  28       7.635   3.723   7.263  1.00  0.83           C  
ATOM    183  SG  CYS A  28       7.834   1.964   7.668  1.00  0.83           S  
ATOM    184  N   TYR A  29       7.545   5.819   4.532  1.00  0.83           N  
ATOM    185  CA  TYR A  29       7.455   7.123   3.917  1.00  0.83           C  
ATOM    186  C   TYR A  29       6.031   7.381   3.508  1.00  0.83           C  
ATOM    187  O   TYR A  29       5.301   6.452   3.157  1.00  0.83           O  
ATOM    188  CB  TYR A  29       8.285   7.153   2.598  1.00  0.83           C  
ATOM    189  CG  TYR A  29       9.621   7.796   2.772  1.00  0.83           C  
ATOM    190  CD1 TYR A  29       9.710   9.191   2.799  1.00  0.83           C  
ATOM    191  CD2 TYR A  29      10.800   7.045   2.809  1.00  0.83           C  
ATOM    192  CE1 TYR A  29      10.954   9.828   2.903  1.00  0.83           C  
ATOM    193  CE2 TYR A  29      12.048   7.683   2.887  1.00  0.83           C  
ATOM    194  CZ  TYR A  29      12.123   9.075   2.952  1.00  0.83           C  
ATOM    195  OH  TYR A  29      13.362   9.731   3.058  1.00  0.83           O  
ATOM    196  N   LYS A  30       5.621   8.658   3.496  1.00  0.47           N  
ATOM    197  CA  LYS A  30       4.372   9.068   2.905  1.00  0.47           C  
ATOM    198  C   LYS A  30       4.526  10.448   2.282  1.00  0.47           C  
ATOM    199  O   LYS A  30       4.797  11.394   3.003  1.00  0.47           O  
ATOM    200  CB  LYS A  30       3.299   9.226   3.993  1.00  0.47           C  
ATOM    201  CG  LYS A  30       1.944   9.606   3.397  1.00  0.47           C  
ATOM    202  CD  LYS A  30       0.916   9.889   4.484  1.00  0.47           C  
ATOM    203  CE  LYS A  30      -0.453  10.148   3.868  1.00  0.47           C  
ATOM    204  NZ  LYS A  30      -1.447  10.245   4.948  1.00  0.47           N1+
ATOM    205  N   ASN A  31       4.323  10.605   0.951  1.00  0.46           N  
ATOM    206  CA  ASN A  31       4.174  11.867   0.189  1.00  0.46           C  
ATOM    207  C   ASN A  31       5.083  13.111   0.349  1.00  0.46           C  
ATOM    208  O   ASN A  31       5.726  13.298   1.401  1.00  0.46           O  
ATOM    209  CB  ASN A  31       2.856  12.587   0.379  1.00  0.46           C  
ATOM    210  CG  ASN A  31       1.701  11.671   0.166  1.00  0.46           C  
ATOM    211  OD1 ASN A  31       1.671  10.691  -0.575  1.00  0.46           O  
ATOM    212  ND2 ASN A  31       0.638  12.072   0.896  1.00  0.46           N  
ATOM    213  OXT ASN A  31       5.223  13.862  -0.651  1.00  0.46           O  
TER     214      ASN A  31 
CONECT   27  135
CONECT   52  147
CONECT   91  183
CONECT  135   27
CONECT  147   52
CONECT  183   91
END
