# Supplementary material for: Computational modeling of cyclotides as antimicrobial agents against Neisseria gonorrhoeae PorB porin protein: integration of docking, immune, and molecular dynamics simulations
Source: Front Chem. 2024 Nov 25;12:1493165. doi: 10.3389/fchem.2024.1493165 (PMC11628957; doi:10.3389/fchem.2024.1493165)
Supplement: Supplementary file 1 [file DataSheet1.ZIP › PDBs/Cyclotides PDB/VIPHI F.pdb]

REMARK   BIOVIA PDB file
REMARK   Created:  2024-04-30T20:12:48Z
SSBOND   1 CYS A   14    CYS A   28                                     
SSBOND   2 CYS A    5    CYS A   21                                     
SSBOND   3 CYS A    9    CYS A   23                                     
ATOM      1  N   SER A   2       7.354  11.412   0.188  1.00  0.45           N1+
ATOM      2  CA  SER A   2       8.561  12.248   0.426  1.00  0.45           C  
ATOM      3  C   SER A   2       8.858  12.522   1.874  1.00  0.45           C  
ATOM      4  O   SER A   2       9.986  12.921   2.157  1.00  0.45           O  
ATOM      5  CB  SER A   2       8.401  13.610  -0.276  1.00  0.45           C  
ATOM      6  OG  SER A   2       8.193  13.506  -1.691  1.00  0.45           O  
ATOM      7  N   ILE A   3       7.938  12.322   2.849  1.00  0.51           N  
ATOM      8  CA  ILE A   3       8.221  12.594   4.256  1.00  0.51           C  
ATOM      9  C   ILE A   3       8.348  11.285   5.022  1.00  0.51           C  
ATOM     10  O   ILE A   3       7.483  10.424   4.840  1.00  0.51           O  
ATOM     11  CB  ILE A   3       7.172  13.474   4.934  1.00  0.51           C  
ATOM     12  CG1 ILE A   3       7.106  14.840   4.225  1.00  0.51           C  
ATOM     13  CG2 ILE A   3       7.450  13.670   6.447  1.00  0.51           C  
ATOM     14  CD1 ILE A   3       5.940  15.720   4.686  1.00  0.51           C  
ATOM     15  N   PRO A   4       9.374  11.024   5.836  1.00  0.84           N  
ATOM     16  CA  PRO A   4       9.467   9.820   6.640  1.00  0.84           C  
ATOM     17  C   PRO A   4       8.451   9.791   7.749  1.00  0.84           C  
ATOM     18  O   PRO A   4       8.117  10.823   8.321  1.00  0.84           O  
ATOM     19  CB  PRO A   4      10.891   9.845   7.215  1.00  0.84           C  
ATOM     20  CG  PRO A   4      11.269  11.325   7.244  1.00  0.84           C  
ATOM     21  CD  PRO A   4      10.516  11.906   6.053  1.00  0.84           C  
ATOM     22  N   CYS A   5       7.957   8.595   8.088  1.00  0.82           N  
ATOM     23  CA  CYS A   5       6.912   8.441   9.079  1.00  0.82           C  
ATOM     24  C   CYS A   5       7.442   8.022  10.430  1.00  0.82           C  
ATOM     25  O   CYS A   5       6.680   7.710  11.340  1.00  0.82           O  
ATOM     26  CB  CYS A   5       5.889   7.413   8.582  1.00  0.82           C  
ATOM     27  SG  CYS A   5       5.123   7.991   7.046  1.00  0.82           S  
ATOM     28  N   GLY A   6       8.781   8.007  10.594  1.00  0.84           N  
ATOM     29  CA  GLY A   6       9.413   7.651  11.860  1.00  0.84           C  
ATOM     30  C   GLY A   6       9.399   6.186  12.170  1.00  0.84           C  
ATOM     31  O   GLY A   6       9.309   5.790  13.327  1.00  0.84           O  
ATOM     32  N   GLU A   7       9.500   5.346  11.130  1.00  0.78           N  
ATOM     33  CA  GLU A   7       9.417   3.921  11.292  1.00  0.78           C  
ATOM     34  C   GLU A   7      10.344   3.263  10.294  1.00  0.78           C  
ATOM     35  O   GLU A   7      10.348   3.575   9.100  1.00  0.78           O  
ATOM     36  CB  GLU A   7       7.957   3.437  11.136  1.00  0.78           C  
ATOM     37  CG  GLU A   7       7.754   1.933  11.437  1.00  0.78           C  
ATOM     38  CD  GLU A   7       6.331   1.423  11.220  1.00  0.78           C  
ATOM     39  OE1 GLU A   7       6.028   0.303  11.696  1.00  0.78           O  
ATOM     40  OE2 GLU A   7       5.529   2.115  10.544  1.00  0.78           O  
ATOM     41  N   SER A   8      11.206   2.357  10.784  1.00  0.72           N  
ATOM     42  CA  SER A   8      12.005   1.472   9.954  1.00  0.72           C  
ATOM     43  C   SER A   8      11.181   0.354   9.357  1.00  0.72           C  
ATOM     44  O   SER A   8      10.385  -0.265  10.052  1.00  0.72           O  
ATOM     45  CB  SER A   8      13.130   0.817  10.800  1.00  0.72           C  
ATOM     46  OG  SER A   8      13.940  -0.099  10.061  1.00  0.72           O  
ATOM     47  N   CYS A   9      11.428   0.008   8.082  1.00  0.75           N  
ATOM     48  CA  CYS A   9      10.932  -1.229   7.508  1.00  0.75           C  
ATOM     49  C   CYS A   9      12.090  -2.029   6.954  1.00  0.75           C  
ATOM     50  O   CYS A   9      12.011  -2.661   5.903  1.00  0.75           O  
ATOM     51  CB  CYS A   9       9.811  -1.053   6.456  1.00  0.75           C  
ATOM     52  SG  CYS A   9      10.194   0.152   5.162  1.00  0.75           S  
ATOM     53  N   VAL A  10      13.229  -2.027   7.684  1.00  0.65           N  
ATOM     54  CA  VAL A  10      14.350  -2.927   7.435  1.00  0.65           C  
ATOM     55  C   VAL A  10      13.950  -4.394   7.536  1.00  0.65           C  
ATOM     56  O   VAL A  10      14.366  -5.211   6.717  1.00  0.65           O  
ATOM     57  CB  VAL A  10      15.507  -2.641   8.394  1.00  0.65           C  
ATOM     58  CG1 VAL A  10      16.614  -3.712   8.322  1.00  0.65           C  
ATOM     59  CG2 VAL A  10      16.119  -1.268   8.068  1.00  0.65           C  
ATOM     60  N   PHE A  11      13.113  -4.731   8.537  1.00  0.51           N  
ATOM     61  CA  PHE A  11      12.626  -6.077   8.756  1.00  0.51           C  
ATOM     62  C   PHE A  11      11.111  -6.091   8.804  1.00  0.51           C  
ATOM     63  O   PHE A  11      10.454  -6.722   7.981  1.00  0.51           O  
ATOM     64  CB  PHE A  11      13.172  -6.674  10.080  1.00  0.51           C  
ATOM     65  CG  PHE A  11      14.658  -6.870  10.026  1.00  0.51           C  
ATOM     66  CD1 PHE A  11      15.205  -7.900   9.257  1.00  0.51           C  
ATOM     67  CD2 PHE A  11      15.528  -6.028  10.730  1.00  0.51           C  
ATOM     68  CE1 PHE A  11      16.587  -8.089   9.184  1.00  0.51           C  
ATOM     69  CE2 PHE A  11      16.913  -6.208  10.661  1.00  0.51           C  
ATOM     70  CZ  PHE A  11      17.442  -7.240   9.887  1.00  0.51           C  
ATOM     71  N   ILE A  12      10.508  -5.406   9.794  1.00  0.58           N  
ATOM     72  CA  ILE A  12       9.071  -5.286   9.952  1.00  0.58           C  
ATOM     73  C   ILE A  12       8.385  -4.547   8.799  1.00  0.58           C  
ATOM     74  O   ILE A  12       9.026  -3.726   8.147  1.00  0.58           O  
ATOM     75  CB  ILE A  12       8.716  -4.629  11.283  1.00  0.58           C  
ATOM     76  CG1 ILE A  12       9.191  -3.162  11.350  1.00  0.58           C  
ATOM     77  CG2 ILE A  12       9.282  -5.488  12.436  1.00  0.58           C  
ATOM     78  CD1 ILE A  12       8.661  -2.393  12.560  1.00  0.58           C  
ATOM     79  N   PRO A  13       7.126  -4.775   8.457  1.00  0.73           N  
ATOM     80  CA  PRO A  13       6.365  -3.837   7.652  1.00  0.73           C  
ATOM     81  C   PRO A  13       6.084  -2.530   8.349  1.00  0.73           C  
ATOM     82  O   PRO A  13       6.295  -2.418   9.550  1.00  0.73           O  
ATOM     83  CB  PRO A  13       5.064  -4.590   7.371  1.00  0.73           C  
ATOM     84  CG  PRO A  13       4.860  -5.485   8.593  1.00  0.73           C  
ATOM     85  CD  PRO A  13       6.280  -5.810   9.042  1.00  0.73           C  
ATOM     86  N   CYS A  14       5.572  -1.542   7.597  1.00  0.77           N  
ATOM     87  CA  CYS A  14       5.187  -0.257   8.136  1.00  0.77           C  
ATOM     88  C   CYS A  14       3.807  -0.339   8.731  1.00  0.77           C  
ATOM     89  O   CYS A  14       2.811  -0.361   8.004  1.00  0.77           O  
ATOM     90  CB  CYS A  14       5.145   0.822   7.026  1.00  0.77           C  
ATOM     91  SG  CYS A  14       6.752   1.045   6.236  1.00  0.77           S  
ATOM     92  N   ILE A  15       3.687  -0.344  10.073  1.00  0.70           N  
ATOM     93  CA  ILE A  15       2.385  -0.286  10.716  1.00  0.70           C  
ATOM     94  C   ILE A  15       1.817   1.120  10.611  1.00  0.70           C  
ATOM     95  O   ILE A  15       0.606   1.335  10.676  1.00  0.70           O  
ATOM     96  CB  ILE A  15       2.404  -0.789  12.156  1.00  0.70           C  
ATOM     97  CG1 ILE A  15       0.989  -1.189  12.625  1.00  0.70           C  
ATOM     98  CG2 ILE A  15       3.047   0.230  13.120  1.00  0.70           C  
ATOM     99  CD1 ILE A  15       0.997  -2.007  13.919  1.00  0.70           C  
ATOM    100  N   SER A  16       2.676   2.126  10.323  1.00  0.76           N  
ATOM    101  CA  SER A  16       2.257   3.456   9.903  1.00  0.76           C  
ATOM    102  C   SER A  16       1.514   3.521   8.572  1.00  0.76           C  
ATOM    103  O   SER A  16       1.044   4.586   8.168  1.00  0.76           O  
ATOM    104  CB  SER A  16       3.417   4.480   9.881  1.00  0.76           C  
ATOM    105  OG  SER A  16       4.371   4.203   8.858  1.00  0.76           O  
ATOM    106  N   ALA A  17       1.273   2.370   7.901  1.00  0.73           N  
ATOM    107  CA  ALA A  17       0.283   2.212   6.849  1.00  0.73           C  
ATOM    108  C   ALA A  17      -1.105   2.646   7.281  1.00  0.73           C  
ATOM    109  O   ALA A  17      -1.892   3.138   6.476  1.00  0.73           O  
ATOM    110  CB  ALA A  17       0.237   0.754   6.355  1.00  0.73           C  
ATOM    111  N   ILE A  18      -1.396   2.567   8.599  1.00  0.60           N  
ATOM    112  CA  ILE A  18      -2.605   3.094   9.206  1.00  0.60           C  
ATOM    113  C   ILE A  18      -2.834   4.587   8.943  1.00  0.60           C  
ATOM    114  O   ILE A  18      -3.964   5.053   8.818  1.00  0.60           O  
ATOM    115  CB  ILE A  18      -2.635   2.787  10.708  1.00  0.60           C  
ATOM    116  CG1 ILE A  18      -4.056   2.915  11.294  1.00  0.60           C  
ATOM    117  CG2 ILE A  18      -1.626   3.654  11.498  1.00  0.60           C  
ATOM    118  CD1 ILE A  18      -5.043   1.879  10.743  1.00  0.60           C  
ATOM    119  N   ILE A  19      -1.749   5.380   8.808  1.00  0.67           N  
ATOM    120  CA  ILE A  19      -1.816   6.803   8.519  1.00  0.67           C  
ATOM    121  C   ILE A  19      -1.288   7.096   7.125  1.00  0.67           C  
ATOM    122  O   ILE A  19      -1.028   8.245   6.743  1.00  0.67           O  
ATOM    123  CB  ILE A  19      -1.158   7.661   9.597  1.00  0.67           C  
ATOM    124  CG1 ILE A  19       0.276   7.204   9.938  1.00  0.67           C  
ATOM    125  CG2 ILE A  19      -2.082   7.667  10.838  1.00  0.67           C  
ATOM    126  CD1 ILE A  19       1.036   8.205  10.813  1.00  0.67           C  
ATOM    127  N   GLY A  20      -1.201   6.062   6.268  1.00  0.78           N  
ATOM    128  CA  GLY A  20      -0.936   6.216   4.849  1.00  0.78           C  
ATOM    129  C   GLY A  20       0.477   6.048   4.415  1.00  0.78           C  
ATOM    130  O   GLY A  20       0.808   6.402   3.288  1.00  0.78           O  
ATOM    131  N   CYS A  21       1.356   5.558   5.288  1.00  0.81           N  
ATOM    132  CA  CYS A  21       2.741   5.371   4.932  1.00  0.81           C  
ATOM    133  C   CYS A  21       3.017   4.013   4.330  1.00  0.81           C  
ATOM    134  O   CYS A  21       2.336   3.030   4.603  1.00  0.81           O  
ATOM    135  CB  CYS A  21       3.636   5.520   6.161  1.00  0.81           C  
ATOM    136  SG  CYS A  21       3.328   7.070   7.049  1.00  0.81           S  
ATOM    137  N   SER A  22       4.069   3.918   3.514  1.00  0.80           N  
ATOM    138  CA  SER A  22       4.421   2.677   2.863  1.00  0.80           C  
ATOM    139  C   SER A  22       5.906   2.527   2.931  1.00  0.80           C  
ATOM    140  O   SER A  22       6.634   3.504   3.102  1.00  0.80           O  
ATOM    141  CB  SER A  22       3.991   2.630   1.377  1.00  0.80           C  
ATOM    142  OG  SER A  22       2.568   2.652   1.270  1.00  0.80           O  
ATOM    143  N   CYS A  23       6.406   1.281   2.816  1.00  0.79           N  
ATOM    144  CA  CYS A  23       7.827   1.013   2.844  1.00  0.79           C  
ATOM    145  C   CYS A  23       8.488   1.399   1.542  1.00  0.79           C  
ATOM    146  O   CYS A  23       8.132   0.892   0.482  1.00  0.79           O  
ATOM    147  CB  CYS A  23       8.120  -0.481   3.133  1.00  0.79           C  
ATOM    148  SG  CYS A  23       9.874  -0.835   3.431  1.00  0.79           S  
ATOM    149  N   SER A  24       9.482   2.295   1.595  1.00  0.77           N  
ATOM    150  CA  SER A  24      10.258   2.647   0.428  1.00  0.77           C  
ATOM    151  C   SER A  24      11.693   2.429   0.787  1.00  0.77           C  
ATOM    152  O   SER A  24      12.303   3.230   1.493  1.00  0.77           O  
ATOM    153  CB  SER A  24      10.045   4.121   0.020  1.00  0.77           C  
ATOM    154  OG  SER A  24      10.769   4.459  -1.165  1.00  0.77           O  
ATOM    155  N   SER A  25      12.252   1.285   0.342  1.00  0.65           N  
ATOM    156  CA  SER A  25      13.645   0.908   0.514  1.00  0.65           C  
ATOM    157  C   SER A  25      14.171   1.047   1.918  1.00  0.65           C  
ATOM    158  O   SER A  25      15.212   1.653   2.161  1.00  0.65           O  
ATOM    159  CB  SER A  25      14.570   1.526  -0.550  1.00  0.65           C  
ATOM    160  OG  SER A  25      14.216   0.988  -1.826  1.00  0.65           O  
ATOM    161  N   LYS A  26      13.414   0.429   2.850  1.00  0.69           N  
ATOM    162  CA  LYS A  26      13.699   0.228   4.256  1.00  0.69           C  
ATOM    163  C   LYS A  26      13.291   1.372   5.161  1.00  0.69           C  
ATOM    164  O   LYS A  26      13.436   1.293   6.381  1.00  0.69           O  
ATOM    165  CB  LYS A  26      15.153  -0.200   4.519  1.00  0.69           C  
ATOM    166  CG  LYS A  26      15.505  -1.487   3.774  1.00  0.69           C  
ATOM    167  CD  LYS A  26      16.940  -1.945   4.027  1.00  0.69           C  
ATOM    168  CE  LYS A  26      17.230  -3.336   3.472  1.00  0.69           C  
ATOM    169  NZ  LYS A  26      17.207  -3.296   1.996  1.00  0.69           N1+
ATOM    170  N   VAL A  27      12.669   2.420   4.598  1.00  0.79           N  
ATOM    171  CA  VAL A  27      12.146   3.531   5.362  1.00  0.79           C  
ATOM    172  C   VAL A  27      10.665   3.659   5.094  1.00  0.79           C  
ATOM    173  O   VAL A  27      10.219   3.648   3.947  1.00  0.79           O  
ATOM    174  CB  VAL A  27      12.844   4.832   4.998  1.00  0.79           C  
ATOM    175  CG1 VAL A  27      12.286   6.013   5.817  1.00  0.79           C  
ATOM    176  CG2 VAL A  27      14.359   4.693   5.241  1.00  0.79           C  
ATOM    177  N   CYS A  28       9.841   3.777   6.152  1.00  0.81           N  
ATOM    178  CA  CYS A  28       8.436   4.090   5.997  1.00  0.81           C  
ATOM    179  C   CYS A  28       8.234   5.555   5.650  1.00  0.81           C  
ATOM    180  O   CYS A  28       8.698   6.451   6.359  1.00  0.81           O  
ATOM    181  CB  CYS A  28       7.638   3.722   7.260  1.00  0.81           C  
ATOM    182  SG  CYS A  28       7.832   1.964   7.668  1.00  0.81           S  
ATOM    183  N   TYR A  29       7.546   5.820   4.530  1.00  0.80           N  
ATOM    184  CA  TYR A  29       7.455   7.125   3.915  1.00  0.80           C  
ATOM    185  C   TYR A  29       6.029   7.378   3.503  1.00  0.80           C  
ATOM    186  O   TYR A  29       5.303   6.454   3.160  1.00  0.80           O  
ATOM    187  CB  TYR A  29       8.288   7.157   2.602  1.00  0.80           C  
ATOM    188  CG  TYR A  29       9.622   7.798   2.768  1.00  0.80           C  
ATOM    189  CD1 TYR A  29       9.713   9.189   2.799  1.00  0.80           C  
ATOM    190  CD2 TYR A  29      10.798   7.050   2.809  1.00  0.80           C  
ATOM    191  CE1 TYR A  29      10.954   9.825   2.904  1.00  0.80           C  
ATOM    192  CE2 TYR A  29      12.044   7.686   2.888  1.00  0.80           C  
ATOM    193  CZ  TYR A  29      12.121   9.074   2.951  1.00  0.80           C  
ATOM    194  OH  TYR A  29      13.360   9.727   3.058  1.00  0.80           O  
ATOM    195  N   LYS A  30       5.617   8.662   3.496  1.00  0.45           N  
ATOM    196  CA  LYS A  30       4.373   9.070   2.902  1.00  0.45           C  
ATOM    197  C   LYS A  30       4.525  10.459   2.280  1.00  0.45           C  
ATOM    198  O   LYS A  30       4.793  11.383   3.001  1.00  0.45           O  
ATOM    199  CB  LYS A  30       3.300   9.227   3.988  1.00  0.45           C  
ATOM    200  CG  LYS A  30       1.946   9.607   3.401  1.00  0.45           C  
ATOM    201  CD  LYS A  30       0.915   9.890   4.479  1.00  0.45           C  
ATOM    202  CE  LYS A  30      -0.453  10.148   3.871  1.00  0.45           C  
ATOM    203  NZ  LYS A  30      -1.447  10.245   4.948  1.00  0.45           N1+
ATOM    204  N   ASN A  31       4.318  10.602   0.945  1.00  0.46           N  
ATOM    205  CA  ASN A  31       4.179  11.868   0.190  1.00  0.46           C  
ATOM    206  C   ASN A  31       5.114  13.099   0.347  1.00  0.46           C  
ATOM    207  O   ASN A  31       5.715  13.289   1.406  1.00  0.46           O  
ATOM    208  CB  ASN A  31       2.861  12.587   0.379  1.00  0.46           C  
ATOM    209  CG  ASN A  31       1.705  11.673   0.169  1.00  0.46           C  
ATOM    210  OD1 ASN A  31       1.677  10.694  -0.578  1.00  0.46           O  
ATOM    211  ND2 ASN A  31       0.644  12.075   0.895  1.00  0.46           N  
ATOM    212  OXT ASN A  31       5.218  13.860  -0.642  1.00  0.46           O  
TER     213      ASN A  31 
CONECT   27  136
CONECT   52  148
CONECT   91  182
CONECT  136   27
CONECT  148   52
CONECT  182   91
END
