# Supplementary material for: Computational modeling of cyclotides as antimicrobial agents against Neisseria gonorrhoeae PorB porin protein: integration of docking, immune, and molecular dynamics simulations
Source: Front Chem. 2024 Nov 25;12:1493165. doi: 10.3389/fchem.2024.1493165 (PMC11628957; doi:10.3389/fchem.2024.1493165)
Supplement: Supplementary file 1 [file DataSheet1.ZIP › PDBs/Cyclotides PDB/VIPHI H.pdb]

REMARK   BIOVIA PDB file
REMARK   Created:  2024-04-30T20:39:42Z
SSBOND   1 CYS A    8    CYS A   23                                     
SSBOND   2 CYS A   13    CYS A   28                                     
SSBOND   3 CYS A    4    CYS A   21                                     
ATOM      1  N   ILE A   2       8.934  -3.116  -1.499  1.00  0.58           N1+
ATOM      2  CA  ILE A   2      10.092  -2.239  -1.113  1.00  0.58           C  
ATOM      3  C   ILE A   2       9.948  -1.703   0.303  1.00  0.58           C  
ATOM      4  O   ILE A   2       8.919  -1.096   0.581  1.00  0.58           O  
ATOM      5  CB  ILE A   2      10.222  -1.071  -2.091  1.00  0.58           C  
ATOM      6  CG1 ILE A   2      10.233  -1.561  -3.563  1.00  0.58           C  
ATOM      7  CG2 ILE A   2      11.490  -0.238  -1.768  1.00  0.58           C  
ATOM      8  CD1 ILE A   2      11.366  -2.544  -3.900  1.00  0.58           C  
ATOM      9  N   PRO A   3      10.860  -1.908   1.254  1.00  0.62           N  
ATOM     10  CA  PRO A   3      10.720  -1.378   2.607  1.00  0.62           C  
ATOM     11  C   PRO A   3      10.887   0.130   2.601  1.00  0.62           C  
ATOM     12  O   PRO A   3      11.731   0.647   1.873  1.00  0.62           O  
ATOM     13  CB  PRO A   3      11.827  -2.088   3.409  1.00  0.62           C  
ATOM     14  CG  PRO A   3      12.886  -2.464   2.365  1.00  0.62           C  
ATOM     15  CD  PRO A   3      12.079  -2.693   1.088  1.00  0.62           C  
ATOM     16  N   CYS A   4      10.066   0.858   3.377  1.00  0.61           N  
ATOM     17  CA  CYS A   4       9.929   2.291   3.223  1.00  0.61           C  
ATOM     18  C   CYS A   4      10.706   3.147   4.224  1.00  0.61           C  
ATOM     19  O   CYS A   4      10.609   4.344   4.192  1.00  0.61           O  
ATOM     20  CB  CYS A   4       8.441   2.695   3.349  1.00  0.61           C  
ATOM     21  SG  CYS A   4       7.445   2.017   1.993  1.00  0.61           S  
ATOM     22  N   ALA A   5      11.453   2.474   5.152  1.00  0.53           N  
ATOM     23  CA  ALA A   5      12.272   3.075   6.206  1.00  0.53           C  
ATOM     24  C   ALA A   5      11.554   3.170   7.553  1.00  0.53           C  
ATOM     25  O   ALA A   5      11.795   4.085   8.336  1.00  0.53           O  
ATOM     26  CB  ALA A   5      12.974   4.412   5.844  1.00  0.53           C  
ATOM     27  N   GLU A   6      10.663   2.216   7.890  1.00  0.60           N  
ATOM     28  CA  GLU A   6       9.927   2.271   9.138  1.00  0.60           C  
ATOM     29  C   GLU A   6       9.574   0.837   9.507  1.00  0.60           C  
ATOM     30  O   GLU A   6       9.369   0.000   8.625  1.00  0.60           O  
ATOM     31  CB  GLU A   6       8.655   3.165   8.982  1.00  0.60           C  
ATOM     32  CG  GLU A   6       7.815   3.406  10.268  1.00  0.60           C  
ATOM     33  CD  GLU A   6       6.483   4.164  10.094  1.00  0.60           C  
ATOM     34  OE1 GLU A   6       6.054   4.454   8.946  1.00  0.60           O  
ATOM     35  OE2 GLU A   6       5.850   4.448  11.140  1.00  0.60           O  
ATOM     36  N   SER A   7       9.520   0.492  10.811  1.00  0.65           N  
ATOM     37  CA  SER A   7       9.004  -0.787  11.283  1.00  0.65           C  
ATOM     38  C   SER A   7       7.683  -0.551  11.978  1.00  0.65           C  
ATOM     39  O   SER A   7       7.356   0.569  12.352  1.00  0.65           O  
ATOM     40  CB  SER A   7       9.963  -1.593  12.215  1.00  0.65           C  
ATOM     41  OG  SER A   7      10.158  -0.973  13.490  1.00  0.65           O  
ATOM     42  N   CYS A   8       6.869  -1.603  12.155  1.00  0.66           N  
ATOM     43  CA  CYS A   8       5.509  -1.438  12.641  1.00  0.66           C  
ATOM     44  C   CYS A   8       5.148  -2.516  13.636  1.00  0.66           C  
ATOM     45  O   CYS A   8       4.056  -3.074  13.631  1.00  0.66           O  
ATOM     46  CB  CYS A   8       4.484  -1.390  11.481  1.00  0.66           C  
ATOM     47  SG  CYS A   8       4.760  -2.690  10.238  1.00  0.66           S  
ATOM     48  N   VAL A   9       6.095  -2.842  14.538  1.00  0.55           N  
ATOM     49  CA  VAL A   9       5.840  -3.723  15.669  1.00  0.55           C  
ATOM     50  C   VAL A   9       5.108  -2.999  16.784  1.00  0.55           C  
ATOM     51  O   VAL A   9       4.124  -3.487  17.328  1.00  0.55           O  
ATOM     52  CB  VAL A   9       7.142  -4.306  16.217  1.00  0.55           C  
ATOM     53  CG1 VAL A   9       6.892  -5.162  17.482  1.00  0.55           C  
ATOM     54  CG2 VAL A   9       7.776  -5.171  15.108  1.00  0.55           C  
ATOM     55  N   TRP A  10       5.584  -1.791  17.155  1.00  0.43           N  
ATOM     56  CA  TRP A  10       5.011  -1.036  18.251  1.00  0.43           C  
ATOM     57  C   TRP A  10       3.765  -0.271  17.847  1.00  0.43           C  
ATOM     58  O   TRP A  10       2.799  -0.195  18.597  1.00  0.43           O  
ATOM     59  CB  TRP A  10       6.036  -0.024  18.834  1.00  0.43           C  
ATOM     60  CG  TRP A  10       7.415  -0.602  19.105  1.00  0.43           C  
ATOM     61  CD1 TRP A  10       8.586  -0.315  18.458  1.00  0.43           C  
ATOM     62  CD2 TRP A  10       7.742  -1.582  20.112  1.00  0.43           C  
ATOM     63  NE1 TRP A  10       9.623  -1.055  18.985  1.00  0.43           N  
ATOM     64  CE2 TRP A  10       9.122  -1.834  20.006  1.00  0.43           C  
ATOM     65  CE3 TRP A  10       6.961  -2.233  21.067  1.00  0.43           C  
ATOM     66  CZ2 TRP A  10       9.754  -2.734  20.858  1.00  0.43           C  
ATOM     67  CZ3 TRP A  10       7.599  -3.144  21.924  1.00  0.43           C  
ATOM     68  CH2 TRP A  10       8.975  -3.389  21.824  1.00  0.43           C  
ATOM     69  N   ILE A  11       3.781   0.340  16.645  1.00  0.46           N  
ATOM     70  CA  ILE A  11       2.792   1.312  16.207  1.00  0.46           C  
ATOM     71  C   ILE A  11       2.587   1.043  14.727  1.00  0.46           C  
ATOM     72  O   ILE A  11       3.531   0.566  14.099  1.00  0.46           O  
ATOM     73  CB  ILE A  11       3.274   2.752  16.517  1.00  0.46           C  
ATOM     74  CG1 ILE A  11       3.157   3.058  18.033  1.00  0.46           C  
ATOM     75  CG2 ILE A  11       2.595   3.904  15.736  1.00  0.46           C  
ATOM     76  CD1 ILE A  11       1.733   2.917  18.598  1.00  0.46           C  
ATOM     77  N   PRO A  12       1.408   1.240  14.112  1.00  0.58           N  
ATOM     78  CA  PRO A  12       1.238   1.236  12.665  1.00  0.58           C  
ATOM     79  C   PRO A  12       2.156   2.158  11.910  1.00  0.58           C  
ATOM     80  O   PRO A  12       2.803   3.019  12.486  1.00  0.58           O  
ATOM     81  CB  PRO A  12      -0.225   1.655  12.429  1.00  0.58           C  
ATOM     82  CG  PRO A  12      -0.928   1.310  13.740  1.00  0.58           C  
ATOM     83  CD  PRO A  12       0.157   1.580  14.783  1.00  0.58           C  
ATOM     84  N   CYS A  13       2.168   2.005  10.587  1.00  0.67           N  
ATOM     85  CA  CYS A  13       3.023   2.742   9.686  1.00  0.67           C  
ATOM     86  C   CYS A  13       2.547   4.171   9.459  1.00  0.67           C  
ATOM     87  O   CYS A  13       2.187   4.537   8.352  1.00  0.67           O  
ATOM     88  CB  CYS A  13       2.973   1.997   8.334  1.00  0.67           C  
ATOM     89  SG  CYS A  13       3.771   0.378   8.400  1.00  0.67           S  
ATOM     90  N   THR A  14       2.488   5.021  10.498  1.00  0.49           N  
ATOM     91  CA  THR A  14       1.870   6.349  10.480  1.00  0.49           C  
ATOM     92  C   THR A  14       2.541   7.318   9.537  1.00  0.49           C  
ATOM     93  O   THR A  14       1.885   8.157   8.923  1.00  0.49           O  
ATOM     94  CB  THR A  14       1.766   6.993  11.862  1.00  0.49           C  
ATOM     95  OG1 THR A  14       3.031   7.090  12.498  1.00  0.49           O  
ATOM     96  CG2 THR A  14       0.885   6.109  12.757  1.00  0.49           C  
ATOM     97  N   VAL A  15       3.874   7.211   9.400  1.00  0.55           N  
ATOM     98  CA  VAL A  15       4.672   8.042   8.525  1.00  0.55           C  
ATOM     99  C   VAL A  15       4.619   7.509   7.122  1.00  0.55           C  
ATOM    100  O   VAL A  15       4.357   8.235   6.165  1.00  0.55           O  
ATOM    101  CB  VAL A  15       6.115   8.090   9.010  1.00  0.55           C  
ATOM    102  CG1 VAL A  15       7.009   8.904   8.047  1.00  0.55           C  
ATOM    103  CG2 VAL A  15       6.084   8.731  10.411  1.00  0.55           C  
ATOM    104  N   THR A  16       4.838   6.194   6.944  1.00  0.53           N  
ATOM    105  CA  THR A  16       4.948   5.665   5.605  1.00  0.53           C  
ATOM    106  C   THR A  16       3.574   5.449   4.934  1.00  0.53           C  
ATOM    107  O   THR A  16       3.481   5.501   3.713  1.00  0.53           O  
ATOM    108  CB  THR A  16       5.831   4.448   5.486  1.00  0.53           C  
ATOM    109  OG1 THR A  16       5.259   3.323   6.122  1.00  0.53           O  
ATOM    110  CG2 THR A  16       7.256   4.570   6.045  1.00  0.53           C  
ATOM    111  N   ALA A  17       2.455   5.309   5.698  1.00  0.59           N  
ATOM    112  CA  ALA A  17       1.062   5.234   5.242  1.00  0.59           C  
ATOM    113  C   ALA A  17       0.648   6.443   4.429  1.00  0.59           C  
ATOM    114  O   ALA A  17      -0.092   6.342   3.453  1.00  0.59           O  
ATOM    115  CB  ALA A  17       0.062   5.070   6.425  1.00  0.59           C  
ATOM    116  N   ILE A  18       1.185   7.621   4.801  1.00  0.46           N  
ATOM    117  CA  ILE A  18       1.041   8.884   4.097  1.00  0.46           C  
ATOM    118  C   ILE A  18       1.591   8.800   2.669  1.00  0.46           C  
ATOM    119  O   ILE A  18       1.016   9.355   1.741  1.00  0.46           O  
ATOM    120  CB  ILE A  18       1.653  10.023   4.920  1.00  0.46           C  
ATOM    121  CG1 ILE A  18       0.878  10.169   6.258  1.00  0.46           C  
ATOM    122  CG2 ILE A  18       1.622  11.347   4.120  1.00  0.46           C  
ATOM    123  CD1 ILE A  18       1.529  11.148   7.247  1.00  0.46           C  
ATOM    124  N   VAL A  19       2.690   8.045   2.441  1.00  0.55           N  
ATOM    125  CA  VAL A  19       3.286   7.868   1.124  1.00  0.55           C  
ATOM    126  C   VAL A  19       2.928   6.512   0.518  1.00  0.55           C  
ATOM    127  O   VAL A  19       3.549   6.066  -0.444  1.00  0.55           O  
ATOM    128  CB  VAL A  19       4.801   8.109   1.110  1.00  0.55           C  
ATOM    129  CG1 VAL A  19       5.070   9.581   1.490  1.00  0.55           C  
ATOM    130  CG2 VAL A  19       5.555   7.146   2.049  1.00  0.55           C  
ATOM    131  N   GLY A  20       1.875   5.838   1.040  1.00  0.66           N  
ATOM    132  CA  GLY A  20       1.298   4.638   0.436  1.00  0.66           C  
ATOM    133  C   GLY A  20       1.762   3.326   0.969  1.00  0.66           C  
ATOM    134  O   GLY A  20       1.278   2.281   0.551  1.00  0.66           O  
ATOM    135  N   CYS A  21       2.683   3.313   1.931  1.00  0.69           N  
ATOM    136  CA  CYS A  21       3.194   2.077   2.457  1.00  0.69           C  
ATOM    137  C   CYS A  21       2.322   1.505   3.548  1.00  0.69           C  
ATOM    138  O   CYS A  21       1.435   2.153   4.099  1.00  0.69           O  
ATOM    139  CB  CYS A  21       4.583   2.292   3.071  1.00  0.69           C  
ATOM    140  SG  CYS A  21       5.760   3.147   1.976  1.00  0.69           S  
ATOM    141  N   SER A  22       2.561   0.249   3.921  1.00  0.72           N  
ATOM    142  CA  SER A  22       1.705  -0.415   4.865  1.00  0.72           C  
ATOM    143  C   SER A  22       2.482  -1.463   5.606  1.00  0.72           C  
ATOM    144  O   SER A  22       3.581  -1.853   5.217  1.00  0.72           O  
ATOM    145  CB  SER A  22       0.476  -1.039   4.154  1.00  0.72           C  
ATOM    146  OG  SER A  22       0.864  -2.044   3.214  1.00  0.72           O  
ATOM    147  N   CYS A  23       1.945  -1.909   6.757  1.00  0.74           N  
ATOM    148  CA  CYS A  23       2.610  -2.881   7.596  1.00  0.74           C  
ATOM    149  C   CYS A  23       2.484  -4.283   7.036  1.00  0.74           C  
ATOM    150  O   CYS A  23       1.387  -4.817   6.896  1.00  0.74           O  
ATOM    151  CB  CYS A  23       2.043  -2.859   9.042  1.00  0.74           C  
ATOM    152  SG  CYS A  23       3.062  -3.781  10.232  1.00  0.74           S  
ATOM    153  N   SER A  24       3.619  -4.920   6.722  1.00  0.71           N  
ATOM    154  CA  SER A  24       3.648  -6.298   6.288  1.00  0.71           C  
ATOM    155  C   SER A  24       4.804  -6.919   7.034  1.00  0.71           C  
ATOM    156  O   SER A  24       5.905  -6.382   7.016  1.00  0.71           O  
ATOM    157  CB  SER A  24       3.873  -6.408   4.758  1.00  0.71           C  
ATOM    158  OG  SER A  24       3.834  -7.759   4.295  1.00  0.71           O  
ATOM    159  N   TRP A  25       4.588  -8.024   7.781  1.00  0.58           N  
ATOM    160  CA  TRP A  25       5.640  -8.767   8.471  1.00  0.58           C  
ATOM    161  C   TRP A  25       6.551  -7.941   9.393  1.00  0.58           C  
ATOM    162  O   TRP A  25       7.755  -8.141   9.485  1.00  0.58           O  
ATOM    163  CB  TRP A  25       6.438  -9.647   7.468  1.00  0.58           C  
ATOM    164  CG  TRP A  25       5.587 -10.684   6.742  1.00  0.58           C  
ATOM    165  CD1 TRP A  25       5.123 -10.661   5.457  1.00  0.58           C  
ATOM    166  CD2 TRP A  25       5.118 -11.925   7.312  1.00  0.58           C  
ATOM    167  NE1 TRP A  25       4.388 -11.799   5.184  1.00  0.58           N  
ATOM    168  CE2 TRP A  25       4.384 -12.588   6.314  1.00  0.58           C  
ATOM    169  CE3 TRP A  25       5.289 -12.488   8.576  1.00  0.58           C  
ATOM    170  CZ2 TRP A  25       3.807 -13.834   6.553  1.00  0.58           C  
ATOM    171  CZ3 TRP A  25       4.709 -13.743   8.819  1.00  0.58           C  
ATOM    172  CH2 TRP A  25       3.981 -14.408   7.823  1.00  0.58           C  
ATOM    173  N   GLY A  26       5.947  -6.991  10.143  1.00  0.67           N  
ATOM    174  CA  GLY A  26       6.639  -6.113  11.083  1.00  0.67           C  
ATOM    175  C   GLY A  26       7.337  -4.922  10.481  1.00  0.67           C  
ATOM    176  O   GLY A  26       7.898  -4.109  11.212  1.00  0.67           O  
ATOM    177  N   VAL A  27       7.300  -4.751   9.148  1.00  0.74           N  
ATOM    178  CA  VAL A  27       8.026  -3.696   8.461  1.00  0.74           C  
ATOM    179  C   VAL A  27       7.061  -2.948   7.564  1.00  0.74           C  
ATOM    180  O   VAL A  27       6.078  -3.490   7.062  1.00  0.74           O  
ATOM    181  CB  VAL A  27       9.216  -4.256   7.678  1.00  0.74           C  
ATOM    182  CG1 VAL A  27      10.005  -3.170   6.910  1.00  0.74           C  
ATOM    183  CG2 VAL A  27      10.155  -5.002   8.650  1.00  0.74           C  
ATOM    184  N   CYS A  28       7.277  -1.640   7.364  1.00  0.74           N  
ATOM    185  CA  CYS A  28       6.466  -0.874   6.452  1.00  0.74           C  
ATOM    186  C   CYS A  28       6.985  -0.940   5.018  1.00  0.74           C  
ATOM    187  O   CYS A  28       8.147  -0.627   4.753  1.00  0.74           O  
ATOM    188  CB  CYS A  28       6.418   0.588   6.892  1.00  0.74           C  
ATOM    189  SG  CYS A  28       5.742   0.797   8.572  1.00  0.74           S  
ATOM    190  N   TYR A  29       6.129  -1.341   4.059  1.00  0.64           N  
ATOM    191  CA  TYR A  29       6.479  -1.582   2.668  1.00  0.64           C  
ATOM    192  C   TYR A  29       5.502  -0.909   1.728  1.00  0.64           C  
ATOM    193  O   TYR A  29       4.342  -0.736   2.070  1.00  0.64           O  
ATOM    194  CB  TYR A  29       6.311  -3.080   2.304  1.00  0.64           C  
ATOM    195  CG  TYR A  29       7.348  -3.965   2.917  1.00  0.64           C  
ATOM    196  CD1 TYR A  29       7.114  -4.582   4.149  1.00  0.64           C  
ATOM    197  CD2 TYR A  29       8.507  -4.296   2.203  1.00  0.64           C  
ATOM    198  CE1 TYR A  29       7.990  -5.564   4.623  1.00  0.64           C  
ATOM    199  CE2 TYR A  29       9.428  -5.224   2.714  1.00  0.64           C  
ATOM    200  CZ  TYR A  29       9.161  -5.864   3.930  1.00  0.64           C  
ATOM    201  OH  TYR A  29      10.039  -6.821   4.474  1.00  0.64           O  
ATOM    202  N   ASN A  30       5.943  -0.586   0.503  1.00  0.62           N  
ATOM    203  CA  ASN A  30       5.107  -0.312  -0.645  1.00  0.62           C  
ATOM    204  C   ASN A  30       5.760  -1.083  -1.828  1.00  0.62           C  
ATOM    205  O   ASN A  30       6.819  -1.724  -1.596  1.00  0.62           O  
ATOM    206  CB  ASN A  30       5.053   1.212  -0.917  1.00  0.62           C  
ATOM    207  CG  ASN A  30       4.064   1.544  -2.023  1.00  0.62           C  
ATOM    208  OD1 ASN A  30       2.858   1.357  -1.922  1.00  0.62           O  
ATOM    209  ND2 ASN A  30       4.587   2.071  -3.156  1.00  0.62           N  
ATOM    210  OXT ASN A  30       5.242  -1.052  -2.969  1.00  0.62           O  
TER     211      ASN A  30 
CONECT   21  140
CONECT   47  152
CONECT   89  189
CONECT  140   21
CONECT  152   47
CONECT  189   89
END
