# Supplementary material for: Computational modeling of cyclotides as antimicrobial agents against Neisseria gonorrhoeae PorB porin protein: integration of docking, immune, and molecular dynamics simulations
Source: Front Chem. 2024 Nov 25;12:1493165. doi: 10.3389/fchem.2024.1493165 (PMC11628957; doi:10.3389/fchem.2024.1493165)
Supplement: Supplementary file 1 [file DataSheet1.ZIP › PDBs/Docking Complex Porb Porin +Globa D.pdb]

REMARK   BIOVIA PDB file
REMARK   Created:  2024-09-05T12:01:48Z
SSBOND   1 CYS B   13    CYS B   27                                     
SSBOND   2 CYS B    8    CYS B   22                                     
SSBOND   3 CYS B    4    CYS B   20                                     
ATOM      1  N   ASP A   1       8.112  -9.651  29.257  0.00  0.00           N1+
ATOM      2  CA  ASP A   1       8.454  -9.078  30.562  0.00  0.00           C  
ATOM      3  C   ASP A   1       9.925  -8.660  30.659  0.00  0.00           C  
ATOM      4  O   ASP A   1      10.669  -9.158  31.517  0.00  0.00           O  
ATOM      5  CB  ASP A   1       8.098 -10.038  31.704  0.00  0.00           C  
ATOM      6  CG  ASP A   1       6.594 -10.171  31.924  0.00  0.00           C  
ATOM      7  OD1 ASP A   1       5.811  -9.478  31.247  0.00  0.00           O  
ATOM      8  OD2 ASP A   1       6.198 -10.977  32.798  0.00  0.00           O  
ATOM      9  N   VAL A   2      10.335  -7.742  29.784  0.00  0.00           N  
ATOM     10  CA  VAL A   2      11.646  -7.121  29.890  0.00  0.00           C  
ATOM     11  C   VAL A   2      11.431  -5.765  30.500  0.00  0.00           C  
ATOM     12  O   VAL A   2      10.383  -5.162  30.291  0.00  0.00           O  
ATOM     13  CB  VAL A   2      12.330  -6.932  28.543  0.00  0.00           C  
ATOM     14  CG1 VAL A   2      13.705  -6.269  28.716  0.00  0.00           C  
ATOM     15  CG2 VAL A   2      12.472  -8.258  27.849  0.00  0.00           C  
ATOM     16  N   THR A   3      12.406  -5.329  31.295  0.00  0.00           N  
ATOM     17  CA  THR A   3      12.353  -4.065  32.004  0.00  0.00           C  
ATOM     18  C   THR A   3      13.687  -3.362  32.029  0.00  0.00           C  
ATOM     19  O   THR A   3      14.709  -3.952  32.351  0.00  0.00           O  
ATOM     20  CB  THR A   3      11.922  -4.246  33.459  0.00  0.00           C  
ATOM     21  CG2 THR A   3      11.561  -2.915  34.061  0.00  0.00           C  
ATOM     22  OG1 THR A   3      10.790  -5.116  33.522  0.00  0.00           O  
ATOM     23  N   LEU A   4      13.663  -2.090  31.677  0.00  0.00           N  
ATOM     24  CA  LEU A   4      14.816  -1.246  31.861  0.00  0.00           C  
ATOM     25  C   LEU A   4      14.491  -0.279  32.987  0.00  0.00           C  
ATOM     26  O   LEU A   4      13.399   0.305  33.050  0.00  0.00           O  
ATOM     27  CB  LEU A   4      15.162  -0.491  30.583  0.00  0.00           C  
ATOM     28  CG  LEU A   4      15.857   0.840  30.858  0.00  0.00           C  
ATOM     29  CD1 LEU A   4      17.322   0.628  31.253  0.00  0.00           C  
ATOM     30  CD2 LEU A   4      15.706   1.771  29.644  0.00  0.00           C  
ATOM     31  N   TYR A   5      15.465  -0.109  33.869  0.00  0.00           N  
ATOM     32  CA  TYR A   5      15.257   0.554  35.130  0.00  0.00           C  
ATOM     33  C   TYR A   5      16.590   1.141  35.609  0.00  0.00           C  
ATOM     34  O   TYR A   5      17.613   1.049  34.942  0.00  0.00           O  
ATOM     35  CB  TYR A   5      14.715  -0.473  36.132  0.00  0.00           C  
ATOM     36  CG  TYR A   5      15.797  -1.335  36.694  0.00  0.00           C  
ATOM     37  CD1 TYR A   5      16.504  -2.192  35.896  0.00  0.00           C  
ATOM     38  CD2 TYR A   5      16.143  -1.252  38.022  0.00  0.00           C  
ATOM     39  CE1 TYR A   5      17.521  -2.963  36.420  0.00  0.00           C  
ATOM     40  CE2 TYR A   5      17.152  -2.016  38.554  0.00  0.00           C  
ATOM     41  CZ  TYR A   5      17.846  -2.868  37.759  0.00  0.00           C  
ATOM     42  OH  TYR A   5      18.858  -3.622  38.325  0.00  0.00           O  
ATOM     43  N   GLY A   6      16.566   1.755  36.773  0.00  0.00           N  
ATOM     44  CA  GLY A   6      17.758   2.344  37.335  0.00  0.00           C  
ATOM     45  C   GLY A   6      17.382   3.550  38.183  0.00  0.00           C  
ATOM     46  O   GLY A   6      16.198   3.771  38.526  0.00  0.00           O  
ATOM     47  N   THR A   7      18.403   4.314  38.564  0.00  0.00           N  
ATOM     48  CA  THR A   7      18.187   5.628  39.168  0.00  0.00           C  
ATOM     49  C   THR A   7      19.384   6.563  38.936  0.00  0.00           C  
ATOM     50  O   THR A   7      20.550   6.119  38.885  0.00  0.00           O  
ATOM     51  CB  THR A   7      17.873   5.523  40.671  0.00  0.00           C  
ATOM     52  CG2 THR A   7      19.088   5.016  41.434  0.00  0.00           C  
ATOM     53  OG1 THR A   7      17.481   6.806  41.169  0.00  0.00           O  
ATOM     54  N   ILE A   8      19.094   7.853  38.797  0.00  0.00           N  
ATOM     55  CA  ILE A   8      20.137   8.841  38.618  0.00  0.00           C  
ATOM     56  C   ILE A   8      20.023   9.875  39.716  0.00  0.00           C  
ATOM     57  O   ILE A   8      18.988  10.484  39.905  0.00  0.00           O  
ATOM     58  CB  ILE A   8      20.109   9.504  37.198  0.00  0.00           C  
ATOM     59  CG1 ILE A   8      20.249   8.439  36.106  0.00  0.00           C  
ATOM     60  CG2 ILE A   8      21.224  10.544  37.027  0.00  0.00           C  
ATOM     61  CD1 ILE A   8      20.458   9.013  34.740  0.00  0.00           C  
ATOM     62  N   LYS A   9      21.117  10.054  40.441  0.00  0.00           N  
ATOM     63  CA  LYS A   9      21.197  11.009  41.533  0.00  0.00           C  
ATOM     64  C   LYS A   9      22.611  11.580  41.506  0.00  0.00           C  
ATOM     65  O   LYS A   9      23.593  10.843  41.335  0.00  0.00           O  
ATOM     66  CB  LYS A   9      20.912  10.298  42.861  0.00  0.00           C  
ATOM     67  CG  LYS A   9      20.900   8.776  42.717  0.00  0.00           C  
ATOM     68  CD  LYS A   9      21.248   8.095  44.006  0.00  0.00           C  
ATOM     69  CE  LYS A   9      21.531   6.622  43.788  0.00  0.00           C  
ATOM     70  NZ  LYS A   9      21.932   5.962  45.081  0.00  0.00           N1+
ATOM     71  N   ALA A  10      22.705  12.896  41.665  0.00  0.00           N  
ATOM     72  CA  ALA A  10      23.993  13.579  41.702  0.00  0.00           C  
ATOM     73  C   ALA A  10      23.876  14.871  42.488  0.00  0.00           C  
ATOM     74  O   ALA A  10      22.836  15.179  43.061  0.00  0.00           O  
ATOM     75  CB  ALA A  10      24.474  13.867  40.308  0.00  0.00           C  
ATOM     76  N   GLY A  11      24.956  15.625  42.545  0.00  0.00           N  
ATOM     77  CA  GLY A  11      24.885  16.876  43.255  0.00  0.00           C  
ATOM     78  C   GLY A  11      26.203  17.167  43.916  0.00  0.00           C  
ATOM     79  O   GLY A  11      27.180  16.479  43.678  0.00  0.00           O  
ATOM     80  N   VAL A  12      26.210  18.157  44.792  0.00  0.00           N  
ATOM     81  CA  VAL A  12      27.447  18.696  45.307  0.00  0.00           C  
ATOM     82  C   VAL A  12      27.775  18.254  46.740  0.00  0.00           C  
ATOM     83  O   VAL A  12      26.867  18.087  47.568  0.00  0.00           O  
ATOM     84  CB  VAL A  12      27.390  20.228  45.241  0.00  0.00           C  
ATOM     85  CG1 VAL A  12      26.007  20.711  45.645  0.00  0.00           C  
ATOM     86  CG2 VAL A  12      28.479  20.831  46.116  0.00  0.00           C  
ATOM     87  N   GLU A  13      29.075  18.093  47.010  0.00  0.00           N  
ATOM     88  CA  GLU A  13      29.658  17.667  48.277  0.00  0.00           C  
ATOM     89  C   GLU A  13      30.584  18.683  48.768  0.00  0.00           C  
ATOM     90  O   GLU A  13      31.664  18.824  48.223  0.00  0.00           O  
ATOM     91  CB  GLU A  13      30.664  16.566  48.015  0.00  0.00           C  
ATOM     92  CG  GLU A  13      30.257  15.495  47.162  0.00  0.00           C  
ATOM     93  CD  GLU A  13      29.812  14.343  47.941  0.00  0.00           C  
ATOM     94  OE1 GLU A  13      30.155  14.396  49.097  0.00  0.00           O  
ATOM     95  OE2 GLU A  13      28.991  13.596  47.391  0.00  0.00           O  
ATOM     96  N   THR A  14      30.276  19.265  49.894  0.00  0.00           N  
ATOM     97  CA  THR A  14      31.261  20.113  50.526  0.00  0.00           C  
ATOM     98  C   THR A  14      31.730  19.223  51.673  0.00  0.00           C  
ATOM     99  O   THR A  14      30.907  18.579  52.329  0.00  0.00           O  
ATOM    100  CB  THR A  14      30.674  21.493  50.933  0.00  0.00           C  
ATOM    101  CG2 THR A  14      31.732  22.585  50.856  0.00  0.00           C  
ATOM    102  OG1 THR A  14      29.618  21.832  50.027  0.00  0.00           O  
ATOM    103  N   SER A  15      33.044  19.125  51.870  0.00  0.00           N  
ATOM    104  CA  SER A  15      33.610  18.161  52.818  0.00  0.00           C  
ATOM    105  C   SER A  15      34.800  18.780  53.536  0.00  0.00           C  
ATOM    106  O   SER A  15      35.482  19.629  52.974  0.00  0.00           O  
ATOM    107  CB  SER A  15      34.039  16.868  52.093  0.00  0.00           C  
ATOM    108  OG  SER A  15      35.446  16.800  51.906  0.00  0.00           O  
ATOM    109  N   ARG A  16      35.044  18.371  54.777  0.00  0.00           N  
ATOM    110  CA  ARG A  16      36.207  18.850  55.522  0.00  0.00           C  
ATOM    111  C   ARG A  16      36.795  17.766  56.422  0.00  0.00           C  
ATOM    112  O   ARG A  16      36.063  16.922  56.952  0.00  0.00           O  
ATOM    113  CB  ARG A  16      35.853  20.078  56.349  0.00  0.00           C  
ATOM    114  CG  ARG A  16      36.887  20.387  57.388  0.00  0.00           C  
ATOM    115  CD  ARG A  16      37.067  21.879  57.557  0.00  0.00           C  
ATOM    116  NE  ARG A  16      38.319  22.212  58.239  0.00  0.00           N  
ATOM    117  CZ  ARG A  16      39.520  21.836  57.807  0.00  0.00           C  
ATOM    118  NH1 ARG A  16      39.635  21.101  56.703  0.00  0.00           N  
ATOM    119  NH2 ARG A  16      40.605  22.186  58.481  0.00  0.00           N  
ATOM    120  N   SER A  17      38.114  17.785  56.583  0.00  0.00           N  
ATOM    121  CA  SER A  17      38.783  16.849  57.476  0.00  0.00           C  
ATOM    122  C   SER A  17      39.619  17.617  58.479  0.00  0.00           C  
ATOM    123  O   SER A  17      40.238  18.620  58.147  0.00  0.00           O  
ATOM    124  CB  SER A  17      39.717  15.918  56.699  0.00  0.00           C  
ATOM    125  OG  SER A  17      40.947  15.755  57.399  0.00  0.00           O  
ATOM    126  N   VAL A  18      39.637  17.140  59.711  0.00  0.00           N  
ATOM    127  CA  VAL A  18      40.565  17.625  60.713  0.00  0.00           C  
ATOM    128  C   VAL A  18      41.433  16.471  61.167  0.00  0.00           C  
ATOM    129  O   VAL A  18      40.979  15.590  61.895  0.00  0.00           O  
ATOM    130  CB  VAL A  18      39.816  18.137  61.939  0.00  0.00           C  
ATOM    131  CG1 VAL A  18      40.802  18.614  62.964  0.00  0.00           C  
ATOM    132  CG2 VAL A  18      38.849  19.234  61.541  0.00  0.00           C  
ATOM    133  N   ALA A  19      42.694  16.498  60.754  0.00  0.00           N  
ATOM    134  CA  ALA A  19      43.648  15.428  61.046  0.00  0.00           C  
ATOM    135  C   ALA A  19      44.537  15.868  62.205  0.00  0.00           C  
ATOM    136  O   ALA A  19      45.248  16.853  62.096  0.00  0.00           O  
ATOM    137  CB  ALA A  19      44.488  15.119  59.794  0.00  0.00           C  
ATOM    138  N   HIS A  20      44.512  15.149  63.313  0.00  0.00           N  
ATOM    139  CA  HIS A  20      45.292  15.540  64.484  0.00  0.00           C  
ATOM    140  C   HIS A  20      46.536  14.675  64.655  0.00  0.00           C  
ATOM    141  O   HIS A  20      46.376  13.466  64.551  0.00  0.00           O  
ATOM    142  CB  HIS A  20      44.430  15.327  65.719  0.00  0.00           C  
ATOM    143  CG  HIS A  20      43.558  16.487  66.048  0.00  0.00           C  
ATOM    144  CD2 HIS A  20      42.306  16.574  66.549  0.00  0.00           C  
ATOM    145  ND1 HIS A  20      43.981  17.785  65.850  0.00  0.00           N  
ATOM    146  CE1 HIS A  20      43.026  18.615  66.219  0.00  0.00           C  
ATOM    147  NE2 HIS A  20      41.995  17.906  66.648  0.00  0.00           N  
ATOM    148  N   HIS A  21      47.787  15.091  64.883  0.00  0.00           N  
ATOM    149  CA  HIS A  21      48.586  16.285  65.027  0.00  0.00           C  
ATOM    150  C   HIS A  21      48.595  16.824  66.430  0.00  0.00           C  
ATOM    151  O   HIS A  21      49.107  17.899  66.708  0.00  0.00           O  
ATOM    152  CB  HIS A  21      48.468  17.273  63.881  0.00  0.00           C  
ATOM    153  CG  HIS A  21      47.887  18.587  64.269  0.00  0.00           C  
ATOM    154  CD2 HIS A  21      48.385  19.853  64.248  0.00  0.00           C  
ATOM    155  ND1 HIS A  21      46.594  18.691  64.733  0.00  0.00           N  
ATOM    156  CE1 HIS A  21      46.318  19.957  64.985  0.00  0.00           C  
ATOM    157  NE2 HIS A  21      47.391  20.677  64.709  0.00  0.00           N  
ATOM    158  N   GLY A  22      47.857  16.142  67.302  0.00  0.00           N  
ATOM    159  CA  GLY A  22      48.093  16.458  68.679  0.00  0.00           C  
ATOM    160  C   GLY A  22      49.585  16.227  68.667  0.00  0.00           C  
ATOM    161  O   GLY A  22      50.357  17.183  68.732  0.00  0.00           O  
ATOM    162  N   ALA A  23      49.992  14.996  68.377  0.00  0.00           N  
ATOM    163  CA  ALA A  23      51.417  14.682  68.268  0.00  0.00           C  
ATOM    164  C   ALA A  23      51.899  14.646  66.801  0.00  0.00           C  
ATOM    165  O   ALA A  23      51.424  13.829  66.013  0.00  0.00           O  
ATOM    166  CB  ALA A  23      51.726  13.351  68.977  0.00  0.00           C  
ATOM    167  N   GLN A  24      52.862  15.505  66.451  0.00  0.00           N  
ATOM    168  CA  GLN A  24      53.461  15.507  65.101  0.00  0.00           C  
ATOM    169  C   GLN A  24      52.511  15.850  63.899  0.00  0.00           C  
ATOM    170  O   GLN A  24      52.015  14.962  63.210  0.00  0.00           O  
ATOM    171  CB  GLN A  24      54.274  14.224  64.871  0.00  0.00           C  
ATOM    172  CG  GLN A  24      55.538  14.126  65.755  0.00  0.00           C  
ATOM    173  CD  GLN A  24      55.299  13.461  67.112  0.00  0.00           C  
ATOM    174  NE2 GLN A  24      56.301  13.526  67.984  0.00  0.00           N  
ATOM    175  OE1 GLN A  24      54.237  12.891  67.366  0.00  0.00           O  
ATOM    176  N   ALA A  25      52.288  17.156  63.704  0.00  0.00           N  
ATOM    177  CA  ALA A  25      51.102  17.818  63.126  0.00  0.00           C  
ATOM    178  C   ALA A  25      50.771  18.070  61.615  0.00  0.00           C  
ATOM    179  O   ALA A  25      51.657  18.239  60.780  0.00  0.00           O  
ATOM    180  CB  ALA A  25      50.984  19.141  63.837  0.00  0.00           C  
ATOM    181  N   ASP A  26      49.463  18.038  61.278  0.00  0.00           N  
ATOM    182  CA  ASP A  26      48.793  18.981  60.307  0.00  0.00           C  
ATOM    183  C   ASP A  26      47.286  18.660  60.153  0.00  0.00           C  
ATOM    184  O   ASP A  26      46.874  17.528  60.400  0.00  0.00           O  
ATOM    185  CB  ASP A  26      49.442  18.976  58.919  0.00  0.00           C  
ATOM    186  CG  ASP A  26      49.528  17.607  58.316  0.00  0.00           C  
ATOM    187  OD1 ASP A  26      48.724  16.746  58.679  0.00  0.00           O  
ATOM    188  OD2 ASP A  26      50.430  17.419  57.455  0.00  0.00           O  
ATOM    189  N   ARG A  27      46.492  19.615  59.684  0.00  0.00           N  
ATOM    190  CA  ARG A  27      45.083  19.391  59.600  0.00  0.00           C  
ATOM    191  C   ARG A  27      44.634  19.745  58.159  0.00  0.00           C  
ATOM    192  O   ARG A  27      44.499  20.967  57.797  0.00  0.00           O  
ATOM    193  CB  ARG A  27      44.399  20.231  60.646  0.00  0.00           C  
ATOM    194  CG  ARG A  27      42.899  20.253  60.656  0.00  0.00           C  
ATOM    195  CD  ARG A  27      42.405  21.247  61.729  0.00  0.00           C  
ATOM    196  NE  ARG A  27      43.106  22.529  61.691  0.00  0.00           N  
ATOM    197  CZ  ARG A  27      43.412  23.204  60.583  0.00  0.00           C  
ATOM    198  NH1 ARG A  27      43.068  22.748  59.381  0.00  0.00           N  
ATOM    199  NH2 ARG A  27      44.070  24.353  60.681  0.00  0.00           N  
ATOM    200  N   VAL A  28      44.149  18.750  57.396  0.00  0.00           N  
ATOM    201  CA  VAL A  28      43.899  18.958  55.974  0.00  0.00           C  
ATOM    202  C   VAL A  28      42.578  19.627  55.824  0.00  0.00           C  
ATOM    203  O   VAL A  28      42.085  20.272  56.725  0.00  0.00           O  
ATOM    204  CB  VAL A  28      44.054  17.644  55.100  0.00  0.00           C  
ATOM    205  CG1 VAL A  28      42.855  16.733  55.424  0.00  0.00           C  
ATOM    206  CG2 VAL A  28      44.081  17.954  53.646  0.00  0.00           C  
ATOM    207  N   LYS A  29      42.056  19.556  54.623  0.00  0.00           N  
ATOM    208  CA  LYS A  29      41.052  20.549  54.288  0.00  0.00           C  
ATOM    209  C   LYS A  29      39.800  20.114  53.578  0.00  0.00           C  
ATOM    210  O   LYS A  29      39.657  18.950  53.183  0.00  0.00           O  
ATOM    211  CB  LYS A  29      41.652  21.653  53.414  0.00  0.00           C  
ATOM    212  CG  LYS A  29      42.469  21.054  52.277  0.00  0.00           C  
ATOM    213  CD  LYS A  29      43.112  22.209  51.538  0.00  0.00           C  
ATOM    214  CE  LYS A  29      42.327  23.490  51.976  0.00  0.00           C  
ATOM    215  NZ  LYS A  29      42.920  24.791  51.476  0.00  0.00           N1+
ATOM    216  N   THR A  30      38.902  21.094  53.453  0.00  0.00           N  
ATOM    217  CA  THR A  30      37.747  21.032  52.596  0.00  0.00           C  
ATOM    218  C   THR A  30      38.104  20.561  51.189  0.00  0.00           C  
ATOM    219  O   THR A  30      39.154  20.887  50.651  0.00  0.00           O  
ATOM    220  CB  THR A  30      37.040  22.405  52.540  0.00  0.00           C  
ATOM    221  CG2 THR A  30      36.486  22.834  53.902  0.00  0.00           C  
ATOM    222  OG1 THR A  30      37.920  23.417  52.032  0.00  0.00           O  
ATOM    223  N   ALA A  31      37.213  19.764  50.622  0.00  0.00           N  
ATOM    224  CA  ALA A  31      37.201  19.509  49.209  0.00  0.00           C  
ATOM    225  C   ALA A  31      35.754  19.737  48.847  0.00  0.00           C  
ATOM    226  O   ALA A  31      34.863  19.359  49.594  0.00  0.00           O  
ATOM    227  CB  ALA A  31      37.621  18.101  48.921  0.00  0.00           C  
ATOM    228  N   THR A  32      35.508  20.396  47.724  0.00  0.00           N  
ATOM    229  CA  THR A  32      34.132  20.659  47.297  0.00  0.00           C  
ATOM    230  C   THR A  32      33.945  20.264  45.853  0.00  0.00           C  
ATOM    231  O   THR A  32      34.580  20.829  44.963  0.00  0.00           O  
ATOM    232  CB  THR A  32      33.755  22.129  47.450  0.00  0.00           C  
ATOM    233  CG2 THR A  32      32.387  22.385  46.818  0.00  0.00           C  
ATOM    234  OG1 THR A  32      33.719  22.477  48.846  0.00  0.00           O  
ATOM    235  N   GLU A  33      33.064  19.294  45.630  0.00  0.00           N  
ATOM    236  CA  GLU A  33      32.973  18.690  44.314  0.00  0.00           C  
ATOM    237  C   GLU A  33      31.570  18.314  43.871  0.00  0.00           C  
ATOM    238  O   GLU A  33      30.667  18.148  44.683  0.00  0.00           O  
ATOM    239  CB  GLU A  33      33.918  17.483  44.226  0.00  0.00           C  
ATOM    240  CG  GLU A  33      33.772  16.486  45.377  0.00  0.00           C  
ATOM    241  CD  GLU A  33      35.072  15.759  45.648  0.00  0.00           C  
ATOM    242  OE1 GLU A  33      35.848  15.527  44.689  0.00  0.00           O  
ATOM    243  OE2 GLU A  33      35.317  15.428  46.824  0.00  0.00           O  
ATOM    244  N   ILE A  34      31.412  18.192  42.559  0.00  0.00           N  
ATOM    245  CA  ILE A  34      30.211  17.636  42.006  0.00  0.00           C  
ATOM    246  C   ILE A  34      30.439  16.131  41.958  0.00  0.00           C  
ATOM    247  O   ILE A  34      31.486  15.652  41.526  0.00  0.00           O  
ATOM    248  CB  ILE A  34      29.942  18.235  40.638  0.00  0.00           C  
ATOM    249  CG1 ILE A  34      30.014  19.760  40.760  0.00  0.00           C  
ATOM    250  CG2 ILE A  34      28.597  17.770  40.114  0.00  0.00           C  
ATOM    251  CD1 ILE A  34      29.866  20.517  39.498  0.00  0.00           C  
ATOM    252  N   ALA A  35      29.470  15.387  42.457  0.00  0.00           N  
ATOM    253  CA  ALA A  35      29.636  13.976  42.637  0.00  0.00           C  
ATOM    254  C   ALA A  35      28.351  13.298  42.212  0.00  0.00           C  
ATOM    255  O   ALA A  35      27.250  13.789  42.493  0.00  0.00           O  
ATOM    256  CB  ALA A  35      29.943  13.699  44.078  0.00  0.00           C  
ATOM    257  N   ASP A  36      28.502  12.191  41.493  0.00  0.00           N  
ATOM    258  CA  ASP A  36      27.374  11.329  41.157  0.00  0.00           C  
ATOM    259  C   ASP A  36      27.131  10.478  42.388  0.00  0.00           C  
ATOM    260  O   ASP A  36      28.030   9.760  42.832  0.00  0.00           O  
ATOM    261  CB  ASP A  36      27.696  10.429  39.940  0.00  0.00           C  
ATOM    262  CG  ASP A  36      26.541   9.486  39.560  0.00  0.00           C  
ATOM    263  OD1 ASP A  36      25.383   9.766  39.926  0.00  0.00           O  
ATOM    264  OD2 ASP A  36      26.795   8.477  38.878  0.00  0.00           O  
ATOM    265  N   LEU A  37      25.922  10.526  42.933  0.00  0.00           N  
ATOM    266  CA  LEU A  37      25.662   9.777  44.139  0.00  0.00           C  
ATOM    267  C   LEU A  37      25.100   8.418  43.746  0.00  0.00           C  
ATOM    268  O   LEU A  37      23.941   8.307  43.371  0.00  0.00           O  
ATOM    269  CB  LEU A  37      24.634  10.526  44.978  0.00  0.00           C  
ATOM    270  CG  LEU A  37      24.639  12.061  45.014  0.00  0.00           C  
ATOM    271  CD1 LEU A  37      23.366  12.601  45.653  0.00  0.00           C  
ATOM    272  CD2 LEU A  37      25.857  12.668  45.699  0.00  0.00           C  
ATOM    273  N   GLY A  38      25.926   7.378  43.855  0.00  0.00           N  
ATOM    274  CA  GLY A  38      25.499   6.001  43.621  0.00  0.00           C  
ATOM    275  C   GLY A  38      24.653   5.714  42.380  0.00  0.00           C  
ATOM    276  O   GLY A  38      23.816   4.821  42.389  0.00  0.00           O  
ATOM    277  N   SER A  39      24.858   6.455  41.306  0.00  0.00           N  
ATOM    278  CA  SER A  39      23.946   6.375  40.179  0.00  0.00           C  
ATOM    279  C   SER A  39      24.147   5.050  39.442  0.00  0.00           C  
ATOM    280  O   SER A  39      25.270   4.531  39.417  0.00  0.00           O  
ATOM    281  CB  SER A  39      24.206   7.559  39.232  0.00  0.00           C  
ATOM    282  OG  SER A  39      23.004   8.119  38.720  0.00  0.00           O  
ATOM    283  N   LYS A  40      23.101   4.538  38.782  0.00  0.00           N  
ATOM    284  CA  LYS A  40      23.248   3.275  38.041  0.00  0.00           C  
ATOM    285  C   LYS A  40      22.043   2.804  37.235  0.00  0.00           C  
ATOM    286  O   LYS A  40      20.916   3.288  37.383  0.00  0.00           O  
ATOM    287  CB  LYS A  40      23.674   2.168  38.970  0.00  0.00           C  
ATOM    288  CG  LYS A  40      22.791   2.120  40.215  0.00  0.00           C  
ATOM    289  CD  LYS A  40      22.672   0.717  40.798  0.00  0.00           C  
ATOM    290  CE  LYS A  40      22.338   0.885  42.203  0.00  0.00           C  
ATOM    291  NZ  LYS A  40      22.092  -0.485  42.944  0.00  0.00           N1+
ATOM    292  N   ILE A  41      22.318   1.850  36.355  0.00  0.00           N  
ATOM    293  CA  ILE A  41      21.384   1.463  35.307  0.00  0.00           C  
ATOM    294  C   ILE A  41      21.187  -0.051  35.339  0.00  0.00           C  
ATOM    295  O   ILE A  41      22.112  -0.802  35.659  0.00  0.00           O  
ATOM    296  CB  ILE A  41      21.932   1.903  33.897  0.00  0.00           C  
ATOM    297  CG1 ILE A  41      21.078   1.359  32.748  0.00  0.00           C  
ATOM    298  CG2 ILE A  41      23.360   1.427  33.694  0.00  0.00           C  
ATOM    299  CD1 ILE A  41      20.065   2.341  32.214  0.00  0.00           C  
ATOM    300  N   GLY A  42      19.991  -0.517  35.018  0.00  0.00           N  
ATOM    301  CA  GLY A  42      19.816  -1.945  34.912  0.00  0.00           C  
ATOM    302  C   GLY A  42      18.766  -2.364  33.926  0.00  0.00           C  
ATOM    303  O   GLY A  42      17.883  -1.599  33.571  0.00  0.00           O  
ATOM    304  N   PHE A  43      18.876  -3.601  33.477  0.00  0.00           N  
ATOM    305  CA  PHE A  43      17.876  -4.216  32.621  0.00  0.00           C  
ATOM    306  C   PHE A  43      17.641  -5.506  33.330  0.00  0.00           C  
ATOM    307  O   PHE A  43      18.467  -5.901  34.138  0.00  0.00           O  
ATOM    308  CB  PHE A  43      18.419  -4.525  31.212  0.00  0.00           C  
ATOM    309  CG  PHE A  43      19.401  -3.490  30.675  0.00  0.00           C  
ATOM    310  CD1 PHE A  43      20.702  -3.431  31.157  0.00  0.00           C  
ATOM    311  CD2 PHE A  43      19.034  -2.583  29.698  0.00  0.00           C  
ATOM    312  CE1 PHE A  43      21.603  -2.496  30.685  0.00  0.00           C  
ATOM    313  CE2 PHE A  43      19.948  -1.663  29.236  0.00  0.00           C  
ATOM    314  CZ  PHE A  43      21.227  -1.629  29.735  0.00  0.00           C  
ATOM    315  N   LYS A  44      16.518  -6.161  33.056  0.00  0.00           N  
ATOM    316  CA  LYS A  44      16.207  -7.430  33.710  0.00  0.00           C  
ATOM    317  C   LYS A  44      14.823  -7.911  33.323  0.00  0.00           C  
ATOM    318  O   LYS A  44      14.070  -7.172  32.705  0.00  0.00           O  
ATOM    319  CB  LYS A  44      16.340  -7.309  35.236  0.00  0.00           C  
ATOM    320  CG  LYS A  44      15.950  -5.961  35.797  0.00  0.00           C  
ATOM    321  CD  LYS A  44      15.851  -6.008  37.294  0.00  0.00           C  
ATOM    322  CE  LYS A  44      14.530  -6.582  37.709  0.00  0.00           C  
ATOM    323  NZ  LYS A  44      13.428  -5.722  37.211  0.00  0.00           N1+
ATOM    324  N   GLY A  45      14.487  -9.142  33.707  0.00  0.00           N  
ATOM    325  CA  GLY A  45      13.175  -9.671  33.396  0.00  0.00           C  
ATOM    326  C   GLY A  45      12.845 -10.979  34.058  0.00  0.00           C  
ATOM    327  O   GLY A  45      13.608 -11.487  34.890  0.00  0.00           O  
ATOM    328  N   GLN A  46      11.686 -11.511  33.679  0.00  0.00           N  
ATOM    329  CA  GLN A  46      11.208 -12.824  34.124  0.00  0.00           C  
ATOM    330  C   GLN A  46      10.292 -13.456  33.051  0.00  0.00           C  
ATOM    331  O   GLN A  46       9.662 -12.738  32.279  0.00  0.00           O  
ATOM    332  CB  GLN A  46      10.444 -12.690  35.440  0.00  0.00           C  
ATOM    333  CG  GLN A  46       9.106 -12.004  35.304  0.00  0.00           C  
ATOM    334  CD  GLN A  46       8.462 -11.755  36.636  0.00  0.00           C  
ATOM    335  NE2 GLN A  46       7.186 -11.408  36.614  0.00  0.00           N  
ATOM    336  OE1 GLN A  46       9.101 -11.875  37.679  0.00  0.00           O  
ATOM    337  N   GLU A  47      10.224 -14.788  33.007  0.00  0.00           N  
ATOM    338  CA  GLU A  47       9.382 -15.498  32.045  0.00  0.00           C  
ATOM    339  C   GLU A  47       8.526 -16.568  32.719  0.00  0.00           C  
ATOM    340  O   GLU A  47       8.905 -17.124  33.747  0.00  0.00           O  
ATOM    341  CB  GLU A  47      10.233 -16.117  30.915  0.00  0.00           C  
ATOM    342  CG  GLU A  47       9.462 -17.080  29.979  0.00  0.00           C  
ATOM    343  CD  GLU A  47      10.168 -17.350  28.648  0.00  0.00           C  
ATOM    344  OE1 GLU A  47      11.008 -16.528  28.242  0.00  0.00           O  
ATOM    345  OE2 GLU A  47       9.879 -18.381  28.000  0.00  0.00           O  
ATOM    346  N   ASP A  48       7.362 -16.838  32.133  0.00  0.00           N  
ATOM    347  CA  ASP A  48       6.497 -17.936  32.560  0.00  0.00           C  
ATOM    348  C   ASP A  48       5.999 -18.715  31.329  0.00  0.00           C  
ATOM    349  O   ASP A  48       6.381 -18.414  30.192  0.00  0.00           O  
ATOM    350  CB  ASP A  48       5.317 -17.415  33.387  0.00  0.00           C  
ATOM    351  CG  ASP A  48       4.736 -18.470  34.290  0.00  0.00           C  
ATOM    352  OD1 ASP A  48       4.996 -19.661  34.037  0.00  0.00           O  
ATOM    353  OD2 ASP A  48       4.022 -18.118  35.250  0.00  0.00           O  
ATOM    354  N   LEU A  49       5.127 -19.698  31.558  0.00  0.00           N  
ATOM    355  CA  LEU A  49       4.616 -20.587  30.491  0.00  0.00           C  
ATOM    356  C   LEU A  49       5.633 -21.554  29.852  0.00  0.00           C  
ATOM    357  O   LEU A  49       5.547 -21.829  28.658  0.00  0.00           O  
ATOM    358  CB  LEU A  49       3.901 -19.769  29.386  0.00  0.00           C  
ATOM    359  CG  LEU A  49       2.399 -19.533  29.538  0.00  0.00           C  
ATOM    360  CD1 LEU A  49       1.898 -20.262  30.763  0.00  0.00           C  
ATOM    361  CD2 LEU A  49       2.060 -18.059  29.584  0.00  0.00           C  
ATOM    362  N   GLY A  50       6.577 -22.077  30.634  0.00  0.00           N  
ATOM    363  CA  GLY A  50       6.672 -21.802  32.056  0.00  0.00           C  
ATOM    364  C   GLY A  50       5.731 -22.670  32.860  0.00  0.00           C  
ATOM    365  O   GLY A  50       5.158 -23.623  32.343  0.00  0.00           O  
ATOM    366  N   ASN A  51       5.570 -22.319  34.128  0.00  0.00           N  
ATOM    367  CA  ASN A  51       4.824 -23.124  35.092  0.00  0.00           C  
ATOM    368  C   ASN A  51       4.492 -22.280  36.318  0.00  0.00           C  
ATOM    369  O   ASN A  51       4.441 -21.053  36.236  0.00  0.00           O  
ATOM    370  CB  ASN A  51       5.601 -24.388  35.494  0.00  0.00           C  
ATOM    371  CG  ASN A  51       4.705 -25.451  36.116  0.00  0.00           C  
ATOM    372  ND2 ASN A  51       5.270 -26.319  36.939  0.00  0.00           N  
ATOM    373  OD1 ASN A  51       3.520 -25.477  35.856  0.00  0.00           O  
ATOM    374  N   GLY A  52       4.185 -22.939  37.431  0.00  0.00           N  
ATOM    375  CA  GLY A  52       4.219 -22.267  38.717  0.00  0.00           C  
ATOM    376  C   GLY A  52       5.570 -21.595  38.896  0.00  0.00           C  
ATOM    377  O   GLY A  52       5.724 -20.677  39.700  0.00  0.00           O  
ATOM    378  N   LEU A  53       6.556 -22.078  38.142  0.00  0.00           N  
ATOM    379  CA  LEU A  53       7.898 -21.481  38.067  0.00  0.00           C  
ATOM    380  C   LEU A  53       7.957 -20.189  37.217  0.00  0.00           C  
ATOM    381  O   LEU A  53       7.073 -19.921  36.394  0.00  0.00           O  
ATOM    382  CB  LEU A  53       8.904 -22.528  37.541  0.00  0.00           C  
ATOM    383  CG  LEU A  53      10.411 -22.300  37.653  0.00  0.00           C  
ATOM    384  CD1 LEU A  53      10.867 -22.243  39.078  0.00  0.00           C  
ATOM    385  CD2 LEU A  53      11.106 -23.413  36.965  0.00  0.00           C  
ATOM    386  N   LYS A  54       8.991 -19.380  37.445  0.00  0.00           N  
ATOM    387  CA  LYS A  54       9.302 -18.226  36.589  0.00  0.00           C  
ATOM    388  C   LYS A  54      10.816 -18.067  36.478  0.00  0.00           C  
ATOM    389  O   LYS A  54      11.547 -18.407  37.399  0.00  0.00           O  
ATOM    390  CB  LYS A  54       8.659 -16.935  37.125  0.00  0.00           C  
ATOM    391  CG  LYS A  54       7.145 -16.841  36.888  0.00  0.00           C  
ATOM    392  CD  LYS A  54       6.491 -15.713  37.694  0.00  0.00           C  
ATOM    393  CE  LYS A  54       4.971 -15.911  37.785  0.00  0.00           C  
ATOM    394  NZ  LYS A  54       4.299 -14.980  38.746  0.00  0.00           N1+
ATOM    395  N   ALA A  55      11.286 -17.577  35.340  0.00  0.00           N  
ATOM    396  CA  ALA A  55      12.714 -17.349  35.147  0.00  0.00           C  
ATOM    397  C   ALA A  55      13.046 -15.877  35.413  0.00  0.00           C  
ATOM    398  O   ALA A  55      12.376 -14.970  34.942  0.00  0.00           O  
ATOM    399  CB  ALA A  55      13.140 -17.754  33.750  0.00  0.00           C  
ATOM    400  N   ILE A  56      14.082 -15.639  36.190  0.00  0.00           N  
ATOM    401  CA  ILE A  56      14.434 -14.282  36.512  0.00  0.00           C  
ATOM    402  C   ILE A  56      15.863 -14.089  36.115  0.00  0.00           C  
ATOM    403  O   ILE A  56      16.698 -14.968  36.308  0.00  0.00           O  
ATOM    404  CB  ILE A  56      14.249 -13.982  38.008  0.00  0.00           C  
ATOM    405  CG1 ILE A  56      14.962 -15.034  38.866  0.00  0.00           C  
ATOM    406  CG2 ILE A  56      12.770 -13.970  38.344  0.00  0.00           C  
ATOM    407  CD1 ILE A  56      15.993 -14.499  39.857  0.00  0.00           C  
ATOM    408  N   TRP A  57      16.130 -12.937  35.526  0.00  0.00           N  
ATOM    409  CA  TRP A  57      17.486 -12.561  35.189  0.00  0.00           C  
ATOM    410  C   TRP A  57      17.596 -11.074  35.410  0.00  0.00           C  
ATOM    411  O   TRP A  57      16.587 -10.356  35.389  0.00  0.00           O  
ATOM    412  CB  TRP A  57      17.797 -12.899  33.727  0.00  0.00           C  
ATOM    413  CG  TRP A  57      16.952 -12.146  32.730  0.00  0.00           C  
ATOM    414  CD1 TRP A  57      15.747 -12.537  32.209  0.00  0.00           C  
ATOM    415  CD2 TRP A  57      17.245 -10.867  32.141  0.00  0.00           C  
ATOM    416  CE2 TRP A  57      16.177 -10.547  31.279  0.00  0.00           C  
ATOM    417  CE3 TRP A  57      18.307  -9.964  32.262  0.00  0.00           C  
ATOM    418  NE1 TRP A  57      15.275 -11.578  31.335  0.00  0.00           N  
ATOM    419  CZ2 TRP A  57      16.148  -9.368  30.542  0.00  0.00           C  
ATOM    420  CZ3 TRP A  57      18.273  -8.800  31.536  0.00  0.00           C  
ATOM    421  CH2 TRP A  57      17.201  -8.507  30.690  0.00  0.00           C  
ATOM    422  N   GLN A  58      18.814 -10.611  35.658  0.00  0.00           N  
ATOM    423  CA  GLN A  58      19.050  -9.177  35.717  0.00  0.00           C  
ATOM    424  C   GLN A  58      20.473  -8.846  35.341  0.00  0.00           C  
ATOM    425  O   GLN A  58      21.385  -9.631  35.560  0.00  0.00           O  
ATOM    426  CB  GLN A  58      18.764  -8.653  37.112  0.00  0.00           C  
ATOM    427  CG  GLN A  58      18.970  -7.213  37.256  0.00  0.00           C  
ATOM    428  CD  GLN A  58      18.810  -6.762  38.670  0.00  0.00           C  
ATOM    429  NE2 GLN A  58      17.711  -6.847  39.178  0.00  0.00           N  
ATOM    430  OE1 GLN A  58      19.696  -6.405  39.274  0.00  0.00           O  
ATOM    431  N   LEU A  59      20.649  -7.692  34.730  0.00  0.00           N  
ATOM    432  CA  LEU A  59      21.975  -7.150  34.511  0.00  0.00           C  
ATOM    433  C   LEU A  59      21.965  -5.658  34.902  0.00  0.00           C  
ATOM    434  O   LEU A  59      21.285  -4.829  34.287  0.00  0.00           O  
ATOM    435  CB  LEU A  59      22.394  -7.374  33.057  0.00  0.00           C  
ATOM    436  CG  LEU A  59      23.861  -7.178  32.733  0.00  0.00           C  
ATOM    437  CD1 LEU A  59      24.620  -8.389  33.189  0.00  0.00           C  
ATOM    438  CD2 LEU A  59      23.994  -6.981  31.255  0.00  0.00           C  
ATOM    439  N   GLU A  60      22.709  -5.311  35.939  0.00  0.00           N  
ATOM    440  CA  GLU A  60      22.702  -3.941  36.390  0.00  0.00           C  
ATOM    441  C   GLU A  60      24.162  -3.570  36.515  0.00  0.00           C  
ATOM    442  O   GLU A  60      24.989  -4.432  36.816  0.00  0.00           O  
ATOM    443  CB  GLU A  60      21.957  -3.826  37.725  0.00  0.00           C  
ATOM    444  CG  GLU A  60      21.799  -2.396  38.246  0.00  0.00           C  
ATOM    445  CD  GLU A  60      21.487  -2.293  39.759  0.00  0.00           C  
ATOM    446  OE1 GLU A  60      22.041  -3.056  40.578  0.00  0.00           O  
ATOM    447  OE2 GLU A  60      20.703  -1.403  40.146  0.00  0.00           O  
ATOM    448  N   GLN A  61      24.488  -2.313  36.207  0.00  0.00           N  
ATOM    449  CA  GLN A  61      25.862  -1.795  36.301  0.00  0.00           C  
ATOM    450  C   GLN A  61      25.894  -0.354  36.786  0.00  0.00           C  
ATOM    451  O   GLN A  61      24.872   0.333  36.816  0.00  0.00           O  
ATOM    452  CB  GLN A  61      26.655  -1.933  34.980  0.00  0.00           C  
ATOM    453  CG  GLN A  61      25.850  -1.656  33.747  0.00  0.00           C  
ATOM    454  CD  GLN A  61      24.766  -2.668  33.597  0.00  0.00           C  
ATOM    455  NE2 GLN A  61      23.510  -2.225  33.728  0.00  0.00           N  
ATOM    456  OE1 GLN A  61      25.048  -3.860  33.421  0.00  0.00           O  
ATOM    457  N   LYS A  62      27.096   0.087  37.129  0.00  0.00           N  
ATOM    458  CA  LYS A  62      27.304   1.432  37.597  0.00  0.00           C  
ATOM    459  C   LYS A  62      27.261   2.383  36.405  0.00  0.00           C  
ATOM    460  O   LYS A  62      28.114   2.332  35.510  0.00  0.00           O  
ATOM    461  CB  LYS A  62      28.685   1.561  38.257  0.00  0.00           C  
ATOM    462  CG  LYS A  62      28.891   0.885  39.611  0.00  0.00           C  
ATOM    463  CD  LYS A  62      30.340   1.107  40.076  0.00  0.00           C  
ATOM    464  CE  LYS A  62      30.728   0.187  41.240  0.00  0.00           C  
ATOM    465  NZ  LYS A  62      30.786   0.940  42.537  0.00  0.00           N1+
ATOM    466  N   ALA A  63      26.283   3.279  36.426  0.00  0.00           N  
ATOM    467  CA  ALA A  63      26.226   4.339  35.460  0.00  0.00           C  
ATOM    468  C   ALA A  63      26.502   5.635  36.192  0.00  0.00           C  
ATOM    469  O   ALA A  63      25.613   6.171  36.865  0.00  0.00           O  
ATOM    470  CB  ALA A  63      24.852   4.385  34.853  0.00  0.00           C  
ATOM    471  N   TYR A  64      27.704   6.180  36.010  0.00  0.00           N  
ATOM    472  CA  TYR A  64      28.007   7.475  36.582  0.00  0.00           C  
ATOM    473  C   TYR A  64      27.733   8.563  35.577  0.00  0.00           C  
ATOM    474  O   TYR A  64      28.378   8.627  34.542  0.00  0.00           O  
ATOM    475  CB  TYR A  64      29.449   7.561  37.072  0.00  0.00           C  
ATOM    476  CG  TYR A  64      29.723   6.726  38.300  0.00  0.00           C  
ATOM    477  CD1 TYR A  64      28.720   5.955  38.890  0.00  0.00           C  
ATOM    478  CD2 TYR A  64      30.981   6.714  38.884  0.00  0.00           C  
ATOM    479  CE1 TYR A  64      28.976   5.190  40.022  0.00  0.00           C  
ATOM    480  CE2 TYR A  64      31.247   5.949  40.015  0.00  0.00           C  
ATOM    481  CZ  TYR A  64      30.242   5.192  40.576  0.00  0.00           C  
ATOM    482  OH  TYR A  64      30.504   4.434  41.692  0.00  0.00           O  
ATOM    483  N   VAL A  65      26.737   9.384  35.899  0.00  0.00           N  
ATOM    484  CA  VAL A  65      26.498  10.657  35.238  0.00  0.00           C  
ATOM    485  C   VAL A  65      27.802  11.455  35.198  0.00  0.00           C  
ATOM    486  O   VAL A  65      28.112  12.099  34.208  0.00  0.00           O  
ATOM    487  CB  VAL A  65      25.359  11.440  35.951  0.00  0.00           C  
ATOM    488  CG1 VAL A  65      25.615  12.924  35.967  0.00  0.00           C  
ATOM    489  CG2 VAL A  65      24.014  11.145  35.295  0.00  0.00           C  
ATOM    490  N   SER A  66      28.579  11.387  36.270  0.00  0.00           N  
ATOM    491  CA  SER A  66      29.901  12.007  36.292  0.00  0.00           C  
ATOM    492  C   SER A  66      30.948  11.219  35.485  0.00  0.00           C  
ATOM    493  O   SER A  66      32.026  11.738  35.180  0.00  0.00           O  
ATOM    494  CB  SER A  66      30.378  12.167  37.734  0.00  0.00           C  
ATOM    495  OG  SER A  66      30.712  10.908  38.303  0.00  0.00           O  
ATOM    496  N   GLY A  67      30.627   9.964  35.171  0.00  0.00           N  
ATOM    497  CA  GLY A  67      31.477   9.123  34.343  0.00  0.00           C  
ATOM    498  C   GLY A  67      32.915   8.970  34.815  0.00  0.00           C  
ATOM    499  O   GLY A  67      33.853   9.093  34.040  0.00  0.00           O  
ATOM    500  N   THR A  68      33.074   8.683  36.099  0.00  0.00           N  
ATOM    501  CA  THR A  68      34.375   8.356  36.673  0.00  0.00           C  
ATOM    502  C   THR A  68      34.605   6.861  36.479  0.00  0.00           C  
ATOM    503  O   THR A  68      35.482   6.274  37.089  0.00  0.00           O  
ATOM    504  CB  THR A  68      34.456   8.768  38.167  0.00  0.00           C  
ATOM    505  CG2 THR A  68      35.897   9.103  38.573  0.00  0.00           C  
ATOM    506  OG1 THR A  68      33.626   9.912  38.415  0.00  0.00           O  
ATOM    507  N   ASP A  69      33.712   6.253  35.701  0.00  0.00           N  
ATOM    508  CA  ASP A  69      33.498   4.803  35.700  0.00  0.00           C  
ATOM    509  C   ASP A  69      33.893   4.001  34.437  0.00  0.00           C  
ATOM    510  O   ASP A  69      34.529   4.499  33.496  0.00  0.00           O  
ATOM    511  CB  ASP A  69      32.024   4.513  35.979  0.00  0.00           C  
ATOM    512  CG  ASP A  69      31.130   4.920  34.829  0.00  0.00           C  
ATOM    513  OD1 ASP A  69      31.360   6.007  34.246  0.00  0.00           O  
ATOM    514  OD2 ASP A  69      30.206   4.138  34.525  0.00  0.00           O  
ATOM    515  N   THR A  70      33.492   2.732  34.467  0.00  0.00           N  
ATOM    516  CA  THR A  70      33.786   1.770  33.434  0.00  0.00           C  
ATOM    517  C   THR A  70      32.910   0.515  33.700  0.00  0.00           C  
ATOM    518  O   THR A  70      32.471   0.290  34.836  0.00  0.00           O  
ATOM    519  CB  THR A  70      35.311   1.394  33.499  0.00  0.00           C  
ATOM    520  CG2 THR A  70      35.866   1.127  32.121  0.00  0.00           C  
ATOM    521  OG1 THR A  70      36.071   2.482  34.069  0.00  0.00           O  
ATOM    522  N   GLY A  71      32.658  -0.293  32.665  0.00  0.00           N  
ATOM    523  CA  GLY A  71      32.128  -1.631  32.872  0.00  0.00           C  
ATOM    524  C   GLY A  71      30.645  -1.983  32.874  0.00  0.00           C  
ATOM    525  O   GLY A  71      29.779  -1.125  32.700  0.00  0.00           O  
ATOM    526  N   TRP A  72      30.392  -3.285  33.096  0.00  0.00           N  
ATOM    527  CA  TRP A  72      29.070  -3.934  33.042  0.00  0.00           C  
ATOM    528  C   TRP A  72      28.840  -4.931  34.186  0.00  0.00           C  
ATOM    529  O   TRP A  72      29.770  -5.597  34.638  0.00  0.00           O  
ATOM    530  CB  TRP A  72      28.965  -4.787  31.788  0.00  0.00           C  
ATOM    531  CG  TRP A  72      28.752  -4.119  30.490  0.00  0.00           C  
ATOM    532  CD1 TRP A  72      29.698  -3.844  29.545  0.00  0.00           C  
ATOM    533  CD2 TRP A  72      27.497  -3.712  29.937  0.00  0.00           C  
ATOM    534  CE2 TRP A  72      27.762  -3.170  28.662  0.00  0.00           C  
ATOM    535  CE3 TRP A  72      26.172  -3.737  30.404  0.00  0.00           C  
ATOM    536  NE1 TRP A  72      29.114  -3.259  28.448  0.00  0.00           N  
ATOM    537  CZ2 TRP A  72      26.749  -2.662  27.844  0.00  0.00           C  
ATOM    538  CZ3 TRP A  72      25.167  -3.225  29.597  0.00  0.00           C  
ATOM    539  CH2 TRP A  72      25.459  -2.704  28.328  0.00  0.00           C  
ATOM    540  N   GLY A  73      27.592  -5.087  34.605  0.00  0.00           N  
ATOM    541  CA  GLY A  73      27.279  -6.086  35.598  0.00  0.00           C  
ATOM    542  C   GLY A  73      28.170  -6.060  36.838  0.00  0.00           C  
ATOM    543  O   GLY A  73      28.404  -7.115  37.436  0.00  0.00           O  
ATOM    544  N   ASN A  74      28.659  -4.873  37.228  0.00  0.00           N  
ATOM    545  CA  ASN A  74      29.366  -4.634  38.514  0.00  0.00           C  
ATOM    546  C   ASN A  74      28.379  -4.203  39.622  0.00  0.00           C  
ATOM    547  O   ASN A  74      28.724  -3.934  40.771  0.00  0.00           O  
ATOM    548  CB  ASN A  74      30.394  -3.556  38.294  0.00  0.00           C  
ATOM    549  CG  ASN A  74      29.926  -2.559  37.279  0.00  0.00           C  
ATOM    550  ND2 ASN A  74      30.748  -2.319  36.273  0.00  0.00           N  
ATOM    551  OD1 ASN A  74      28.812  -2.037  37.365  0.00  0.00           O  
ATOM    552  N   ARG A  75      27.128  -4.132  39.208  0.00  0.00           N  
ATOM    553  CA  ARG A  75      25.995  -3.987  40.087  0.00  0.00           C  
ATOM    554  C   ARG A  75      25.552  -5.355  40.518  0.00  0.00           C  
ATOM    555  O   ARG A  75      26.293  -6.326  40.354  0.00  0.00           O  
ATOM    556  CB  ARG A  75      24.837  -3.337  39.344  0.00  0.00           C  
ATOM    557  CG  ARG A  75      24.654  -1.981  39.803  0.00  0.00           C  
ATOM    558  CD  ARG A  75      25.454  -2.000  41.082  0.00  0.00           C  
ATOM    559  NE  ARG A  75      25.494  -0.748  41.784  0.00  0.00           N  
ATOM    560  CZ  ARG A  75      24.959  -0.592  43.011  0.00  0.00           C  
ATOM    561  NH1 ARG A  75      24.271  -1.608  43.671  0.00  0.00           N  
ATOM    562  NH2 ARG A  75      25.108   0.614  43.605  0.00  0.00           N  
ATOM    563  N   GLN A  76      24.351  -5.456  41.084  0.00  0.00           N  
ATOM    564  CA  GLN A  76      23.822  -6.790  41.330  0.00  0.00           C  
ATOM    565  C   GLN A  76      23.158  -7.316  40.066  0.00  0.00           C  
ATOM    566  O   GLN A  76      22.103  -6.853  39.665  0.00  0.00           O  
ATOM    567  CB  GLN A  76      22.814  -6.813  42.485  0.00  0.00           C  
ATOM    568  CG  GLN A  76      22.020  -8.129  42.521  0.00  0.00           C  
ATOM    569  CD  GLN A  76      21.202  -8.338  43.781  0.00  0.00           C  
ATOM    570  NE2 GLN A  76      19.885  -8.144  43.672  0.00  0.00           N  
ATOM    571  OE1 GLN A  76      21.741  -8.696  44.833  0.00  0.00           O  
ATOM    572  N   SER A  77      23.769  -8.340  39.481  0.00  0.00           N  
ATOM    573  CA  SER A  77      23.255  -8.988  38.277  0.00  0.00           C  
ATOM    574  C   SER A  77      23.308 -10.515  38.409  0.00  0.00           C  
ATOM    575  O   SER A  77      24.187 -11.089  39.061  0.00  0.00           O  
ATOM    576  CB  SER A  77      24.006  -8.523  37.019  0.00  0.00           C  
ATOM    577  OG  SER A  77      25.100  -7.672  37.323  0.00  0.00           O  
ATOM    578  N   PHE A  78      22.358 -11.189  37.793  0.00  0.00           N  
ATOM    579  CA  PHE A  78      22.236 -12.604  38.050  0.00  0.00           C  
ATOM    580  C   PHE A  78      21.411 -13.338  36.999  0.00  0.00           C  
ATOM    581  O   PHE A  78      20.887 -12.740  36.037  0.00  0.00           O  
ATOM    582  CB  PHE A  78      21.601 -12.801  39.438  0.00  0.00           C  
ATOM    583  CG  PHE A  78      20.221 -12.187  39.574  0.00  0.00           C  
ATOM    584  CD1 PHE A  78      19.141 -12.744  38.926  0.00  0.00           C  
ATOM    585  CD2 PHE A  78      20.011 -11.064  40.349  0.00  0.00           C  
ATOM    586  CE1 PHE A  78      17.894 -12.194  39.035  0.00  0.00           C  
ATOM    587  CE2 PHE A  78      18.758 -10.516  40.458  0.00  0.00           C  
ATOM    588  CZ  PHE A  78      17.699 -11.082  39.799  0.00  0.00           C  
ATOM    589  N   ILE A  79      21.321 -14.651  37.205  0.00  0.00           N  
ATOM    590  CA  ILE A  79      20.250 -15.466  36.614  0.00  0.00           C  
ATOM    591  C   ILE A  79      19.751 -16.535  37.601  0.00  0.00           C  
ATOM    592  O   ILE A  79      20.517 -17.071  38.399  0.00  0.00           O  
ATOM    593  CB  ILE A  79      20.634 -16.084  35.241  0.00  0.00           C  
ATOM    594  CG1 ILE A  79      19.393 -16.671  34.564  0.00  0.00           C  
ATOM    595  CG2 ILE A  79      21.740 -17.112  35.385  0.00  0.00           C  
ATOM    596  CD1 ILE A  79      19.657 -17.249  33.219  0.00  0.00           C  
ATOM    597  N   GLY A  80      18.459 -16.815  37.570  0.00  0.00           N  
ATOM    598  CA  GLY A  80      17.883 -17.719  38.537  0.00  0.00           C  
ATOM    599  C   GLY A  80      16.417 -17.978  38.291  0.00  0.00           C  
ATOM    600  O   GLY A  80      15.908 -17.646  37.221  0.00  0.00           O  
ATOM    601  N   LEU A  81      15.751 -18.572  39.281  0.00  0.00           N  
ATOM    602  CA  LEU A  81      14.347 -18.914  39.192  0.00  0.00           C  
ATOM    603  C   LEU A  81      13.615 -18.686  40.485  0.00  0.00           C  
ATOM    604  O   LEU A  81      14.181 -18.739  41.567  0.00  0.00           O  
ATOM    605  CB  LEU A  81      14.196 -20.378  38.799  0.00  0.00           C  
ATOM    606  CG  LEU A  81      14.892 -20.744  37.493  0.00  0.00           C  
ATOM    607  CD1 LEU A  81      14.772 -22.252  37.234  0.00  0.00           C  
ATOM    608  CD2 LEU A  81      14.324 -19.896  36.329  0.00  0.00           C  
ATOM    609  N   LYS A  82      12.332 -18.429  40.367  0.00  0.00           N  
ATOM    610  CA  LYS A  82      11.483 -18.301  41.540  0.00  0.00           C  
ATOM    611  C   LYS A  82      10.276 -19.202  41.338  0.00  0.00           C  
ATOM    612  O   LYS A  82       9.895 -19.502  40.214  0.00  0.00           O  
ATOM    613  CB  LYS A  82      11.046 -16.843  41.737  0.00  0.00           C  
ATOM    614  CG  LYS A  82      10.208 -16.251  40.592  0.00  0.00           C  
ATOM    615  CD  LYS A  82       9.941 -14.759  40.788  0.00  0.00           C  
ATOM    616  CE  LYS A  82       8.451 -14.480  40.920  0.00  0.00           C  
ATOM    617  NZ  LYS A  82       8.147 -13.024  40.863  0.00  0.00           N1+
ATOM    618  N   GLY A  83       9.681 -19.654  42.425  0.00  0.00           N  
ATOM    619  CA  GLY A  83       8.581 -20.593  42.322  0.00  0.00           C  
ATOM    620  C   GLY A  83       7.944 -20.827  43.659  0.00  0.00           C  
ATOM    621  O   GLY A  83       8.090 -20.009  44.561  0.00  0.00           O  
ATOM    622  N   GLY A  84       7.238 -21.939  43.791  0.00  0.00           N  
ATOM    623  CA  GLY A  84       6.687 -22.264  45.081  0.00  0.00           C  
ATOM    624  C   GLY A  84       7.808 -22.054  46.075  0.00  0.00           C  
ATOM    625  O   GLY A  84       7.633 -21.408  47.099  0.00  0.00           O  
ATOM    626  N   PHE A  85       8.994 -22.526  45.709  0.00  0.00           N  
ATOM    627  CA  PHE A  85      10.144 -22.614  46.617  0.00  0.00           C  
ATOM    628  C   PHE A  85      10.941 -21.316  46.820  0.00  0.00           C  
ATOM    629  O   PHE A  85      11.899 -21.305  47.588  0.00  0.00           O  
ATOM    630  CB  PHE A  85      11.078 -23.724  46.107  0.00  0.00           C  
ATOM    631  CG  PHE A  85      11.656 -23.455  44.718  0.00  0.00           C  
ATOM    632  CD1 PHE A  85      10.849 -23.449  43.588  0.00  0.00           C  
ATOM    633  CD2 PHE A  85      13.018 -23.225  44.551  0.00  0.00           C  
ATOM    634  CE1 PHE A  85      11.391 -23.205  42.360  0.00  0.00           C  
ATOM    635  CE2 PHE A  85      13.552 -22.992  43.308  0.00  0.00           C  
ATOM    636  CZ  PHE A  85      12.739 -22.980  42.222  0.00  0.00           C  
ATOM    637  N   GLY A  86      10.555 -20.239  46.131  0.00  0.00           N  
ATOM    638  CA  GLY A  86      11.282 -18.981  46.215  0.00  0.00           C  
ATOM    639  C   GLY A  86      12.323 -18.833  45.128  0.00  0.00           C  
ATOM    640  O   GLY A  86      12.189 -19.435  44.050  0.00  0.00           O  
ATOM    641  N   LYS A  87      13.361 -18.039  45.405  0.00  0.00           N  
ATOM    642  CA  LYS A  87      14.363 -17.688  44.375  0.00  0.00           C  
ATOM    643  C   LYS A  87      15.738 -18.320  44.601  0.00  0.00           C  
ATOM    644  O   LYS A  87      16.368 -18.106  45.642  0.00  0.00           O  
ATOM    645  CB  LYS A  87      14.584 -16.160  44.305  0.00  0.00           C  
ATOM    646  CG  LYS A  87      13.381 -15.274  43.964  0.00  0.00           C  
ATOM    647  CD  LYS A  87      13.706 -13.809  44.309  0.00  0.00           C  
ATOM    648  CE  LYS A  87      12.531 -12.848  44.049  0.00  0.00           C  
ATOM    649  NZ  LYS A  87      12.739 -11.448  44.573  0.00  0.00           N1+
ATOM    650  N   VAL A  88      16.224 -19.059  43.611  0.00  0.00           N  
ATOM    651  CA  VAL A  88      17.660 -19.351  43.548  0.00  0.00           C  
ATOM    652  C   VAL A  88      18.290 -18.563  42.405  0.00  0.00           C  
ATOM    653  O   VAL A  88      17.755 -18.530  41.322  0.00  0.00           O  
ATOM    654  CB  VAL A  88      17.978 -20.864  43.414  0.00  0.00           C  
ATOM    655  CG1 VAL A  88      17.424 -21.430  42.125  0.00  0.00           C  
ATOM    656  CG2 VAL A  88      19.481 -21.105  43.515  0.00  0.00           C  
ATOM    657  N   ARG A  89      19.415 -17.908  42.666  0.00  0.00           N  
ATOM    658  CA  ARG A  89      20.011 -17.006  41.693  0.00  0.00           C  
ATOM    659  C   ARG A  89      21.527 -17.030  41.807  0.00  0.00           C  
ATOM    660  O   ARG A  89      22.093 -17.428  42.828  0.00  0.00           O  
ATOM    661  CB  ARG A  89      19.455 -15.605  41.912  0.00  0.00           C  
ATOM    662  CG  ARG A  89      18.182 -15.624  42.757  0.00  0.00           C  
ATOM    663  CD  ARG A  89      17.586 -14.251  43.081  0.00  0.00           C  
ATOM    664  NE  ARG A  89      18.404 -13.463  44.005  0.00  0.00           N  
ATOM    665  CZ  ARG A  89      18.193 -12.178  44.276  0.00  0.00           C  
ATOM    666  NH1 ARG A  89      17.187 -11.533  43.702  0.00  0.00           N  
ATOM    667  NH2 ARG A  89      18.991 -11.535  45.114  0.00  0.00           N  
ATOM    668  N   VAL A  90      22.200 -16.611  40.750  0.00  0.00           N  
ATOM    669  CA  VAL A  90      23.671 -16.697  40.713  0.00  0.00           C  
ATOM    670  C   VAL A  90      24.354 -15.603  39.861  0.00  0.00           C  
ATOM    671  O   VAL A  90      23.696 -14.929  39.042  0.00  0.00           O  
ATOM    672  CB  VAL A  90      24.131 -18.105  40.278  0.00  0.00           C  
ATOM    673  CG1 VAL A  90      23.326 -18.557  39.103  0.00  0.00           C  
ATOM    674  CG2 VAL A  90      25.609 -18.125  39.952  0.00  0.00           C  
ATOM    675  N   GLY A  91      25.667 -15.435  40.048  0.00  0.00           N  
ATOM    676  CA  GLY A  91      26.360 -14.294  39.454  0.00  0.00           C  
ATOM    677  C   GLY A  91      26.740 -13.250  40.494  0.00  0.00           C  
ATOM    678  O   GLY A  91      26.772 -13.575  41.687  0.00  0.00           O  
ATOM    679  N   ARG A  92      27.119 -12.044  40.080  0.00  0.00           N  
ATOM    680  CA  ARG A  92      27.352 -10.977  41.053  0.00  0.00           C  
ATOM    681  C   ARG A  92      26.083 -10.750  41.869  0.00  0.00           C  
ATOM    682  O   ARG A  92      25.037 -10.452  41.327  0.00  0.00           O  
ATOM    683  CB  ARG A  92      27.713  -9.688  40.329  0.00  0.00           C  
ATOM    684  CG  ARG A  92      28.026  -8.505  41.231  0.00  0.00           C  
ATOM    685  CD  ARG A  92      29.241  -7.762  40.696  0.00  0.00           C  
ATOM    686  NE  ARG A  92      30.368  -8.684  40.604  0.00  0.00           N  
ATOM    687  CZ  ARG A  92      31.363  -8.717  41.474  0.00  0.00           C  
ATOM    688  NH1 ARG A  92      31.367  -7.843  42.463  0.00  0.00           N  
ATOM    689  NH2 ARG A  92      32.345  -9.605  41.353  0.00  0.00           N  
ATOM    690  N   LEU A  93      26.182 -10.867  43.182  0.00  0.00           N  
ATOM    691  CA  LEU A  93      25.004 -10.853  44.034  0.00  0.00           C  
ATOM    692  C   LEU A  93      25.343 -10.246  45.373  0.00  0.00           C  
ATOM    693  O   LEU A  93      26.488 -10.315  45.826  0.00  0.00           O  
ATOM    694  CB  LEU A  93      24.438 -12.274  44.226  0.00  0.00           C  
ATOM    695  CG  LEU A  93      23.351 -12.757  43.245  0.00  0.00           C  
ATOM    696  CD1 LEU A  93      23.020 -14.194  43.474  0.00  0.00           C  
ATOM    697  CD2 LEU A  93      22.087 -11.923  43.337  0.00  0.00           C  
ATOM    698  N   ASN A  94      24.326  -9.669  46.005  0.00  0.00           N  
ATOM    699  CA  ASN A  94      24.476  -8.967  47.286  0.00  0.00           C  
ATOM    700  C   ASN A  94      24.656  -9.826  48.574  0.00  0.00           C  
ATOM    701  O   ASN A  94      23.882 -10.757  48.848  0.00  0.00           O  
ATOM    702  CB  ASN A  94      23.328  -7.960  47.473  0.00  0.00           C  
ATOM    703  CG  ASN A  94      23.428  -6.788  46.518  0.00  0.00           C  
ATOM    704  ND2 ASN A  94      22.790  -5.670  46.870  0.00  0.00           N  
ATOM    705  OD1 ASN A  94      24.075  -6.884  45.472  0.00  0.00           O  
ATOM    706  N   ASN A  95      25.644  -9.431  49.388  0.00  0.00           N  
ATOM    707  CA  ASN A  95      25.915 -10.014  50.698  0.00  0.00           C  
ATOM    708  C   ASN A  95      24.622 -10.020  51.428  0.00  0.00           C  
ATOM    709  O   ASN A  95      23.747  -9.224  51.181  0.00  0.00           O  
ATOM    710  CB  ASN A  95      26.908  -9.140  51.495  0.00  0.00           C  
ATOM    711  CG  ASN A  95      28.342  -9.713  51.532  0.00  0.00           C  
ATOM    712  ND2 ASN A  95      29.093  -9.347  52.563  0.00  0.00           N  
ATOM    713  OD1 ASN A  95      28.760 -10.460  50.652  0.00  0.00           O  
ATOM    714  N   ILE A  96      24.462 -10.997  52.280  0.00  0.00           N  
ATOM    715  CA  ILE A  96      23.279 -11.072  53.116  0.00  0.00           C  
ATOM    716  C   ILE A  96      23.291  -9.898  54.121  0.00  0.00           C  
ATOM    717  O   ILE A  96      22.227  -9.337  54.435  0.00  0.00           O  
ATOM    718  CB  ILE A  96      23.355 -12.414  53.855  0.00  0.00           C  
ATOM    719  CG1 ILE A  96      23.861 -13.479  52.865  0.00  0.00           C  
ATOM    720  CG2 ILE A  96      22.010 -12.850  54.423  0.00  0.00           C  
ATOM    721  CD1 ILE A  96      22.761 -14.554  52.655  0.00  0.00           C  
ATOM    722  N   LEU A  97      24.487  -9.483  54.569  0.00  0.00           N  
ATOM    723  CA  LEU A  97      24.645  -8.230  55.352  0.00  0.00           C  
ATOM    724  C   LEU A  97      24.272  -6.990  54.533  0.00  0.00           C  
ATOM    725  O   LEU A  97      23.738  -6.016  55.074  0.00  0.00           O  
ATOM    726  CB  LEU A  97      26.079  -8.087  55.885  0.00  0.00           C  
ATOM    727  CG  LEU A  97      26.611  -9.311  56.653  0.00  0.00           C  
ATOM    728  CD1 LEU A  97      27.266 -10.358  55.719  0.00  0.00           C  
ATOM    729  CD2 LEU A  97      27.561  -8.892  57.744  0.00  0.00           C  
ATOM    730  N   LYS A  98      24.565  -7.046  53.230  0.00  0.00           N  
ATOM    731  CA  LYS A  98      24.226  -5.965  52.295  0.00  0.00           C  
ATOM    732  C   LYS A  98      22.716  -5.743  52.132  0.00  0.00           C  
ATOM    733  O   LYS A  98      22.266  -4.597  52.015  0.00  0.00           O  
ATOM    734  CB  LYS A  98      24.866  -6.197  50.922  0.00  0.00           C  
ATOM    735  CG  LYS A  98      24.547  -5.106  49.941  0.00  0.00           C  
ATOM    736  CD  LYS A  98      25.368  -5.189  48.671  0.00  0.00           C  
ATOM    737  CE  LYS A  98      25.304  -3.859  47.922  0.00  0.00           C  
ATOM    738  NZ  LYS A  98      25.906  -2.749  48.722  0.00  0.00           N1+
ATOM    739  N   ASP A  99      21.941  -6.827  52.121  0.00  0.00           N  
ATOM    740  CA  ASP A  99      20.493  -6.721  51.979  0.00  0.00           C  
ATOM    741  C   ASP A  99      19.723  -6.549  53.316  0.00  0.00           C  
ATOM    742  O   ASP A  99      18.493  -6.483  53.297  0.00  0.00           O  
ATOM    743  CB  ASP A  99      19.916  -7.877  51.130  0.00  0.00           C  
ATOM    744  CG  ASP A  99      20.112  -7.677  49.620  0.00  0.00           C  
ATOM    745  OD1 ASP A  99      20.963  -6.858  49.235  0.00  0.00           O  
ATOM    746  OD2 ASP A  99      19.423  -8.353  48.814  0.00  0.00           O  
ATOM    747  N   THR A 100      20.395  -6.440  54.467  0.00  0.00           N  
ATOM    748  CA  THR A 100      19.631  -5.928  55.604  0.00  0.00           C  
ATOM    749  C   THR A 100      19.609  -4.434  55.348  0.00  0.00           C  
ATOM    750  O   THR A 100      18.632  -3.916  54.808  0.00  0.00           O  
ATOM    751  CB  THR A 100      20.315  -6.123  56.981  0.00  0.00           C  
ATOM    752  CG2 THR A 100      20.246  -7.584  57.472  0.00  0.00           C  
ATOM    753  OG1 THR A 100      21.676  -5.662  56.924  0.00  0.00           O  
ATOM    754  N   GLY A 101      20.694  -3.747  55.714  0.00  0.00           N  
ATOM    755  CA  GLY A 101      21.140  -2.539  55.040  0.00  0.00           C  
ATOM    756  C   GLY A 101      20.147  -1.405  54.911  0.00  0.00           C  
ATOM    757  O   GLY A 101      20.479  -0.362  54.369  0.00  0.00           O  
ATOM    758  N   ASN A 102      18.941  -1.590  55.440  0.00  0.00           N  
ATOM    759  CA  ASN A 102      17.830  -0.651  55.224  0.00  0.00           C  
ATOM    760  C   ASN A 102      17.920   0.576  56.127  0.00  0.00           C  
ATOM    761  O   ASN A 102      17.259   1.604  55.894  0.00  0.00           O  
ATOM    762  CB  ASN A 102      16.463  -1.361  55.400  0.00  0.00           C  
ATOM    763  CG  ASN A 102      16.114  -1.683  56.880  0.00  0.00           C  
ATOM    764  ND2 ASN A 102      14.870  -2.089  57.107  0.00  0.00           N  
ATOM    765  OD1 ASN A 102      16.944  -1.579  57.786  0.00  0.00           O  
ATOM    766  N   PHE A 103      18.766   0.429  57.146  0.00  0.00           N  
ATOM    767  CA  PHE A 103      18.948   1.377  58.223  0.00  0.00           C  
ATOM    768  C   PHE A 103      20.013   2.383  57.828  0.00  0.00           C  
ATOM    769  O   PHE A 103      20.421   3.214  58.641  0.00  0.00           O  
ATOM    770  CB  PHE A 103      19.443   0.620  59.447  0.00  0.00           C  
ATOM    771  CG  PHE A 103      20.823   0.006  59.266  0.00  0.00           C  
ATOM    772  CD1 PHE A 103      21.970   0.747  59.536  0.00  0.00           C  
ATOM    773  CD2 PHE A 103      20.975  -1.309  58.828  0.00  0.00           C  
ATOM    774  CE1 PHE A 103      23.238   0.191  59.377  0.00  0.00           C  
ATOM    775  CE2 PHE A 103      22.240  -1.868  58.669  0.00  0.00           C  
ATOM    776  CZ  PHE A 103      23.369  -1.117  58.949  0.00  0.00           C  
ATOM    777  N   ASN A 104      20.497   2.273  56.594  0.00  0.00           N  
ATOM    778  CA  ASN A 104      21.604   3.091  56.149  0.00  0.00           C  
ATOM    779  C   ASN A 104      21.363   3.665  54.750  0.00  0.00           C  
ATOM    780  O   ASN A 104      22.202   3.502  53.858  0.00  0.00           O  
ATOM    781  CB  ASN A 104      22.835   2.186  56.154  0.00  0.00           C  
ATOM    782  CG  ASN A 104      24.076   2.888  55.718  0.00  0.00           C  
ATOM    783  ND2 ASN A 104      25.142   2.119  55.538  0.00  0.00           N  
ATOM    784  OD1 ASN A 104      24.093   4.110  55.546  0.00  0.00           O  
ATOM    785  N   PRO A 105      20.224   4.363  54.554  0.00  0.00           N  
ATOM    786  CA  PRO A 105      19.859   4.773  53.191  0.00  0.00           C  
ATOM    787  C   PRO A 105      20.288   6.195  52.832  0.00  0.00           C  
ATOM    788  O   PRO A 105      19.465   6.989  52.357  0.00  0.00           O  
ATOM    789  CB  PRO A 105      18.338   4.693  53.232  0.00  0.00           C  
ATOM    790  CG  PRO A 105      18.006   5.135  54.652  0.00  0.00           C  
ATOM    791  CD  PRO A 105      19.174   4.722  55.528  0.00  0.00           C  
ATOM    792  N   TRP A 106      21.565   6.502  53.005  0.00  0.00           N  
ATOM    793  CA  TRP A 106      22.029   7.854  52.754  0.00  0.00           C  
ATOM    794  C   TRP A 106      22.699   7.891  51.396  0.00  0.00           C  
ATOM    795  O   TRP A 106      23.799   7.355  51.233  0.00  0.00           O  
ATOM    796  CB  TRP A 106      23.006   8.302  53.847  0.00  0.00           C  
ATOM    797  CG  TRP A 106      22.364   8.468  55.192  0.00  0.00           C  
ATOM    798  CD1 TRP A 106      22.292   7.539  56.192  0.00  0.00           C  
ATOM    799  CD2 TRP A 106      21.695   9.632  55.686  0.00  0.00           C  
ATOM    800  CE2 TRP A 106      21.246   9.335  56.989  0.00  0.00           C  
ATOM    801  CE3 TRP A 106      21.433  10.904  55.147  0.00  0.00           C  
ATOM    802  NE1 TRP A 106      21.625   8.049  57.275  0.00  0.00           N  
ATOM    803  CZ2 TRP A 106      20.551  10.253  57.763  0.00  0.00           C  
ATOM    804  CZ3 TRP A 106      20.743  11.813  55.916  0.00  0.00           C  
ATOM    805  CH2 TRP A 106      20.310  11.486  57.208  0.00  0.00           C  
ATOM    806  N   GLU A 107      22.030   8.520  50.426  0.00  0.00           N  
ATOM    807  CA  GLU A 107      22.598   8.700  49.095  0.00  0.00           C  
ATOM    808  C   GLU A 107      23.920   9.402  49.346  0.00  0.00           C  
ATOM    809  O   GLU A 107      23.980  10.341  50.142  0.00  0.00           O  
ATOM    810  CB  GLU A 107      21.687   9.563  48.218  0.00  0.00           C  
ATOM    811  CG  GLU A 107      20.191   9.294  48.394  0.00  0.00           C  
ATOM    812  CD  GLU A 107      19.636   8.281  47.396  0.00  0.00           C  
ATOM    813  OE1 GLU A 107      20.239   7.202  47.253  0.00  0.00           O  
ATOM    814  OE2 GLU A 107      18.593   8.560  46.761  0.00  0.00           O  
ATOM    815  N   GLY A 108      24.990   8.967  48.690  0.00  0.00           N  
ATOM    816  CA  GLY A 108      26.302   9.383  49.153  0.00  0.00           C  
ATOM    817  C   GLY A 108      27.356   9.518  48.087  0.00  0.00           C  
ATOM    818  O   GLY A 108      27.071   9.329  46.901  0.00  0.00           O  
ATOM    819  N   LYS A 109      28.568   9.887  48.498  0.00  0.00           N  
ATOM    820  CA  LYS A 109      29.646  10.058  47.526  0.00  0.00           C  
ATOM    821  C   LYS A 109      31.033   9.688  48.019  0.00  0.00           C  
ATOM    822  O   LYS A 109      31.193   9.126  49.109  0.00  0.00           O  
ATOM    823  CB  LYS A 109      29.681  11.471  46.970  0.00  0.00           C  
ATOM    824  N   SER A 110      32.028  10.062  47.211  0.00  0.00           N  
ATOM    825  CA  SER A 110      33.390   9.562  47.336  0.00  0.00           C  
ATOM    826  C   SER A 110      33.834   9.543  48.792  0.00  0.00           C  
ATOM    827  O   SER A 110      34.486   8.587  49.228  0.00  0.00           O  
ATOM    828  CB  SER A 110      34.342  10.432  46.513  0.00  0.00           C  
ATOM    829  OG  SER A 110      33.752  10.812  45.284  0.00  0.00           O  
ATOM    830  N   TYR A 111      33.487  10.599  49.531  0.00  0.00           N  
ATOM    831  CA  TYR A 111      33.526  10.555  50.991  0.00  0.00           C  
ATOM    832  C   TYR A 111      32.122  10.325  51.567  0.00  0.00           C  
ATOM    833  O   TYR A 111      31.138  10.947  51.142  0.00  0.00           O  
ATOM    834  CB  TYR A 111      34.185  11.802  51.624  0.00  0.00           C  
ATOM    835  CG  TYR A 111      34.245  11.688  53.136  0.00  0.00           C  
ATOM    836  CD1 TYR A 111      33.169  12.094  53.926  0.00  0.00           C  
ATOM    837  CD2 TYR A 111      35.348  11.117  53.779  0.00  0.00           C  
ATOM    838  CE1 TYR A 111      33.199  11.961  55.321  0.00  0.00           C  
ATOM    839  CE2 TYR A 111      35.383  10.986  55.175  0.00  0.00           C  
ATOM    840  CZ  TYR A 111      34.302  11.409  55.925  0.00  0.00           C  
ATOM    841  OH  TYR A 111      34.312  11.282  57.281  0.00  0.00           O  
ATOM    842  N   TYR A 112      32.081   9.502  52.608  0.00  0.00           N  
ATOM    843  CA  TYR A 112      30.880   9.010  53.254  0.00  0.00           C  
ATOM    844  C   TYR A 112      29.790  10.034  53.543  0.00  0.00           C  
ATOM    845  O   TYR A 112      30.000  10.979  54.311  0.00  0.00           O  
ATOM    846  CB  TYR A 112      31.309   8.593  54.664  0.00  0.00           C  
ATOM    847  CG  TYR A 112      32.546   7.747  54.797  0.00  0.00           C  
ATOM    848  CD1 TYR A 112      33.531   7.706  53.814  0.00  0.00           C  
ATOM    849  CD2 TYR A 112      32.734   6.991  55.943  0.00  0.00           C  
ATOM    850  CE1 TYR A 112      34.665   6.903  53.977  0.00  0.00           C  
ATOM    851  CE2 TYR A 112      33.842   6.197  56.108  0.00  0.00           C  
ATOM    852  CZ  TYR A 112      34.807   6.152  55.131  0.00  0.00           C  
ATOM    853  OH  TYR A 112      35.908   5.348  55.335  0.00  0.00           O  
ATOM    854  N   SER A 113      28.590   9.789  53.032  0.00  0.00           N  
ATOM    855  CA  SER A 113      27.436  10.468  53.591  0.00  0.00           C  
ATOM    856  C   SER A 113      27.263   9.874  54.986  0.00  0.00           C  
ATOM    857  O   SER A 113      27.078  10.604  55.952  0.00  0.00           O  
ATOM    858  CB  SER A 113      26.195  10.250  52.732  0.00  0.00           C  
ATOM    859  OG  SER A 113      25.275  11.324  52.895  0.00  0.00           O  
ATOM    860  N   GLY A 114      27.523   8.567  55.082  0.00  0.00           N  
ATOM    861  CA  GLY A 114      27.265   7.711  56.239  0.00  0.00           C  
ATOM    862  C   GLY A 114      26.282   6.607  55.872  0.00  0.00           C  
ATOM    863  O   GLY A 114      25.768   6.621  54.755  0.00  0.00           O  
ATOM    864  N   LEU A 115      26.101   5.581  56.709  0.00  0.00           N  
ATOM    865  CA  LEU A 115      26.943   5.264  57.855  0.00  0.00           C  
ATOM    866  C   LEU A 115      27.859   4.134  57.387  0.00  0.00           C  
ATOM    867  O   LEU A 115      27.421   2.992  57.226  0.00  0.00           O  
ATOM    868  CB  LEU A 115      26.088   4.745  59.020  0.00  0.00           C  
ATOM    869  CG  LEU A 115      24.846   5.510  59.479  0.00  0.00           C  
ATOM    870  CD1 LEU A 115      23.869   4.542  60.115  0.00  0.00           C  
ATOM    871  CD2 LEU A 115      25.204   6.648  60.431  0.00  0.00           C  
ATOM    872  N   SER A 116      29.136   4.442  57.198  0.00  0.00           N  
ATOM    873  CA  SER A 116      30.024   3.566  56.439  0.00  0.00           C  
ATOM    874  C   SER A 116      30.700   2.459  57.238  0.00  0.00           C  
ATOM    875  O   SER A 116      30.518   1.298  56.946  0.00  0.00           O  
ATOM    876  CB  SER A 116      31.052   4.392  55.677  0.00  0.00           C  
ATOM    877  OG  SER A 116      30.396   5.390  54.923  0.00  0.00           O  
ATOM    878  N   ASN A 117      31.502   2.815  58.228  0.00  0.00           N  
ATOM    879  CA  ASN A 117      32.339   1.831  58.893  0.00  0.00           C  
ATOM    880  C   ASN A 117      31.550   0.629  59.366  0.00  0.00           C  
ATOM    881  O   ASN A 117      32.114  -0.456  59.514  0.00  0.00           O  
ATOM    882  CB  ASN A 117      33.150   2.465  60.032  0.00  0.00           C  
ATOM    883  CG  ASN A 117      34.168   3.458  59.517  0.00  0.00           C  
ATOM    884  ND2 ASN A 117      35.404   3.396  60.033  0.00  0.00           N  
ATOM    885  OD1 ASN A 117      33.843   4.246  58.623  0.00  0.00           O  
ATOM    886  N   ILE A 118      30.265   0.848  59.652  0.00  0.00           N  
ATOM    887  CA  ILE A 118      29.348  -0.226  59.993  0.00  0.00           C  
ATOM    888  C   ILE A 118      28.846  -1.004  58.762  0.00  0.00           C  
ATOM    889  O   ILE A 118      28.423  -2.160  58.877  0.00  0.00           O  
ATOM    890  CB  ILE A 118      28.123   0.308  60.756  0.00  0.00           C  
ATOM    891  CG1 ILE A 118      27.565  -0.762  61.696  0.00  0.00           C  
ATOM    892  CG2 ILE A 118      27.055   0.746  59.792  0.00  0.00           C  
ATOM    893  CD1 ILE A 118      26.072  -0.969  61.558  0.00  0.00           C  
ATOM    894  N   ALA A 119      28.850  -0.365  57.599  0.00  0.00           N  
ATOM    895  CA  ALA A 119      28.416  -1.026  56.372  0.00  0.00           C  
ATOM    896  C   ALA A 119      29.589  -1.579  55.518  0.00  0.00           C  
ATOM    897  O   ALA A 119      29.370  -2.105  54.426  0.00  0.00           O  
ATOM    898  CB  ALA A 119      27.508  -0.107  55.544  0.00  0.00           C  
ATOM    899  N   GLN A 120      30.815  -1.461  56.021  0.00  0.00           N  
ATOM    900  CA  GLN A 120      31.997  -1.987  55.356  0.00  0.00           C  
ATOM    901  C   GLN A 120      31.880  -3.432  54.804  0.00  0.00           C  
ATOM    902  O   GLN A 120      32.329  -3.690  53.668  0.00  0.00           O  
ATOM    903  CB  GLN A 120      33.215  -1.847  56.277  0.00  0.00           C  
ATOM    904  CG  GLN A 120      34.575  -2.060  55.619  0.00  0.00           C  
ATOM    905  CD  GLN A 120      35.699  -1.304  56.349  0.00  0.00           C  
ATOM    906  NE2 GLN A 120      36.947  -1.676  56.067  0.00  0.00           N  
ATOM    907  OE1 GLN A 120      35.442  -0.394  57.152  0.00  0.00           O  
ATOM    908  N   PRO A 121      31.332  -4.385  55.593  0.00  0.00           N  
ATOM    909  CA  PRO A 121      31.070  -5.694  55.001  0.00  0.00           C  
ATOM    910  C   PRO A 121      29.651  -5.826  54.434  0.00  0.00           C  
ATOM    911  O   PRO A 121      28.882  -6.698  54.868  0.00  0.00           O  
ATOM    912  CB  PRO A 121      31.257  -6.652  56.161  0.00  0.00           C  
ATOM    913  CG  PRO A 121      30.700  -5.864  57.323  0.00  0.00           C  
ATOM    914  CD  PRO A 121      31.074  -4.408  57.038  0.00  0.00           C  
ATOM    915  N   GLU A 122      29.272  -4.940  53.523  0.00  0.00           N  
ATOM    916  CA  GLU A 122      28.064  -5.150  52.746  0.00  0.00           C  
ATOM    917  C   GLU A 122      28.536  -5.187  51.306  0.00  0.00           C  
ATOM    918  O   GLU A 122      28.902  -4.146  50.753  0.00  0.00           O  
ATOM    919  CB  GLU A 122      27.069  -4.004  52.949  0.00  0.00           C  
ATOM    920  CG  GLU A 122      26.546  -3.870  54.367  0.00  0.00           C  
ATOM    921  CD  GLU A 122      25.470  -2.799  54.507  0.00  0.00           C  
ATOM    922  OE1 GLU A 122      24.811  -2.513  53.491  0.00  0.00           O  
ATOM    923  OE2 GLU A 122      25.288  -2.243  55.619  0.00  0.00           O  
ATOM    924  N   GLU A 123      28.515  -6.367  50.683  0.00  0.00           N  
ATOM    925  CA  GLU A 123      29.215  -6.533  49.410  0.00  0.00           C  
ATOM    926  C   GLU A 123      28.390  -7.111  48.266  0.00  0.00           C  
ATOM    927  O   GLU A 123      27.200  -7.361  48.391  0.00  0.00           O  
ATOM    928  CB  GLU A 123      30.457  -7.397  49.615  0.00  0.00           C  
ATOM    929  CG  GLU A 123      31.439  -6.885  50.658  0.00  0.00           C  
ATOM    930  CD  GLU A 123      32.747  -7.661  50.629  0.00  0.00           C  
ATOM    931  OE1 GLU A 123      33.504  -7.499  49.643  0.00  0.00           O  
ATOM    932  OE2 GLU A 123      33.010  -8.442  51.577  0.00  0.00           O  
ATOM    933  N   ARG A 124      29.058  -7.282  47.132  0.00  0.00           N  
ATOM    934  CA  ARG A 124      28.553  -8.074  46.025  0.00  0.00           C  
ATOM    935  C   ARG A 124      29.691  -8.989  45.602  0.00  0.00           C  
ATOM    936  O   ARG A 124      30.807  -8.519  45.365  0.00  0.00           O  
ATOM    937  CB  ARG A 124      28.098  -7.189  44.860  0.00  0.00           C  
ATOM    938  CG  ARG A 124      26.800  -6.427  45.135  0.00  0.00           C  
ATOM    939  CD  ARG A 124      26.371  -5.524  43.975  0.00  0.00           C  
ATOM    940  NE  ARG A 124      26.581  -4.106  44.263  0.00  0.00           N  
ATOM    941  CZ  ARG A 124      27.769  -3.509  44.234  0.00  0.00           C  
ATOM    942  NH1 ARG A 124      28.857  -4.199  43.932  0.00  0.00           N  
ATOM    943  NH2 ARG A 124      27.872  -2.225  44.512  0.00  0.00           N  
ATOM    944  N   HIS A 125      29.428 -10.298  45.573  0.00  0.00           N  
ATOM    945  CA  HIS A 125      30.428 -11.263  45.138  0.00  0.00           C  
ATOM    946  C   HIS A 125      29.839 -12.134  44.076  0.00  0.00           C  
ATOM    947  O   HIS A 125      28.622 -12.262  43.970  0.00  0.00           O  
ATOM    948  CB  HIS A 125      30.830 -12.189  46.269  0.00  0.00           C  
ATOM    949  CG  HIS A 125      31.366 -11.491  47.474  0.00  0.00           C  
ATOM    950  CD2 HIS A 125      30.756 -10.701  48.391  0.00  0.00           C  
ATOM    951  ND1 HIS A 125      32.694 -11.572  47.845  0.00  0.00           N  
ATOM    952  CE1 HIS A 125      32.874 -10.879  48.957  0.00  0.00           C  
ATOM    953  NE2 HIS A 125      31.717 -10.338  49.301  0.00  0.00           N  
ATOM    954  N   VAL A 126      30.692 -12.754  43.278  0.00  0.00           N  
ATOM    955  CA  VAL A 126      30.150 -13.711  42.330  0.00  0.00           C  
ATOM    956  C   VAL A 126      29.884 -15.013  43.091  0.00  0.00           C  
ATOM    957  O   VAL A 126      30.802 -15.671  43.589  0.00  0.00           O  
ATOM    958  CB  VAL A 126      31.074 -13.891  41.121  0.00  0.00           C  
ATOM    959  CG1 VAL A 126      30.529 -14.931  40.194  0.00  0.00           C  
ATOM    960  CG2 VAL A 126      31.217 -12.559  40.422  0.00  0.00           C  
ATOM    961  N   SER A 127      28.606 -15.367  43.181  0.00  0.00           N  
ATOM    962  CA  SER A 127      28.174 -16.324  44.182  0.00  0.00           C  
ATOM    963  C   SER A 127      26.808 -16.891  43.889  0.00  0.00           C  
ATOM    964  O   SER A 127      26.200 -16.619  42.835  0.00  0.00           O  
ATOM    965  CB  SER A 127      28.106 -15.653  45.547  0.00  0.00           C  
ATOM    966  OG  SER A 127      26.913 -14.899  45.673  0.00  0.00           O  
ATOM    967  N   VAL A 128      26.324 -17.668  44.854  0.00  0.00           N  
ATOM    968  CA  VAL A 128      25.025 -18.322  44.746  0.00  0.00           C  
ATOM    969  C   VAL A 128      24.143 -17.957  45.921  0.00  0.00           C  
ATOM    970  O   VAL A 128      24.613 -17.894  47.064  0.00  0.00           O  
ATOM    971  CB  VAL A 128      25.181 -19.829  44.793  0.00  0.00           C  
ATOM    972  CG1 VAL A 128      24.206 -20.462  43.857  0.00  0.00           C  
ATOM    973  CG2 VAL A 128      26.615 -20.224  44.443  0.00  0.00           C  
ATOM    974  N   ARG A 129      22.859 -17.738  45.657  0.00  0.00           N  
ATOM    975  CA  ARG A 129      21.942 -17.385  46.743  0.00  0.00           C  
ATOM    976  C   ARG A 129      20.572 -18.034  46.654  0.00  0.00           C  
ATOM    977  O   ARG A 129      19.922 -17.994  45.617  0.00  0.00           O  
ATOM    978  CB  ARG A 129      21.817 -15.863  46.848  0.00  0.00           C  
ATOM    979  CG  ARG A 129      20.677 -15.351  47.710  0.00  0.00           C  
ATOM    980  CD  ARG A 129      21.130 -14.223  48.626  0.00  0.00           C  
ATOM    981  NE  ARG A 129      20.115 -13.189  48.778  0.00  0.00           N  
ATOM    982  CZ  ARG A 129      20.303 -12.062  49.455  0.00  0.00           C  
ATOM    983  NH1 ARG A 129      21.467 -11.843  50.052  0.00  0.00           N  
ATOM    984  NH2 ARG A 129      19.334 -11.156  49.544  0.00  0.00           N  
ATOM    985  N   TYR A 130      20.149 -18.645  47.754  0.00  0.00           N  
ATOM    986  CA  TYR A 130      18.753 -19.042  47.903  0.00  0.00           C  
ATOM    987  C   TYR A 130      18.048 -18.104  48.868  0.00  0.00           C  
ATOM    988  O   TYR A 130      18.572 -17.775  49.931  0.00  0.00           O  
ATOM    989  CB  TYR A 130      18.587 -20.506  48.372  0.00  0.00           C  
ATOM    990  CG  TYR A 130      17.149 -20.879  48.733  0.00  0.00           C  
ATOM    991  CD1 TYR A 130      16.176 -21.034  47.737  0.00  0.00           C  
ATOM    992  CD2 TYR A 130      16.763 -21.060  50.067  0.00  0.00           C  
ATOM    993  CE1 TYR A 130      14.864 -21.357  48.056  0.00  0.00           C  
ATOM    994  CE2 TYR A 130      15.454 -21.382  50.399  0.00  0.00           C  
ATOM    995  CZ  TYR A 130      14.509 -21.534  49.392  0.00  0.00           C  
ATOM    996  OH  TYR A 130      13.202 -21.856  49.717  0.00  0.00           O  
ATOM    997  N   ASP A 131      16.858 -17.673  48.472  0.00  0.00           N  
ATOM    998  CA  ASP A 131      15.994 -16.878  49.328  0.00  0.00           C  
ATOM    999  C   ASP A 131      14.642 -17.585  49.375  0.00  0.00           C  
ATOM   1000  O   ASP A 131      13.972 -17.770  48.347  0.00  0.00           O  
ATOM   1001  CB  ASP A 131      15.841 -15.450  48.787  0.00  0.00           C  
ATOM   1002  CG  ASP A 131      17.134 -14.899  48.183  0.00  0.00           C  
ATOM   1003  OD1 ASP A 131      17.408 -15.166  46.985  0.00  0.00           O  
ATOM   1004  OD2 ASP A 131      17.864 -14.189  48.908  0.00  0.00           O  
ATOM   1005  N   SER A 132      14.276 -18.017  50.572  0.00  0.00           N  
ATOM   1006  CA  SER A 132      13.042 -18.745  50.815  0.00  0.00           C  
ATOM   1007  C   SER A 132      11.890 -17.754  50.851  0.00  0.00           C  
ATOM   1008  O   SER A 132      12.064 -16.604  51.282  0.00  0.00           O  
ATOM   1009  CB  SER A 132      13.114 -19.404  52.171  0.00  0.00           C  
ATOM   1010  OG  SER A 132      13.148 -18.358  53.125  0.00  0.00           O  
ATOM   1011  N   PRO A 133      10.696 -18.202  50.419  0.00  0.00           N  
ATOM   1012  CA  PRO A 133       9.561 -17.272  50.329  0.00  0.00           C  
ATOM   1013  C   PRO A 133       9.084 -16.861  51.727  0.00  0.00           C  
ATOM   1014  O   PRO A 133       9.697 -17.255  52.723  0.00  0.00           O  
ATOM   1015  CB  PRO A 133       8.491 -18.079  49.564  0.00  0.00           C  
ATOM   1016  CG  PRO A 133       8.833 -19.521  49.812  0.00  0.00           C  
ATOM   1017  CD  PRO A 133      10.343 -19.576  49.992  0.00  0.00           C  
ATOM   1018  N   GLU A 134       8.023 -16.067  51.811  0.00  0.00           N  
ATOM   1019  CA  GLU A 134       7.509 -15.662  53.114  0.00  0.00           C  
ATOM   1020  C   GLU A 134       6.626 -16.747  53.688  0.00  0.00           C  
ATOM   1021  O   GLU A 134       5.836 -17.341  52.963  0.00  0.00           O  
ATOM   1022  CB  GLU A 134       6.684 -14.374  53.004  0.00  0.00           C  
ATOM   1023  CG  GLU A 134       5.783 -14.084  54.228  0.00  0.00           C  
ATOM   1024  CD  GLU A 134       4.462 -14.862  54.221  0.00  0.00           C  
ATOM   1025  OE1 GLU A 134       4.120 -15.438  53.163  0.00  0.00           O  
ATOM   1026  OE2 GLU A 134       3.767 -14.893  55.267  0.00  0.00           O  
ATOM   1027  N   PHE A 135       6.774 -17.028  54.979  0.00  0.00           N  
ATOM   1028  CA  PHE A 135       5.719 -17.711  55.711  0.00  0.00           C  
ATOM   1029  C   PHE A 135       5.504 -17.064  57.064  0.00  0.00           C  
ATOM   1030  O   PHE A 135       6.363 -17.155  57.940  0.00  0.00           O  
ATOM   1031  CB  PHE A 135       6.026 -19.194  55.873  0.00  0.00           C  
ATOM   1032  CG  PHE A 135       4.802 -20.035  56.035  0.00  0.00           C  
ATOM   1033  CD1 PHE A 135       3.564 -19.542  55.649  0.00  0.00           C  
ATOM   1034  CD2 PHE A 135       4.879 -21.301  56.589  0.00  0.00           C  
ATOM   1035  CE1 PHE A 135       2.431 -20.295  55.796  0.00  0.00           C  
ATOM   1036  CE2 PHE A 135       3.746 -22.061  56.746  0.00  0.00           C  
ATOM   1037  CZ  PHE A 135       2.518 -21.556  56.347  0.00  0.00           C  
ATOM   1038  N   ALA A 136       4.337 -16.454  57.248  0.00  0.00           N  
ATOM   1039  CA  ALA A 136       4.039 -15.717  58.480  0.00  0.00           C  
ATOM   1040  C   ALA A 136       5.074 -14.632  58.790  0.00  0.00           C  
ATOM   1041  O   ALA A 136       5.589 -14.555  59.905  0.00  0.00           O  
ATOM   1042  CB  ALA A 136       3.902 -16.676  59.672  0.00  0.00           C  
ATOM   1043  N   GLY A 137       5.375 -13.795  57.804  0.00  0.00           N  
ATOM   1044  CA  GLY A 137       6.366 -12.745  57.976  0.00  0.00           C  
ATOM   1045  C   GLY A 137       7.804 -13.238  58.035  0.00  0.00           C  
ATOM   1046  O   GLY A 137       8.716 -12.468  58.341  0.00  0.00           O  
ATOM   1047  N   PHE A 138       8.009 -14.517  57.718  0.00  0.00           N  
ATOM   1048  CA  PHE A 138       9.313 -15.169  57.849  0.00  0.00           C  
ATOM   1049  C   PHE A 138      10.089 -15.340  56.566  0.00  0.00           C  
ATOM   1050  O   PHE A 138       9.514 -15.653  55.525  0.00  0.00           O  
ATOM   1051  CB  PHE A 138       9.130 -16.535  58.466  0.00  0.00           C  
ATOM   1052  CG  PHE A 138       9.784 -16.657  59.768  0.00  0.00           C  
ATOM   1053  CD1 PHE A 138      11.102 -16.253  59.910  0.00  0.00           C  
ATOM   1054  CD2 PHE A 138       9.079 -17.114  60.874  0.00  0.00           C  
ATOM   1055  CE1 PHE A 138      11.727 -16.340  61.130  0.00  0.00           C  
ATOM   1056  CE2 PHE A 138       9.691 -17.203  62.107  0.00  0.00           C  
ATOM   1057  CZ  PHE A 138      11.018 -16.817  62.238  0.00  0.00           C  
ATOM   1058  N   SER A 139      11.401 -15.153  56.646  0.00  0.00           N  
ATOM   1059  CA  SER A 139      12.242 -15.266  55.448  0.00  0.00           C  
ATOM   1060  C   SER A 139      13.677 -15.660  55.749  0.00  0.00           C  
ATOM   1061  O   SER A 139      14.186 -15.388  56.815  0.00  0.00           O  
ATOM   1062  CB  SER A 139      12.238 -13.948  54.662  0.00  0.00           C  
ATOM   1063  OG  SER A 139      13.174 -13.985  53.589  0.00  0.00           O  
ATOM   1064  N   GLY A 140      14.342 -16.295  54.797  0.00  0.00           N  
ATOM   1065  CA  GLY A 140      15.710 -16.729  55.021  0.00  0.00           C  
ATOM   1066  C   GLY A 140      16.491 -16.934  53.741  0.00  0.00           C  
ATOM   1067  O   GLY A 140      15.934 -17.170  52.683  0.00  0.00           O  
ATOM   1068  N   SER A 141      17.802 -16.835  53.830  0.00  0.00           N  
ATOM   1069  CA  SER A 141      18.608 -16.920  52.635  0.00  0.00           C  
ATOM   1070  C   SER A 141      20.015 -17.311  52.959  0.00  0.00           C  
ATOM   1071  O   SER A 141      20.501 -17.148  54.061  0.00  0.00           O  
ATOM   1072  CB  SER A 141      18.606 -15.593  51.888  0.00  0.00           C  
ATOM   1073  OG  SER A 141      19.099 -14.556  52.706  0.00  0.00           O  
ATOM   1074  N   VAL A 142      20.685 -17.811  51.949  0.00  0.00           N  
ATOM   1075  CA  VAL A 142      22.004 -18.356  52.112  0.00  0.00           C  
ATOM   1076  C   VAL A 142      22.752 -18.119  50.793  0.00  0.00           C  
ATOM   1077  O   VAL A 142      22.157 -18.043  49.713  0.00  0.00           O  
ATOM   1078  CB  VAL A 142      21.912 -19.874  52.514  0.00  0.00           C  
ATOM   1079  CG1 VAL A 142      22.728 -20.172  53.741  0.00  0.00           C  
ATOM   1080  CG2 VAL A 142      20.463 -20.316  52.776  0.00  0.00           C  
ATOM   1081  N   GLN A 143      24.060 -17.985  50.922  0.00  0.00           N  
ATOM   1082  CA  GLN A 143      24.962 -17.569  49.868  0.00  0.00           C  
ATOM   1083  C   GLN A 143      26.319 -18.213  49.938  0.00  0.00           C  
ATOM   1084  O   GLN A 143      26.957 -18.260  50.970  0.00  0.00           O  
ATOM   1085  CB  GLN A 143      25.202 -16.081  49.974  0.00  0.00           C  
ATOM   1086  CG  GLN A 143      24.109 -15.279  49.434  0.00  0.00           C  
ATOM   1087  CD  GLN A 143      24.596 -13.982  48.899  0.00  0.00           C  
ATOM   1088  NE2 GLN A 143      25.328 -14.012  47.874  0.00  0.00           N  
ATOM   1089  OE1 GLN A 143      24.337 -12.986  49.433  0.00  0.00           O  
ATOM   1090  N   TYR A 144      26.794 -18.671  48.809  0.00  0.00           N  
ATOM   1091  CA  TYR A 144      28.135 -19.176  48.783  0.00  0.00           C  
ATOM   1092  C   TYR A 144      28.987 -18.296  47.902  0.00  0.00           C  
ATOM   1093  O   TYR A 144      28.572 -17.944  46.791  0.00  0.00           O  
ATOM   1094  CB  TYR A 144      28.151 -20.576  48.208  0.00  0.00           C  
ATOM   1095  CG  TYR A 144      29.479 -21.227  48.415  0.00  0.00           C  
ATOM   1096  CD1 TYR A 144      30.318 -20.780  49.417  0.00  0.00           C  
ATOM   1097  CD2 TYR A 144      29.899 -22.279  47.629  0.00  0.00           C  
ATOM   1098  CE1 TYR A 144      31.533 -21.351  49.636  0.00  0.00           C  
ATOM   1099  CE2 TYR A 144      31.116 -22.856  47.835  0.00  0.00           C  
ATOM   1100  CZ  TYR A 144      31.931 -22.380  48.850  0.00  0.00           C  
ATOM   1101  OH  TYR A 144      33.163 -22.926  49.100  0.00  0.00           O  
ATOM   1102  N   VAL A 145      30.178 -17.959  48.384  0.00  0.00           N  
ATOM   1103  CA  VAL A 145      31.154 -17.220  47.595  0.00  0.00           C  
ATOM   1104  C   VAL A 145      32.361 -18.115  47.428  0.00  0.00           C  
ATOM   1105  O   VAL A 145      33.281 -18.080  48.224  0.00  0.00           O  
ATOM   1106  CB  VAL A 145      31.623 -15.951  48.292  0.00  0.00           C  
ATOM   1107  CG1 VAL A 145      32.846 -15.384  47.583  0.00  0.00           C  
ATOM   1108  CG2 VAL A 145      30.494 -14.952  48.342  0.00  0.00           C  
ATOM   1109  N   PRO A 146      32.351 -18.941  46.388  0.00  0.00           N  
ATOM   1110  CA  PRO A 146      33.438 -19.890  46.207  0.00  0.00           C  
ATOM   1111  C   PRO A 146      34.714 -19.168  45.897  0.00  0.00           C  
ATOM   1112  O   PRO A 146      35.769 -19.641  46.296  0.00  0.00           O  
ATOM   1113  CB  PRO A 146      33.017 -20.682  44.969  0.00  0.00           C  
ATOM   1114  CG  PRO A 146      31.623 -20.234  44.649  0.00  0.00           C  
ATOM   1115  CD  PRO A 146      31.465 -18.889  45.221  0.00  0.00           C  
ATOM   1116  N   ASN A 147      34.639 -18.031  45.204  0.00  0.00           N  
ATOM   1117  CA  ASN A 147      35.801 -17.598  44.416  0.00  0.00           C  
ATOM   1118  C   ASN A 147      36.994 -17.156  45.201  0.00  0.00           C  
ATOM   1119  O   ASN A 147      36.970 -16.135  45.888  0.00  0.00           O  
ATOM   1120  CB  ASN A 147      35.541 -16.450  43.401  0.00  0.00           C  
ATOM   1121  CG  ASN A 147      34.094 -16.355  42.905  0.00  0.00           C  
ATOM   1122  ND2 ASN A 147      33.321 -17.402  43.134  0.00  0.00           N  
ATOM   1123  OD1 ASN A 147      33.718 -15.374  42.225  0.00  0.00           O  
ATOM   1124  N   ASP A 148      38.070 -17.892  44.970  0.00  0.00           N  
ATOM   1125  CA  ASP A 148      37.919 -19.254  44.449  0.00  0.00           C  
ATOM   1126  C   ASP A 148      38.782 -20.156  45.343  0.00  0.00           C  
ATOM   1127  O   ASP A 148      38.248 -20.956  46.130  0.00  0.00           O  
ATOM   1128  CB  ASP A 148      38.226 -19.340  42.935  0.00  0.00           C  
ATOM   1129  CG  ASP A 148      39.615 -19.819  42.631  0.00  0.00           C  
ATOM   1130  OD1 ASP A 148      40.577 -19.084  42.941  0.00  0.00           O  
ATOM   1131  OD2 ASP A 148      39.734 -20.924  42.050  0.00  0.00           O  
ATOM   1132  N   ASN A 149      40.100 -20.028  45.213  0.00  0.00           N  
ATOM   1133  CA  ASN A 149      41.030 -20.505  46.226  0.00  0.00           C  
ATOM   1134  C   ASN A 149      41.250 -21.977  46.516  0.00  0.00           C  
ATOM   1135  O   ASN A 149      41.526 -22.297  47.682  0.00  0.00           O  
ATOM   1136  CB  ASN A 149      40.684 -19.849  47.580  0.00  0.00           C  
ATOM   1137  CG  ASN A 149      41.602 -18.697  47.926  0.00  0.00           C  
ATOM   1138  ND2 ASN A 149      42.422 -18.844  48.744  0.00  0.00           N  
ATOM   1139  OD1 ASN A 149      41.523 -17.745  47.429  0.00  0.00           O  
ATOM   1140  N   SER A 150      41.051 -22.881  45.560  0.00  0.00           N  
ATOM   1141  CA  SER A 150      41.694 -24.172  45.742  0.00  0.00           C  
ATOM   1142  C   SER A 150      42.358 -24.678  44.466  0.00  0.00           C  
ATOM   1143  O   SER A 150      41.676 -25.078  43.521  0.00  0.00           O  
ATOM   1144  CB  SER A 150      40.702 -25.228  46.281  0.00  0.00           C  
ATOM   1145  OG  SER A 150      40.014 -25.918  45.237  0.00  0.00           O  
ATOM   1146  N   GLY A 151      43.688 -24.697  44.442  0.00  0.00           N  
ATOM   1147  CA  GLY A 151      44.512 -23.821  45.262  0.00  0.00           C  
ATOM   1148  C   GLY A 151      44.780 -24.110  46.733  0.00  0.00           C  
ATOM   1149  O   GLY A 151      44.851 -25.257  47.172  0.00  0.00           O  
ATOM   1150  N   LYS A 152      44.927 -23.030  47.493  0.00  0.00           N  
ATOM   1151  CA  LYS A 152      45.242 -23.079  48.909  0.00  0.00           C  
ATOM   1152  C   LYS A 152      44.001 -23.342  49.738  0.00  0.00           C  
ATOM   1153  O   LYS A 152      42.952 -23.722  49.215  0.00  0.00           O  
ATOM   1154  CB  LYS A 152      45.840 -21.747  49.340  0.00  0.00           C  
ATOM   1155  CG  LYS A 152      47.144 -21.388  48.687  0.00  0.00           C  
ATOM   1156  CD  LYS A 152      48.188 -22.438  49.001  0.00  0.00           C  
ATOM   1157  CE  LYS A 152      49.405 -22.249  48.139  0.00  0.00           C  
ATOM   1158  NZ  LYS A 152      50.201 -23.489  48.048  0.00  0.00           N1+
ATOM   1159  N   ASN A 153      44.145 -23.163  51.046  0.00  0.00           N  
ATOM   1160  CA  ASN A 153      42.997 -23.153  51.930  0.00  0.00           C  
ATOM   1161  C   ASN A 153      42.014 -22.070  51.516  0.00  0.00           C  
ATOM   1162  O   ASN A 153      42.384 -20.919  51.250  0.00  0.00           O  
ATOM   1163  CB  ASN A 153      43.415 -22.991  53.383  0.00  0.00           C  
ATOM   1164  CG  ASN A 153      43.451 -24.322  54.123  0.00  0.00           C  
ATOM   1165  ND2 ASN A 153      44.538 -25.072  53.954  0.00  0.00           N  
ATOM   1166  OD1 ASN A 153      42.508 -24.675  54.829  0.00  0.00           O  
ATOM   1167  N   ARG A 154      40.749 -22.464  51.481  0.00  0.00           N  
ATOM   1168  CA  ARG A 154      39.711 -21.753  50.753  0.00  0.00           C  
ATOM   1169  C   ARG A 154      39.317 -20.385  51.303  0.00  0.00           C  
ATOM   1170  O   ARG A 154      38.954 -20.256  52.464  0.00  0.00           O  
ATOM   1171  CB  ARG A 154      38.479 -22.646  50.702  0.00  0.00           C  
ATOM   1172  N   SER A 155      39.391 -19.363  50.458  0.00  0.00           N  
ATOM   1173  CA  SER A 155      38.947 -18.028  50.829  0.00  0.00           C  
ATOM   1174  C   SER A 155      37.478 -17.870  50.516  0.00  0.00           C  
ATOM   1175  O   SER A 155      36.941 -16.765  50.621  0.00  0.00           O  
ATOM   1176  CB  SER A 155      39.766 -16.957  50.094  0.00  0.00           C  
ATOM   1177  OG  SER A 155      39.220 -16.726  48.814  0.00  0.00           O  
ATOM   1178  N   GLU A 156      36.846 -18.956  50.083  0.00  0.00           N  
ATOM   1179  CA  GLU A 156      35.420 -18.910  49.879  0.00  0.00           C  
ATOM   1180  C   GLU A 156      34.779 -18.495  51.155  0.00  0.00           C  
ATOM   1181  O   GLU A 156      35.264 -18.835  52.220  0.00  0.00           O  
ATOM   1182  CB  GLU A 156      34.863 -20.264  49.469  0.00  0.00           C  
ATOM   1183  CG  GLU A 156      35.388 -21.403  50.301  0.00  0.00           C  
ATOM   1184  CD  GLU A 156      36.097 -22.419  49.434  0.00  0.00           C  
ATOM   1185  OE1 GLU A 156      36.753 -22.000  48.452  0.00  0.00           O  
ATOM   1186  OE2 GLU A 156      36.021 -23.630  49.732  0.00  0.00           O  
ATOM   1187  N   SER A 157      33.692 -17.743  51.033  0.00  0.00           N  
ATOM   1188  CA  SER A 157      32.960 -17.282  52.185  0.00  0.00           C  
ATOM   1189  C   SER A 157      31.511 -17.636  52.101  0.00  0.00           C  
ATOM   1190  O   SER A 157      31.033 -18.174  51.124  0.00  0.00           O  
ATOM   1191  CB  SER A 157      33.122 -15.771  52.368  0.00  0.00           C  
ATOM   1192  OG  SER A 157      32.533 -15.052  51.321  0.00  0.00           O  
ATOM   1193  N   TYR A 158      30.826 -17.299  53.170  0.00  0.00           N  
ATOM   1194  CA  TYR A 158      29.643 -18.002  53.574  0.00  0.00           C  
ATOM   1195  C   TYR A 158      28.602 -17.100  54.182  0.00  0.00           C  
ATOM   1196  O   TYR A 158      28.841 -16.516  55.197  0.00  0.00           O  
ATOM   1197  CB  TYR A 158      30.101 -18.932  54.614  0.00  0.00           C  
ATOM   1198  CG  TYR A 158      29.318 -20.164  54.597  0.00  0.00           C  
ATOM   1199  CD1 TYR A 158      28.389 -20.414  53.594  0.00  0.00           C  
ATOM   1200  CD2 TYR A 158      29.464 -21.071  55.609  0.00  0.00           C  
ATOM   1201  CE1 TYR A 158      27.646 -21.571  53.594  0.00  0.00           C  
ATOM   1202  CE2 TYR A 158      28.749 -22.194  55.624  0.00  0.00           C  
ATOM   1203  CZ  TYR A 158      27.839 -22.456  54.621  0.00  0.00           C  
ATOM   1204  OH  TYR A 158      27.111 -23.609  54.653  0.00  0.00           O  
ATOM   1205  N   HIS A 159      27.413 -17.031  53.623  0.00  0.00           N  
ATOM   1206  CA  HIS A 159      26.525 -15.941  53.986  0.00  0.00           C  
ATOM   1207  C   HIS A 159      25.099 -16.346  54.196  0.00  0.00           C  
ATOM   1208  O   HIS A 159      24.508 -17.002  53.376  0.00  0.00           O  
ATOM   1209  CB  HIS A 159      26.659 -14.839  52.919  0.00  0.00           C  
ATOM   1210  CG  HIS A 159      28.050 -14.294  52.804  0.00  0.00           C  
ATOM   1211  CD2 HIS A 159      29.112 -14.743  52.094  0.00  0.00           C  
ATOM   1212  ND1 HIS A 159      28.488 -13.180  53.491  0.00  0.00           N  
ATOM   1213  CE1 HIS A 159      29.757 -12.963  53.196  0.00  0.00           C  
ATOM   1214  NE2 HIS A 159      30.160 -13.901  52.356  0.00  0.00           N  
ATOM   1215  N   ALA A 160      24.536 -15.979  55.327  0.00  0.00           N  
ATOM   1216  CA  ALA A 160      23.115 -16.205  55.430  0.00  0.00           C  
ATOM   1217  C   ALA A 160      22.448 -15.414  56.509  0.00  0.00           C  
ATOM   1218  O   ALA A 160      23.070 -15.031  57.499  0.00  0.00           O  
ATOM   1219  CB  ALA A 160      22.806 -17.669  55.589  0.00  0.00           C  
ATOM   1220  N   GLY A 161      21.156 -15.213  56.307  0.00  0.00           N  
ATOM   1221  CA  GLY A 161      20.363 -14.484  57.255  0.00  0.00           C  
ATOM   1222  C   GLY A 161      18.907 -14.874  57.263  0.00  0.00           C  
ATOM   1223  O   GLY A 161      18.405 -15.619  56.430  0.00  0.00           O  
ATOM   1224  N   PHE A 162      18.203 -14.338  58.239  0.00  0.00           N  
ATOM   1225  CA  PHE A 162      16.758 -14.492  58.278  0.00  0.00           C  
ATOM   1226  C   PHE A 162      16.125 -13.135  58.549  0.00  0.00           C  
ATOM   1227  O   PHE A 162      16.783 -12.205  59.053  0.00  0.00           O  
ATOM   1228  CB  PHE A 162      16.360 -15.435  59.394  0.00  0.00           C  
ATOM   1229  CG  PHE A 162      15.794 -14.722  60.591  0.00  0.00           C  
ATOM   1230  CD1 PHE A 162      16.635 -14.052  61.479  0.00  0.00           C  
ATOM   1231  CD2 PHE A 162      14.417 -14.686  60.814  0.00  0.00           C  
ATOM   1232  CE1 PHE A 162      16.117 -13.378  62.569  0.00  0.00           C  
ATOM   1233  CE2 PHE A 162      13.893 -14.016  61.905  0.00  0.00           C  
ATOM   1234  CZ  PHE A 162      14.741 -13.363  62.783  0.00  0.00           C  
ATOM   1235  N   ASN A 163      14.842 -13.041  58.233  0.00  0.00           N  
ATOM   1236  CA  ASN A 163      14.116 -11.816  58.385  0.00  0.00           C  
ATOM   1237  C   ASN A 163      12.712 -12.042  58.905  0.00  0.00           C  
ATOM   1238  O   ASN A 163      11.931 -12.766  58.325  0.00  0.00           O  
ATOM   1239  CB  ASN A 163      14.106 -11.119  57.037  0.00  0.00           C  
ATOM   1240  CG  ASN A 163      15.488 -11.118  56.358  0.00  0.00           C  
ATOM   1241  ND2 ASN A 163      16.498 -11.206  57.066  0.00  0.00           N  
ATOM   1242  OD1 ASN A 163      15.569 -11.100  55.219  0.00  0.00           O  
ATOM   1243  N   TYR A 164      12.393 -11.396  59.998  0.00  0.00           N  
ATOM   1244  CA  TYR A 164      11.031 -11.351  60.417  0.00  0.00           C  
ATOM   1245  C   TYR A 164      10.461  -9.968  60.206  0.00  0.00           C  
ATOM   1246  O   TYR A 164      11.095  -8.963  60.537  0.00  0.00           O  
ATOM   1247  CB  TYR A 164      10.942 -11.725  61.887  0.00  0.00           C  
ATOM   1248  CG  TYR A 164       9.531 -12.011  62.314  0.00  0.00           C  
ATOM   1249  CD1 TYR A 164       8.715 -12.836  61.548  0.00  0.00           C  
ATOM   1250  CD2 TYR A 164       9.019 -11.502  63.486  0.00  0.00           C  
ATOM   1251  CE1 TYR A 164       7.417 -13.133  61.935  0.00  0.00           C  
ATOM   1252  CE2 TYR A 164       7.713 -11.791  63.889  0.00  0.00           C  
ATOM   1253  CZ  TYR A 164       6.915 -12.612  63.106  0.00  0.00           C  
ATOM   1254  OH  TYR A 164       5.620 -12.917  63.478  0.00  0.00           O  
ATOM   1255  N   LYS A 165       9.258  -9.909  59.651  0.00  0.00           N  
ATOM   1256  CA  LYS A 165       8.473  -8.676  59.683  0.00  0.00           C  
ATOM   1257  C   LYS A 165       7.063  -8.983  60.115  0.00  0.00           C  
ATOM   1258  O   LYS A 165       6.322  -9.662  59.402  0.00  0.00           O  
ATOM   1259  CB  LYS A 165       8.421  -7.987  58.322  0.00  0.00           C  
ATOM   1260  CG  LYS A 165       7.457  -6.783  58.287  0.00  0.00           C  
ATOM   1261  CD  LYS A 165       8.142  -5.511  57.775  0.00  0.00           C  
ATOM   1262  CE  LYS A 165       7.166  -4.415  57.411  0.00  0.00           C  
ATOM   1263  NZ  LYS A 165       7.848  -3.380  56.593  0.00  0.00           N1+
ATOM   1264  N   ASN A 166       6.684  -8.463  61.272  0.00  0.00           N  
ATOM   1265  CA  ASN A 166       5.305  -8.536  61.675  0.00  0.00           C  
ATOM   1266  C   ASN A 166       4.708  -7.201  62.036  0.00  0.00           C  
ATOM   1267  O   ASN A 166       5.133  -6.584  63.005  0.00  0.00           O  
ATOM   1268  CB  ASN A 166       5.129  -9.501  62.824  0.00  0.00           C  
ATOM   1269  CG  ASN A 166       3.681  -9.794  63.087  0.00  0.00           C  
ATOM   1270  ND2 ASN A 166       3.389 -10.345  64.260  0.00  0.00           N  
ATOM   1271  OD1 ASN A 166       2.822  -9.533  62.238  0.00  0.00           O  
ATOM   1272  N   ASP A 167       3.721  -6.771  61.248  0.00  0.00           N  
ATOM   1273  CA  ASP A 167       3.019  -5.492  61.453  0.00  0.00           C  
ATOM   1274  C   ASP A 167       3.939  -4.268  61.587  0.00  0.00           C  
ATOM   1275  O   ASP A 167       4.008  -3.624  62.653  0.00  0.00           O  
ATOM   1276  CB  ASP A 167       2.029  -5.581  62.630  0.00  0.00           C  
ATOM   1277  CG  ASP A 167       0.921  -6.609  62.389  0.00  0.00           C  
ATOM   1278  OD1 ASP A 167       0.826  -7.151  61.262  0.00  0.00           O  
ATOM   1279  OD2 ASP A 167       0.135  -6.869  63.322  0.00  0.00           O  
ATOM   1280  N   GLY A 168       4.634  -3.964  60.487  0.00  0.00           N  
ATOM   1281  CA  GLY A 168       5.519  -2.814  60.403  0.00  0.00           C  
ATOM   1282  C   GLY A 168       6.694  -2.990  61.330  0.00  0.00           C  
ATOM   1283  O   GLY A 168       7.322  -2.039  61.798  0.00  0.00           O  
ATOM   1284  N   PHE A 169       7.007  -4.244  61.587  0.00  0.00           N  
ATOM   1285  CA  PHE A 169       7.896  -4.558  62.684  0.00  0.00           C  
ATOM   1286  C   PHE A 169       8.875  -5.559  62.195  0.00  0.00           C  
ATOM   1287  O   PHE A 169       8.522  -6.452  61.452  0.00  0.00           O  
ATOM   1288  CB  PHE A 169       7.123  -5.083  63.869  0.00  0.00           C  
ATOM   1289  CG  PHE A 169       7.584  -4.558  65.137  0.00  0.00           C  
ATOM   1290  CD1 PHE A 169       7.471  -3.212  65.344  0.00  0.00           C  
ATOM   1291  CD2 PHE A 169       8.131  -5.426  66.122  0.00  0.00           C  
ATOM   1292  CE1 PHE A 169       7.938  -2.639  66.463  0.00  0.00           C  
ATOM   1293  CE2 PHE A 169       8.554  -4.915  67.360  0.00  0.00           C  
ATOM   1294  CZ  PHE A 169       8.474  -3.488  67.517  0.00  0.00           C  
ATOM   1295  N   PHE A 170      10.132  -5.413  62.548  0.00  0.00           N  
ATOM   1296  CA  PHE A 170      11.092  -6.259  61.846  0.00  0.00           C  
ATOM   1297  C   PHE A 170      12.353  -6.506  62.632  0.00  0.00           C  
ATOM   1298  O   PHE A 170      12.702  -5.768  63.547  0.00  0.00           O  
ATOM   1299  CB  PHE A 170      11.479  -5.691  60.470  0.00  0.00           C  
ATOM   1300  CG  PHE A 170      12.573  -4.645  60.527  0.00  0.00           C  
ATOM   1301  CD1 PHE A 170      12.261  -3.315  60.773  0.00  0.00           C  
ATOM   1302  CD2 PHE A 170      13.906  -4.986  60.316  0.00  0.00           C  
ATOM   1303  CE1 PHE A 170      13.246  -2.361  60.825  0.00  0.00           C  
ATOM   1304  CE2 PHE A 170      14.896  -4.030  60.360  0.00  0.00           C  
ATOM   1305  CZ  PHE A 170      14.569  -2.718  60.613  0.00  0.00           C  
ATOM   1306  N   VAL A 171      13.024  -7.574  62.247  0.00  0.00           N  
ATOM   1307  CA  VAL A 171      14.361  -7.837  62.686  0.00  0.00           C  
ATOM   1308  C   VAL A 171      14.981  -8.608  61.580  0.00  0.00           C  
ATOM   1309  O   VAL A 171      14.329  -9.373  60.911  0.00  0.00           O  
ATOM   1310  CB  VAL A 171      14.386  -8.605  63.987  0.00  0.00           C  
ATOM   1311  CG1 VAL A 171      13.380  -9.754  63.925  0.00  0.00           C  
ATOM   1312  CG2 VAL A 171      15.794  -9.145  64.253  0.00  0.00           C  
ATOM   1313  N   GLN A 172      16.260  -8.398  61.383  0.00  0.00           N  
ATOM   1314  CA  GLN A 172      16.936  -9.105  60.342  0.00  0.00           C  
ATOM   1315  C   GLN A 172      18.285  -9.476  60.869  0.00  0.00           C  
ATOM   1316  O   GLN A 172      19.081  -8.624  61.257  0.00  0.00           O  
ATOM   1317  CB  GLN A 172      17.025  -8.216  59.122  0.00  0.00           C  
ATOM   1318  CG  GLN A 172      15.684  -7.716  58.698  0.00  0.00           C  
ATOM   1319  CD  GLN A 172      15.789  -6.655  57.647  0.00  0.00           C  
ATOM   1320  NE2 GLN A 172      14.650  -6.025  57.321  0.00  0.00           N  
ATOM   1321  OE1 GLN A 172      16.881  -6.385  57.125  0.00  0.00           O  
ATOM   1322  N   TYR A 173      18.533 -10.776  60.891  0.00  0.00           N  
ATOM   1323  CA  TYR A 173      19.877 -11.241  61.130  0.00  0.00           C  
ATOM   1324  C   TYR A 173      20.565 -11.468  59.813  0.00  0.00           C  
ATOM   1325  O   TYR A 173      19.972 -11.988  58.864  0.00  0.00           O  
ATOM   1326  CB  TYR A 173      19.922 -12.523  61.916  0.00  0.00           C  
ATOM   1327  CG  TYR A 173      21.315 -13.077  61.917  0.00  0.00           C  
ATOM   1328  CD1 TYR A 173      22.312 -12.478  62.675  0.00  0.00           C  
ATOM   1329  CD2 TYR A 173      21.645 -14.202  61.160  0.00  0.00           C  
ATOM   1330  CE1 TYR A 173      23.601 -12.997  62.700  0.00  0.00           C  
ATOM   1331  CE2 TYR A 173      22.929 -14.726  61.177  0.00  0.00           C  
ATOM   1332  CZ  TYR A 173      23.897 -14.118  61.947  0.00  0.00           C  
ATOM   1333  OH  TYR A 173      25.169 -14.627  61.963  0.00  0.00           O  
ATOM   1334  N   ALA A 174      21.827 -11.085  59.759  0.00  0.00           N  
ATOM   1335  CA  ALA A 174      22.644 -11.349  58.595  0.00  0.00           C  
ATOM   1336  C   ALA A 174      23.985 -11.772  59.125  0.00  0.00           C  
ATOM   1337  O   ALA A 174      24.473 -11.212  60.089  0.00  0.00           O  
ATOM   1338  CB  ALA A 174      22.767 -10.092  57.741  0.00  0.00           C  
ATOM   1339  N   GLY A 175      24.597 -12.749  58.486  0.00  0.00           N  
ATOM   1340  CA  GLY A 175      25.893 -13.172  58.935  0.00  0.00           C  
ATOM   1341  C   GLY A 175      26.746 -13.634  57.791  0.00  0.00           C  
ATOM   1342  O   GLY A 175      26.265 -14.091  56.757  0.00  0.00           O  
ATOM   1343  N   SER A 176      28.041 -13.516  58.027  0.00  0.00           N  
ATOM   1344  CA  SER A 176      29.065 -13.852  57.077  0.00  0.00           C  
ATOM   1345  C   SER A 176      30.170 -14.574  57.836  0.00  0.00           C  
ATOM   1346  O   SER A 176      30.456 -14.271  58.989  0.00  0.00           O  
ATOM   1347  CB  SER A 176      29.613 -12.580  56.443  0.00  0.00           C  
ATOM   1348  OG  SER A 176      31.021 -12.656  56.310  0.00  0.00           O  
ATOM   1349  N   TYR A 177      30.768 -15.561  57.196  0.00  0.00           N  
ATOM   1350  CA  TYR A 177      31.930 -16.224  57.744  0.00  0.00           C  
ATOM   1351  C   TYR A 177      32.863 -16.500  56.587  0.00  0.00           C  
ATOM   1352  O   TYR A 177      32.425 -16.671  55.465  0.00  0.00           O  
ATOM   1353  CB  TYR A 177      31.536 -17.532  58.427  0.00  0.00           C  
ATOM   1354  CG  TYR A 177      32.730 -18.414  58.711  0.00  0.00           C  
ATOM   1355  CD1 TYR A 177      33.606 -18.122  59.747  0.00  0.00           C  
ATOM   1356  CD2 TYR A 177      32.996 -19.530  57.929  0.00  0.00           C  
ATOM   1357  CE1 TYR A 177      34.710 -18.921  60.002  0.00  0.00           C  
ATOM   1358  CE2 TYR A 177      34.093 -20.335  58.176  0.00  0.00           C  
ATOM   1359  CZ  TYR A 177      34.948 -20.028  59.212  0.00  0.00           C  
ATOM   1360  OH  TYR A 177      36.039 -20.833  59.455  0.00  0.00           O  
ATOM   1361  N   LYS A 178      34.151 -16.559  56.853  0.00  0.00           N  
ATOM   1362  CA  LYS A 178      35.073 -16.764  55.779  0.00  0.00           C  
ATOM   1363  C   LYS A 178      36.099 -17.783  56.182  0.00  0.00           C  
ATOM   1364  O   LYS A 178      36.868 -17.557  57.104  0.00  0.00           O  
ATOM   1365  CB  LYS A 178      35.714 -15.451  55.386  0.00  0.00           C  
ATOM   1366  CG  LYS A 178      37.202 -15.558  55.268  0.00  0.00           C  
ATOM   1367  CD  LYS A 178      37.709 -14.251  54.670  0.00  0.00           C  
ATOM   1368  CE  LYS A 178      37.406 -13.077  55.574  0.00  0.00           C  
ATOM   1369  NZ  LYS A 178      37.922 -11.803  54.994  0.00  0.00           N1+
ATOM   1370  N   ARG A 179      36.102 -18.898  55.458  0.00  0.00           N  
ATOM   1371  CA  ARG A 179      36.979 -20.029  55.730  0.00  0.00           C  
ATOM   1372  C   ARG A 179      38.427 -19.592  55.705  0.00  0.00           C  
ATOM   1373  O   ARG A 179      39.235 -20.058  56.501  0.00  0.00           O  
ATOM   1374  CB  ARG A 179      36.749 -21.101  54.687  0.00  0.00           C  
ATOM   1375  CG  ARG A 179      37.795 -22.205  54.652  0.00  0.00           C  
ATOM   1376  CD  ARG A 179      37.398 -23.380  55.530  0.00  0.00           C  
ATOM   1377  NE  ARG A 179      38.177 -24.568  55.193  0.00  0.00           N  
ATOM   1378  CZ  ARG A 179      39.479 -24.698  55.434  0.00  0.00           C  
ATOM   1379  NH1 ARG A 179      40.151 -23.711  56.014  0.00  0.00           N  
ATOM   1380  NH2 ARG A 179      40.113 -25.811  55.092  0.00  0.00           N  
ATOM   1381  N   HIS A 180      38.742 -18.670  54.802  0.00  0.00           N  
ATOM   1382  CA  HIS A 180      40.076 -18.106  54.756  0.00  0.00           C  
ATOM   1383  C   HIS A 180      40.099 -16.743  54.088  0.00  0.00           C  
ATOM   1384  O   HIS A 180      39.274 -16.438  53.228  0.00  0.00           O  
ATOM   1385  CB  HIS A 180      41.013 -19.059  54.009  0.00  0.00           C  
ATOM   1386  CG  HIS A 180      42.296 -19.318  54.727  0.00  0.00           C  
ATOM   1387  CD2 HIS A 180      43.444 -18.613  54.798  0.00  0.00           C  
ATOM   1388  ND1 HIS A 180      42.491 -20.430  55.509  0.00  0.00           N  
ATOM   1389  CE1 HIS A 180      43.701 -20.402  56.029  0.00  0.00           C  
ATOM   1390  NE2 HIS A 180      44.311 -19.309  55.612  0.00  0.00           N  
ATOM   1391  N   ASN A 181      41.041 -15.915  54.513  0.00  0.00           N  
ATOM   1392  CA  ASN A 181      41.406 -14.717  53.772  0.00  0.00           C  
ATOM   1393  C   ASN A 181      42.853 -14.460  54.122  0.00  0.00           C  
ATOM   1394  O   ASN A 181      43.271 -14.717  55.246  0.00  0.00           O  
ATOM   1395  CB  ASN A 181      40.527 -13.538  54.190  0.00  0.00           C  
ATOM   1396  CG  ASN A 181      40.737 -12.296  53.342  0.00  0.00           C  
ATOM   1397  ND2 ASN A 181      39.651 -11.607  53.036  0.00  0.00           N  
ATOM   1398  OD1 ASN A 181      41.854 -11.949  52.987  0.00  0.00           O  
ATOM   1399  N   TYR A 182      43.644 -14.011  53.163  0.00  0.00           N  
ATOM   1400  CA  TYR A 182      44.984 -13.593  53.511  0.00  0.00           C  
ATOM   1401  C   TYR A 182      45.000 -12.178  54.037  0.00  0.00           C  
ATOM   1402  O   TYR A 182      44.214 -11.321  53.623  0.00  0.00           O  
ATOM   1403  CB  TYR A 182      45.993 -13.813  52.386  0.00  0.00           C  
ATOM   1404  CG  TYR A 182      46.552 -15.242  52.421  0.00  0.00           C  
ATOM   1405  CD1 TYR A 182      45.962 -16.218  53.229  0.00  0.00           C  
ATOM   1406  CD2 TYR A 182      47.674 -15.610  51.680  0.00  0.00           C  
ATOM   1407  CE1 TYR A 182      46.460 -17.516  53.282  0.00  0.00           C  
ATOM   1408  CE2 TYR A 182      48.178 -16.914  51.733  0.00  0.00           C  
ATOM   1409  CZ  TYR A 182      47.566 -17.855  52.533  0.00  0.00           C  
ATOM   1410  OH  TYR A 182      48.069 -19.135  52.576  0.00  0.00           O  
ATOM   1411  N   THR A 183      45.983 -11.950  54.897  0.00  0.00           N  
ATOM   1412  CA  THR A 183      45.990 -10.787  55.750  0.00  0.00           C  
ATOM   1413  C   THR A 183      44.827 -11.003  56.735  0.00  0.00           C  
ATOM   1414  O   THR A 183      44.163 -10.062  57.162  0.00  0.00           O  
ATOM   1415  CB  THR A 183      45.887  -9.492  54.894  0.00  0.00           C  
ATOM   1416  CG2 THR A 183      46.708  -8.366  55.514  0.00  0.00           C  
ATOM   1417  OG1 THR A 183      46.388  -9.745  53.568  0.00  0.00           O  
ATOM   1418  N   THR A 184      44.581 -12.288  57.033  0.00  0.00           N  
ATOM   1419  CA  THR A 184      43.540 -12.772  57.970  0.00  0.00           C  
ATOM   1420  C   THR A 184      43.482 -14.325  58.014  0.00  0.00           C  
ATOM   1421  O   THR A 184      44.326 -15.003  57.412  0.00  0.00           O  
ATOM   1422  CB  THR A 184      42.116 -12.130  57.733  0.00  0.00           C  
ATOM   1423  CG2 THR A 184      41.943 -11.674  56.312  0.00  0.00           C  
ATOM   1424  OG1 THR A 184      41.073 -13.065  58.049  0.00  0.00           O  
ATOM   1425  N   GLU A 185      42.556 -14.867  58.807  0.00  0.00           N  
ATOM   1426  CA  GLU A 185      42.161 -16.269  58.749  0.00  0.00           C  
ATOM   1427  C   GLU A 185      40.727 -16.262  59.214  0.00  0.00           C  
ATOM   1428  O   GLU A 185      40.290 -15.303  59.817  0.00  0.00           O  
ATOM   1429  CB  GLU A 185      43.010 -17.095  59.719  0.00  0.00           C  
ATOM   1430  CG  GLU A 185      43.931 -18.115  59.085  0.00  0.00           C  
ATOM   1431  CD  GLU A 185      44.804 -18.811  60.108  0.00  0.00           C  
ATOM   1432  OE1 GLU A 185      45.102 -18.206  61.163  0.00  0.00           O  
ATOM   1433  OE2 GLU A 185      45.186 -19.972  59.861  0.00  0.00           O  
ATOM   1434  N   LYS A 186      40.058 -17.392  59.143  0.00  0.00           N  
ATOM   1435  CA  LYS A 186      38.611 -17.482  59.160  0.00  0.00           C  
ATOM   1436  C   LYS A 186      37.925 -16.353  59.936  0.00  0.00           C  
ATOM   1437  O   LYS A 186      37.997 -16.295  61.159  0.00  0.00           O  
ATOM   1438  CB  LYS A 186      38.395 -18.795  59.921  0.00  0.00           C  
ATOM   1439  CG  LYS A 186      39.496 -19.820  59.604  0.00  0.00           C  
ATOM   1440  CD  LYS A 186      38.938 -21.235  59.518  0.00  0.00           C  
ATOM   1441  CE  LYS A 186      39.841 -22.174  58.720  0.00  0.00           C  
ATOM   1442  NZ  LYS A 186      39.367 -23.590  58.748  0.00  0.00           N1+
ATOM   1443  N   HIS A 187      37.154 -15.529  59.204  0.00  0.00           N  
ATOM   1444  CA  HIS A 187      36.638 -14.247  59.740  0.00  0.00           C  
ATOM   1445  C   HIS A 187      35.120 -14.162  59.802  0.00  0.00           C  
ATOM   1446  O   HIS A 187      34.442 -14.535  58.842  0.00  0.00           O  
ATOM   1447  CB  HIS A 187      37.158 -13.081  58.898  0.00  0.00           C  
ATOM   1448  CG  HIS A 187      36.458 -11.771  59.173  0.00  0.00           C  
ATOM   1449  CD2 HIS A 187      35.768 -11.345  60.255  0.00  0.00           C  
ATOM   1450  ND1 HIS A 187      36.445 -10.716  58.282  0.00  0.00           N  
ATOM   1451  CE1 HIS A 187      35.769  -9.701  58.802  0.00  0.00           C  
ATOM   1452  NE2 HIS A 187      35.348 -10.059  60.003  0.00  0.00           N  
ATOM   1453  N   GLN A 188      34.572 -13.619  60.886  0.00  0.00           N  
ATOM   1454  CA  GLN A 188      33.111 -13.630  61.041  0.00  0.00           C  
ATOM   1455  C   GLN A 188      32.478 -12.269  61.279  0.00  0.00           C  
ATOM   1456  O   GLN A 188      33.016 -11.408  61.990  0.00  0.00           O  
ATOM   1457  CB  GLN A 188      32.739 -14.580  62.159  0.00  0.00           C  
ATOM   1458  CG  GLN A 188      33.385 -15.941  61.995  0.00  0.00           C  
ATOM   1459  CD  GLN A 188      33.031 -16.889  63.080  0.00  0.00           C  
ATOM   1460  NE2 GLN A 188      33.716 -18.051  63.091  0.00  0.00           N  
ATOM   1461  OE1 GLN A 188      32.162 -16.601  63.926  0.00  0.00           O  
ATOM   1462  N   VAL A 189      31.326 -12.080  60.656  0.00  0.00           N  
ATOM   1463  CA  VAL A 189      30.571 -10.845  60.814  0.00  0.00           C  
ATOM   1464  C   VAL A 189      29.100 -11.172  61.114  0.00  0.00           C  
ATOM   1465  O   VAL A 189      28.481 -12.036  60.473  0.00  0.00           O  
ATOM   1466  CB  VAL A 189      30.688  -9.946  59.584  0.00  0.00           C  
ATOM   1467  CG1 VAL A 189      29.835  -8.737  59.763  0.00  0.00           C  
ATOM   1468  CG2 VAL A 189      32.147  -9.543  59.394  0.00  0.00           C  
ATOM   1469  N   HIS A 190      28.550 -10.478  62.102  0.00  0.00           N  
ATOM   1470  CA  HIS A 190      27.188 -10.724  62.532  0.00  0.00           C  
ATOM   1471  C   HIS A 190      26.444  -9.412  62.691  0.00  0.00           C  
ATOM   1472  O   HIS A 190      26.968  -8.418  63.203  0.00  0.00           O  
ATOM   1473  CB  HIS A 190      27.175 -11.532  63.835  0.00  0.00           C  
ATOM   1474  CG  HIS A 190      27.821 -12.866  63.707  0.00  0.00           C  
ATOM   1475  CD2 HIS A 190      29.004 -13.339  64.165  0.00  0.00           C  
ATOM   1476  ND1 HIS A 190      27.232 -13.899  63.017  0.00  0.00           N  
ATOM   1477  CE1 HIS A 190      28.024 -14.954  63.051  0.00  0.00           C  
ATOM   1478  NE2 HIS A 190      29.106 -14.641  63.741  0.00  0.00           N  
ATOM   1479  N   ARG A 191      25.196  -9.417  62.255  0.00  0.00           N  
ATOM   1480  CA  ARG A 191      24.365  -8.235  62.377  0.00  0.00           C  
ATOM   1481  C   ARG A 191      22.942  -8.561  62.730  0.00  0.00           C  
ATOM   1482  O   ARG A 191      22.302  -9.380  62.075  0.00  0.00           O  
ATOM   1483  CB  ARG A 191      24.345  -7.507  61.050  0.00  0.00           C  
ATOM   1484  CG  ARG A 191      23.255  -6.448  60.966  0.00  0.00           C  
ATOM   1485  CD  ARG A 191      23.518  -5.512  59.823  0.00  0.00           C  
ATOM   1486  NE  ARG A 191      24.950  -5.295  59.651  0.00  0.00           N  
ATOM   1487  CZ  ARG A 191      25.491  -4.634  58.638  0.00  0.00           C  
ATOM   1488  NH1 ARG A 191      24.705  -4.116  57.705  0.00  0.00           N  
ATOM   1489  NH2 ARG A 191      26.814  -4.500  58.563  0.00  0.00           N  
ATOM   1490  N   LEU A 192      22.430  -7.873  63.733  0.00  0.00           N  
ATOM   1491  CA  LEU A 192      21.009  -7.915  63.980  0.00  0.00           C  
ATOM   1492  C   LEU A 192      20.463  -6.549  63.797  0.00  0.00           C  
ATOM   1493  O   LEU A 192      21.082  -5.584  64.186  0.00  0.00           O  
ATOM   1494  CB  LEU A 192      20.707  -8.398  65.400  0.00  0.00           C  
ATOM   1495  CG  LEU A 192      21.160  -9.818  65.759  0.00  0.00           C  
ATOM   1496  CD1 LEU A 192      22.667  -9.866  66.010  0.00  0.00           C  
ATOM   1497  CD2 LEU A 192      20.394 -10.311  66.967  0.00  0.00           C  
ATOM   1498  N   VAL A 193      19.296  -6.472  63.193  0.00  0.00           N  
ATOM   1499  CA  VAL A 193      18.637  -5.197  62.997  0.00  0.00           C  
ATOM   1500  C   VAL A 193      17.242  -5.382  63.543  0.00  0.00           C  
ATOM   1501  O   VAL A 193      16.658  -6.451  63.394  0.00  0.00           O  
ATOM   1502  CB  VAL A 193      18.578  -4.788  61.475  0.00  0.00           C  
ATOM   1503  CG1 VAL A 193      17.724  -3.551  61.246  0.00  0.00           C  
ATOM   1504  CG2 VAL A 193      19.970  -4.560  60.922  0.00  0.00           C  
ATOM   1505  N   GLY A 194      16.704  -4.360  64.191  0.00  0.00           N  
ATOM   1506  CA  GLY A 194      15.305  -4.429  64.534  0.00  0.00           C  
ATOM   1507  C   GLY A 194      14.728  -3.041  64.525  0.00  0.00           C  
ATOM   1508  O   GLY A 194      15.451  -2.068  64.729  0.00  0.00           O  
ATOM   1509  N   GLY A 195      13.423  -2.952  64.305  0.00  0.00           N  
ATOM   1510  CA  GLY A 195      12.794  -1.661  64.339  0.00  0.00           C  
ATOM   1511  C   GLY A 195      11.388  -1.708  63.832  0.00  0.00           C  
ATOM   1512  O   GLY A 195      10.851  -2.756  63.516  0.00  0.00           O  
ATOM   1513  N   TYR A 196      10.780  -0.540  63.793  0.00  0.00           N  
ATOM   1514  CA  TYR A 196       9.505  -0.392  63.142  0.00  0.00           C  
ATOM   1515  C   TYR A 196       9.779   0.210  61.759  0.00  0.00           C  
ATOM   1516  O   TYR A 196      10.546   1.168  61.597  0.00  0.00           O  
ATOM   1517  CB  TYR A 196       8.587   0.503  63.980  0.00  0.00           C  
ATOM   1518  CG  TYR A 196       7.186   0.678  63.416  0.00  0.00           C  
ATOM   1519  CD1 TYR A 196       6.887   1.720  62.530  0.00  0.00           C  
ATOM   1520  CD2 TYR A 196       6.155  -0.192  63.782  0.00  0.00           C  
ATOM   1521  CE1 TYR A 196       5.604   1.882  62.017  0.00  0.00           C  
ATOM   1522  CE2 TYR A 196       4.865  -0.042  63.275  0.00  0.00           C  
ATOM   1523  CZ  TYR A 196       4.595   0.998  62.392  0.00  0.00           C  
ATOM   1524  OH  TYR A 196       3.318   1.153  61.877  0.00  0.00           O  
ATOM   1525  N   ASP A 197       9.190  -0.389  60.745  0.00  0.00           N  
ATOM   1526  CA  ASP A 197       9.239   0.199  59.426  0.00  0.00           C  
ATOM   1527  C   ASP A 197       7.811   0.207  58.923  0.00  0.00           C  
ATOM   1528  O   ASP A 197       7.276  -0.842  58.582  0.00  0.00           O  
ATOM   1529  CB  ASP A 197      10.104  -0.689  58.524  0.00  0.00           C  
ATOM   1530  CG  ASP A 197      10.557   0.009  57.253  0.00  0.00           C  
ATOM   1531  OD1 ASP A 197      10.078   1.125  56.967  0.00  0.00           O  
ATOM   1532  OD2 ASP A 197      11.394  -0.572  56.532  0.00  0.00           O  
ATOM   1533  N   HIS A 198       7.194   1.377  58.849  0.00  0.00           N  
ATOM   1534  CA  HIS A 198       5.883   1.442  58.239  0.00  0.00           C  
ATOM   1535  C   HIS A 198       5.297   2.840  58.296  0.00  0.00           C  
ATOM   1536  O   HIS A 198       5.708   3.651  59.115  0.00  0.00           O  
ATOM   1537  CB  HIS A 198       4.950   0.471  58.955  0.00  0.00           C  
ATOM   1538  CG  HIS A 198       3.580   0.403  58.366  0.00  0.00           C  
ATOM   1539  CD2 HIS A 198       3.008   1.102  57.360  0.00  0.00           C  
ATOM   1540  ND1 HIS A 198       2.624  -0.480  58.814  0.00  0.00           N  
ATOM   1541  CE1 HIS A 198       1.517  -0.318  58.111  0.00  0.00           C  
ATOM   1542  NE2 HIS A 198       1.721   0.643  57.226  0.00  0.00           N  
ATOM   1543  N   ASP A 199       4.321   3.097  57.425  0.00  0.00           N  
ATOM   1544  CA  ASP A 199       3.438   4.263  57.502  0.00  0.00           C  
ATOM   1545  C   ASP A 199       4.150   5.554  57.901  0.00  0.00           C  
ATOM   1546  O   ASP A 199       3.905   6.086  58.985  0.00  0.00           O  
ATOM   1547  CB  ASP A 199       2.268   3.994  58.468  0.00  0.00           C  
ATOM   1548  CG  ASP A 199       0.999   3.511  57.760  0.00  0.00           C  
ATOM   1549  OD1 ASP A 199       0.719   3.986  56.638  0.00  0.00           O  
ATOM   1550  OD2 ASP A 199       0.277   2.662  58.338  0.00  0.00           O  
ATOM   1551  N   ALA A 200       5.032   6.054  57.042  0.00  0.00           N  
ATOM   1552  CA  ALA A 200       5.631   7.364  57.281  0.00  0.00           C  
ATOM   1553  C   ALA A 200       6.589   7.418  58.486  0.00  0.00           C  
ATOM   1554  O   ALA A 200       7.154   8.471  58.804  0.00  0.00           O  
ATOM   1555  CB  ALA A 200       4.536   8.443  57.407  0.00  0.00           C  
ATOM   1556  N   LEU A 201       6.735   6.303  59.187  0.00  0.00           N  
ATOM   1557  CA  LEU A 201       7.689   6.235  60.280  0.00  0.00           C  
ATOM   1558  C   LEU A 201       8.596   5.027  60.157  0.00  0.00           C  
ATOM   1559  O   LEU A 201       8.153   3.920  59.870  0.00  0.00           O  
ATOM   1560  CB  LEU A 201       6.979   6.173  61.631  0.00  0.00           C  
ATOM   1561  CG  LEU A 201       7.725   5.408  62.737  0.00  0.00           C  
ATOM   1562  CD1 LEU A 201       9.014   6.097  63.143  0.00  0.00           C  
ATOM   1563  CD2 LEU A 201       6.833   5.237  63.941  0.00  0.00           C  
ATOM   1564  N   TYR A 202       9.879   5.256  60.396  0.00  0.00           N  
ATOM   1565  CA  TYR A 202      10.852   4.178  60.444  0.00  0.00           C  
ATOM   1566  C   TYR A 202      11.818   4.449  61.585  0.00  0.00           C  
ATOM   1567  O   TYR A 202      12.251   5.588  61.797  0.00  0.00           O  
ATOM   1568  CB  TYR A 202      11.630   4.069  59.123  0.00  0.00           C  
ATOM   1569  CG  TYR A 202      12.861   3.208  59.260  0.00  0.00           C  
ATOM   1570  CD1 TYR A 202      14.056   3.743  59.722  0.00  0.00           C  
ATOM   1571  CD2 TYR A 202      12.818   1.847  58.972  0.00  0.00           C  
ATOM   1572  CE1 TYR A 202      15.181   2.951  59.868  0.00  0.00           C  
ATOM   1573  CE2 TYR A 202      13.938   1.047  59.104  0.00  0.00           C  
ATOM   1574  CZ  TYR A 202      15.119   1.602  59.546  0.00  0.00           C  
ATOM   1575  OH  TYR A 202      16.245   0.810  59.660  0.00  0.00           O  
ATOM   1576  N   ALA A 203      12.150   3.408  62.327  0.00  0.00           N  
ATOM   1577  CA  ALA A 203      13.155   3.518  63.359  0.00  0.00           C  
ATOM   1578  C   ALA A 203      13.811   2.185  63.444  0.00  0.00           C  
ATOM   1579  O   ALA A 203      13.137   1.164  63.369  0.00  0.00           O  
ATOM   1580  CB  ALA A 203      12.509   3.834  64.669  0.00  0.00           C  
ATOM   1581  N   SER A 204      15.121   2.180  63.616  0.00  0.00           N  
ATOM   1582  CA  SER A 204      15.829   0.921  63.716  0.00  0.00           C  
ATOM   1583  C   SER A 204      17.059   1.044  64.570  0.00  0.00           C  
ATOM   1584  O   SER A 204      17.751   2.058  64.526  0.00  0.00           O  
ATOM   1585  CB  SER A 204      16.260   0.423  62.330  0.00  0.00           C  
ATOM   1586  OG  SER A 204      17.659   0.615  62.115  0.00  0.00           O  
ATOM   1587  N   VAL A 205      17.337  -0.006  65.330  0.00  0.00           N  
ATOM   1588  CA  VAL A 205      18.657  -0.170  65.897  0.00  0.00           C  
ATOM   1589  C   VAL A 205      19.279  -1.435  65.367  0.00  0.00           C  
ATOM   1590  O   VAL A 205      18.646  -2.498  65.302  0.00  0.00           O  
ATOM   1591  CB  VAL A 205      18.681  -0.182  67.432  0.00  0.00           C  
ATOM   1592  CG1 VAL A 205      20.094  -0.496  67.921  0.00  0.00           C  
ATOM   1593  CG2 VAL A 205      18.192   1.158  67.983  0.00  0.00           C  
ATOM   1594  N   ALA A 206      20.530  -1.293  64.966  0.00  0.00           N  
ATOM   1595  CA  ALA A 206      21.270  -2.412  64.465  0.00  0.00           C  
ATOM   1596  C   ALA A 206      22.577  -2.509  65.220  0.00  0.00           C  
ATOM   1597  O   ALA A 206      23.087  -1.536  65.787  0.00  0.00           O  
ATOM   1598  CB  ALA A 206      21.511  -2.276  62.967  0.00  0.00           C  
ATOM   1599  N   VAL A 207      23.095  -3.720  65.237  0.00  0.00           N  
ATOM   1600  CA  VAL A 207      24.317  -4.004  65.918  0.00  0.00           C  
ATOM   1601  C   VAL A 207      25.066  -4.996  65.082  0.00  0.00           C  
ATOM   1602  O   VAL A 207      24.517  -6.017  64.667  0.00  0.00           O  
ATOM   1603  CB  VAL A 207      24.008  -4.654  67.252  0.00  0.00           C  
ATOM   1604  CG1 VAL A 207      25.205  -4.560  68.190  0.00  0.00           C  
ATOM   1605  CG2 VAL A 207      22.744  -4.030  67.887  0.00  0.00           C  
ATOM   1606  N   GLN A 208      26.324  -4.698  64.819  0.00  0.00           N  
ATOM   1607  CA  GLN A 208      27.181  -5.642  64.141  0.00  0.00           C  
ATOM   1608  C   GLN A 208      28.408  -5.889  64.988  0.00  0.00           C  
ATOM   1609  O   GLN A 208      28.924  -5.023  65.642  0.00  0.00           O  
ATOM   1610  CB  GLN A 208      27.615  -5.106  62.791  0.00  0.00           C  
ATOM   1611  CG  GLN A 208      29.110  -5.076  62.642  0.00  0.00           C  
ATOM   1612  CD  GLN A 208      29.548  -4.867  61.220  0.00  0.00           C  
ATOM   1613  NE2 GLN A 208      30.761  -4.391  61.069  0.00  0.00           N  
ATOM   1614  OE1 GLN A 208      28.814  -5.138  60.257  0.00  0.00           O  
ATOM   1615  N   GLN A 209      28.875  -7.113  64.959  0.00  0.00           N  
ATOM   1616  CA  GLN A 209      30.123  -7.473  65.586  0.00  0.00           C  
ATOM   1617  C   GLN A 209      30.901  -8.232  64.548  0.00  0.00           C  
ATOM   1618  O   GLN A 209      30.336  -8.774  63.608  0.00  0.00           O  
ATOM   1619  CB  GLN A 209      29.843  -8.317  66.844  0.00  0.00           C  
ATOM   1620  CG  GLN A 209      28.724  -9.323  66.598  0.00  0.00           C  
ATOM   1621  CD  GLN A 209      27.934  -9.622  67.855  0.00  0.00           C  
ATOM   1622  NE2 GLN A 209      26.980 -10.532  67.747  0.00  0.00           N  
ATOM   1623  OE1 GLN A 209      28.176  -9.030  68.915  0.00  0.00           O  
ATOM   1624  N   GLN A 210      32.213  -8.201  64.669  0.00  0.00           N  
ATOM   1625  CA  GLN A 210      33.054  -8.984  63.800  0.00  0.00           C  
ATOM   1626  C   GLN A 210      34.143  -9.569  64.631  0.00  0.00           C  
ATOM   1627  O   GLN A 210      34.871  -8.854  65.291  0.00  0.00           O  
ATOM   1628  CB  GLN A 210      33.680  -8.109  62.763  0.00  0.00           C  
ATOM   1629  CG  GLN A 210      32.686  -7.456  61.882  0.00  0.00           C  
ATOM   1630  CD  GLN A 210      33.370  -6.723  60.767  0.00  0.00           C  
ATOM   1631  NE2 GLN A 210      34.686  -6.887  60.680  0.00  0.00           N  
ATOM   1632  OE1 GLN A 210      32.732  -6.016  59.985  0.00  0.00           O  
ATOM   1633  N   ASP A 211      34.271 -10.882  64.600  0.00  0.00           N  
ATOM   1634  CA  ASP A 211      35.314 -11.521  65.390  0.00  0.00           C  
ATOM   1635  C   ASP A 211      36.265 -12.147  64.385  0.00  0.00           C  
ATOM   1636  O   ASP A 211      35.827 -12.812  63.437  0.00  0.00           O  
ATOM   1637  CB  ASP A 211      34.709 -12.539  66.364  0.00  0.00           C  
ATOM   1638  CG  ASP A 211      33.656 -11.912  67.266  0.00  0.00           C  
ATOM   1639  OD1 ASP A 211      33.901 -10.799  67.794  0.00  0.00           O  
ATOM   1640  OD2 ASP A 211      32.579 -12.518  67.441  0.00  0.00           O  
ATOM   1641  N   ALA A 212      37.559 -11.898  64.557  0.00  0.00           N  
ATOM   1642  CA  ALA A 212      38.540 -12.316  63.563  0.00  0.00           C  
ATOM   1643  C   ALA A 212      39.828 -12.890  64.145  0.00  0.00           C  
ATOM   1644  O   ALA A 212      40.452 -12.291  65.029  0.00  0.00           O  
ATOM   1645  CB  ALA A 212      38.855 -11.149  62.621  0.00  0.00           C  
ATOM   1646  N   LYS A 213      40.190 -14.067  63.641  0.00  0.00           N  
ATOM   1647  CA  LYS A 213      41.467 -14.709  63.905  0.00  0.00           C  
ATOM   1648  C   LYS A 213      42.500 -13.972  63.046  0.00  0.00           C  
ATOM   1649  O   LYS A 213      42.159 -13.429  61.991  0.00  0.00           O  
ATOM   1650  CB  LYS A 213      41.378 -16.186  63.511  0.00  0.00           C  
ATOM   1651  CG  LYS A 213      42.065 -17.155  64.461  0.00  0.00           C  
ATOM   1652  CD  LYS A 213      41.998 -16.692  65.894  0.00  0.00           C  
ATOM   1653  CE  LYS A 213      42.918 -17.521  66.794  0.00  0.00           C  
ATOM   1654  NZ  LYS A 213      42.453 -18.918  67.022  0.00  0.00           N1+
ATOM   1655  N   LEU A 214      43.757 -13.955  63.476  0.00  0.00           N  
ATOM   1656  CA  LEU A 214      44.731 -13.100  62.819  0.00  0.00           C  
ATOM   1657  C   LEU A 214      46.184 -13.546  62.847  0.00  0.00           C  
ATOM   1658  O   LEU A 214      46.673 -14.241  63.787  0.00  0.00           O  
ATOM   1659  CB  LEU A 214      44.692 -11.711  63.449  0.00  0.00           C  
ATOM   1660  CG  LEU A 214      44.811 -10.432  62.610  0.00  0.00           C  
ATOM   1661  CD1 LEU A 214      44.358 -10.530  61.162  0.00  0.00           C  
ATOM   1662  CD2 LEU A 214      44.341  -9.157  63.299  0.00  0.00           C  
ATOM   1663  N   THR A 215      46.874 -12.901  61.903  0.00  0.00           N  
ATOM   1664  CA  THR A 215      48.305 -12.920  61.713  0.00  0.00           C  
ATOM   1665  C   THR A 215      48.734 -14.347  61.418  0.00  0.00           C  
ATOM   1666  O   THR A 215      49.286 -15.040  62.268  0.00  0.00           O  
ATOM   1667  CB  THR A 215      49.078 -12.216  62.852  0.00  0.00           C  
ATOM   1668  CG2 THR A 215      50.196 -11.343  62.282  0.00  0.00           C  
ATOM   1669  OG1 THR A 215      48.184 -11.358  63.558  0.00  0.00           O  
ATOM   1670  N   TRP A 216      48.455 -14.771  60.186  0.00  0.00           N  
ATOM   1671  CA  TRP A 216      48.668 -16.143  59.760  0.00  0.00           C  
ATOM   1672  C   TRP A 216      50.070 -16.544  60.199  0.00  0.00           C  
ATOM   1673  O   TRP A 216      50.344 -17.718  60.442  0.00  0.00           O  
ATOM   1674  CB  TRP A 216      48.517 -16.245  58.247  0.00  0.00           C  
ATOM   1675  N   ARG A 217      50.948 -15.551  60.315  0.00  0.00           N  
ATOM   1676  CA  ARG A 217      52.185 -15.694  61.079  0.00  0.00           C  
ATOM   1677  C   ARG A 217      52.111 -14.749  62.289  0.00  0.00           C  
ATOM   1678  O   ARG A 217      51.472 -13.704  62.212  0.00  0.00           O  
ATOM   1679  CB  ARG A 217      53.397 -15.371  60.205  0.00  0.00           C  
ATOM   1680  N   ASP A 218      52.798 -15.102  63.380  0.00  0.00           N  
ATOM   1681  CA  ASP A 218      52.611 -14.488  64.720  0.00  0.00           C  
ATOM   1682  C   ASP A 218      51.270 -14.820  65.422  0.00  0.00           C  
ATOM   1683  O   ASP A 218      50.627 -13.967  66.036  0.00  0.00           O  
ATOM   1684  CB  ASP A 218      52.910 -12.983  64.726  0.00  0.00           C  
ATOM   1685  CG  ASP A 218      53.278 -12.460  66.110  0.00  0.00           C  
ATOM   1686  OD1 ASP A 218      54.294 -12.923  66.671  0.00  0.00           O  
ATOM   1687  OD2 ASP A 218      52.562 -11.579  66.632  0.00  0.00           O  
ATOM   1688  N   ASP A 219      50.886 -16.081  65.261  0.00  0.00           N  
ATOM   1689  CA  ASP A 219      49.850 -16.846  65.957  0.00  0.00           C  
ATOM   1690  C   ASP A 219      50.178 -17.111  67.437  0.00  0.00           C  
ATOM   1691  O   ASP A 219      51.322 -17.409  67.782  0.00  0.00           O  
ATOM   1692  CB  ASP A 219      49.763 -18.210  65.254  0.00  0.00           C  
ATOM   1693  CG  ASP A 219      49.018 -18.157  63.921  0.00  0.00           C  
ATOM   1694  OD1 ASP A 219      49.504 -17.524  62.957  0.00  0.00           O  
ATOM   1695  OD2 ASP A 219      47.943 -18.785  63.834  0.00  0.00           O  
ATOM   1696  N   ASN A 220      49.185 -17.038  68.320  0.00  0.00           N  
ATOM   1697  CA  ASN A 220      47.793 -16.771  67.971  0.00  0.00           C  
ATOM   1698  C   ASN A 220      47.409 -15.285  68.128  0.00  0.00           C  
ATOM   1699  O   ASN A 220      47.423 -14.768  69.251  0.00  0.00           O  
ATOM   1700  CB  ASN A 220      46.854 -17.618  68.869  0.00  0.00           C  
ATOM   1701  CG  ASN A 220      46.441 -18.955  68.233  0.00  0.00           C  
ATOM   1702  ND2 ASN A 220      46.127 -19.939  69.067  0.00  0.00           N  
ATOM   1703  OD1 ASN A 220      46.391 -19.086  67.014  0.00  0.00           O  
ATOM   1704  N   SER A 221      47.037 -14.608  67.027  0.00  0.00           N  
ATOM   1705  CA  SER A 221      46.612 -13.210  67.154  0.00  0.00           C  
ATOM   1706  C   SER A 221      45.133 -13.095  66.881  0.00  0.00           C  
ATOM   1707  O   SER A 221      44.584 -13.948  66.196  0.00  0.00           O  
ATOM   1708  CB  SER A 221      47.415 -12.311  66.207  0.00  0.00           C  
ATOM   1709  OG  SER A 221      47.001 -10.962  66.316  0.00  0.00           O  
ATOM   1710  N   HIS A 222      44.462 -12.112  67.473  0.00  0.00           N  
ATOM   1711  CA  HIS A 222      43.063 -11.907  67.110  0.00  0.00           C  
ATOM   1712  C   HIS A 222      42.448 -10.568  67.543  0.00  0.00           C  
ATOM   1713  O   HIS A 222      42.935  -9.913  68.473  0.00  0.00           O  
ATOM   1714  CB  HIS A 222      42.215 -13.105  67.552  0.00  0.00           C  
ATOM   1715  CG  HIS A 222      41.198 -12.774  68.599  0.00  0.00           C  
ATOM   1716  CD2 HIS A 222      39.926 -13.207  68.775  0.00  0.00           C  
ATOM   1717  ND1 HIS A 222      41.446 -11.894  69.631  0.00  0.00           N  
ATOM   1718  CE1 HIS A 222      40.372 -11.797  70.395  0.00  0.00           C  
ATOM   1719  NE2 HIS A 222      39.439 -12.589  69.901  0.00  0.00           N  
ATOM   1720  N   ASN A 223      41.359 -10.185  66.877  0.00  0.00           N  
ATOM   1721  CA  ASN A 223      40.648  -8.950  67.209  0.00  0.00           C  
ATOM   1722  C   ASN A 223      39.129  -9.108  67.139  0.00  0.00           C  
ATOM   1723  O   ASN A 223      38.612 -10.009  66.481  0.00  0.00           O  
ATOM   1724  CB  ASN A 223      41.151  -7.771  66.341  0.00  0.00           C  
ATOM   1725  CG  ASN A 223      40.203  -7.399  65.200  0.00  0.00           C  
ATOM   1726  ND2 ASN A 223      40.765  -6.795  64.158  0.00  0.00           N  
ATOM   1727  OD1 ASN A 223      38.990  -7.627  65.257  0.00  0.00           O  
ATOM   1728  N   SER A 224      38.424  -8.225  67.828  0.00  0.00           N  
ATOM   1729  CA  SER A 224      36.985  -8.191  67.759  0.00  0.00           C  
ATOM   1730  C   SER A 224      36.613  -6.757  67.542  0.00  0.00           C  
ATOM   1731  O   SER A 224      37.257  -5.837  68.049  0.00  0.00           O  
ATOM   1732  CB  SER A 224      36.361  -8.672  69.060  0.00  0.00           C  
ATOM   1733  OG  SER A 224      35.786  -9.953  68.904  0.00  0.00           O  
ATOM   1734  N   GLN A 225      35.551  -6.531  66.805  0.00  0.00           N  
ATOM   1735  CA  GLN A 225      35.038  -5.182  66.772  0.00  0.00           C  
ATOM   1736  C   GLN A 225      33.505  -5.199  66.810  0.00  0.00           C  
ATOM   1737  O   GLN A 225      32.839  -6.213  66.619  0.00  0.00           O  
ATOM   1738  CB  GLN A 225      35.587  -4.414  65.587  0.00  0.00           C  
ATOM   1739  CG  GLN A 225      34.958  -4.917  64.303  0.00  0.00           C  
ATOM   1740  CD  GLN A 225      35.155  -3.856  63.214  0.00  0.00           C  
ATOM   1741  NE2 GLN A 225      34.911  -4.232  61.979  0.00  0.00           N  
ATOM   1742  OE1 GLN A 225      35.586  -2.720  63.493  0.00  0.00           O  
ATOM   1743  N   THR A 226      32.957  -4.079  67.211  0.00  0.00           N  
ATOM   1744  CA  THR A 226      31.550  -4.006  67.507  0.00  0.00           C  
ATOM   1745  C   THR A 226      31.117  -2.615  67.146  0.00  0.00           C  
ATOM   1746  O   THR A 226      31.851  -1.648  67.300  0.00  0.00           O  
ATOM   1747  CB  THR A 226      31.251  -4.294  68.995  0.00  0.00           C  
ATOM   1748  CG2 THR A 226      29.762  -4.341  69.233  0.00  0.00           C  
ATOM   1749  OG1 THR A 226      31.834  -5.552  69.375  0.00  0.00           O  
ATOM   1750  N   GLU A 227      29.920  -2.544  66.612  0.00  0.00           N  
ATOM   1751  CA  GLU A 227      29.401  -1.328  66.075  0.00  0.00           C  
ATOM   1752  C   GLU A 227      27.931  -1.327  66.355  0.00  0.00           C  
ATOM   1753  O   GLU A 227      27.255  -2.349  66.244  0.00  0.00           O  
ATOM   1754  CB  GLU A 227      29.639  -1.267  64.563  0.00  0.00           C  
ATOM   1755  CG  GLU A 227      31.054  -0.875  64.170  0.00  0.00           C  
ATOM   1756  CD  GLU A 227      31.462  -1.426  62.832  0.00  0.00           C  
ATOM   1757  OE1 GLU A 227      31.139  -2.599  62.565  0.00  0.00           O  
ATOM   1758  OE2 GLU A 227      32.112  -0.691  62.061  0.00  0.00           O  
ATOM   1759  N   VAL A 228      27.440  -0.164  66.731  0.00  0.00           N  
ATOM   1760  CA  VAL A 228      26.021   0.023  66.824  0.00  0.00           C  
ATOM   1761  C   VAL A 228      25.667   1.158  65.924  0.00  0.00           C  
ATOM   1762  O   VAL A 228      26.500   2.010  65.623  0.00  0.00           O  
ATOM   1763  CB  VAL A 228      25.606   0.434  68.202  0.00  0.00           C  
ATOM   1764  CG1 VAL A 228      24.185  -0.067  68.455  0.00  0.00           C  
ATOM   1765  CG2 VAL A 228      26.604  -0.099  69.205  0.00  0.00           C  
ATOM   1766  N   ALA A 229      24.417   1.155  65.491  0.00  0.00           N  
ATOM   1767  CA  ALA A 229      23.901   2.241  64.679  0.00  0.00           C  
ATOM   1768  C   ALA A 229      22.401   2.297  64.876  0.00  0.00           C  
ATOM   1769  O   ALA A 229      21.771   1.310  65.238  0.00  0.00           O  
ATOM   1770  CB  ALA A 229      24.258   2.040  63.219  0.00  0.00           C  
ATOM   1771  N   THR A 230      21.833   3.463  64.660  0.00  0.00           N  
ATOM   1772  CA  THR A 230      20.419   3.631  64.852  0.00  0.00           C  
ATOM   1773  C   THR A 230      19.956   4.678  63.884  0.00  0.00           C  
ATOM   1774  O   THR A 230      20.703   5.599  63.548  0.00  0.00           O  
ATOM   1775  CB  THR A 230      20.080   4.049  66.298  0.00  0.00           C  
ATOM   1776  CG2 THR A 230      21.050   5.103  66.814  0.00  0.00           C  
ATOM   1777  OG1 THR A 230      18.747   4.566  66.347  0.00  0.00           O  
ATOM   1778  N   THR A 231      18.735   4.526  63.403  0.00  0.00           N  
ATOM   1779  CA  THR A 231      18.235   5.442  62.404  0.00  0.00           C  
ATOM   1780  C   THR A 231      16.764   5.683  62.579  0.00  0.00           C  
ATOM   1781  O   THR A 231      15.982   4.754  62.786  0.00  0.00           O  
ATOM   1782  CB  THR A 231      18.474   4.920  60.993  0.00  0.00           C  
ATOM   1783  CG2 THR A 231      17.948   5.910  59.985  0.00  0.00           C  
ATOM   1784  OG1 THR A 231      19.879   4.739  60.790  0.00  0.00           O  
ATOM   1785  N   VAL A 232      16.394   6.950  62.488  0.00  0.00           N  
ATOM   1786  CA  VAL A 232      15.001   7.320  62.496  0.00  0.00           C  
ATOM   1787  C   VAL A 232      14.714   8.109  61.251  0.00  0.00           C  
ATOM   1788  O   VAL A 232      15.293   9.172  61.053  0.00  0.00           O  
ATOM   1789  CB  VAL A 232      14.659   8.217  63.682  0.00  0.00           C  
ATOM   1790  CG1 VAL A 232      13.151   8.335  63.813  0.00  0.00           C  
ATOM   1791  CG2 VAL A 232      15.272   7.687  64.967  0.00  0.00           C  
ATOM   1792  N   ALA A 233      13.822   7.584  60.421  0.00  0.00           N  
ATOM   1793  CA  ALA A 233      13.296   8.323  59.294  0.00  0.00           C  
ATOM   1794  C   ALA A 233      11.851   8.627  59.615  0.00  0.00           C  
ATOM   1795  O   ALA A 233      11.209   7.931  60.408  0.00  0.00           O  
ATOM   1796  CB  ALA A 233      13.390   7.522  58.016  0.00  0.00           C  
ATOM   1797  N   TYR A 234      11.349   9.711  59.051  0.00  0.00           N  
ATOM   1798  CA  TYR A 234       9.918   9.897  59.042  0.00  0.00           C  
ATOM   1799  C   TYR A 234       9.450  10.744  57.863  0.00  0.00           C  
ATOM   1800  O   TYR A 234      10.252  11.286  57.104  0.00  0.00           O  
ATOM   1801  CB  TYR A 234       9.430  10.436  60.387  0.00  0.00           C  
ATOM   1802  CG  TYR A 234       9.959  11.790  60.805  0.00  0.00           C  
ATOM   1803  CD1 TYR A 234      11.112  11.903  61.569  0.00  0.00           C  
ATOM   1804  CD2 TYR A 234       9.267  12.964  60.492  0.00  0.00           C  
ATOM   1805  CE1 TYR A 234      11.580  13.161  61.992  0.00  0.00           C  
ATOM   1806  CE2 TYR A 234       9.727  14.224  60.906  0.00  0.00           C  
ATOM   1807  CZ  TYR A 234      10.879  14.316  61.655  0.00  0.00           C  
ATOM   1808  OH  TYR A 234      11.330  15.556  62.061  0.00  0.00           O  
ATOM   1809  N   ARG A 235       8.137  10.838  57.716  0.00  0.00           N  
ATOM   1810  CA  ARG A 235       7.579  11.465  56.551  0.00  0.00           C  
ATOM   1811  C   ARG A 235       6.288  12.240  56.726  0.00  0.00           C  
ATOM   1812  O   ARG A 235       5.313  11.825  57.388  0.00  0.00           O  
ATOM   1813  CB  ARG A 235       7.415  10.461  55.423  0.00  0.00           C  
ATOM   1814  CG  ARG A 235       6.185  10.736  54.586  0.00  0.00           C  
ATOM   1815  CD  ARG A 235       6.086   9.780  53.442  0.00  0.00           C  
ATOM   1816  NE  ARG A 235       6.093  10.478  52.167  0.00  0.00           N  
ATOM   1817  CZ  ARG A 235       7.201  10.807  51.511  0.00  0.00           C  
ATOM   1818  NH1 ARG A 235       8.385  10.500  52.024  0.00  0.00           N  
ATOM   1819  NH2 ARG A 235       7.127  11.444  50.349  0.00  0.00           N  
ATOM   1820  N   PHE A 236       6.302  13.397  56.075  0.00  0.00           N  
ATOM   1821  CA  PHE A 236       5.054  13.932  55.516  0.00  0.00           C  
ATOM   1822  C   PHE A 236       5.061  14.826  54.350  0.00  0.00           C  
ATOM   1823  O   PHE A 236       6.060  15.463  54.023  0.00  0.00           O  
ATOM   1824  CB  PHE A 236       4.133  14.596  56.475  0.00  0.00           C  
ATOM   1825  CG  PHE A 236       4.637  14.801  57.756  0.00  0.00           C  
ATOM   1826  CD1 PHE A 236       4.638  13.946  58.657  0.00  0.00           C  
ATOM   1827  CD2 PHE A 236       4.920  15.905  58.110  0.00  0.00           C  
ATOM   1828  CE1 PHE A 236       5.066  14.268  59.897  0.00  0.00           C  
ATOM   1829  CE2 PHE A 236       5.262  16.180  59.342  0.00  0.00           C  
ATOM   1830  CZ  PHE A 236       5.381  15.358  60.219  0.00  0.00           C  
ATOM   1831  N   GLY A 237       3.882  14.841  53.747  0.00  0.00           N  
ATOM   1832  CA  GLY A 237       3.684  15.539  52.514  0.00  0.00           C  
ATOM   1833  C   GLY A 237       4.856  14.920  51.837  0.00  0.00           C  
ATOM   1834  O   GLY A 237       5.041  13.710  51.888  0.00  0.00           O  
ATOM   1835  N   ASN A 238       5.695  15.754  51.273  0.00  0.00           N  
ATOM   1836  CA  ASN A 238       6.792  15.233  50.530  0.00  0.00           C  
ATOM   1837  C   ASN A 238       8.141  15.199  51.229  0.00  0.00           C  
ATOM   1838  O   ASN A 238       9.103  14.725  50.665  0.00  0.00           O  
ATOM   1839  CB  ASN A 238       6.816  15.939  49.195  0.00  0.00           C  
ATOM   1840  CG  ASN A 238       5.617  15.570  48.350  0.00  0.00           C  
ATOM   1841  ND2 ASN A 238       4.960  16.573  47.769  0.00  0.00           N  
ATOM   1842  OD1 ASN A 238       5.272  14.387  48.234  0.00  0.00           O  
ATOM   1843  N   VAL A 239       8.220  15.662  52.466  0.00  0.00           N  
ATOM   1844  CA  VAL A 239       9.522  15.694  53.138  0.00  0.00           C  
ATOM   1845  C   VAL A 239       9.708  14.540  54.075  0.00  0.00           C  
ATOM   1846  O   VAL A 239       8.763  14.105  54.728  0.00  0.00           O  
ATOM   1847  CB  VAL A 239       9.790  16.986  53.937  0.00  0.00           C  
ATOM   1848  CG1 VAL A 239       9.338  16.826  55.393  0.00  0.00           C  
ATOM   1849  CG2 VAL A 239      11.263  17.298  53.900  0.00  0.00           C  
ATOM   1850  N   THR A 240      10.955  14.095  54.170  0.00  0.00           N  
ATOM   1851  CA  THR A 240      11.284  12.828  54.809  0.00  0.00           C  
ATOM   1852  C   THR A 240      12.530  12.937  55.688  0.00  0.00           C  
ATOM   1853  O   THR A 240      13.579  12.391  55.357  0.00  0.00           O  
ATOM   1854  CB  THR A 240      11.541  11.751  53.743  0.00  0.00           C  
ATOM   1855  CG2 THR A 240      11.619  10.393  54.371  0.00  0.00           C  
ATOM   1856  OG1 THR A 240      10.499  11.782  52.760  0.00  0.00           O  
ATOM   1857  N   PRO A 241      12.417  13.638  56.820  0.00  0.00           N  
ATOM   1858  CA  PRO A 241      13.596  13.859  57.655  0.00  0.00           C  
ATOM   1859  C   PRO A 241      14.133  12.537  58.127  0.00  0.00           C  
ATOM   1860  O   PRO A 241      13.337  11.632  58.303  0.00  0.00           O  
ATOM   1861  CB  PRO A 241      13.035  14.629  58.837  0.00  0.00           C  
ATOM   1862  CG  PRO A 241      11.789  15.300  58.298  0.00  0.00           C  
ATOM   1863  CD  PRO A 241      11.217  14.284  57.375  0.00  0.00           C  
ATOM   1864  N   ARG A 242      15.450  12.427  58.303  0.00  0.00           N  
ATOM   1865  CA  ARG A 242      16.106  11.184  58.748  0.00  0.00           C  
ATOM   1866  C   ARG A 242      17.416  11.468  59.500  0.00  0.00           C  
ATOM   1867  O   ARG A 242      18.064  12.506  59.294  0.00  0.00           O  
ATOM   1868  CB  ARG A 242      16.372  10.230  57.579  0.00  0.00           C  
ATOM   1869  CG  ARG A 242      16.751  10.922  56.294  0.00  0.00           C  
ATOM   1870  CD  ARG A 242      17.618  10.025  55.469  0.00  0.00           C  
ATOM   1871  NE  ARG A 242      17.070   9.684  54.152  0.00  0.00           N  
ATOM   1872  CZ  ARG A 242      15.783   9.538  53.851  0.00  0.00           C  
ATOM   1873  NH1 ARG A 242      14.838   9.701  54.771  0.00  0.00           N  
ATOM   1874  NH2 ARG A 242      15.447   9.218  52.607  0.00  0.00           N  
ATOM   1875  N   VAL A 243      17.785  10.558  60.398  0.00  0.00           N  
ATOM   1876  CA  VAL A 243      18.954  10.755  61.252  0.00  0.00           C  
ATOM   1877  C   VAL A 243      19.528   9.423  61.700  0.00  0.00           C  
ATOM   1878  O   VAL A 243      18.792   8.465  61.903  0.00  0.00           O  
ATOM   1879  CB  VAL A 243      18.617  11.625  62.481  0.00  0.00           C  
ATOM   1880  CG1 VAL A 243      17.240  11.285  63.007  0.00  0.00           C  
ATOM   1881  CG2 VAL A 243      19.661  11.448  63.526  0.00  0.00           C  
ATOM   1882  N   SER A 244      20.841   9.374  61.867  0.00  0.00           N  
ATOM   1883  CA  SER A 244      21.520   8.132  62.130  0.00  0.00           C  
ATOM   1884  C   SER A 244      22.714   8.393  63.011  0.00  0.00           C  
ATOM   1885  O   SER A 244      23.397   9.398  62.867  0.00  0.00           O  
ATOM   1886  CB  SER A 244      21.983   7.511  60.823  0.00  0.00           C  
ATOM   1887  OG  SER A 244      20.951   7.572  59.864  0.00  0.00           O  
ATOM   1888  N   TYR A 245      22.961   7.468  63.926  0.00  0.00           N  
ATOM   1889  CA  TYR A 245      24.125   7.527  64.787  0.00  0.00           C  
ATOM   1890  C   TYR A 245      24.817   6.191  64.678  0.00  0.00           C  
ATOM   1891  O   TYR A 245      24.155   5.166  64.525  0.00  0.00           O  
ATOM   1892  CB  TYR A 245      23.690   7.744  66.211  0.00  0.00           C  
ATOM   1893  CG  TYR A 245      24.832   7.701  67.172  0.00  0.00           C  
ATOM   1894  CD1 TYR A 245      25.543   8.850  67.481  0.00  0.00           C  
ATOM   1895  CD2 TYR A 245      25.201   6.511  67.796  0.00  0.00           C  
ATOM   1896  CE1 TYR A 245      26.600   8.825  68.386  0.00  0.00           C  
ATOM   1897  CE2 TYR A 245      26.258   6.477  68.713  0.00  0.00           C  
ATOM   1898  CZ  TYR A 245      26.952   7.640  69.000  0.00  0.00           C  
ATOM   1899  OH  TYR A 245      27.996   7.609  69.891  0.00  0.00           O  
ATOM   1900  N   ALA A 246      26.145   6.197  64.710  0.00  0.00           N  
ATOM   1901  CA  ALA A 246      26.923   4.961  64.679  0.00  0.00           C  
ATOM   1902  C   ALA A 246      28.107   5.051  65.623  0.00  0.00           C  
ATOM   1903  O   ALA A 246      28.955   5.912  65.469  0.00  0.00           O  
ATOM   1904  CB  ALA A 246      27.390   4.637  63.238  0.00  0.00           C  
ATOM   1905  N   HIS A 247      28.180   4.156  66.594  0.00  0.00           N  
ATOM   1906  CA  HIS A 247      29.346   4.131  67.463  0.00  0.00           C  
ATOM   1907  C   HIS A 247      30.006   2.793  67.323  0.00  0.00           C  
ATOM   1908  O   HIS A 247      29.428   1.763  67.684  0.00  0.00           O  
ATOM   1909  CB  HIS A 247      28.971   4.327  68.938  0.00  0.00           C  
ATOM   1910  CG  HIS A 247      30.155   4.356  69.857  0.00  0.00           C  
ATOM   1911  CD2 HIS A 247      31.394   4.878  69.710  0.00  0.00           C  
ATOM   1912  ND1 HIS A 247      30.128   3.811  71.131  0.00  0.00           N  
ATOM   1913  CE1 HIS A 247      31.299   3.993  71.713  0.00  0.00           C  
ATOM   1914  NE2 HIS A 247      32.087   4.646  70.868  0.00  0.00           N  
ATOM   1915  N   GLY A 248      31.208   2.797  66.775  0.00  0.00           N  
ATOM   1916  CA  GLY A 248      31.989   1.584  66.760  0.00  0.00           C  
ATOM   1917  C   GLY A 248      32.877   1.584  67.971  0.00  0.00           C  
ATOM   1918  O   GLY A 248      33.296   2.649  68.422  0.00  0.00           O  
ATOM   1919  N   PHE A 249      33.182   0.396  68.479  0.00  0.00           N  
ATOM   1920  CA  PHE A 249      34.151   0.246  69.555  0.00  0.00           C  
ATOM   1921  C   PHE A 249      35.499  -0.150  68.974  0.00  0.00           C  
ATOM   1922  O   PHE A 249      35.650  -0.277  67.761  0.00  0.00           O  
ATOM   1923  CB  PHE A 249      33.689  -0.808  70.561  0.00  0.00           C  
ATOM   1924  CG  PHE A 249      32.344  -0.526  71.142  0.00  0.00           C  
ATOM   1925  CD1 PHE A 249      32.204   0.334  72.232  0.00  0.00           C  
ATOM   1926  CD2 PHE A 249      31.210  -1.097  70.592  0.00  0.00           C  
ATOM   1927  CE1 PHE A 249      30.944   0.611  72.779  0.00  0.00           C  
ATOM   1928  CE2 PHE A 249      29.952  -0.829  71.124  0.00  0.00           C  
ATOM   1929  CZ  PHE A 249      29.817   0.028  72.223  0.00  0.00           C  
ATOM   1930  N   LYS A 250      36.467  -0.384  69.849  0.00  0.00           N  
ATOM   1931  CA  LYS A 250      37.813  -0.708  69.425  0.00  0.00           C  
ATOM   1932  C   LYS A 250      37.919  -2.213  69.486  0.00  0.00           C  
ATOM   1933  O   LYS A 250      37.349  -2.928  68.701  0.00  0.00           O  
ATOM   1934  CB  LYS A 250      38.721  -0.203  70.551  0.00  0.00           C  
ATOM   1935  CG  LYS A 250      37.931  -0.018  71.879  0.00  0.00           C  
ATOM   1936  CD  LYS A 250      38.733  -0.225  73.145  0.00  0.00           C  
ATOM   1937  CE  LYS A 250      37.854   0.022  74.370  0.00  0.00           C  
ATOM   1938  NZ  LYS A 250      36.698  -0.908  74.452  0.00  0.00           N1+
ATOM   1939  N   GLY A 251      38.338  -2.672  70.659  0.00  0.00           N  
ATOM   1940  CA  GLY A 251      38.620  -4.072  70.924  0.00  0.00           C  
ATOM   1941  C   GLY A 251      39.456  -4.109  72.185  0.00  0.00           C  
ATOM   1942  O   GLY A 251      39.496  -3.118  72.910  0.00  0.00           O  
ATOM   1943  N   SER A 252      40.121  -5.228  72.456  0.00  0.00           N  
ATOM   1944  CA  SER A 252      41.023  -5.301  73.608  0.00  0.00           C  
ATOM   1945  C   SER A 252      42.278  -6.108  73.263  0.00  0.00           C  
ATOM   1946  O   SER A 252      42.432  -6.564  72.129  0.00  0.00           O  
ATOM   1947  CB  SER A 252      40.307  -5.885  74.839  0.00  0.00           C  
ATOM   1948  OG  SER A 252      39.151  -5.130  75.192  0.00  0.00           O  
ATOM   1949  N   VAL A 253      43.166  -6.268  74.243  0.00  0.00           N  
ATOM   1950  CA  VAL A 253      44.283  -7.221  74.186  0.00  0.00           C  
ATOM   1951  C   VAL A 253      45.294  -7.083  73.029  0.00  0.00           C  
ATOM   1952  O   VAL A 253      45.668  -5.968  72.696  0.00  0.00           O  
ATOM   1953  CB  VAL A 253      43.719  -8.605  74.199  0.00  0.00           C  
ATOM   1954  CG1 VAL A 253      42.481  -8.598  75.109  0.00  0.00           C  
ATOM   1955  CG2 VAL A 253      43.358  -9.026  72.779  0.00  0.00           C  
ATOM   1956  N   TYR A 254      45.757  -8.190  72.438  0.00  0.00           N  
ATOM   1957  CA  TYR A 254      46.814  -8.103  71.430  0.00  0.00           C  
ATOM   1958  C   TYR A 254      48.099  -7.752  72.157  0.00  0.00           C  
ATOM   1959  O   TYR A 254      49.152  -7.522  71.561  0.00  0.00           O  
ATOM   1960  CB  TYR A 254      46.491  -7.070  70.351  0.00  0.00           C  
ATOM   1961  N   ASP A 255      47.965  -7.709  73.471  0.00  0.00           N  
ATOM   1962  CA  ASP A 255      48.849  -7.017  74.380  0.00  0.00           C  
ATOM   1963  C   ASP A 255      48.425  -5.546  74.619  0.00  0.00           C  
ATOM   1964  O   ASP A 255      48.691  -5.046  75.703  0.00  0.00           O  
ATOM   1965  CB  ASP A 255      50.311  -7.127  73.916  0.00  0.00           C  
ATOM   1966  N   ALA A 256      47.613  -4.925  73.755  0.00  0.00           N  
ATOM   1967  CA  ALA A 256      47.273  -3.477  73.909  0.00  0.00           C  
ATOM   1968  C   ALA A 256      45.810  -3.067  73.570  0.00  0.00           C  
ATOM   1969  O   ALA A 256      45.319  -3.441  72.505  0.00  0.00           O  
ATOM   1970  CB  ALA A 256      48.245  -2.630  73.096  0.00  0.00           C  
ATOM   1971  N   ASP A 257      45.128  -2.277  74.422  0.00  0.00           N  
ATOM   1972  CA  ASP A 257      43.736  -1.921  74.100  0.00  0.00           C  
ATOM   1973  C   ASP A 257      43.622  -0.636  73.276  0.00  0.00           C  
ATOM   1974  O   ASP A 257      43.151  -0.632  72.136  0.00  0.00           O  
ATOM   1975  CB  ASP A 257      42.860  -1.849  75.354  0.00  0.00           C  
ATOM   1976  CG  ASP A 257      41.416  -1.555  75.048  0.00  0.00           C  
ATOM   1977  OD1 ASP A 257      40.749  -2.415  74.456  0.00  0.00           O  
ATOM   1978  OD2 ASP A 257      40.929  -0.471  75.436  0.00  0.00           O  
ATOM   1979  N   HIS A 258      44.117   0.443  73.866  0.00  0.00           N  
ATOM   1980  CA  HIS A 258      43.847   1.818  73.466  0.00  0.00           C  
ATOM   1981  C   HIS A 258      42.361   2.092  73.462  0.00  0.00           C  
ATOM   1982  O   HIS A 258      41.590   1.477  74.197  0.00  0.00           O  
ATOM   1983  CB  HIS A 258      44.356   2.043  72.023  0.00  0.00           C  
ATOM   1984  CG  HIS A 258      45.620   2.864  71.895  0.00  0.00           C  
ATOM   1985  CD2 HIS A 258      46.462   3.026  70.847  0.00  0.00           C  
ATOM   1986  ND1 HIS A 258      46.143   3.632  72.932  0.00  0.00           N  
ATOM   1987  CE1 HIS A 258      47.227   4.246  72.500  0.00  0.00           C  
ATOM   1988  NE2 HIS A 258      47.450   3.899  71.239  0.00  0.00           N  
ATOM   1989  N   ASP A 259      41.966   2.979  72.557  0.00  0.00           N  
ATOM   1990  CA  ASP A 259      40.584   3.069  72.115  0.00  0.00           C  
ATOM   1991  C   ASP A 259      40.613   3.415  70.621  0.00  0.00           C  
ATOM   1992  O   ASP A 259      41.005   4.520  70.202  0.00  0.00           O  
ATOM   1993  CB  ASP A 259      39.757   4.086  72.902  0.00  0.00           C  
ATOM   1994  CG  ASP A 259      38.899   3.436  73.959  0.00  0.00           C  
ATOM   1995  OD1 ASP A 259      39.316   2.357  74.454  0.00  0.00           O  
ATOM   1996  OD2 ASP A 259      37.852   4.020  74.281  0.00  0.00           O  
ATOM   1997  N   ASN A 260      40.190   2.451  69.818  0.00  0.00           N  
ATOM   1998  CA  ASN A 260      40.089   2.602  68.372  0.00  0.00           C  
ATOM   1999  C   ASN A 260      38.663   2.995  68.034  0.00  0.00           C  
ATOM   2000  O   ASN A 260      38.263   3.033  66.878  0.00  0.00           O  
ATOM   2001  CB  ASN A 260      40.576   1.349  67.649  0.00  0.00           C  
ATOM   2002  CG  ASN A 260      42.081   1.125  67.845  0.00  0.00           C  
ATOM   2003  ND2 ASN A 260      42.684   0.342  66.971  0.00  0.00           N  
ATOM   2004  OD1 ASN A 260      42.683   1.655  68.780  0.00  0.00           O  
ATOM   2005  N   THR A 261      37.913   3.302  69.087  0.00  0.00           N  
ATOM   2006  CA  THR A 261      36.508   3.692  69.003  0.00  0.00           C  
ATOM   2007  C   THR A 261      36.273   4.796  67.977  0.00  0.00           C  
ATOM   2008  O   THR A 261      37.169   5.580  67.681  0.00  0.00           O  
ATOM   2009  CB  THR A 261      35.996   4.178  70.405  0.00  0.00           C  
ATOM   2010  CG2 THR A 261      37.087   4.958  71.110  0.00  0.00           C  
ATOM   2011  OG1 THR A 261      34.843   5.026  70.270  0.00  0.00           O  
ATOM   2012  N   TYR A 262      35.074   4.815  67.404  0.00  0.00           N  
ATOM   2013  CA  TYR A 262      34.662   5.934  66.565  0.00  0.00           C  
ATOM   2014  C   TYR A 262      33.203   6.309  66.818  0.00  0.00           C  
ATOM   2015  O   TYR A 262      32.380   5.466  67.198  0.00  0.00           O  
ATOM   2016  CB  TYR A 262      34.836   5.612  65.080  0.00  0.00           C  
ATOM   2017  CG  TYR A 262      33.659   4.843  64.493  0.00  0.00           C  
ATOM   2018  CD1 TYR A 262      32.487   5.499  64.133  0.00  0.00           C  
ATOM   2019  CD2 TYR A 262      33.709   3.453  64.312  0.00  0.00           C  
ATOM   2020  CE1 TYR A 262      31.393   4.797  63.609  0.00  0.00           C  
ATOM   2021  CE2 TYR A 262      32.619   2.752  63.783  0.00  0.00           C  
ATOM   2022  CZ  TYR A 262      31.467   3.437  63.437  0.00  0.00           C  
ATOM   2023  OH  TYR A 262      30.379   2.782  62.920  0.00  0.00           O  
ATOM   2024  N   ASP A 263      32.878   7.572  66.584  0.00  0.00           N  
ATOM   2025  CA  ASP A 263      31.488   7.990  66.662  0.00  0.00           C  
ATOM   2026  C   ASP A 263      31.171   8.689  65.343  0.00  0.00           C  
ATOM   2027  O   ASP A 263      32.031   9.360  64.796  0.00  0.00           O  
ATOM   2028  CB  ASP A 263      31.260   8.943  67.844  0.00  0.00           C  
ATOM   2029  CG  ASP A 263      32.036   8.538  69.107  0.00  0.00           C  
ATOM   2030  OD1 ASP A 263      33.257   8.802  69.161  0.00  0.00           O  
ATOM   2031  OD2 ASP A 263      31.435   7.979  70.058  0.00  0.00           O  
ATOM   2032  N   GLN A 264      29.968   8.512  64.802  0.00  0.00           N  
ATOM   2033  CA  GLN A 264      29.552   9.293  63.632  0.00  0.00           C  
ATOM   2034  C   GLN A 264      28.025   9.436  63.572  0.00  0.00           C  
ATOM   2035  O   GLN A 264      27.301   8.655  64.175  0.00  0.00           O  
ATOM   2036  CB  GLN A 264      30.159   8.755  62.327  0.00  0.00           C  
ATOM   2037  CG  GLN A 264      29.335   7.675  61.598  0.00  0.00           C  
ATOM   2038  CD  GLN A 264      29.926   7.285  60.222  0.00  0.00           C  
ATOM   2039  NE2 GLN A 264      30.772   6.251  60.195  0.00  0.00           N  
ATOM   2040  OE1 GLN A 264      29.618   7.908  59.207  0.00  0.00           O  
ATOM   2041  N   VAL A 265      27.550  10.478  62.890  0.00  0.00           N  
ATOM   2042  CA  VAL A 265      26.120  10.800  62.820  0.00  0.00           C  
ATOM   2043  C   VAL A 265      25.746  11.524  61.538  0.00  0.00           C  
ATOM   2044  O   VAL A 265      26.549  12.251  60.971  0.00  0.00           O  
ATOM   2045  CB  VAL A 265      25.692  11.719  63.953  0.00  0.00           C  
ATOM   2046  CG1 VAL A 265      26.906  12.167  64.780  0.00  0.00           C  
ATOM   2047  CG2 VAL A 265      24.924  12.904  63.381  0.00  0.00           C  
ATOM   2048  N   VAL A 266      24.510  11.340  61.102  0.00  0.00           N  
ATOM   2049  CA  VAL A 266      24.048  11.946  59.870  0.00  0.00           C  
ATOM   2050  C   VAL A 266      22.623  12.419  60.008  0.00  0.00           C  
ATOM   2051  O   VAL A 266      21.805  11.785  60.656  0.00  0.00           O  
ATOM   2052  CB  VAL A 266      24.078  10.948  58.715  0.00  0.00           C  
ATOM   2053  CG1 VAL A 266      23.922  11.691  57.366  0.00  0.00           C  
ATOM   2054  CG2 VAL A 266      25.354  10.117  58.788  0.00  0.00           C  
ATOM   2055  N   VAL A 267      22.326  13.544  59.383  0.00  0.00           N  
ATOM   2056  CA  VAL A 267      20.960  14.008  59.299  0.00  0.00           C  
ATOM   2057  C   VAL A 267      20.745  14.710  57.975  0.00  0.00           C  
ATOM   2058  O   VAL A 267      21.670  15.195  57.355  0.00  0.00           O  
ATOM   2059  CB  VAL A 267      20.608  14.938  60.448  0.00  0.00           C  
ATOM   2060  CG1 VAL A 267      19.126  15.299  60.374  0.00  0.00           C  
ATOM   2061  CG2 VAL A 267      20.955  14.283  61.792  0.00  0.00           C  
ATOM   2062  N   GLY A 268      19.507  14.750  57.537  0.00  0.00           N  
ATOM   2063  CA  GLY A 268      19.216  15.245  56.215  0.00  0.00           C  
ATOM   2064  C   GLY A 268      17.799  14.846  55.879  0.00  0.00           C  
ATOM   2065  O   GLY A 268      17.121  14.168  56.643  0.00  0.00           O  
ATOM   2066  N   ALA A 269      17.322  15.281  54.736  0.00  0.00           N  
ATOM   2067  CA  ALA A 269      15.985  14.911  54.373  0.00  0.00           C  
ATOM   2068  C   ALA A 269      15.903  14.783  52.888  0.00  0.00           C  
ATOM   2069  O   ALA A 269      16.912  14.885  52.168  0.00  0.00           O  
ATOM   2070  CB  ALA A 269      14.990  15.906  54.866  0.00  0.00           C  
ATOM   2071  N   GLU A 270      14.668  14.582  52.458  0.00  0.00           N  
ATOM   2072  CA  GLU A 270      14.331  14.232  51.106  0.00  0.00           C  
ATOM   2073  C   GLU A 270      13.080  14.999  50.879  0.00  0.00           C  
ATOM   2074  O   GLU A 270      12.240  15.094  51.768  0.00  0.00           O  
ATOM   2075  CB  GLU A 270      13.976  12.758  51.032  0.00  0.00           C  
ATOM   2076  CG  GLU A 270      15.148  11.873  51.318  0.00  0.00           C  
ATOM   2077  CD  GLU A 270      15.694  11.270  50.070  0.00  0.00           C  
ATOM   2078  OE1 GLU A 270      14.878  10.950  49.177  0.00  0.00           O  
ATOM   2079  OE2 GLU A 270      16.931  11.118  49.969  0.00  0.00           O  
ATOM   2080  N   TYR A 271      12.948  15.573  49.703  0.00  0.00           N  
ATOM   2081  CA  TYR A 271      11.703  16.200  49.354  0.00  0.00           C  
ATOM   2082  C   TYR A 271      11.239  15.615  48.026  0.00  0.00           C  
ATOM   2083  O   TYR A 271      11.847  15.837  46.984  0.00  0.00           O  
ATOM   2084  CB  TYR A 271      11.834  17.729  49.314  0.00  0.00           C  
ATOM   2085  CG  TYR A 271      10.557  18.354  48.871  0.00  0.00           C  
ATOM   2086  CD1 TYR A 271       9.406  18.199  49.627  0.00  0.00           C  
ATOM   2087  CD2 TYR A 271      10.482  19.047  47.673  0.00  0.00           C  
ATOM   2088  CE1 TYR A 271       8.225  18.738  49.215  0.00  0.00           C  
ATOM   2089  CE2 TYR A 271       9.305  19.588  47.253  0.00  0.00           C  
ATOM   2090  CZ  TYR A 271       8.175  19.432  48.025  0.00  0.00           C  
ATOM   2091  OH  TYR A 271       6.987  19.982  47.602  0.00  0.00           O  
ATOM   2092  N   ASP A 272      10.148  14.865  48.080  0.00  0.00           N  
ATOM   2093  CA  ASP A 272       9.595  14.246  46.896  0.00  0.00           C  
ATOM   2094  C   ASP A 272       8.816  15.303  46.174  0.00  0.00           C  
ATOM   2095  O   ASP A 272       7.871  15.856  46.727  0.00  0.00           O  
ATOM   2096  CB  ASP A 272       8.611  13.144  47.277  0.00  0.00           C  
ATOM   2097  CG  ASP A 272       9.225  12.086  48.180  0.00  0.00           C  
ATOM   2098  OD1 ASP A 272      10.371  12.264  48.665  0.00  0.00           O  
ATOM   2099  OD2 ASP A 272       8.534  11.075  48.420  0.00  0.00           O  
ATOM   2100  N   PHE A 273       9.214  15.613  44.945  0.00  0.00           N  
ATOM   2101  CA  PHE A 273       8.325  16.359  44.067  0.00  0.00           C  
ATOM   2102  C   PHE A 273       7.408  15.283  43.510  0.00  0.00           C  
ATOM   2103  O   PHE A 273       6.225  15.502  43.235  0.00  0.00           O  
ATOM   2104  CB  PHE A 273       9.108  17.046  42.964  0.00  0.00           C  
ATOM   2105  CG  PHE A 273      10.468  17.492  43.391  0.00  0.00           C  
ATOM   2106  CD1 PHE A 273      10.652  18.736  43.964  0.00  0.00           C  
ATOM   2107  CD2 PHE A 273      11.567  16.661  43.220  0.00  0.00           C  
ATOM   2108  CE1 PHE A 273      11.909  19.141  44.351  0.00  0.00           C  
ATOM   2109  CE2 PHE A 273      12.829  17.068  43.605  0.00  0.00           C  
ATOM   2110  CZ  PHE A 273      13.004  18.303  44.167  0.00  0.00           C  
ATOM   2111  N   SER A 274       7.988  14.103  43.354  0.00  0.00           N  
ATOM   2112  CA  SER A 274       7.205  12.932  43.066  0.00  0.00           C  
ATOM   2113  C   SER A 274       7.863  11.721  43.658  0.00  0.00           C  
ATOM   2114  O   SER A 274       8.978  11.793  44.216  0.00  0.00           O  
ATOM   2115  CB  SER A 274       7.018  12.764  41.556  0.00  0.00           C  
ATOM   2116  OG  SER A 274       5.933  13.559  41.093  0.00  0.00           O  
ATOM   2117  N   LYS A 275       7.187  10.597  43.474  0.00  0.00           N  
ATOM   2118  CA  LYS A 275       7.651   9.298  43.922  0.00  0.00           C  
ATOM   2119  C   LYS A 275       9.082   9.116  43.542  0.00  0.00           C  
ATOM   2120  O   LYS A 275       9.903   8.775  44.369  0.00  0.00           O  
ATOM   2121  CB  LYS A 275       6.830   8.300  43.131  0.00  0.00           C  
ATOM   2122  CG  LYS A 275       6.632   8.822  41.713  0.00  0.00           C  
ATOM   2123  CD  LYS A 275       5.190   8.706  41.285  0.00  0.00           C  
ATOM   2124  CE  LYS A 275       4.252   8.941  42.450  0.00  0.00           C  
ATOM   2125  NZ  LYS A 275       3.114   7.981  42.400  0.00  0.00           N1+
ATOM   2126  N   ARG A 276       9.326   9.381  42.259  0.00  0.00           N  
ATOM   2127  CA  ARG A 276      10.597   9.210  41.555  0.00  0.00           C  
ATOM   2128  C   ARG A 276      11.610  10.283  41.867  0.00  0.00           C  
ATOM   2129  O   ARG A 276      12.770  10.010  42.172  0.00  0.00           O  
ATOM   2130  CB  ARG A 276      10.385   9.345  40.075  0.00  0.00           C  
ATOM   2131  CG  ARG A 276       9.688   8.186  39.450  0.00  0.00           C  
ATOM   2132  CD  ARG A 276      10.130   8.322  37.956  0.00  0.00           C  
ATOM   2133  NE  ARG A 276       9.700   7.322  36.966  0.00  0.00           N  
ATOM   2134  CZ  ARG A 276       9.041   6.183  37.245  0.00  0.00           C  
ATOM   2135  NH1 ARG A 276       8.640   5.877  38.494  0.00  0.00           N  
ATOM   2136  NH2 ARG A 276       8.750   5.313  36.284  0.00  0.00           N  
ATOM   2137  N   THR A 277      11.143  11.519  41.812  0.00  0.00           N  
ATOM   2138  CA  THR A 277      12.006  12.677  41.897  0.00  0.00           C  
ATOM   2139  C   THR A 277      12.018  13.244  43.328  0.00  0.00           C  
ATOM   2140  O   THR A 277      11.022  13.797  43.831  0.00  0.00           O  
ATOM   2141  CB  THR A 277      11.548  13.740  40.875  0.00  0.00           C  
ATOM   2142  CG2 THR A 277      12.728  14.264  40.065  0.00  0.00           C  
ATOM   2143  OG1 THR A 277      10.574  13.164  39.988  0.00  0.00           O  
ATOM   2144  N   SER A 278      13.173  13.109  43.965  0.00  0.00           N  
ATOM   2145  CA  SER A 278      13.350  13.627  45.298  0.00  0.00           C  
ATOM   2146  C   SER A 278      14.640  14.408  45.381  0.00  0.00           C  
ATOM   2147  O   SER A 278      15.696  13.961  44.903  0.00  0.00           O  
ATOM   2148  CB  SER A 278      13.334  12.509  46.327  0.00  0.00           C  
ATOM   2149  OG  SER A 278      12.046  11.916  46.391  0.00  0.00           O  
ATOM   2150  N   ALA A 279      14.520  15.604  45.951  0.00  0.00           N  
ATOM   2151  CA  ALA A 279      15.655  16.436  46.292  0.00  0.00           C  
ATOM   2152  C   ALA A 279      16.231  15.893  47.587  0.00  0.00           C  
ATOM   2153  O   ALA A 279      15.501  15.493  48.499  0.00  0.00           O  
ATOM   2154  CB  ALA A 279      15.221  17.881  46.462  0.00  0.00           C  
ATOM   2155  N   LEU A 280      17.551  15.851  47.652  0.00  0.00           N  
ATOM   2156  CA  LEU A 280      18.221  15.294  48.801  0.00  0.00           C  
ATOM   2157  C   LEU A 280      19.129  16.357  49.444  0.00  0.00           C  
ATOM   2158  O   LEU A 280      19.849  17.107  48.739  0.00  0.00           O  
ATOM   2159  CB  LEU A 280      19.024  14.051  48.402  0.00  0.00           C  
ATOM   2160  CG  LEU A 280      18.582  13.273  47.162  0.00  0.00           C  
ATOM   2161  CD1 LEU A 280      19.666  12.265  46.680  0.00  0.00           C  
ATOM   2162  CD2 LEU A 280      17.234  12.597  47.410  0.00  0.00           C  
ATOM   2163  N   VAL A 281      19.061  16.420  50.779  0.00  0.00           N  
ATOM   2164  CA  VAL A 281      19.993  17.216  51.554  0.00  0.00           C  
ATOM   2165  C   VAL A 281      20.564  16.407  52.696  0.00  0.00           C  
ATOM   2166  O   VAL A 281      19.817  15.724  53.413  0.00  0.00           O  
ATOM   2167  CB  VAL A 281      19.348  18.467  52.090  0.00  0.00           C  
ATOM   2168  CG1 VAL A 281      19.848  19.632  51.290  0.00  0.00           C  
ATOM   2169  CG2 VAL A 281      17.813  18.355  52.050  0.00  0.00           C  
ATOM   2170  N   SER A 282      21.889  16.493  52.856  0.00  0.00           N  
ATOM   2171  CA  SER A 282      22.612  15.635  53.808  0.00  0.00           C  
ATOM   2172  C   SER A 282      23.778  16.312  54.549  0.00  0.00           C  
ATOM   2173  O   SER A 282      24.589  17.015  53.947  0.00  0.00           O  
ATOM   2174  CB  SER A 282      23.116  14.366  53.091  0.00  0.00           C  
ATOM   2175  OG  SER A 282      24.016  13.625  53.905  0.00  0.00           O  
ATOM   2176  N   ALA A 283      23.856  16.087  55.856  0.00  0.00           N  
ATOM   2177  CA  ALA A 283      24.998  16.514  56.646  0.00  0.00           C  
ATOM   2178  C   ALA A 283      25.431  15.364  57.543  0.00  0.00           C  
ATOM   2179  O   ALA A 283      24.647  14.914  58.373  0.00  0.00           O  
ATOM   2180  CB  ALA A 283      24.620  17.703  57.476  0.00  0.00           C  
ATOM   2181  N   GLY A 284      26.641  14.849  57.338  0.00  0.00           N  
ATOM   2182  CA  GLY A 284      27.262  13.955  58.306  0.00  0.00           C  
ATOM   2183  C   GLY A 284      28.421  14.529  59.124  0.00  0.00           C  
ATOM   2184  O   GLY A 284      28.991  15.580  58.765  0.00  0.00           O  
ATOM   2185  N   TRP A 285      28.796  13.795  60.177  0.00  0.00           N  
ATOM   2186  CA  TRP A 285      29.976  14.062  60.984  0.00  0.00           C  
ATOM   2187  C   TRP A 285      30.567  12.739  61.486  0.00  0.00           C  
ATOM   2188  O   TRP A 285      29.829  11.827  61.807  0.00  0.00           O  
ATOM   2189  CB  TRP A 285      29.609  14.926  62.179  0.00  0.00           C  
ATOM   2190  CG  TRP A 285      30.739  15.048  63.155  0.00  0.00           C  
ATOM   2191  CD1 TRP A 285      31.792  15.912  63.081  0.00  0.00           C  
ATOM   2192  CD2 TRP A 285      30.947  14.263  64.341  0.00  0.00           C  
ATOM   2193  CE2 TRP A 285      32.138  14.718  64.938  0.00  0.00           C  
ATOM   2194  CE3 TRP A 285      30.239  13.224  64.957  0.00  0.00           C  
ATOM   2195  NE1 TRP A 285      32.636  15.724  64.153  0.00  0.00           N  
ATOM   2196  CZ2 TRP A 285      32.635  14.167  66.118  0.00  0.00           C  
ATOM   2197  CZ3 TRP A 285      30.737  12.680  66.130  0.00  0.00           C  
ATOM   2198  CH2 TRP A 285      31.922  13.150  66.694  0.00  0.00           C  
ATOM   2199  N   LEU A 286      31.890  12.625  61.564  0.00  0.00           N  
ATOM   2200  CA  LEU A 286      32.525  11.437  62.155  0.00  0.00           C  
ATOM   2201  C   LEU A 286      33.776  11.821  62.921  0.00  0.00           C  
ATOM   2202  O   LEU A 286      34.393  12.851  62.648  0.00  0.00           O  
ATOM   2203  CB  LEU A 286      32.894  10.409  61.085  0.00  0.00           C  
ATOM   2204  CG  LEU A 286      33.787   9.188  61.384  0.00  0.00           C  
ATOM   2205  CD1 LEU A 286      33.555   8.056  60.349  0.00  0.00           C  
ATOM   2206  CD2 LEU A 286      35.276   9.554  61.465  0.00  0.00           C  
ATOM   2207  N   GLN A 287      34.126  10.996  63.902  0.00  0.00           N  
ATOM   2208  CA  GLN A 287      35.369  11.117  64.634  0.00  0.00           C  
ATOM   2209  C   GLN A 287      35.987   9.749  64.885  0.00  0.00           C  
ATOM   2210  O   GLN A 287      35.329   8.858  65.465  0.00  0.00           O  
ATOM   2211  CB  GLN A 287      35.123  11.792  65.957  0.00  0.00           C  
ATOM   2212  CG  GLN A 287      36.343  11.726  66.841  0.00  0.00           C  
ATOM   2213  CD  GLN A 287      36.319  12.761  67.967  0.00  0.00           C  
ATOM   2214  NE2 GLN A 287      36.370  12.305  69.190  0.00  0.00           N  
ATOM   2215  OE1 GLN A 287      36.243  13.948  67.727  0.00  0.00           O  
ATOM   2216  N   LYS A 288      37.237   9.597  64.429  0.00  0.00           N  
ATOM   2217  CA  LYS A 288      38.058   8.403  64.662  0.00  0.00           C  
ATOM   2218  C   LYS A 288      39.059   8.607  65.804  0.00  0.00           C  
ATOM   2219  O   LYS A 288      39.694   9.666  65.888  0.00  0.00           O  
ATOM   2220  CB  LYS A 288      38.861   8.047  63.411  0.00  0.00           C  
ATOM   2221  CG  LYS A 288      40.198   7.380  63.746  0.00  0.00           C  
ATOM   2222  CD  LYS A 288      41.196   7.467  62.613  0.00  0.00           C  
ATOM   2223  CE  LYS A 288      40.736   6.642  61.429  0.00  0.00           C  
ATOM   2224  NZ  LYS A 288      41.582   6.858  60.215  0.00  0.00           N1+
ATOM   2225  N   GLY A 289      39.224   7.585  66.650  0.00  0.00           N  
ATOM   2226  CA  GLY A 289      40.112   7.664  67.797  0.00  0.00           C  
ATOM   2227  C   GLY A 289      39.701   8.800  68.717  0.00  0.00           C  
ATOM   2228  O   GLY A 289      38.565   9.289  68.646  0.00  0.00           O  
ATOM   2229  N   LYS A 290      40.622   9.210  69.590  0.00  0.00           N  
ATOM   2230  CA  LYS A 290      40.453  10.409  70.426  0.00  0.00           C  
ATOM   2231  C   LYS A 290      41.834  10.980  70.807  0.00  0.00           C  
ATOM   2232  O   LYS A 290      42.855  10.343  70.556  0.00  0.00           O  
ATOM   2233  CB  LYS A 290      39.657  10.076  71.704  0.00  0.00           C  
ATOM   2234  CG  LYS A 290      38.327   9.347  71.490  0.00  0.00           C  
ATOM   2235  CD  LYS A 290      37.129  10.217  71.853  0.00  0.00           C  
ATOM   2236  CE  LYS A 290      35.863   9.378  71.983  0.00  0.00           C  
ATOM   2237  NZ  LYS A 290      35.617   8.526  70.790  0.00  0.00           N1+
ATOM   2238  N   GLY A 291      41.858  12.146  71.459  0.00  0.00           N  
ATOM   2239  CA  GLY A 291      43.090  12.759  71.970  0.00  0.00           C  
ATOM   2240  C   GLY A 291      44.097  13.472  71.058  0.00  0.00           C  
ATOM   2241  O   GLY A 291      43.719  14.307  70.233  0.00  0.00           O  
ATOM   2242  N   ALA A 292      45.388  13.184  71.256  0.00  0.00           N  
ATOM   2243  CA  ALA A 292      46.477  13.823  70.500  0.00  0.00           C  
ATOM   2244  C   ALA A 292      46.720  13.220  69.101  0.00  0.00           C  
ATOM   2245  O   ALA A 292      47.021  13.968  68.163  0.00  0.00           O  
ATOM   2246  CB  ALA A 292      47.762  13.817  71.313  0.00  0.00           C  
ATOM   2247  N   GLU A 293      46.630  11.888  68.961  0.00  0.00           N  
ATOM   2248  CA  GLU A 293      46.534  11.275  67.618  0.00  0.00           C  
ATOM   2249  C   GLU A 293      45.087  10.910  67.308  0.00  0.00           C  
ATOM   2250  O   GLU A 293      44.578   9.911  67.839  0.00  0.00           O  
ATOM   2251  CB  GLU A 293      47.388   9.993  67.436  0.00  0.00           C  
ATOM   2252  CG  GLU A 293      48.338   9.566  68.593  0.00  0.00           C  
ATOM   2253  CD  GLU A 293      47.659   9.167  69.920  0.00  0.00           C  
ATOM   2254  OE1 GLU A 293      46.582   9.711  70.205  0.00  0.00           O  
ATOM   2255  OE2 GLU A 293      48.211   8.299  70.647  0.00  0.00           O  
ATOM   2256  N   LYS A 294      44.451  11.664  66.403  0.00  0.00           N  
ATOM   2257  CA  LYS A 294      43.005  11.434  66.188  0.00  0.00           C  
ATOM   2258  C   LYS A 294      42.434  12.106  64.950  0.00  0.00           C  
ATOM   2259  O   LYS A 294      43.154  12.790  64.223  0.00  0.00           O  
ATOM   2260  CB  LYS A 294      42.179  11.901  67.380  0.00  0.00           C  
ATOM   2261  CG  LYS A 294      41.854  13.368  67.334  0.00  0.00           C  
ATOM   2262  CD  LYS A 294      40.683  13.691  68.256  0.00  0.00           C  
ATOM   2263  CE  LYS A 294      41.065  14.710  69.293  0.00  0.00           C  
ATOM   2264  NZ  LYS A 294      40.028  14.877  70.364  0.00  0.00           N1+
ATOM   2265  N   PHE A 295      41.130  11.940  64.725  0.00  0.00           N  
ATOM   2266  CA  PHE A 295      40.567  12.320  63.442  0.00  0.00           C  
ATOM   2267  C   PHE A 295      39.124  12.790  63.525  0.00  0.00           C  
ATOM   2268  O   PHE A 295      38.332  12.244  64.287  0.00  0.00           O  
ATOM   2269  CB  PHE A 295      40.669  11.125  62.514  0.00  0.00           C  
ATOM   2270  CG  PHE A 295      40.179  11.384  61.132  0.00  0.00           C  
ATOM   2271  CD1 PHE A 295      38.825  11.508  60.873  0.00  0.00           C  
ATOM   2272  CD2 PHE A 295      41.071  11.471  60.081  0.00  0.00           C  
ATOM   2273  CE1 PHE A 295      38.382  11.722  59.595  0.00  0.00           C  
ATOM   2274  CE2 PHE A 295      40.630  11.680  58.801  0.00  0.00           C  
ATOM   2275  CZ  PHE A 295      39.288  11.804  58.554  0.00  0.00           C  
ATOM   2276  N   VAL A 296      38.786  13.792  62.716  0.00  0.00           N  
ATOM   2277  CA  VAL A 296      37.409  14.264  62.619  0.00  0.00           C  
ATOM   2278  C   VAL A 296      37.108  14.605  61.178  0.00  0.00           C  
ATOM   2279  O   VAL A 296      38.006  14.959  60.437  0.00  0.00           O  
ATOM   2280  CB  VAL A 296      37.165  15.520  63.463  0.00  0.00           C  
ATOM   2281  CG1 VAL A 296      35.736  16.001  63.276  0.00  0.00           C  
ATOM   2282  CG2 VAL A 296      37.457  15.252  64.926  0.00  0.00           C  
ATOM   2283  N   ALA A 297      35.849  14.482  60.774  0.00  0.00           N  
ATOM   2284  CA  ALA A 297      35.450  14.865  59.420  0.00  0.00           C  
ATOM   2285  C   ALA A 297      33.981  15.266  59.328  0.00  0.00           C  
ATOM   2286  O   ALA A 297      33.121  14.687  60.000  0.00  0.00           O  
ATOM   2287  CB  ALA A 297      35.741  13.747  58.451  0.00  0.00           C  
ATOM   2288  N   THR A 298      33.695  16.237  58.467  0.00  0.00           N  
ATOM   2289  CA  THR A 298      32.350  16.784  58.380  0.00  0.00           C  
ATOM   2290  C   THR A 298      31.923  16.989  56.929  0.00  0.00           C  
ATOM   2291  O   THR A 298      32.588  17.728  56.199  0.00  0.00           O  
ATOM   2292  CB  THR A 298      32.263  18.094  59.171  0.00  0.00           C  
ATOM   2293  CG2 THR A 298      33.231  19.137  58.609  0.00  0.00           C  
ATOM   2294  OG1 THR A 298      30.919  18.579  59.139  0.00  0.00           O  
ATOM   2295  N   VAL A 299      30.836  16.323  56.507  0.00  0.00           N  
ATOM   2296  CA  VAL A 299      30.359  16.427  55.106  0.00  0.00           C  
ATOM   2297  C   VAL A 299      28.942  16.986  55.012  0.00  0.00           C  
ATOM   2298  O   VAL A 299      28.126  16.747  55.894  0.00  0.00           O  
ATOM   2299  CB  VAL A 299      30.393  15.062  54.331  0.00  0.00           C  
ATOM   2300  CG1 VAL A 299      29.213  14.935  53.360  0.00  0.00           C  
ATOM   2301  CG2 VAL A 299      31.695  14.904  53.544  0.00  0.00           C  
ATOM   2302  N   GLY A 300      28.652  17.728  53.945  0.00  0.00           N  
ATOM   2303  CA  GLY A 300      27.287  18.131  53.664  0.00  0.00           C  
ATOM   2304  C   GLY A 300      27.113  18.334  52.179  0.00  0.00           C  
ATOM   2305  O   GLY A 300      28.074  18.608  51.483  0.00  0.00           O  
ATOM   2306  N   GLY A 301      25.888  18.199  51.685  0.00  0.00           N  
ATOM   2307  CA  GLY A 301      25.629  18.403  50.272  0.00  0.00           C  
ATOM   2308  C   GLY A 301      24.168  18.344  49.882  0.00  0.00           C  
ATOM   2309  O   GLY A 301      23.305  17.944  50.690  0.00  0.00           O  
ATOM   2310  N   VAL A 302      23.894  18.757  48.640  0.00  0.00           N  
ATOM   2311  CA  VAL A 302      22.577  18.562  48.054  0.00  0.00           C  
ATOM   2312  C   VAL A 302      22.714  17.578  46.906  0.00  0.00           C  
ATOM   2313  O   VAL A 302      23.818  17.225  46.488  0.00  0.00           O  
ATOM   2314  CB  VAL A 302      21.984  19.880  47.520  0.00  0.00           C  
ATOM   2315  CG1 VAL A 302      20.615  19.647  46.862  0.00  0.00           C  
ATOM   2316  CG2 VAL A 302      21.862  20.916  48.646  0.00  0.00           C  
ATOM   2317  N   GLY A 303      21.587  17.153  46.372  0.00  0.00           N  
ATOM   2318  CA  GLY A 303      21.633  16.217  45.288  0.00  0.00           C  
ATOM   2319  C   GLY A 303      20.226  16.030  44.809  0.00  0.00           C  
ATOM   2320  O   GLY A 303      19.256  16.308  45.526  0.00  0.00           O  
ATOM   2321  N   LEU A 304      20.108  15.588  43.568  0.00  0.00           N  
ATOM   2322  CA  LEU A 304      18.833  15.175  43.051  0.00  0.00           C  
ATOM   2323  C   LEU A 304      18.868  13.668  42.777  0.00  0.00           C  
ATOM   2324  O   LEU A 304      19.913  13.084  42.448  0.00  0.00           O  
ATOM   2325  CB  LEU A 304      18.478  15.962  41.779  0.00  0.00           C  
ATOM   2326  CG  LEU A 304      16.953  15.929  41.732  0.00  0.00           C  
ATOM   2327  CD1 LEU A 304      16.398  16.231  43.156  0.00  0.00           C  
ATOM   2328  CD2 LEU A 304      16.422  16.885  40.695  0.00  0.00           C  
ATOM   2329  N   ARG A 305      17.712  13.042  42.948  0.00  0.00           N  
ATOM   2330  CA  ARG A 305      17.565  11.687  42.512  0.00  0.00           C  
ATOM   2331  C   ARG A 305      16.255  11.515  41.796  0.00  0.00           C  
ATOM   2332  O   ARG A 305      15.190  11.871  42.297  0.00  0.00           O  
ATOM   2333  CB  ARG A 305      17.633  10.741  43.673  0.00  0.00           C  
ATOM   2334  CG  ARG A 305      17.364   9.338  43.264  0.00  0.00           C  
ATOM   2335  CD  ARG A 305      16.797   8.531  44.412  0.00  0.00           C  
ATOM   2336  NE  ARG A 305      15.379   8.799  44.623  0.00  0.00           N  
ATOM   2337  CZ  ARG A 305      14.856   9.095  45.799  0.00  0.00           C  
ATOM   2338  NH1 ARG A 305      15.635   9.178  46.867  0.00  0.00           N  
ATOM   2339  NH2 ARG A 305      13.559   9.311  45.901  0.00  0.00           N  
ATOM   2340  N   HIS A 306      16.365  11.008  40.576  0.00  0.00           N  
ATOM   2341  CA  HIS A 306      15.242  10.555  39.783  0.00  0.00           C  
ATOM   2342  C   HIS A 306      15.417   9.096  39.546  0.00  0.00           C  
ATOM   2343  O   HIS A 306      16.370   8.686  38.900  0.00  0.00           O  
ATOM   2344  CB  HIS A 306      15.233  11.199  38.436  0.00  0.00           C  
ATOM   2345  CG  HIS A 306      14.006  10.887  37.647  0.00  0.00           C  
ATOM   2346  CD2 HIS A 306      13.075  11.664  37.091  0.00  0.00           C  
ATOM   2347  ND1 HIS A 306      13.600   9.622  37.376  0.00  0.00           N  
ATOM   2348  CE1 HIS A 306      12.483   9.626  36.668  0.00  0.00           C  
ATOM   2349  NE2 HIS A 306      12.151  10.866  36.479  0.00  0.00           N  
ATOM   2350  N   LYS A 307      14.485   8.328  40.081  0.00  0.00           N  
ATOM   2351  CA  LYS A 307      14.433   6.898  39.886  0.00  0.00           C  
ATOM   2352  C   LYS A 307      13.630   6.604  38.612  0.00  0.00           C  
ATOM   2353  O   LYS A 307      12.675   7.327  38.298  0.00  0.00           O  
ATOM   2354  CB  LYS A 307      13.743   6.242  41.095  0.00  0.00           C  
ATOM   2355  CG  LYS A 307      14.532   6.203  42.390  0.00  0.00           C  
ATOM   2356  CD  LYS A 307      13.642   5.693  43.508  0.00  0.00           C  
ATOM   2357  CE  LYS A 307      14.487   5.468  44.770  0.00  0.00           C  
ATOM   2358  NZ  LYS A 307      15.416   4.266  44.599  0.00  0.00           N1+
ATOM   2359  N   PHE A 308      14.015   5.552  37.883  0.00  0.00           N  
ATOM   2360  CA  PHE A 308      13.196   5.033  36.768  0.00  0.00           C  
ATOM   2361  C   PHE A 308      13.339   3.503  36.564  0.00  0.00           C  
ATOM   2362  O   PHE A 308      13.882   2.790  37.434  0.00  0.00           O  
ATOM   2363  CB  PHE A 308      13.479   5.793  35.472  0.00  0.00           C  
ATOM   2364  CG  PHE A 308      14.869   5.626  34.988  0.00  0.00           C  
ATOM   2365  CD1 PHE A 308      15.925   6.145  35.706  0.00  0.00           C  
ATOM   2366  CD2 PHE A 308      15.134   4.907  33.843  0.00  0.00           C  
ATOM   2367  CE1 PHE A 308      17.224   5.967  35.272  0.00  0.00           C  
ATOM   2368  CE2 PHE A 308      16.428   4.725  33.402  0.00  0.00           C  
ATOM   2369  CZ  PHE A 308      17.473   5.251  34.112  0.00  0.00           C  
ATOM   2370  OXT PHE A 308      12.894   2.944  35.546  0.00  0.00           O  
TER    2371      PHE A 308 
ATOM   2372  N   GLY B   1      48.524  -2.542  59.388  0.00  0.00           N1+
ATOM   2373  CA  GLY B   1      48.538  -3.719  60.292  0.00  0.00           C  
ATOM   2374  C   GLY B   1      47.275  -3.956  61.075  0.00  0.00           C  
ATOM   2375  O   GLY B   1      47.139  -5.035  61.633  0.00  0.00           O  
ATOM   2376  N   ILE B   2      46.311  -3.004  61.137  0.00  0.00           N  
ATOM   2377  CA  ILE B   2      45.058  -3.167  61.884  0.00  0.00           C  
ATOM   2378  C   ILE B   2      43.909  -3.357  60.907  0.00  0.00           C  
ATOM   2379  O   ILE B   2      43.857  -2.619  59.917  0.00  0.00           O  
ATOM   2380  CB  ILE B   2      44.721  -1.981  62.800  0.00  0.00           C  
ATOM   2381  CG1 ILE B   2      45.829  -1.788  63.854  0.00  0.00           C  
ATOM   2382  CG2 ILE B   2      43.354  -2.137  63.526  0.00  0.00           C  
ATOM   2383  CD1 ILE B   2      45.674  -0.500  64.671  0.00  0.00           C  
ATOM   2384  N   PRO B   3      42.987  -4.314  61.073  0.00  0.00           N  
ATOM   2385  CA  PRO B   3      41.888  -4.526  60.146  0.00  0.00           C  
ATOM   2386  C   PRO B   3      40.837  -3.448  60.252  0.00  0.00           C  
ATOM   2387  O   PRO B   3      40.520  -2.987  61.344  0.00  0.00           O  
ATOM   2388  CB  PRO B   3      41.319  -5.892  60.561  0.00  0.00           C  
ATOM   2389  CG  PRO B   3      41.608  -5.985  62.058  0.00  0.00           C  
ATOM   2390  CD  PRO B   3      42.945  -5.263  62.187  0.00  0.00           C  
ATOM   2391  N   CYS B   4      40.256  -3.040  59.113  0.00  0.00           N  
ATOM   2392  CA  CYS B   4      39.270  -1.974  59.085  0.00  0.00           C  
ATOM   2393  C   CYS B   4      37.846  -2.494  59.085  0.00  0.00           C  
ATOM   2394  O   CYS B   4      36.898  -1.720  58.996  0.00  0.00           O  
ATOM   2395  CB  CYS B   4      39.479  -1.088  57.844  0.00  0.00           C  
ATOM   2396  SG  CYS B   4      41.146  -0.368  57.855  0.00  0.00           S  
ATOM   2397  N   GLY B   5      37.659  -3.827  59.195  0.00  0.00           N  
ATOM   2398  CA  GLY B   5      36.331  -4.432  59.245  0.00  0.00           C  
ATOM   2399  C   GLY B   5      35.644  -4.502  57.915  0.00  0.00           C  
ATOM   2400  O   GLY B   5      34.436  -4.310  57.820  0.00  0.00           O  
ATOM   2401  N   GLU B   6      36.410  -4.790  56.854  0.00  0.00           N  
ATOM   2402  CA  GLU B   6      35.893  -4.825  55.511  0.00  0.00           C  
ATOM   2403  C   GLU B   6      36.775  -5.764  54.716  0.00  0.00           C  
ATOM   2404  O   GLU B   6      37.971  -5.889  54.999  0.00  0.00           O  
ATOM   2405  CB  GLU B   6      35.900  -3.408  54.889  0.00  0.00           C  
ATOM   2406  CG  GLU B   6      35.184  -3.300  53.522  0.00  0.00           C  
ATOM   2407  CD  GLU B   6      35.286  -1.913  52.913  0.00  0.00           C  
ATOM   2408  OE1 GLU B   6      34.397  -1.517  52.120  0.00  0.00           O  
ATOM   2409  OE2 GLU B   6      36.316  -1.246  53.181  0.00  0.00           O  
ATOM   2410  N   THR B   7      36.215  -6.473  53.720  0.00  0.00           N  
ATOM   2411  CA  THR B   7      36.979  -7.294  52.795  0.00  0.00           C  
ATOM   2412  C   THR B   7      36.851  -6.751  51.398  0.00  0.00           C  
ATOM   2413  O   THR B   7      35.970  -5.960  51.081  0.00  0.00           O  
ATOM   2414  CB  THR B   7      36.633  -8.783  52.804  0.00  0.00           C  
ATOM   2415  OG1 THR B   7      35.285  -9.038  52.444  0.00  0.00           O  
ATOM   2416  CG2 THR B   7      36.840  -9.328  54.222  0.00  0.00           C  
ATOM   2417  N   CYS B   8      37.770  -7.156  50.515  0.00  0.00           N  
ATOM   2418  CA  CYS B   8      37.901  -6.586  49.192  0.00  0.00           C  
ATOM   2419  C   CYS B   8      38.217  -7.687  48.212  0.00  0.00           C  
ATOM   2420  O   CYS B   8      39.092  -7.570  47.360  0.00  0.00           O  
ATOM   2421  CB  CYS B   8      38.991  -5.486  49.135  0.00  0.00           C  
ATOM   2422  SG  CYS B   8      40.524  -5.941  50.000  0.00  0.00           S  
ATOM   2423  N   VAL B   9      37.499  -8.823  48.333  0.00  0.00           N  
ATOM   2424  CA  VAL B   9      37.594  -9.927  47.390  0.00  0.00           C  
ATOM   2425  C   VAL B   9      37.128  -9.546  45.988  0.00  0.00           C  
ATOM   2426  O   VAL B   9      37.793  -9.829  44.995  0.00  0.00           O  
ATOM   2427  CB  VAL B   9      36.768 -11.125  47.856  0.00  0.00           C  
ATOM   2428  CG1 VAL B   9      36.981 -12.321  46.902  0.00  0.00           C  
ATOM   2429  CG2 VAL B   9      37.154 -11.531  49.291  0.00  0.00           C  
ATOM   2430  N   PHE B  10      35.968  -8.863  45.896  0.00  0.00           N  
ATOM   2431  CA  PHE B  10      35.372  -8.495  44.625  0.00  0.00           C  
ATOM   2432  C   PHE B  10      35.071  -7.006  44.535  0.00  0.00           C  
ATOM   2433  O   PHE B  10      35.089  -6.429  43.452  0.00  0.00           O  
ATOM   2434  CB  PHE B  10      34.034  -9.247  44.402  0.00  0.00           C  
ATOM   2435  CG  PHE B  10      34.240 -10.730  44.293  0.00  0.00           C  
ATOM   2436  CD1 PHE B  10      34.776 -11.282  43.124  0.00  0.00           C  
ATOM   2437  CD2 PHE B  10      33.891 -11.592  45.341  0.00  0.00           C  
ATOM   2438  CE1 PHE B  10      34.964 -12.662  43.001  0.00  0.00           C  
ATOM   2439  CE2 PHE B  10      34.076 -12.972  45.227  0.00  0.00           C  
ATOM   2440  CZ  PHE B  10      34.613 -13.507  44.054  0.00  0.00           C  
ATOM   2441  N   MET B  11      34.800  -6.339  45.676  0.00  0.00           N  
ATOM   2442  CA  MET B  11      34.547  -4.912  45.747  0.00  0.00           C  
ATOM   2443  C   MET B  11      35.773  -4.168  46.254  0.00  0.00           C  
ATOM   2444  O   MET B  11      36.673  -4.817  46.786  0.00  0.00           O  
ATOM   2445  CB  MET B  11      33.321  -4.656  46.652  0.00  0.00           C  
ATOM   2446  CG  MET B  11      32.012  -5.192  46.060  0.00  0.00           C  
ATOM   2447  SD  MET B  11      30.558  -4.735  47.050  0.00  0.00           S  
ATOM   2448  CE  MET B  11      30.489  -2.962  46.623  0.00  0.00           C  
ATOM   2449  N   PRO B  12      35.923  -2.851  46.090  0.00  0.00           N  
ATOM   2450  CA  PRO B  12      37.008  -2.115  46.710  0.00  0.00           C  
ATOM   2451  C   PRO B  12      36.856  -2.023  48.204  0.00  0.00           C  
ATOM   2452  O   PRO B  12      35.786  -2.307  48.727  0.00  0.00           O  
ATOM   2453  CB  PRO B  12      36.898  -0.719  46.072  0.00  0.00           C  
ATOM   2454  CG  PRO B  12      35.411  -0.530  45.779  0.00  0.00           C  
ATOM   2455  CD  PRO B  12      34.914  -1.949  45.522  0.00  0.00           C  
ATOM   2456  N   CYS B  13      37.913  -1.573  48.898  0.00  0.00           N  
ATOM   2457  CA  CYS B  13      37.775  -1.088  50.254  0.00  0.00           C  
ATOM   2458  C   CYS B  13      37.152   0.296  50.246  0.00  0.00           C  
ATOM   2459  O   CYS B  13      37.832   1.283  49.948  0.00  0.00           O  
ATOM   2460  CB  CYS B  13      39.147  -0.987  50.980  0.00  0.00           C  
ATOM   2461  SG  CYS B  13      40.001  -2.576  51.120  0.00  0.00           S  
ATOM   2462  N   ILE B  14      35.872   0.409  50.650  0.00  0.00           N  
ATOM   2463  CA  ILE B  14      35.190   1.660  50.976  0.00  0.00           C  
ATOM   2464  C   ILE B  14      35.639   2.073  52.368  0.00  0.00           C  
ATOM   2465  O   ILE B  14      35.222   3.107  52.935  0.00  0.00           O  
ATOM   2466  CB  ILE B  14      33.660   1.562  50.947  0.00  0.00           C  
ATOM   2467  CG1 ILE B  14      33.144   1.140  49.558  0.00  0.00           C  
ATOM   2468  CG2 ILE B  14      32.919   2.872  51.372  0.00  0.00           C  
ATOM   2469  CD1 ILE B  14      31.665   0.741  49.619  0.00  0.00           C  
ATOM   2470  N   SER B  15      36.600   1.413  53.003  0.00  0.00           N  
ATOM   2471  CA  SER B  15      37.361   2.016  54.072  0.00  0.00           C  
ATOM   2472  C   SER B  15      38.635   2.714  53.639  0.00  0.00           C  
ATOM   2473  O   SER B  15      39.295   3.362  54.454  0.00  0.00           O  
ATOM   2474  CB  SER B  15      37.646   1.017  55.184  0.00  0.00           C  
ATOM   2475  OG  SER B  15      38.513  -0.015  54.724  0.00  0.00           O  
ATOM   2476  N   GLY B  16      38.968   2.727  52.331  0.00  0.00           N  
ATOM   2477  CA  GLY B  16      39.894   3.703  51.747  0.00  0.00           C  
ATOM   2478  C   GLY B  16      39.620   5.193  51.981  0.00  0.00           C  
ATOM   2479  O   GLY B  16      40.607   5.892  52.198  0.00  0.00           O  
ATOM   2480  N   PRO B  17      38.400   5.766  52.021  0.00  0.00           N  
ATOM   2481  CA  PRO B  17      38.053   7.031  52.683  0.00  0.00           C  
ATOM   2482  C   PRO B  17      38.678   7.316  54.039  0.00  0.00           C  
ATOM   2483  O   PRO B  17      38.896   8.485  54.339  0.00  0.00           O  
ATOM   2484  CB  PRO B  17      36.515   7.041  52.783  0.00  0.00           C  
ATOM   2485  CG  PRO B  17      36.003   6.001  51.787  0.00  0.00           C  
ATOM   2486  CD  PRO B  17      37.205   5.091  51.548  0.00  0.00           C  
ATOM   2487  N   MET B  18      38.938   6.311  54.899  0.00  0.00           N  
ATOM   2488  CA  MET B  18      39.601   6.534  56.173  0.00  0.00           C  
ATOM   2489  C   MET B  18      41.033   6.030  56.147  0.00  0.00           C  
ATOM   2490  O   MET B  18      41.701   5.915  57.177  0.00  0.00           O  
ATOM   2491  CB  MET B  18      38.812   5.917  57.354  0.00  0.00           C  
ATOM   2492  CG  MET B  18      37.425   6.562  57.564  0.00  0.00           C  
ATOM   2493  SD  MET B  18      37.461   8.354  57.887  0.00  0.00           S  
ATOM   2494  CE  MET B  18      38.215   8.292  59.539  0.00  0.00           C  
ATOM   2495  N   GLY B  19      41.574   5.758  54.944  0.00  0.00           N  
ATOM   2496  CA  GLY B  19      42.983   5.460  54.758  0.00  0.00           C  
ATOM   2497  C   GLY B  19      43.332   4.009  54.731  0.00  0.00           C  
ATOM   2498  O   GLY B  19      44.506   3.654  54.797  0.00  0.00           O  
ATOM   2499  N   CYS B  20      42.336   3.118  54.660  0.00  0.00           N  
ATOM   2500  CA  CYS B  20      42.595   1.701  54.549  0.00  0.00           C  
ATOM   2501  C   CYS B  20      42.883   1.270  53.127  0.00  0.00           C  
ATOM   2502  O   CYS B  20      42.660   1.985  52.153  0.00  0.00           O  
ATOM   2503  CB  CYS B  20      41.430   0.866  55.091  0.00  0.00           C  
ATOM   2504  SG  CYS B  20      40.974   1.340  56.785  0.00  0.00           S  
ATOM   2505  N   SER B  21      43.415   0.058  52.962  0.00  0.00           N  
ATOM   2506  CA  SER B  21      43.756  -0.437  51.650  0.00  0.00           C  
ATOM   2507  C   SER B  21      43.641  -1.923  51.619  0.00  0.00           C  
ATOM   2508  O   SER B  21      43.662  -2.587  52.655  0.00  0.00           O  
ATOM   2509  CB  SER B  21      45.175  -0.017  51.178  0.00  0.00           C  
ATOM   2510  OG  SER B  21      46.240  -0.369  52.061  0.00  0.00           O  
ATOM   2511  N   CYS B  22      43.487  -2.475  50.401  0.00  0.00           N  
ATOM   2512  CA  CYS B  22      43.257  -3.881  50.195  0.00  0.00           C  
ATOM   2513  C   CYS B  22      44.560  -4.642  50.267  0.00  0.00           C  
ATOM   2514  O   CYS B  22      45.480  -4.404  49.485  0.00  0.00           O  
ATOM   2515  CB  CYS B  22      42.562  -4.122  48.830  0.00  0.00           C  
ATOM   2516  SG  CYS B  22      41.983  -5.825  48.608  0.00  0.00           S  
ATOM   2517  N   LYS B  23      44.685  -5.561  51.235  0.00  0.00           N  
ATOM   2518  CA  LYS B  23      45.879  -6.345  51.418  0.00  0.00           C  
ATOM   2519  C   LYS B  23      45.474  -7.786  51.486  0.00  0.00           C  
ATOM   2520  O   LYS B  23      44.898  -8.226  52.476  0.00  0.00           O  
ATOM   2521  CB  LYS B  23      46.579  -5.949  52.742  0.00  0.00           C  
ATOM   2522  CG  LYS B  23      47.057  -4.489  52.779  0.00  0.00           C  
ATOM   2523  CD  LYS B  23      48.182  -4.222  51.765  0.00  0.00           C  
ATOM   2524  CE  LYS B  23      48.369  -2.768  51.346  0.00  0.00           C  
ATOM   2525  NZ  LYS B  23      48.545  -1.920  52.533  0.00  0.00           N1+
ATOM   2526  N   HIS B  24      45.734  -8.552  50.402  0.00  0.00           N  
ATOM   2527  CA  HIS B  24      45.334  -9.944  50.258  0.00  0.00           C  
ATOM   2528  C   HIS B  24      43.874 -10.210  50.593  0.00  0.00           C  
ATOM   2529  O   HIS B  24      43.549 -11.106  51.367  0.00  0.00           O  
ATOM   2530  CB  HIS B  24      46.286 -10.906  50.993  0.00  0.00           C  
ATOM   2531  CG  HIS B  24      47.685 -10.829  50.474  0.00  0.00           C  
ATOM   2532  ND1 HIS B  24      47.968 -11.358  49.234  0.00  0.00           N  
ATOM   2533  CD2 HIS B  24      48.810 -10.316  51.035  0.00  0.00           C  
ATOM   2534  CE1 HIS B  24      49.260 -11.167  49.068  0.00  0.00           C  
ATOM   2535  NE2 HIS B  24      49.822 -10.536  50.127  0.00  0.00           N  
ATOM   2536  N   MET B  25      42.985  -9.373  50.007  0.00  0.00           N  
ATOM   2537  CA  MET B  25      41.536  -9.459  50.055  0.00  0.00           C  
ATOM   2538  C   MET B  25      40.900  -8.944  51.335  0.00  0.00           C  
ATOM   2539  O   MET B  25      39.682  -9.028  51.508  0.00  0.00           O  
ATOM   2540  CB  MET B  25      41.005 -10.869  49.726  0.00  0.00           C  
ATOM   2541  CG  MET B  25      41.334 -11.330  48.298  0.00  0.00           C  
ATOM   2542  SD  MET B  25      40.684 -12.976  47.888  0.00  0.00           S  
ATOM   2543  CE  MET B  25      41.894 -13.940  48.838  0.00  0.00           C  
ATOM   2544  N   VAL B  26      41.681  -8.325  52.235  0.00  0.00           N  
ATOM   2545  CA  VAL B  26      41.177  -7.782  53.481  0.00  0.00           C  
ATOM   2546  C   VAL B  26      41.620  -6.343  53.597  0.00  0.00           C  
ATOM   2547  O   VAL B  26      42.733  -5.986  53.212  0.00  0.00           O  
ATOM   2548  CB  VAL B  26      41.641  -8.604  54.678  0.00  0.00           C  
ATOM   2549  CG1 VAL B  26      41.056  -8.053  55.995  0.00  0.00           C  
ATOM   2550  CG2 VAL B  26      41.204 -10.072  54.488  0.00  0.00           C  
ATOM   2551  N   CYS B  27      40.744  -5.451  54.096  0.00  0.00           N  
ATOM   2552  CA  CYS B  27      41.053  -4.044  54.221  0.00  0.00           C  
ATOM   2553  C   CYS B  27      41.733  -3.732  55.545  0.00  0.00           C  
ATOM   2554  O   CYS B  27      41.252  -4.088  56.622  0.00  0.00           O  
ATOM   2555  CB  CYS B  27      39.790  -3.177  54.060  0.00  0.00           C  
ATOM   2556  SG  CYS B  27      38.917  -3.559  52.512  0.00  0.00           S  
ATOM   2557  N   TYR B  28      42.885  -3.046  55.478  0.00  0.00           N  
ATOM   2558  CA  TYR B  28      43.766  -2.811  56.602  0.00  0.00           C  
ATOM   2559  C   TYR B  28      44.297  -1.398  56.537  0.00  0.00           C  
ATOM   2560  O   TYR B  28      44.444  -0.845  55.450  0.00  0.00           O  
ATOM   2561  CB  TYR B  28      45.027  -3.711  56.494  0.00  0.00           C  
ATOM   2562  CG  TYR B  28      44.862  -5.043  57.145  0.00  0.00           C  
ATOM   2563  CD1 TYR B  28      45.261  -5.194  58.472  0.00  0.00           C  
ATOM   2564  CD2 TYR B  28      44.404  -6.166  56.454  0.00  0.00           C  
ATOM   2565  CE1 TYR B  28      45.181  -6.428  59.123  0.00  0.00           C  
ATOM   2566  CE2 TYR B  28      44.336  -7.412  57.092  0.00  0.00           C  
ATOM   2567  CZ  TYR B  28      44.711  -7.541  58.430  0.00  0.00           C  
ATOM   2568  OH  TYR B  28      44.630  -8.783  59.083  0.00  0.00           O  
ATOM   2569  N   ARG B  29      44.659  -0.806  57.697  0.00  0.00           N  
ATOM   2570  CA  ARG B  29      45.409   0.431  57.757  0.00  0.00           C  
ATOM   2571  C   ARG B  29      46.411   0.391  58.898  0.00  0.00           C  
ATOM   2572  O   ARG B  29      45.962   0.323  60.033  0.00  0.00           O  
ATOM   2573  CB  ARG B  29      44.481   1.617  58.082  0.00  0.00           C  
ATOM   2574  CG  ARG B  29      45.209   2.966  58.180  0.00  0.00           C  
ATOM   2575  CD  ARG B  29      44.261   4.091  58.561  0.00  0.00           C  
ATOM   2576  NE  ARG B  29      45.046   5.369  58.557  0.00  0.00           N  
ATOM   2577  CZ  ARG B  29      45.677   5.894  59.614  0.00  0.00           C  
ATOM   2578  NH1 ARG B  29      45.707   5.271  60.788  0.00  0.00           N  
ATOM   2579  NH2 ARG B  29      46.311   7.060  59.482  0.00  0.00           N  
ATOM   2580  N   ASN B  30      47.742   0.488  58.667  0.00  0.00           N  
ATOM   2581  CA  ASN B  30      48.804   0.651  59.686  0.00  0.00           C  
ATOM   2582  C   ASN B  30      48.952  -0.319  60.862  0.00  0.00           C  
ATOM   2583  O   ASN B  30      47.972  -0.764  61.507  0.00  0.00           O  
ATOM   2584  CB  ASN B  30      48.826   1.966  60.407  0.00  0.00           C  
ATOM   2585  CG  ASN B  30      49.062   3.082  59.438  0.00  0.00           C  
ATOM   2586  OD1 ASN B  30      49.746   3.029  58.416  0.00  0.00           O  
ATOM   2587  ND2 ASN B  30      48.421   4.196  59.828  0.00  0.00           N  
ATOM   2588  OXT ASN B  30      50.094  -0.798  61.030  0.00  0.00           O  
TER    2589      ASN B  30 
CONECT 2396 2504
CONECT 2422 2516
CONECT 2461 2556
CONECT 2504 2396
CONECT 2516 2422
CONECT 2556 2461
END
