# Supplementary material for: Computational modeling of cyclotides as antimicrobial agents against Neisseria gonorrhoeae PorB porin protein: integration of docking, immune, and molecular dynamics simulations
Source: Front Chem. 2024 Nov 25;12:1493165. doi: 10.3389/fchem.2024.1493165 (PMC11628957; doi:10.3389/fchem.2024.1493165)
Supplement: Supplementary file 1 [file DataSheet1.ZIP › PDBs/Targeted Protein.pdb]

REMARK   BIOVIA PDB file
REMARK   Created:  2024-06-13T23:05:54Z
CRYST1  114.050  111.470   88.340  90.00 102.07  90.00 C2         
ATOM      1  N   ASP A   1       8.112  -9.651  29.257  1.00158.56           N1+
ATOM      2  CA  ASP A   1       8.454  -9.078  30.562  1.00162.39           C  
ATOM      3  C   ASP A   1       9.925  -8.660  30.659  1.00134.35           C  
ATOM      4  O   ASP A   1      10.669  -9.158  31.517  1.00127.27           O  
ATOM      5  CB  ASP A   1       8.098 -10.038  31.704  1.00178.92           C  
ATOM      6  CG  ASP A   1       6.594 -10.171  31.924  1.00190.27           C  
ATOM      7  OD1 ASP A   1       5.811  -9.478  31.247  1.00199.40           O  
ATOM      8  OD2 ASP A   1       6.198 -10.977  32.798  1.00188.61           O  
ATOM      9  N   VAL A   2      10.335  -7.742  29.784  1.00101.49           N  
ATOM     10  CA  VAL A   2      11.646  -7.121  29.890  1.00 76.56           C  
ATOM     11  C   VAL A   2      11.431  -5.765  30.500  1.00 75.24           C  
ATOM     12  O   VAL A   2      10.383  -5.162  30.291  1.00 73.55           O  
ATOM     13  CB  VAL A   2      12.330  -6.932  28.543  1.00 72.85           C  
ATOM     14  CG1 VAL A   2      13.705  -6.269  28.716  1.00 39.22           C  
ATOM     15  CG2 VAL A   2      12.472  -8.258  27.849  1.00100.40           C  
ATOM     16  N   THR A   3      12.406  -5.329  31.295  1.00 73.32           N  
ATOM     17  CA  THR A   3      12.353  -4.065  32.004  1.00 71.91           C  
ATOM     18  C   THR A   3      13.687  -3.362  32.029  1.00 66.88           C  
ATOM     19  O   THR A   3      14.709  -3.952  32.351  1.00 79.27           O  
ATOM     20  CB  THR A   3      11.922  -4.246  33.459  1.00 82.45           C  
ATOM     21  OG1 THR A   3      10.790  -5.116  33.522  1.00 93.69           O  
ATOM     22  CG2 THR A   3      11.561  -2.915  34.061  1.00 67.84           C  
ATOM     23  N   LEU A   4      13.663  -2.090  31.677  1.00 68.06           N  
ATOM     24  CA  LEU A   4      14.816  -1.246  31.861  1.00 76.06           C  
ATOM     25  C   LEU A   4      14.491  -0.279  32.987  1.00 86.97           C  
ATOM     26  O   LEU A   4      13.399   0.305  33.050  1.00 78.78           O  
ATOM     27  CB  LEU A   4      15.162  -0.491  30.583  1.00 66.90           C  
ATOM     28  CG  LEU A   4      15.857   0.840  30.858  1.00 80.52           C  
ATOM     29  CD1 LEU A   4      17.322   0.628  31.253  1.00 61.45           C  
ATOM     30  CD2 LEU A   4      15.706   1.771  29.644  1.00 93.36           C  
ATOM     31  N   TYR A   5      15.465  -0.109  33.869  1.00 86.92           N  
ATOM     32  CA  TYR A   5      15.257   0.554  35.130  1.00 78.88           C  
ATOM     33  C   TYR A   5      16.590   1.141  35.609  1.00 64.30           C  
ATOM     34  O   TYR A   5      17.613   1.049  34.942  1.00 56.18           O  
ATOM     35  CB  TYR A   5      14.715  -0.473  36.132  1.00 75.62           C  
ATOM     36  CG  TYR A   5      15.797  -1.335  36.694  1.00 52.72           C  
ATOM     37  CD1 TYR A   5      16.504  -2.192  35.896  1.00 47.85           C  
ATOM     38  CD2 TYR A   5      16.143  -1.252  38.022  1.00 58.00           C  
ATOM     39  CE1 TYR A   5      17.521  -2.963  36.420  1.00 60.99           C  
ATOM     40  CE2 TYR A   5      17.152  -2.016  38.554  1.00 62.35           C  
ATOM     41  CZ  TYR A   5      17.846  -2.868  37.759  1.00 57.91           C  
ATOM     42  OH  TYR A   5      18.858  -3.622  38.325  1.00 34.38           O  
ATOM     43  N   GLY A   6      16.566   1.755  36.773  1.00 67.08           N  
ATOM     44  CA  GLY A   6      17.758   2.344  37.335  1.00 69.07           C  
ATOM     45  C   GLY A   6      17.382   3.550  38.183  1.00 84.47           C  
ATOM     46  O   GLY A   6      16.198   3.771  38.526  1.00 56.02           O  
ATOM     47  N   THR A   7      18.403   4.314  38.564  1.00100.89           N  
ATOM     48  CA  THR A   7      18.187   5.628  39.168  1.00 86.35           C  
ATOM     49  C   THR A   7      19.384   6.563  38.936  1.00 81.08           C  
ATOM     50  O   THR A   7      20.550   6.119  38.885  1.00 68.34           O  
ATOM     51  CB  THR A   7      17.873   5.523  40.671  1.00 79.38           C  
ATOM     52  OG1 THR A   7      17.481   6.806  41.169  1.00 78.80           O  
ATOM     53  CG2 THR A   7      19.088   5.016  41.434  1.00 84.51           C  
ATOM     54  N   ILE A   8      19.094   7.853  38.797  1.00 76.44           N  
ATOM     55  CA  ILE A   8      20.137   8.841  38.618  1.00 74.71           C  
ATOM     56  C   ILE A   8      20.023   9.875  39.716  1.00 59.63           C  
ATOM     57  O   ILE A   8      18.988  10.484  39.905  1.00 45.18           O  
ATOM     58  CB  ILE A   8      20.109   9.504  37.198  1.00 65.71           C  
ATOM     59  CG1 ILE A   8      20.249   8.439  36.106  1.00 65.55           C  
ATOM     60  CG2 ILE A   8      21.224  10.544  37.027  1.00 47.64           C  
ATOM     61  CD1 ILE A   8      20.458   9.013  34.740  1.00 84.04           C  
ATOM     62  N   LYS A   9      21.117  10.054  40.441  1.00 59.19           N  
ATOM     63  CA  LYS A   9      21.197  11.009  41.533  1.00 62.22           C  
ATOM     64  C   LYS A   9      22.611  11.580  41.506  1.00 67.20           C  
ATOM     65  O   LYS A   9      23.593  10.843  41.335  1.00 31.18           O  
ATOM     66  CB  LYS A   9      20.912  10.298  42.861  1.00 58.75           C  
ATOM     67  CG  LYS A   9      20.900   8.776  42.717  1.00 48.57           C  
ATOM     68  CD  LYS A   9      21.248   8.095  44.006  1.00 49.05           C  
ATOM     69  CE  LYS A   9      21.531   6.622  43.788  1.00 56.95           C  
ATOM     70  NZ  LYS A   9      21.932   5.962  45.081  1.00 97.40           N1+
ATOM     71  N   ALA A  10      22.705  12.896  41.665  1.00 73.57           N  
ATOM     72  CA  ALA A  10      23.993  13.579  41.702  1.00 60.50           C  
ATOM     73  C   ALA A  10      23.876  14.871  42.488  1.00 66.51           C  
ATOM     74  O   ALA A  10      22.836  15.179  43.061  1.00 57.69           O  
ATOM     75  CB  ALA A  10      24.474  13.867  40.308  1.00 61.11           C  
ATOM     76  N   GLY A  11      24.956  15.625  42.545  1.00 61.12           N  
ATOM     77  CA  GLY A  11      24.885  16.876  43.255  1.00 62.91           C  
ATOM     78  C   GLY A  11      26.203  17.167  43.916  1.00 72.65           C  
ATOM     79  O   GLY A  11      27.180  16.479  43.678  1.00 71.40           O  
ATOM     80  N   VAL A  12      26.210  18.157  44.792  1.00 74.75           N  
ATOM     81  CA  VAL A  12      27.447  18.696  45.307  1.00 67.61           C  
ATOM     82  C   VAL A  12      27.775  18.254  46.740  1.00 65.35           C  
ATOM     83  O   VAL A  12      26.867  18.087  47.568  1.00 45.42           O  
ATOM     84  CB  VAL A  12      27.390  20.228  45.241  1.00 66.37           C  
ATOM     85  CG1 VAL A  12      26.007  20.711  45.645  1.00 50.88           C  
ATOM     86  CG2 VAL A  12      28.479  20.831  46.116  1.00 74.14           C  
ATOM     87  N   GLU A  13      29.075  18.093  47.010  1.00 74.66           N  
ATOM     88  CA  GLU A  13      29.658  17.667  48.277  1.00 85.52           C  
ATOM     89  C   GLU A  13      30.584  18.683  48.768  1.00 62.53           C  
ATOM     90  O   GLU A  13      31.664  18.824  48.223  1.00 84.59           O  
ATOM     91  CB  GLU A  13      30.664  16.566  48.015  1.00121.02           C  
ATOM     92  CG  GLU A  13      30.257  15.495  47.162  1.00145.54           C  
ATOM     93  CD  GLU A  13      29.812  14.343  47.941  1.00165.96           C  
ATOM     94  OE1 GLU A  13      30.155  14.396  49.097  1.00171.99           O  
ATOM     95  OE2 GLU A  13      28.991  13.596  47.391  1.00177.27           O  
ATOM     96  N   THR A  14      30.276  19.265  49.894  1.00 52.30           N  
ATOM     97  CA  THR A  14      31.261  20.113  50.526  1.00 73.34           C  
ATOM     98  C   THR A  14      31.730  19.223  51.673  1.00 78.96           C  
ATOM     99  O   THR A  14      30.907  18.579  52.329  1.00 85.96           O  
ATOM    100  CB  THR A  14      30.674  21.493  50.933  1.00102.67           C  
ATOM    101  OG1 THR A  14      29.618  21.832  50.027  1.00105.07           O  
ATOM    102  CG2 THR A  14      31.732  22.585  50.856  1.00 84.08           C  
ATOM    103  N   SER A  15      33.044  19.125  51.870  1.00 72.40           N  
ATOM    104  CA  SER A  15      33.610  18.161  52.818  1.00 72.78           C  
ATOM    105  C   SER A  15      34.800  18.780  53.536  1.00 72.08           C  
ATOM    106  O   SER A  15      35.482  19.629  52.974  1.00 93.07           O  
ATOM    107  CB  SER A  15      34.039  16.868  52.093  1.00 77.25           C  
ATOM    108  OG  SER A  15      35.446  16.800  51.906  1.00 77.51           O  
ATOM    109  N   ARG A  16      35.044  18.371  54.777  1.00 78.20           N  
ATOM    110  CA  ARG A  16      36.207  18.850  55.522  1.00 85.64           C  
ATOM    111  C   ARG A  16      36.795  17.766  56.422  1.00 99.87           C  
ATOM    112  O   ARG A  16      36.063  16.922  56.952  1.00108.48           O  
ATOM    113  CB  ARG A  16      35.853  20.078  56.349  1.00 85.05           C  
ATOM    114  CG  ARG A  16      36.887  20.387  57.388  1.00100.08           C  
ATOM    115  CD  ARG A  16      37.067  21.879  57.557  1.00116.50           C  
ATOM    116  NE  ARG A  16      38.319  22.212  58.239  1.00120.97           N  
ATOM    117  CZ  ARG A  16      39.520  21.836  57.807  1.00127.15           C  
ATOM    118  NH1 ARG A  16      39.635  21.101  56.703  1.00126.37           N  
ATOM    119  NH2 ARG A  16      40.605  22.186  58.481  1.00124.26           N  
ATOM    120  N   SER A  17      38.114  17.785  56.583  1.00 95.69           N  
ATOM    121  CA  SER A  17      38.783  16.849  57.476  1.00 86.58           C  
ATOM    122  C   SER A  17      39.619  17.617  58.479  1.00 78.22           C  
ATOM    123  O   SER A  17      40.238  18.620  58.147  1.00 89.03           O  
ATOM    124  CB  SER A  17      39.717  15.918  56.699  1.00 96.84           C  
ATOM    125  OG  SER A  17      40.947  15.755  57.399  1.00102.73           O  
ATOM    126  N   VAL A  18      39.637  17.140  59.711  1.00 82.29           N  
ATOM    127  CA  VAL A  18      40.565  17.625  60.713  1.00107.37           C  
ATOM    128  C   VAL A  18      41.433  16.471  61.167  1.00133.95           C  
ATOM    129  O   VAL A  18      40.979  15.590  61.895  1.00137.70           O  
ATOM    130  CB  VAL A  18      39.816  18.137  61.939  1.00 99.32           C  
ATOM    131  CG1 VAL A  18      40.802  18.614  62.964  1.00101.74           C  
ATOM    132  CG2 VAL A  18      38.849  19.234  61.541  1.00 85.14           C  
ATOM    133  N   ALA A  19      42.694  16.498  60.754  1.00150.48           N  
ATOM    134  CA  ALA A  19      43.648  15.428  61.046  1.00153.88           C  
ATOM    135  C   ALA A  19      44.537  15.868  62.205  1.00148.60           C  
ATOM    136  O   ALA A  19      45.248  16.853  62.096  1.00159.23           O  
ATOM    137  CB  ALA A  19      44.488  15.119  59.794  1.00159.94           C  
ATOM    138  N   HIS A  20      44.512  15.149  63.313  1.00146.78           N  
ATOM    139  CA  HIS A  20      45.292  15.540  64.484  1.00159.28           C  
ATOM    140  C   HIS A  20      46.536  14.675  64.655  1.00175.16           C  
ATOM    141  O   HIS A  20      46.376  13.466  64.551  1.00168.89           O  
ATOM    142  CB  HIS A  20      44.430  15.327  65.719  1.00164.27           C  
ATOM    143  CG  HIS A  20      43.558  16.487  66.048  1.00175.34           C  
ATOM    144  ND1 HIS A  20      43.981  17.785  65.850  1.00183.77           N  
ATOM    145  CD2 HIS A  20      42.306  16.574  66.549  1.00183.08           C  
ATOM    146  CE1 HIS A  20      43.026  18.615  66.219  1.00187.03           C  
ATOM    147  NE2 HIS A  20      41.995  17.906  66.648  1.00187.88           N  
ATOM    148  N   HIS A  21      47.787  15.091  64.883  1.00203.41           N  
ATOM    149  CA  HIS A  21      48.586  16.285  65.027  1.00226.57           C  
ATOM    150  C   HIS A  21      48.595  16.824  66.430  1.00231.41           C  
ATOM    151  O   HIS A  21      49.107  17.899  66.708  1.00224.61           O  
ATOM    152  CB  HIS A  21      48.468  17.273  63.881  1.00232.90           C  
ATOM    153  CG  HIS A  21      47.887  18.587  64.269  1.00227.71           C  
ATOM    154  ND1 HIS A  21      46.594  18.691  64.733  1.00223.90           N  
ATOM    155  CD2 HIS A  21      48.385  19.853  64.248  1.00219.72           C  
ATOM    156  CE1 HIS A  21      46.318  19.957  64.985  1.00214.60           C  
ATOM    157  NE2 HIS A  21      47.391  20.677  64.709  1.00213.56           N  
ATOM    158  N   GLY A  22      47.857  16.142  67.302  1.00249.01           N  
ATOM    159  CA  GLY A  22      48.093  16.458  68.679  1.00267.98           C  
ATOM    160  C   GLY A  22      49.585  16.227  68.667  1.00284.97           C  
ATOM    161  O   GLY A  22      50.357  17.183  68.732  1.00290.87           O  
ATOM    162  N   ALA A  23      49.992  14.996  68.377  1.00291.02           N  
ATOM    163  CA  ALA A  23      51.417  14.682  68.268  1.00293.55           C  
ATOM    164  C   ALA A  23      51.899  14.646  66.801  1.00294.19           C  
ATOM    165  O   ALA A  23      51.424  13.829  66.013  1.00298.70           O  
ATOM    166  CB  ALA A  23      51.726  13.351  68.977  1.00288.12           C  
ATOM    167  N   GLN A  24      52.862  15.505  66.451  1.00282.09           N  
ATOM    168  CA  GLN A  24      53.461  15.507  65.101  1.00262.48           C  
ATOM    169  C   GLN A  24      52.511  15.850  63.899  1.00275.41           C  
ATOM    170  O   GLN A  24      52.015  14.962  63.210  1.00276.28           O  
ATOM    171  CB  GLN A  24      54.274  14.224  64.871  1.00245.98           C  
ATOM    172  CG  GLN A  24      55.538  14.126  65.755  1.00228.24           C  
ATOM    173  CD  GLN A  24      55.299  13.461  67.112  1.00214.08           C  
ATOM    174  OE1 GLN A  24      54.237  12.891  67.366  1.00209.12           O  
ATOM    175  NE2 GLN A  24      56.301  13.526  67.984  1.00205.52           N  
ATOM    176  N   ALA A  25      52.288  17.156  63.704  1.00274.33           N  
ATOM    177  CA  ALA A  25      51.102  17.818  63.126  1.00276.93           C  
ATOM    178  C   ALA A  25      50.771  18.070  61.615  1.00257.97           C  
ATOM    179  O   ALA A  25      51.657  18.239  60.780  1.00260.31           O  
ATOM    180  CB  ALA A  25      50.984  19.141  63.837  1.00280.81           C  
ATOM    181  N   ASP A  26      49.463  18.038  61.278  1.00253.63           N  
ATOM    182  CA  ASP A  26      48.793  18.981  60.307  1.00253.11           C  
ATOM    183  C   ASP A  26      47.286  18.660  60.153  1.00244.61           C  
ATOM    184  O   ASP A  26      46.874  17.528  60.400  1.00244.79           O  
ATOM    185  CB  ASP A  26      49.442  18.976  58.919  1.00261.03           C  
ATOM    186  CG  ASP A  26      49.528  17.607  58.316  1.00262.33           C  
ATOM    187  OD1 ASP A  26      48.724  16.746  58.679  1.00259.75           O  
ATOM    188  OD2 ASP A  26      50.430  17.419  57.455  1.00264.44           O  
ATOM    189  N   ARG A  27      46.492  19.615  59.684  1.00236.69           N  
ATOM    190  CA  ARG A  27      45.083  19.391  59.600  1.00227.51           C  
ATOM    191  C   ARG A  27      44.634  19.745  58.159  1.00193.88           C  
ATOM    192  O   ARG A  27      44.499  20.967  57.797  1.00186.75           O  
ATOM    193  CB  ARG A  27      44.399  20.231  60.646  1.00252.55           C  
ATOM    194  CG  ARG A  27      42.899  20.253  60.656  1.00276.37           C  
ATOM    195  CD  ARG A  27      42.405  21.247  61.729  1.00298.26           C  
ATOM    196  NE  ARG A  27      43.106  22.529  61.691  1.00313.83           N  
ATOM    197  CZ  ARG A  27      43.412  23.204  60.583  1.00322.72           C  
ATOM    198  NH1 ARG A  27      43.068  22.748  59.381  1.00321.09           N  
ATOM    199  NH2 ARG A  27      44.070  24.353  60.681  1.00329.06           N  
ATOM    200  N   VAL A  28      44.149  18.750  57.396  1.00172.24           N  
ATOM    201  CA  VAL A  28      43.899  18.958  55.974  1.00156.69           C  
ATOM    202  C   VAL A  28      42.578  19.627  55.824  1.00126.93           C  
ATOM    203  O   VAL A  28      42.085  20.272  56.725  1.00114.86           O  
ATOM    204  CB  VAL A  28      44.054  17.644  55.100  1.00172.22           C  
ATOM    205  CG1 VAL A  28      42.855  16.733  55.424  1.00174.91           C  
ATOM    206  CG2 VAL A  28      44.081  17.954  53.646  1.00163.76           C  
ATOM    207  N   LYS A  29      42.056  19.556  54.623  1.00113.91           N  
ATOM    208  CA  LYS A  29      41.052  20.549  54.288  1.00133.77           C  
ATOM    209  C   LYS A  29      39.800  20.114  53.578  1.00121.73           C  
ATOM    210  O   LYS A  29      39.657  18.950  53.183  1.00126.40           O  
ATOM    211  CB  LYS A  29      41.652  21.653  53.414  1.00174.53           C  
ATOM    212  CG  LYS A  29      42.469  21.054  52.277  1.00194.19           C  
ATOM    213  CD  LYS A  29      43.112  22.209  51.538  1.00204.38           C  
ATOM    214  CE  LYS A  29      42.327  23.490  51.976  1.00215.30           C  
ATOM    215  NZ  LYS A  29      42.920  24.791  51.476  1.00219.52           N1+
ATOM    216  N   THR A  30      38.902  21.094  53.453  1.00124.68           N  
ATOM    217  CA  THR A  30      37.747  21.032  52.596  1.00131.46           C  
ATOM    218  C   THR A  30      38.104  20.561  51.189  1.00127.34           C  
ATOM    219  O   THR A  30      39.154  20.887  50.651  1.00142.60           O  
ATOM    220  CB  THR A  30      37.040  22.405  52.540  1.00119.69           C  
ATOM    221  OG1 THR A  30      37.920  23.417  52.032  1.00115.14           O  
ATOM    222  CG2 THR A  30      36.486  22.834  53.902  1.00105.91           C  
ATOM    223  N   ALA A  31      37.213  19.764  50.622  1.00 97.86           N  
ATOM    224  CA  ALA A  31      37.201  19.509  49.209  1.00 96.24           C  
ATOM    225  C   ALA A  31      35.754  19.737  48.847  1.00 97.79           C  
ATOM    226  O   ALA A  31      34.863  19.359  49.594  1.00105.31           O  
ATOM    227  CB  ALA A  31      37.621  18.101  48.921  1.00106.48           C  
ATOM    228  N   THR A  32      35.508  20.396  47.724  1.00 99.89           N  
ATOM    229  CA  THR A  32      34.132  20.659  47.297  1.00101.13           C  
ATOM    230  C   THR A  32      33.945  20.264  45.853  1.00 90.04           C  
ATOM    231  O   THR A  32      34.580  20.829  44.963  1.00 82.68           O  
ATOM    232  CB  THR A  32      33.755  22.129  47.450  1.00110.39           C  
ATOM    233  OG1 THR A  32      33.719  22.477  48.846  1.00127.78           O  
ATOM    234  CG2 THR A  32      32.387  22.385  46.818  1.00 91.13           C  
ATOM    235  N   GLU A  33      33.064  19.294  45.630  1.00 86.95           N  
ATOM    236  CA  GLU A  33      32.973  18.690  44.314  1.00 90.99           C  
ATOM    237  C   GLU A  33      31.570  18.314  43.871  1.00 88.24           C  
ATOM    238  O   GLU A  33      30.667  18.148  44.683  1.00 68.84           O  
ATOM    239  CB  GLU A  33      33.918  17.483  44.226  1.00102.43           C  
ATOM    240  CG  GLU A  33      33.772  16.486  45.377  1.00118.69           C  
ATOM    241  CD  GLU A  33      35.072  15.759  45.648  1.00140.01           C  
ATOM    242  OE1 GLU A  33      35.848  15.527  44.689  1.00143.01           O  
ATOM    243  OE2 GLU A  33      35.317  15.428  46.824  1.00147.65           O  
ATOM    244  N   ILE A  34      31.412  18.192  42.559  1.00 93.26           N  
ATOM    245  CA  ILE A  34      30.211  17.636  42.006  1.00 75.82           C  
ATOM    246  C   ILE A  34      30.439  16.131  41.958  1.00 82.93           C  
ATOM    247  O   ILE A  34      31.486  15.652  41.526  1.00 94.31           O  
ATOM    248  CB  ILE A  34      29.942  18.235  40.638  1.00 64.33           C  
ATOM    249  CG1 ILE A  34      30.014  19.760  40.760  1.00 52.73           C  
ATOM    250  CG2 ILE A  34      28.597  17.770  40.114  1.00 55.56           C  
ATOM    251  CD1 ILE A  34      29.866  20.517  39.498  1.00 54.33           C  
ATOM    252  N   ALA A  35      29.470  15.387  42.457  1.00 81.27           N  
ATOM    253  CA  ALA A  35      29.636  13.976  42.637  1.00 70.70           C  
ATOM    254  C   ALA A  35      28.351  13.298  42.212  1.00 72.97           C  
ATOM    255  O   ALA A  35      27.250  13.789  42.493  1.00 69.56           O  
ATOM    256  CB  ALA A  35      29.943  13.699  44.078  1.00 76.90           C  
ATOM    257  N   ASP A  36      28.502  12.191  41.493  1.00 77.60           N  
ATOM    258  CA  ASP A  36      27.374  11.329  41.157  1.00 87.76           C  
ATOM    259  C   ASP A  36      27.131  10.478  42.388  1.00 83.80           C  
ATOM    260  O   ASP A  36      28.030   9.760  42.832  1.00 95.22           O  
ATOM    261  CB  ASP A  36      27.696  10.429  39.940  1.00 92.08           C  
ATOM    262  CG  ASP A  36      26.541   9.486  39.560  1.00 78.01           C  
ATOM    263  OD1 ASP A  36      25.383   9.766  39.926  1.00 69.72           O  
ATOM    264  OD2 ASP A  36      26.795   8.477  38.878  1.00 62.41           O  
ATOM    265  N   LEU A  37      25.922  10.526  42.933  1.00 71.99           N  
ATOM    266  CA  LEU A  37      25.662   9.777  44.139  1.00 76.95           C  
ATOM    267  C   LEU A  37      25.100   8.418  43.746  1.00 87.89           C  
ATOM    268  O   LEU A  37      23.941   8.307  43.371  1.00 85.86           O  
ATOM    269  CB  LEU A  37      24.634  10.526  44.978  1.00 70.97           C  
ATOM    270  CG  LEU A  37      24.639  12.061  45.014  1.00 62.16           C  
ATOM    271  CD1 LEU A  37      23.366  12.601  45.653  1.00 64.83           C  
ATOM    272  CD2 LEU A  37      25.857  12.668  45.699  1.00 38.18           C  
ATOM    273  N   GLY A  38      25.926   7.378  43.855  1.00 98.24           N  
ATOM    274  CA  GLY A  38      25.499   6.001  43.621  1.00100.47           C  
ATOM    275  C   GLY A  38      24.653   5.714  42.380  1.00 79.08           C  
ATOM    276  O   GLY A  38      23.816   4.821  42.389  1.00 83.73           O  
ATOM    277  N   SER A  39      24.858   6.455  41.306  1.00 49.44           N  
ATOM    278  CA  SER A  39      23.946   6.375  40.179  1.00 53.88           C  
ATOM    279  C   SER A  39      24.147   5.050  39.442  1.00 67.74           C  
ATOM    280  O   SER A  39      25.270   4.531  39.417  1.00 71.14           O  
ATOM    281  CB  SER A  39      24.206   7.559  39.232  1.00 65.00           C  
ATOM    282  OG  SER A  39      23.004   8.119  38.720  1.00 62.31           O  
ATOM    283  N   LYS A  40      23.101   4.538  38.782  1.00 80.96           N  
ATOM    284  CA  LYS A  40      23.248   3.275  38.041  1.00 81.22           C  
ATOM    285  C   LYS A  40      22.043   2.804  37.235  1.00 85.84           C  
ATOM    286  O   LYS A  40      20.916   3.288  37.383  1.00 91.65           O  
ATOM    287  CB  LYS A  40      23.674   2.168  38.970  1.00 80.94           C  
ATOM    288  CG  LYS A  40      22.791   2.120  40.215  1.00109.29           C  
ATOM    289  CD  LYS A  40      22.672   0.717  40.798  1.00135.80           C  
ATOM    290  CE  LYS A  40      22.338   0.885  42.203  1.00154.80           C  
ATOM    291  NZ  LYS A  40      22.092  -0.485  42.944  1.00149.73           N1+
ATOM    292  N   ILE A  41      22.318   1.850  36.355  1.00 90.33           N  
ATOM    293  CA  ILE A  41      21.384   1.463  35.307  1.00 74.66           C  
ATOM    294  C   ILE A  41      21.187  -0.051  35.339  1.00 62.24           C  
ATOM    295  O   ILE A  41      22.112  -0.802  35.659  1.00 56.57           O  
ATOM    296  CB  ILE A  41      21.932   1.903  33.897  1.00 69.38           C  
ATOM    297  CG1 ILE A  41      21.078   1.359  32.748  1.00 76.85           C  
ATOM    298  CG2 ILE A  41      23.360   1.427  33.694  1.00 40.39           C  
ATOM    299  CD1 ILE A  41      20.065   2.341  32.214  1.00 64.67           C  
ATOM    300  N   GLY A  42      19.991  -0.517  35.018  1.00 45.76           N  
ATOM    301  CA  GLY A  42      19.816  -1.945  34.912  1.00 43.62           C  
ATOM    302  C   GLY A  42      18.766  -2.364  33.926  1.00 45.41           C  
ATOM    303  O   GLY A  42      17.883  -1.599  33.571  1.00 35.46           O  
ATOM    304  N   PHE A  43      18.876  -3.601  33.477  1.00 36.17           N  
ATOM    305  CA  PHE A  43      17.876  -4.216  32.621  1.00 50.61           C  
ATOM    306  C   PHE A  43      17.641  -5.506  33.330  1.00 59.39           C  
ATOM    307  O   PHE A  43      18.467  -5.901  34.138  1.00 57.17           O  
ATOM    308  CB  PHE A  43      18.419  -4.525  31.212  1.00 53.75           C  
ATOM    309  CG  PHE A  43      19.401  -3.490  30.675  1.00 67.83           C  
ATOM    310  CD1 PHE A  43      20.702  -3.431  31.157  1.00 75.65           C  
ATOM    311  CD2 PHE A  43      19.034  -2.583  29.698  1.00 46.14           C  
ATOM    312  CE1 PHE A  43      21.603  -2.496  30.685  1.00 59.69           C  
ATOM    313  CE2 PHE A  43      19.948  -1.663  29.236  1.00 51.62           C  
ATOM    314  CZ  PHE A  43      21.227  -1.629  29.735  1.00 58.13           C  
ATOM    315  N   LYS A  44      16.518  -6.161  33.056  1.00 68.53           N  
ATOM    316  CA  LYS A  44      16.207  -7.430  33.710  1.00 88.35           C  
ATOM    317  C   LYS A  44      14.823  -7.911  33.323  1.00 88.53           C  
ATOM    318  O   LYS A  44      14.070  -7.172  32.705  1.00 68.99           O  
ATOM    319  CB  LYS A  44      16.340  -7.309  35.236  1.00 93.43           C  
ATOM    320  CG  LYS A  44      15.950  -5.961  35.797  1.00 94.79           C  
ATOM    321  CD  LYS A  44      15.851  -6.008  37.294  1.00110.81           C  
ATOM    322  CE  LYS A  44      14.530  -6.582  37.709  1.00133.48           C  
ATOM    323  NZ  LYS A  44      13.428  -5.722  37.211  1.00148.55           N1+
ATOM    324  N   GLY A  45      14.487  -9.142  33.707  1.00 88.40           N  
ATOM    325  CA  GLY A  45      13.175  -9.671  33.396  1.00 73.72           C  
ATOM    326  C   GLY A  45      12.845 -10.979  34.058  1.00 70.50           C  
ATOM    327  O   GLY A  45      13.608 -11.487  34.890  1.00 63.39           O  
ATOM    328  N   GLN A  46      11.686 -11.511  33.679  1.00 95.84           N  
ATOM    329  CA  GLN A  46      11.208 -12.824  34.124  1.00126.87           C  
ATOM    330  C   GLN A  46      10.292 -13.456  33.051  1.00140.19           C  
ATOM    331  O   GLN A  46       9.662 -12.738  32.279  1.00150.48           O  
ATOM    332  CB  GLN A  46      10.444 -12.690  35.440  1.00128.85           C  
ATOM    333  CG  GLN A  46       9.106 -12.004  35.304  1.00124.30           C  
ATOM    334  CD  GLN A  46       8.462 -11.755  36.636  1.00133.09           C  
ATOM    335  OE1 GLN A  46       9.101 -11.875  37.679  1.00130.15           O  
ATOM    336  NE2 GLN A  46       7.186 -11.408  36.614  1.00145.31           N  
ATOM    337  N   GLU A  47      10.224 -14.788  33.007  1.00130.33           N  
ATOM    338  CA  GLU A  47       9.382 -15.498  32.045  1.00115.59           C  
ATOM    339  C   GLU A  47       8.526 -16.568  32.719  1.00 97.83           C  
ATOM    340  O   GLU A  47       8.905 -17.124  33.747  1.00 81.78           O  
ATOM    341  CB  GLU A  47      10.233 -16.117  30.915  1.00139.97           C  
ATOM    342  CG  GLU A  47       9.462 -17.080  29.979  1.00187.64           C  
ATOM    343  CD  GLU A  47      10.168 -17.350  28.648  1.00203.03           C  
ATOM    344  OE1 GLU A  47      11.008 -16.528  28.242  1.00218.21           O  
ATOM    345  OE2 GLU A  47       9.879 -18.381  28.000  1.00194.67           O  
ATOM    346  N   ASP A  48       7.362 -16.838  32.133  1.00110.27           N  
ATOM    347  CA  ASP A  48       6.497 -17.936  32.560  1.00116.89           C  
ATOM    348  C   ASP A  48       5.999 -18.715  31.329  1.00151.08           C  
ATOM    349  O   ASP A  48       6.381 -18.414  30.192  1.00153.85           O  
ATOM    350  CB  ASP A  48       5.317 -17.415  33.387  1.00106.11           C  
ATOM    351  CG  ASP A  48       4.736 -18.470  34.290  1.00120.27           C  
ATOM    352  OD1 ASP A  48       4.996 -19.661  34.037  1.00131.54           O  
ATOM    353  OD2 ASP A  48       4.022 -18.118  35.250  1.00119.74           O  
ATOM    354  N   LEU A  49       5.127 -19.698  31.558  1.00178.56           N  
ATOM    355  CA  LEU A  49       4.616 -20.587  30.491  1.00189.36           C  
ATOM    356  C   LEU A  49       5.633 -21.554  29.852  1.00186.29           C  
ATOM    357  O   LEU A  49       5.547 -21.829  28.658  1.00179.76           O  
ATOM    358  CB  LEU A  49       3.901 -19.769  29.386  1.00183.93           C  
ATOM    359  CG  LEU A  49       2.399 -19.533  29.538  1.00169.36           C  
ATOM    360  CD1 LEU A  49       1.898 -20.262  30.763  1.00159.08           C  
ATOM    361  CD2 LEU A  49       2.060 -18.059  29.584  1.00160.72           C  
ATOM    362  N   GLY A  50       6.577 -22.077  30.634  1.00178.91           N  
ATOM    363  CA  GLY A  50       6.672 -21.802  32.056  1.00158.57           C  
ATOM    364  C   GLY A  50       5.731 -22.670  32.860  1.00150.47           C  
ATOM    365  O   GLY A  50       5.158 -23.623  32.343  1.00165.68           O  
ATOM    366  N   ASN A  51       5.570 -22.319  34.128  1.00138.36           N  
ATOM    367  CA  ASN A  51       4.824 -23.124  35.092  1.00150.13           C  
ATOM    368  C   ASN A  51       4.492 -22.280  36.318  1.00154.62           C  
ATOM    369  O   ASN A  51       4.441 -21.053  36.236  1.00167.72           O  
ATOM    370  CB  ASN A  51       5.601 -24.388  35.494  1.00162.39           C  
ATOM    371  CG  ASN A  51       4.705 -25.451  36.116  1.00170.00           C  
ATOM    372  OD1 ASN A  51       3.520 -25.477  35.856  1.00169.88           O  
ATOM    373  ND2 ASN A  51       5.270 -26.319  36.939  1.00174.31           N  
ATOM    374  N   GLY A  52       4.185 -22.939  37.431  1.00141.84           N  
ATOM    375  CA  GLY A  52       4.219 -22.267  38.717  1.00135.08           C  
ATOM    376  C   GLY A  52       5.570 -21.595  38.896  1.00130.59           C  
ATOM    377  O   GLY A  52       5.724 -20.677  39.700  1.00136.08           O  
ATOM    378  N   LEU A  53       6.556 -22.078  38.142  1.00120.86           N  
ATOM    379  CA  LEU A  53       7.898 -21.481  38.067  1.00101.76           C  
ATOM    380  C   LEU A  53       7.957 -20.189  37.217  1.00 88.44           C  
ATOM    381  O   LEU A  53       7.073 -19.921  36.394  1.00 88.44           O  
ATOM    382  CB  LEU A  53       8.904 -22.528  37.541  1.00 77.30           C  
ATOM    383  CG  LEU A  53      10.411 -22.300  37.653  1.00 46.39           C  
ATOM    384  CD1 LEU A  53      10.867 -22.243  39.078  1.00 43.30           C  
ATOM    385  CD2 LEU A  53      11.106 -23.413  36.965  1.00 47.32           C  
ATOM    386  N   LYS A  54       8.991 -19.380  37.445  1.00 82.51           N  
ATOM    387  CA  LYS A  54       9.302 -18.226  36.589  1.00 80.03           C  
ATOM    388  C   LYS A  54      10.816 -18.067  36.478  1.00 66.59           C  
ATOM    389  O   LYS A  54      11.547 -18.407  37.399  1.00 64.52           O  
ATOM    390  CB  LYS A  54       8.659 -16.935  37.125  1.00 81.40           C  
ATOM    391  CG  LYS A  54       7.145 -16.841  36.888  1.00 91.77           C  
ATOM    392  CD  LYS A  54       6.491 -15.713  37.694  1.00 94.81           C  
ATOM    393  CE  LYS A  54       4.971 -15.911  37.785  1.00102.20           C  
ATOM    394  NZ  LYS A  54       4.299 -14.980  38.746  1.00 99.70           N1+
ATOM    395  N   ALA A  55      11.286 -17.577  35.340  1.00 53.66           N  
ATOM    396  CA  ALA A  55      12.714 -17.349  35.147  1.00 54.32           C  
ATOM    397  C   ALA A  55      13.046 -15.877  35.413  1.00 72.55           C  
ATOM    398  O   ALA A  55      12.376 -14.970  34.942  1.00 64.48           O  
ATOM    399  CB  ALA A  55      13.140 -17.754  33.750  1.00 47.28           C  
ATOM    400  N   ILE A  56      14.082 -15.639  36.190  1.00 74.89           N  
ATOM    401  CA  ILE A  56      14.434 -14.282  36.512  1.00 59.92           C  
ATOM    402  C   ILE A  56      15.863 -14.089  36.115  1.00 61.64           C  
ATOM    403  O   ILE A  56      16.698 -14.968  36.308  1.00 45.90           O  
ATOM    404  CB  ILE A  56      14.249 -13.982  38.008  1.00 58.88           C  
ATOM    405  CG1 ILE A  56      14.962 -15.034  38.866  1.00 57.65           C  
ATOM    406  CG2 ILE A  56      12.770 -13.970  38.344  1.00 53.73           C  
ATOM    407  CD1 ILE A  56      15.993 -14.499  39.857  1.00 32.58           C  
ATOM    408  N   TRP A  57      16.130 -12.937  35.526  1.00 65.44           N  
ATOM    409  CA  TRP A  57      17.486 -12.561  35.189  1.00 57.55           C  
ATOM    410  C   TRP A  57      17.596 -11.074  35.410  1.00 60.77           C  
ATOM    411  O   TRP A  57      16.587 -10.356  35.389  1.00 38.65           O  
ATOM    412  CB  TRP A  57      17.797 -12.899  33.727  1.00 66.48           C  
ATOM    413  CG  TRP A  57      16.952 -12.146  32.730  1.00 62.28           C  
ATOM    414  CD1 TRP A  57      15.747 -12.537  32.209  1.00 52.99           C  
ATOM    415  CD2 TRP A  57      17.245 -10.867  32.141  1.00 65.78           C  
ATOM    416  NE1 TRP A  57      15.275 -11.578  31.335  1.00 64.10           N  
ATOM    417  CE2 TRP A  57      16.177 -10.547  31.279  1.00 67.88           C  
ATOM    418  CE3 TRP A  57      18.307  -9.964  32.262  1.00 59.12           C  
ATOM    419  CZ2 TRP A  57      16.148  -9.368  30.542  1.00 66.90           C  
ATOM    420  CZ3 TRP A  57      18.273  -8.800  31.536  1.00 67.55           C  
ATOM    421  CH2 TRP A  57      17.201  -8.507  30.690  1.00 75.32           C  
ATOM    422  N   GLN A  58      18.814 -10.611  35.658  1.00 75.33           N  
ATOM    423  CA  GLN A  58      19.050  -9.177  35.717  1.00 57.44           C  
ATOM    424  C   GLN A  58      20.473  -8.846  35.341  1.00 60.11           C  
ATOM    425  O   GLN A  58      21.385  -9.631  35.560  1.00 63.40           O  
ATOM    426  CB  GLN A  58      18.764  -8.653  37.112  1.00 52.22           C  
ATOM    427  CG  GLN A  58      18.970  -7.213  37.256  1.00 42.66           C  
ATOM    428  CD  GLN A  58      18.810  -6.762  38.670  1.00 49.94           C  
ATOM    429  OE1 GLN A  58      19.696  -6.405  39.274  1.00 65.48           O  
ATOM    430  NE2 GLN A  58      17.711  -6.847  39.178  1.00 41.32           N  
ATOM    431  N   LEU A  59      20.649  -7.692  34.730  1.00 65.27           N  
ATOM    432  CA  LEU A  59      21.975  -7.150  34.511  1.00 76.41           C  
ATOM    433  C   LEU A  59      21.965  -5.658  34.902  1.00 68.59           C  
ATOM    434  O   LEU A  59      21.285  -4.829  34.287  1.00 50.20           O  
ATOM    435  CB  LEU A  59      22.394  -7.374  33.057  1.00 71.56           C  
ATOM    436  CG  LEU A  59      23.861  -7.178  32.733  1.00 68.71           C  
ATOM    437  CD1 LEU A  59      24.620  -8.389  33.189  1.00 79.07           C  
ATOM    438  CD2 LEU A  59      23.994  -6.981  31.255  1.00 50.28           C  
ATOM    439  N   GLU A  60      22.709  -5.311  35.939  1.00 47.25           N  
ATOM    440  CA  GLU A  60      22.702  -3.941  36.390  1.00 42.98           C  
ATOM    441  C   GLU A  60      24.162  -3.570  36.515  1.00 52.70           C  
ATOM    442  O   GLU A  60      24.989  -4.432  36.816  1.00 45.35           O  
ATOM    443  CB  GLU A  60      21.957  -3.826  37.725  1.00 31.02           C  
ATOM    444  CG  GLU A  60      21.799  -2.396  38.246  1.00 51.77           C  
ATOM    445  CD  GLU A  60      21.487  -2.293  39.759  1.00 72.36           C  
ATOM    446  OE1 GLU A  60      22.041  -3.056  40.578  1.00 67.52           O  
ATOM    447  OE2 GLU A  60      20.703  -1.403  40.146  1.00 89.47           O  
ATOM    448  N   GLN A  61      24.488  -2.313  36.207  1.00 55.94           N  
ATOM    449  CA  GLN A  61      25.862  -1.795  36.301  1.00 58.76           C  
ATOM    450  C   GLN A  61      25.894  -0.354  36.786  1.00 55.32           C  
ATOM    451  O   GLN A  61      24.872   0.333  36.816  1.00 44.99           O  
ATOM    452  CB  GLN A  61      26.655  -1.933  34.980  1.00 43.45           C  
ATOM    453  CG  GLN A  61      25.850  -1.656  33.747  1.00 33.65           C  
ATOM    454  CD  GLN A  61      24.766  -2.668  33.597  1.00 51.71           C  
ATOM    455  OE1 GLN A  61      25.048  -3.860  33.421  1.00 50.94           O  
ATOM    456  NE2 GLN A  61      23.510  -2.225  33.728  1.00 27.33           N  
ATOM    457  N   LYS A  62      27.096   0.087  37.129  1.00 66.46           N  
ATOM    458  CA  LYS A  62      27.304   1.432  37.597  1.00 81.07           C  
ATOM    459  C   LYS A  62      27.261   2.383  36.405  1.00 80.91           C  
ATOM    460  O   LYS A  62      28.114   2.332  35.510  1.00 78.35           O  
ATOM    461  CB  LYS A  62      28.685   1.561  38.257  1.00 90.65           C  
ATOM    462  CG  LYS A  62      28.891   0.885  39.611  1.00 99.25           C  
ATOM    463  CD  LYS A  62      30.340   1.107  40.076  1.00 97.44           C  
ATOM    464  CE  LYS A  62      30.728   0.187  41.240  1.00104.86           C  
ATOM    465  NZ  LYS A  62      30.786   0.940  42.537  1.00114.28           N1+
ATOM    466  N   ALA A  63      26.283   3.279  36.426  1.00 69.70           N  
ATOM    467  CA  ALA A  63      26.226   4.339  35.460  1.00 66.15           C  
ATOM    468  C   ALA A  63      26.502   5.635  36.192  1.00 68.72           C  
ATOM    469  O   ALA A  63      25.613   6.171  36.865  1.00 59.00           O  
ATOM    470  CB  ALA A  63      24.852   4.385  34.853  1.00 56.60           C  
ATOM    471  N   TYR A  64      27.704   6.180  36.010  1.00 66.25           N  
ATOM    472  CA  TYR A  64      28.007   7.475  36.582  1.00 61.43           C  
ATOM    473  C   TYR A  64      27.733   8.563  35.577  1.00 61.73           C  
ATOM    474  O   TYR A  64      28.378   8.627  34.542  1.00 46.64           O  
ATOM    475  CB  TYR A  64      29.449   7.561  37.072  1.00 57.80           C  
ATOM    476  CG  TYR A  64      29.723   6.726  38.300  1.00 82.00           C  
ATOM    477  CD1 TYR A  64      28.720   5.955  38.890  1.00 94.36           C  
ATOM    478  CD2 TYR A  64      30.981   6.714  38.884  1.00 87.75           C  
ATOM    479  CE1 TYR A  64      28.976   5.190  40.022  1.00 99.89           C  
ATOM    480  CE2 TYR A  64      31.247   5.949  40.015  1.00 93.87           C  
ATOM    481  CZ  TYR A  64      30.242   5.192  40.576  1.00103.86           C  
ATOM    482  OH  TYR A  64      30.504   4.434  41.692  1.00117.38           O  
ATOM    483  N   VAL A  65      26.737   9.384  35.899  1.00 66.84           N  
ATOM    484  CA  VAL A  65      26.498  10.657  35.238  1.00 60.34           C  
ATOM    485  C   VAL A  65      27.802  11.455  35.198  1.00 59.40           C  
ATOM    486  O   VAL A  65      28.112  12.099  34.208  1.00 63.57           O  
ATOM    487  CB  VAL A  65      25.359  11.440  35.951  1.00 65.50           C  
ATOM    488  CG1 VAL A  65      25.615  12.924  35.967  1.00 63.53           C  
ATOM    489  CG2 VAL A  65      24.014  11.145  35.295  1.00 61.28           C  
ATOM    490  N   SER A  66      28.579  11.387  36.270  1.00 72.00           N  
ATOM    491  CA  SER A  66      29.901  12.007  36.292  1.00 83.25           C  
ATOM    492  C   SER A  66      30.948  11.219  35.485  1.00 84.79           C  
ATOM    493  O   SER A  66      32.026  11.738  35.180  1.00 72.10           O  
ATOM    494  CB  SER A  66      30.378  12.167  37.734  1.00 85.69           C  
ATOM    495  OG  SER A  66      30.712  10.908  38.303  1.00 94.07           O  
ATOM    496  N   GLY A  67      30.627   9.964  35.171  1.00 87.80           N  
ATOM    497  CA  GLY A  67      31.477   9.123  34.343  1.00 95.85           C  
ATOM    498  C   GLY A  67      32.915   8.970  34.815  1.00121.52           C  
ATOM    499  O   GLY A  67      33.853   9.093  34.040  1.00138.82           O  
ATOM    500  N   THR A  68      33.074   8.683  36.099  1.00141.88           N  
ATOM    501  CA  THR A  68      34.375   8.356  36.673  1.00163.94           C  
ATOM    502  C   THR A  68      34.605   6.861  36.479  1.00176.71           C  
ATOM    503  O   THR A  68      35.482   6.274  37.089  1.00185.38           O  
ATOM    504  CB  THR A  68      34.456   8.768  38.167  1.00140.68           C  
ATOM    505  OG1 THR A  68      33.626   9.912  38.415  1.00134.57           O  
ATOM    506  CG2 THR A  68      35.897   9.103  38.573  1.00130.73           C  
ATOM    507  N   ASP A  69      33.712   6.253  35.701  1.00165.35           N  
ATOM    508  CA  ASP A  69      33.498   4.803  35.700  1.00141.68           C  
ATOM    509  C   ASP A  69      33.893   4.001  34.437  1.00133.90           C  
ATOM    510  O   ASP A  69      34.529   4.499  33.496  1.00116.16           O  
ATOM    511  CB  ASP A  69      32.024   4.513  35.979  1.00120.81           C  
ATOM    512  CG  ASP A  69      31.130   4.920  34.829  1.00111.87           C  
ATOM    513  OD1 ASP A  69      31.360   6.007  34.246  1.00 99.85           O  
ATOM    514  OD2 ASP A  69      30.206   4.138  34.525  1.00114.33           O  
ATOM    515  N   THR A  70      33.492   2.732  34.467  1.00140.09           N  
ATOM    516  CA  THR A  70      33.786   1.770  33.434  1.00129.70           C  
ATOM    517  C   THR A  70      32.910   0.515  33.700  1.00101.06           C  
ATOM    518  O   THR A  70      32.471   0.290  34.836  1.00 91.52           O  
ATOM    519  CB  THR A  70      35.311   1.394  33.499  1.00116.25           C  
ATOM    520  OG1 THR A  70      36.071   2.482  34.069  1.00 95.52           O  
ATOM    521  CG2 THR A  70      35.866   1.127  32.121  1.00115.11           C  
ATOM    522  N   GLY A  71      32.658  -0.293  32.665  1.00 88.86           N  
ATOM    523  CA  GLY A  71      32.128  -1.631  32.872  1.00 97.70           C  
ATOM    524  C   GLY A  71      30.645  -1.983  32.874  1.00 90.21           C  
ATOM    525  O   GLY A  71      29.779  -1.125  32.700  1.00 60.20           O  
ATOM    526  N   TRP A  72      30.392  -3.285  33.096  1.00 94.79           N  
ATOM    527  CA  TRP A  72      29.070  -3.934  33.042  1.00 74.93           C  
ATOM    528  C   TRP A  72      28.840  -4.931  34.186  1.00 66.80           C  
ATOM    529  O   TRP A  72      29.770  -5.597  34.638  1.00 61.69           O  
ATOM    530  CB  TRP A  72      28.965  -4.787  31.788  1.00 67.67           C  
ATOM    531  CG  TRP A  72      28.752  -4.119  30.490  1.00 67.93           C  
ATOM    532  CD1 TRP A  72      29.698  -3.844  29.545  1.00 77.79           C  
ATOM    533  CD2 TRP A  72      27.497  -3.712  29.937  1.00 66.35           C  
ATOM    534  NE1 TRP A  72      29.114  -3.259  28.448  1.00 81.37           N  
ATOM    535  CE2 TRP A  72      27.762  -3.170  28.662  1.00 72.44           C  
ATOM    536  CE3 TRP A  72      26.172  -3.737  30.404  1.00 58.96           C  
ATOM    537  CZ2 TRP A  72      26.749  -2.662  27.844  1.00 55.03           C  
ATOM    538  CZ3 TRP A  72      25.167  -3.225  29.597  1.00 41.44           C  
ATOM    539  CH2 TRP A  72      25.459  -2.704  28.328  1.00 49.70           C  
ATOM    540  N   GLY A  73      27.592  -5.087  34.605  1.00 57.18           N  
ATOM    541  CA  GLY A  73      27.279  -6.086  35.598  1.00 50.95           C  
ATOM    542  C   GLY A  73      28.170  -6.060  36.838  1.00 71.77           C  
ATOM    543  O   GLY A  73      28.404  -7.115  37.436  1.00 70.70           O  
ATOM    544  N   ASN A  74      28.659  -4.873  37.228  1.00 83.47           N  
ATOM    545  CA  ASN A  74      29.366  -4.634  38.514  1.00 75.46           C  
ATOM    546  C   ASN A  74      28.379  -4.203  39.622  1.00 62.41           C  
ATOM    547  O   ASN A  74      28.724  -3.934  40.771  1.00 31.47           O  
ATOM    548  CB  ASN A  74      30.394  -3.556  38.294  1.00 52.28           C  
ATOM    549  CG  ASN A  74      29.926  -2.559  37.279  1.00 71.13           C  
ATOM    550  OD1 ASN A  74      28.812  -2.037  37.365  1.00 45.04           O  
ATOM    551  ND2 ASN A  74      30.748  -2.319  36.273  1.00 97.04           N  
ATOM    552  N   ARG A  75      27.128  -4.132  39.208  1.00 69.01           N  
ATOM    553  CA  ARG A  75      25.995  -3.987  40.087  1.00 64.64           C  
ATOM    554  C   ARG A  75      25.552  -5.355  40.518  1.00 72.38           C  
ATOM    555  O   ARG A  75      26.293  -6.326  40.354  1.00 83.54           O  
ATOM    556  CB  ARG A  75      24.837  -3.337  39.344  1.00 90.57           C  
ATOM    557  CG  ARG A  75      24.654  -1.981  39.803  1.00117.13           C  
ATOM    558  CD  ARG A  75      25.454  -2.000  41.082  1.00135.87           C  
ATOM    559  NE  ARG A  75      25.494  -0.748  41.784  1.00152.93           N  
ATOM    560  CZ  ARG A  75      24.959  -0.592  43.011  1.00177.76           C  
ATOM    561  NH1 ARG A  75      24.271  -1.608  43.671  1.00186.60           N  
ATOM    562  NH2 ARG A  75      25.108   0.614  43.605  1.00187.01           N  
ATOM    563  N   GLN A  76      24.351  -5.456  41.084  1.00 79.68           N  
ATOM    564  CA  GLN A  76      23.822  -6.790  41.330  1.00 86.56           C  
ATOM    565  C   GLN A  76      23.158  -7.316  40.066  1.00 62.74           C  
ATOM    566  O   GLN A  76      22.103  -6.853  39.665  1.00 44.32           O  
ATOM    567  CB  GLN A  76      22.814  -6.813  42.485  1.00100.22           C  
ATOM    568  CG  GLN A  76      22.020  -8.129  42.521  1.00108.63           C  
ATOM    569  CD  GLN A  76      21.202  -8.338  43.781  1.00109.82           C  
ATOM    570  OE1 GLN A  76      21.741  -8.696  44.833  1.00109.45           O  
ATOM    571  NE2 GLN A  76      19.885  -8.144  43.672  1.00102.03           N  
ATOM    572  N   SER A  77      23.769  -8.340  39.481  1.00 63.56           N  
ATOM    573  CA  SER A  77      23.255  -8.988  38.277  1.00 62.08           C  
ATOM    574  C   SER A  77      23.308 -10.515  38.409  1.00 62.58           C  
ATOM    575  O   SER A  77      24.187 -11.089  39.061  1.00 52.36           O  
ATOM    576  CB  SER A  77      24.006  -8.523  37.019  1.00 63.66           C  
ATOM    577  OG  SER A  77      25.100  -7.672  37.323  1.00 67.13           O  
ATOM    578  N   PHE A  78      22.358 -11.189  37.793  1.00 67.58           N  
ATOM    579  CA  PHE A  78      22.236 -12.604  38.050  1.00 64.91           C  
ATOM    580  C   PHE A  78      21.411 -13.338  36.999  1.00 67.80           C  
ATOM    581  O   PHE A  78      20.887 -12.740  36.037  1.00 47.08           O  
ATOM    582  CB  PHE A  78      21.601 -12.801  39.438  1.00 65.82           C  
ATOM    583  CG  PHE A  78      20.221 -12.187  39.574  1.00 66.56           C  
ATOM    584  CD1 PHE A  78      19.141 -12.744  38.926  1.00 59.75           C  
ATOM    585  CD2 PHE A  78      20.011 -11.064  40.349  1.00 61.11           C  
ATOM    586  CE1 PHE A  78      17.894 -12.194  39.035  1.00 51.69           C  
ATOM    587  CE2 PHE A  78      18.758 -10.516  40.458  1.00 66.20           C  
ATOM    588  CZ  PHE A  78      17.699 -11.082  39.799  1.00 59.70           C  
ATOM    589  N   ILE A  79      21.321 -14.651  37.205  1.00 78.15           N  
ATOM    590  CA  ILE A  79      20.250 -15.466  36.614  1.00 82.54           C  
ATOM    591  C   ILE A  79      19.751 -16.535  37.601  1.00 65.72           C  
ATOM    592  O   ILE A  79      20.517 -17.071  38.399  1.00 54.88           O  
ATOM    593  CB  ILE A  79      20.634 -16.084  35.241  1.00 50.85           C  
ATOM    594  CG1 ILE A  79      19.393 -16.671  34.564  1.00 43.84           C  
ATOM    595  CG2 ILE A  79      21.740 -17.112  35.385  1.00 47.00           C  
ATOM    596  CD1 ILE A  79      19.657 -17.249  33.219  1.00 41.09           C  
ATOM    597  N   GLY A  80      18.459 -16.815  37.570  1.00 55.93           N  
ATOM    598  CA  GLY A  80      17.883 -17.719  38.537  1.00 68.36           C  
ATOM    599  C   GLY A  80      16.417 -17.978  38.291  1.00 65.81           C  
ATOM    600  O   GLY A  80      15.908 -17.646  37.221  1.00 47.96           O  
ATOM    601  N   LEU A  81      15.751 -18.572  39.281  1.00 54.97           N  
ATOM    602  CA  LEU A  81      14.347 -18.914  39.192  1.00 60.80           C  
ATOM    603  C   LEU A  81      13.615 -18.686  40.485  1.00 44.84           C  
ATOM    604  O   LEU A  81      14.181 -18.739  41.567  1.00 52.83           O  
ATOM    605  CB  LEU A  81      14.196 -20.378  38.799  1.00 71.33           C  
ATOM    606  CG  LEU A  81      14.892 -20.744  37.493  1.00 76.33           C  
ATOM    607  CD1 LEU A  81      14.772 -22.252  37.234  1.00 72.39           C  
ATOM    608  CD2 LEU A  81      14.324 -19.896  36.329  1.00 61.94           C  
ATOM    609  N   LYS A  82      12.332 -18.429  40.367  1.00 46.05           N  
ATOM    610  CA  LYS A  82      11.483 -18.301  41.540  1.00 88.81           C  
ATOM    611  C   LYS A  82      10.276 -19.202  41.338  1.00 80.57           C  
ATOM    612  O   LYS A  82       9.895 -19.502  40.214  1.00 85.52           O  
ATOM    613  CB  LYS A  82      11.046 -16.843  41.737  1.00122.24           C  
ATOM    614  CG  LYS A  82      10.208 -16.251  40.592  1.00141.64           C  
ATOM    615  CD  LYS A  82       9.941 -14.759  40.788  1.00150.79           C  
ATOM    616  CE  LYS A  82       8.451 -14.480  40.920  1.00160.80           C  
ATOM    617  NZ  LYS A  82       8.147 -13.024  40.863  1.00166.01           N1+
ATOM    618  N   GLY A  83       9.681 -19.654  42.425  1.00 70.58           N  
ATOM    619  CA  GLY A  83       8.581 -20.593  42.322  1.00 93.38           C  
ATOM    620  C   GLY A  83       7.944 -20.827  43.659  1.00105.12           C  
ATOM    621  O   GLY A  83       8.090 -20.009  44.561  1.00 99.26           O  
ATOM    622  N   GLY A  84       7.238 -21.939  43.791  1.00121.08           N  
ATOM    623  CA  GLY A  84       6.687 -22.264  45.081  1.00130.38           C  
ATOM    624  C   GLY A  84       7.808 -22.054  46.075  1.00126.38           C  
ATOM    625  O   GLY A  84       7.633 -21.408  47.099  1.00134.10           O  
ATOM    626  N   PHE A  85       8.994 -22.526  45.709  1.00111.76           N  
ATOM    627  CA  PHE A  85      10.144 -22.614  46.617  1.00 95.28           C  
ATOM    628  C   PHE A  85      10.941 -21.316  46.820  1.00 99.37           C  
ATOM    629  O   PHE A  85      11.899 -21.305  47.588  1.00 92.19           O  
ATOM    630  CB  PHE A  85      11.078 -23.724  46.107  1.00104.71           C  
ATOM    631  CG  PHE A  85      11.656 -23.455  44.718  1.00111.85           C  
ATOM    632  CD1 PHE A  85      10.849 -23.449  43.588  1.00 93.67           C  
ATOM    633  CD2 PHE A  85      13.018 -23.225  44.551  1.00111.19           C  
ATOM    634  CE1 PHE A  85      11.391 -23.205  42.360  1.00 77.32           C  
ATOM    635  CE2 PHE A  85      13.552 -22.992  43.308  1.00 90.25           C  
ATOM    636  CZ  PHE A  85      12.739 -22.980  42.222  1.00 76.65           C  
ATOM    637  N   GLY A  86      10.555 -20.239  46.131  1.00105.59           N  
ATOM    638  CA  GLY A  86      11.282 -18.981  46.215  1.00 85.64           C  
ATOM    639  C   GLY A  86      12.323 -18.833  45.128  1.00 85.32           C  
ATOM    640  O   GLY A  86      12.189 -19.435  44.050  1.00 93.37           O  
ATOM    641  N   LYS A  87      13.361 -18.039  45.405  1.00 87.61           N  
ATOM    642  CA  LYS A  87      14.363 -17.688  44.375  1.00 76.33           C  
ATOM    643  C   LYS A  87      15.738 -18.320  44.601  1.00 57.02           C  
ATOM    644  O   LYS A  87      16.368 -18.106  45.642  1.00 36.60           O  
ATOM    645  CB  LYS A  87      14.584 -16.160  44.305  1.00 84.90           C  
ATOM    646  CG  LYS A  87      13.381 -15.274  43.964  1.00 92.41           C  
ATOM    647  CD  LYS A  87      13.706 -13.809  44.309  1.00 99.56           C  
ATOM    648  CE  LYS A  87      12.531 -12.848  44.049  1.00103.22           C  
ATOM    649  NZ  LYS A  87      12.739 -11.448  44.573  1.00 82.99           N1+
ATOM    650  N   VAL A  88      16.224 -19.059  43.611  1.00 62.33           N  
ATOM    651  CA  VAL A  88      17.660 -19.351  43.548  1.00 72.30           C  
ATOM    652  C   VAL A  88      18.290 -18.563  42.405  1.00 66.81           C  
ATOM    653  O   VAL A  88      17.755 -18.530  41.322  1.00 48.40           O  
ATOM    654  CB  VAL A  88      17.978 -20.864  43.414  1.00 72.40           C  
ATOM    655  CG1 VAL A  88      17.424 -21.430  42.125  1.00 69.60           C  
ATOM    656  CG2 VAL A  88      19.481 -21.105  43.515  1.00 59.24           C  
ATOM    657  N   ARG A  89      19.415 -17.908  42.666  1.00 77.33           N  
ATOM    658  CA  ARG A  89      20.011 -17.006  41.693  1.00 52.11           C  
ATOM    659  C   ARG A  89      21.527 -17.030  41.807  1.00 57.32           C  
ATOM    660  O   ARG A  89      22.093 -17.428  42.828  1.00 54.12           O  
ATOM    661  CB  ARG A  89      19.455 -15.605  41.912  1.00 57.37           C  
ATOM    662  CG  ARG A  89      18.182 -15.624  42.757  1.00 92.10           C  
ATOM    663  CD  ARG A  89      17.586 -14.251  43.081  1.00109.99           C  
ATOM    664  NE  ARG A  89      18.404 -13.463  44.005  1.00116.47           N  
ATOM    665  CZ  ARG A  89      18.193 -12.178  44.276  1.00104.46           C  
ATOM    666  NH1 ARG A  89      17.187 -11.533  43.702  1.00 85.34           N  
ATOM    667  NH2 ARG A  89      18.991 -11.535  45.114  1.00114.86           N  
ATOM    668  N   VAL A  90      22.200 -16.611  40.750  1.00 77.23           N  
ATOM    669  CA  VAL A  90      23.671 -16.697  40.713  1.00 87.24           C  
ATOM    670  C   VAL A  90      24.354 -15.603  39.861  1.00 78.72           C  
ATOM    671  O   VAL A  90      23.696 -14.929  39.042  1.00 77.33           O  
ATOM    672  CB  VAL A  90      24.131 -18.105  40.278  1.00 81.82           C  
ATOM    673  CG1 VAL A  90      23.326 -18.557  39.103  1.00 83.04           C  
ATOM    674  CG2 VAL A  90      25.609 -18.125  39.952  1.00 80.75           C  
ATOM    675  N   GLY A  91      25.667 -15.435  40.048  1.00 59.04           N  
ATOM    676  CA  GLY A  91      26.360 -14.294  39.454  1.00 55.80           C  
ATOM    677  C   GLY A  91      26.740 -13.250  40.494  1.00 56.57           C  
ATOM    678  O   GLY A  91      26.772 -13.575  41.687  1.00 81.50           O  
ATOM    679  N   ARG A  92      27.119 -12.044  40.080  1.00 45.34           N  
ATOM    680  CA  ARG A  92      27.352 -10.977  41.053  1.00 62.84           C  
ATOM    681  C   ARG A  92      26.083 -10.750  41.869  1.00 76.15           C  
ATOM    682  O   ARG A  92      25.037 -10.452  41.327  1.00 82.95           O  
ATOM    683  CB  ARG A  92      27.713  -9.688  40.329  1.00 64.21           C  
ATOM    684  CG  ARG A  92      28.026  -8.505  41.231  1.00 60.42           C  
ATOM    685  CD  ARG A  92      29.241  -7.762  40.696  1.00 47.74           C  
ATOM    686  NE  ARG A  92      30.368  -8.684  40.604  1.00 52.54           N  
ATOM    687  CZ  ARG A  92      31.363  -8.717  41.474  1.00 59.85           C  
ATOM    688  NH1 ARG A  92      31.367  -7.843  42.463  1.00 66.78           N  
ATOM    689  NH2 ARG A  92      32.345  -9.605  41.353  1.00 56.12           N  
ATOM    690  N   LEU A  93      26.182 -10.867  43.182  1.00 81.87           N  
ATOM    691  CA  LEU A  93      25.004 -10.853  44.034  1.00 77.50           C  
ATOM    692  C   LEU A  93      25.343 -10.246  45.373  1.00 73.69           C  
ATOM    693  O   LEU A  93      26.488 -10.315  45.826  1.00 74.58           O  
ATOM    694  CB  LEU A  93      24.438 -12.274  44.226  1.00 72.74           C  
ATOM    695  CG  LEU A  93      23.351 -12.757  43.245  1.00 59.85           C  
ATOM    696  CD1 LEU A  93      23.020 -14.194  43.474  1.00 36.47           C  
ATOM    697  CD2 LEU A  93      22.087 -11.923  43.337  1.00 54.27           C  
ATOM    698  N   ASN A  94      24.326  -9.669  46.005  1.00 66.17           N  
ATOM    699  CA  ASN A  94      24.476  -8.967  47.286  1.00 72.04           C  
ATOM    700  C   ASN A  94      24.656  -9.826  48.574  1.00 63.80           C  
ATOM    701  O   ASN A  94      23.882 -10.757  48.848  1.00 38.70           O  
ATOM    702  CB  ASN A  94      23.328  -7.960  47.473  1.00 80.03           C  
ATOM    703  CG  ASN A  94      23.428  -6.788  46.518  1.00 94.40           C  
ATOM    704  OD1 ASN A  94      24.075  -6.884  45.472  1.00101.01           O  
ATOM    705  ND2 ASN A  94      22.790  -5.670  46.870  1.00100.29           N  
ATOM    706  N   ASN A  95      25.644  -9.431  49.388  1.00 64.67           N  
ATOM    707  CA  ASN A  95      25.915 -10.014  50.698  1.00 57.97           C  
ATOM    708  C   ASN A  95      24.622 -10.020  51.428  1.00 40.25           C  
ATOM    709  O   ASN A  95      23.747  -9.224  51.181  1.00 37.73           O  
ATOM    710  CB  ASN A  95      26.908  -9.140  51.495  1.00 61.21           C  
ATOM    711  CG  ASN A  95      28.342  -9.713  51.532  1.00 64.12           C  
ATOM    712  OD1 ASN A  95      28.760 -10.460  50.652  1.00 68.84           O  
ATOM    713  ND2 ASN A  95      29.093  -9.347  52.563  1.00 47.11           N  
ATOM    714  N   ILE A  96      24.462 -10.997  52.280  1.00 51.36           N  
ATOM    715  CA  ILE A  96      23.279 -11.072  53.116  1.00 44.32           C  
ATOM    716  C   ILE A  96      23.291  -9.898  54.121  1.00 66.20           C  
ATOM    717  O   ILE A  96      22.227  -9.337  54.435  1.00 56.85           O  
ATOM    718  CB  ILE A  96      23.355 -12.414  53.855  1.00 53.92           C  
ATOM    719  CG1 ILE A  96      23.861 -13.479  52.865  1.00 44.86           C  
ATOM    720  CG2 ILE A  96      22.010 -12.850  54.423  1.00 62.05           C  
ATOM    721  CD1 ILE A  96      22.761 -14.554  52.655  1.00 48.70           C  
ATOM    722  N   LEU A  97      24.487  -9.483  54.569  1.00 85.62           N  
ATOM    723  CA  LEU A  97      24.645  -8.230  55.352  1.00 83.20           C  
ATOM    724  C   LEU A  97      24.272  -6.990  54.533  1.00 78.23           C  
ATOM    725  O   LEU A  97      23.738  -6.016  55.074  1.00 75.34           O  
ATOM    726  CB  LEU A  97      26.079  -8.087  55.885  1.00 70.98           C  
ATOM    727  CG  LEU A  97      26.611  -9.311  56.653  1.00 95.30           C  
ATOM    728  CD1 LEU A  97      27.266 -10.358  55.719  1.00 92.18           C  
ATOM    729  CD2 LEU A  97      27.561  -8.892  57.744  1.00 40.00           C  
ATOM    730  N   LYS A  98      24.565  -7.046  53.230  1.00 78.20           N  
ATOM    731  CA  LYS A  98      24.226  -5.965  52.295  1.00 72.57           C  
ATOM    732  C   LYS A  98      22.716  -5.743  52.132  1.00 80.26           C  
ATOM    733  O   LYS A  98      22.266  -4.597  52.015  1.00 91.98           O  
ATOM    734  CB  LYS A  98      24.866  -6.197  50.922  1.00 51.25           C  
ATOM    735  CG  LYS A  98      24.547  -5.106  49.941  1.00 54.40           C  
ATOM    736  CD  LYS A  98      25.368  -5.189  48.671  1.00 59.99           C  
ATOM    737  CE  LYS A  98      25.304  -3.859  47.922  1.00 68.85           C  
ATOM    738  NZ  LYS A  98      25.906  -2.749  48.722  1.00 65.67           N1+
ATOM    739  N   ASP A  99      21.941  -6.827  52.121  1.00 69.98           N  
ATOM    740  CA  ASP A  99      20.493  -6.721  51.979  1.00 76.20           C  
ATOM    741  C   ASP A  99      19.723  -6.549  53.316  1.00 98.93           C  
ATOM    742  O   ASP A  99      18.493  -6.483  53.297  1.00108.81           O  
ATOM    743  CB  ASP A  99      19.916  -7.877  51.130  1.00 98.95           C  
ATOM    744  CG  ASP A  99      20.112  -7.677  49.620  1.00104.91           C  
ATOM    745  OD1 ASP A  99      20.963  -6.858  49.235  1.00106.13           O  
ATOM    746  OD2 ASP A  99      19.423  -8.353  48.814  1.00110.33           O  
ATOM    747  N   THR A 100      20.395  -6.440  54.467  1.00 76.44           N  
ATOM    748  CA  THR A 100      19.631  -5.928  55.604  1.00 88.09           C  
ATOM    749  C   THR A 100      19.609  -4.434  55.348  1.00108.91           C  
ATOM    750  O   THR A 100      18.632  -3.916  54.808  1.00121.78           O  
ATOM    751  CB  THR A 100      20.315  -6.123  56.981  1.00 79.15           C  
ATOM    752  OG1 THR A 100      21.676  -5.662  56.924  1.00 63.59           O  
ATOM    753  CG2 THR A 100      20.246  -7.584  57.472  1.00 79.83           C  
ATOM    754  N   GLY A 101      20.694  -3.747  55.714  1.00101.05           N  
ATOM    755  CA  GLY A 101      21.140  -2.539  55.040  1.00 84.04           C  
ATOM    756  C   GLY A 101      20.147  -1.405  54.911  1.00 96.14           C  
ATOM    757  O   GLY A 101      20.479  -0.362  54.369  1.00104.00           O  
ATOM    758  N   ASN A 102      18.941  -1.590  55.440  1.00128.28           N  
ATOM    759  CA  ASN A 102      17.830  -0.651  55.224  1.00136.15           C  
ATOM    760  C   ASN A 102      17.920   0.576  56.127  1.00110.93           C  
ATOM    761  O   ASN A 102      17.259   1.604  55.894  1.00 80.91           O  
ATOM    762  CB  ASN A 102      16.463  -1.361  55.400  1.00163.84           C  
ATOM    763  CG  ASN A 102      16.114  -1.683  56.880  1.00143.45           C  
ATOM    764  OD1 ASN A 102      16.944  -1.579  57.786  1.00133.30           O  
ATOM    765  ND2 ASN A 102      14.870  -2.089  57.107  1.00133.61           N  
ATOM    766  N   PHE A 103      18.766   0.429  57.146  1.00116.88           N  
ATOM    767  CA  PHE A 103      18.948   1.377  58.223  1.00113.23           C  
ATOM    768  C   PHE A 103      20.013   2.383  57.828  1.00124.00           C  
ATOM    769  O   PHE A 103      20.421   3.214  58.641  1.00138.00           O  
ATOM    770  CB  PHE A 103      19.443   0.620  59.447  1.00114.32           C  
ATOM    771  CG  PHE A 103      20.823   0.006  59.266  1.00116.78           C  
ATOM    772  CD1 PHE A 103      21.970   0.747  59.536  1.00111.86           C  
ATOM    773  CD2 PHE A 103      20.975  -1.309  58.828  1.00114.93           C  
ATOM    774  CE1 PHE A 103      23.238   0.191  59.377  1.00102.49           C  
ATOM    775  CE2 PHE A 103      22.240  -1.868  58.669  1.00110.33           C  
ATOM    776  CZ  PHE A 103      23.369  -1.117  58.949  1.00105.87           C  
ATOM    777  N   ASN A 104      20.497   2.273  56.594  1.00111.63           N  
ATOM    778  CA  ASN A 104      21.604   3.091  56.149  1.00101.13           C  
ATOM    779  C   ASN A 104      21.363   3.665  54.750  1.00107.83           C  
ATOM    780  O   ASN A 104      22.202   3.502  53.858  1.00128.65           O  
ATOM    781  CB  ASN A 104      22.835   2.186  56.154  1.00 93.42           C  
ATOM    782  CG  ASN A 104      24.076   2.888  55.718  1.00 92.97           C  
ATOM    783  OD1 ASN A 104      24.093   4.110  55.546  1.00 82.25           O  
ATOM    784  ND2 ASN A 104      25.142   2.119  55.538  1.00 97.70           N  
ATOM    785  N   PRO A 105      20.224   4.363  54.554  1.00100.69           N  
ATOM    786  CA  PRO A 105      19.859   4.773  53.191  1.00109.64           C  
ATOM    787  C   PRO A 105      20.288   6.195  52.832  1.00114.60           C  
ATOM    788  O   PRO A 105      19.465   6.989  52.357  1.00128.94           O  
ATOM    789  CB  PRO A 105      18.338   4.693  53.232  1.00104.55           C  
ATOM    790  CG  PRO A 105      18.006   5.135  54.652  1.00 96.79           C  
ATOM    791  CD  PRO A 105      19.174   4.722  55.528  1.00 89.89           C  
ATOM    792  N   TRP A 106      21.565   6.502  53.005  1.00102.67           N  
ATOM    793  CA  TRP A 106      22.029   7.854  52.754  1.00112.11           C  
ATOM    794  C   TRP A 106      22.699   7.891  51.396  1.00137.29           C  
ATOM    795  O   TRP A 106      23.799   7.355  51.233  1.00148.70           O  
ATOM    796  CB  TRP A 106      23.006   8.302  53.847  1.00 95.92           C  
ATOM    797  CG  TRP A 106      22.364   8.468  55.192  1.00 87.83           C  
ATOM    798  CD1 TRP A 106      22.292   7.539  56.192  1.00 80.93           C  
ATOM    799  CD2 TRP A 106      21.695   9.632  55.686  1.00 87.06           C  
ATOM    800  NE1 TRP A 106      21.625   8.049  57.275  1.00 69.03           N  
ATOM    801  CE2 TRP A 106      21.246   9.335  56.989  1.00 81.09           C  
ATOM    802  CE3 TRP A 106      21.433  10.904  55.147  1.00 83.25           C  
ATOM    803  CZ2 TRP A 106      20.551  10.253  57.763  1.00 93.53           C  
ATOM    804  CZ3 TRP A 106      20.743  11.813  55.916  1.00 72.38           C  
ATOM    805  CH2 TRP A 106      20.310  11.486  57.208  1.00 95.85           C  
ATOM    806  N   GLU A 107      22.030   8.520  50.426  1.00137.05           N  
ATOM    807  CA  GLU A 107      22.598   8.700  49.095  1.00118.29           C  
ATOM    808  C   GLU A 107      23.920   9.402  49.346  1.00108.20           C  
ATOM    809  O   GLU A 107      23.980  10.341  50.142  1.00115.85           O  
ATOM    810  CB  GLU A 107      21.687   9.563  48.218  1.00113.67           C  
ATOM    811  CG  GLU A 107      20.191   9.294  48.394  1.00112.00           C  
ATOM    812  CD  GLU A 107      19.636   8.281  47.396  1.00 92.53           C  
ATOM    813  OE1 GLU A 107      20.239   7.202  47.253  1.00 93.54           O  
ATOM    814  OE2 GLU A 107      18.593   8.560  46.761  1.00 60.63           O  
ATOM    815  N   GLY A 108      24.990   8.967  48.690  1.00 99.49           N  
ATOM    816  CA  GLY A 108      26.302   9.383  49.153  1.00102.66           C  
ATOM    817  C   GLY A 108      27.356   9.518  48.087  1.00112.25           C  
ATOM    818  O   GLY A 108      27.071   9.329  46.901  1.00118.56           O  
ATOM    819  N   LYS A 109      28.568   9.887  48.498  1.00116.94           N  
ATOM    820  CA  LYS A 109      29.646  10.058  47.526  1.00137.66           C  
ATOM    821  C   LYS A 109      31.033   9.688  48.019  1.00149.60           C  
ATOM    822  O   LYS A 109      31.193   9.126  49.109  1.00138.50           O  
ATOM    823  CB  LYS A 109      29.681  11.471  46.970  1.00139.56           C  
ATOM    824  N   SER A 110      32.028  10.062  47.211  1.00159.41           N  
ATOM    825  CA  SER A 110      33.390   9.562  47.336  1.00151.35           C  
ATOM    826  C   SER A 110      33.834   9.543  48.792  1.00157.88           C  
ATOM    827  O   SER A 110      34.486   8.587  49.228  1.00159.53           O  
ATOM    828  CB  SER A 110      34.342  10.432  46.513  1.00133.30           C  
ATOM    829  OG  SER A 110      33.752  10.812  45.284  1.00118.60           O  
ATOM    830  N   TYR A 111      33.487  10.599  49.531  1.00161.44           N  
ATOM    831  CA  TYR A 111      33.526  10.555  50.991  1.00148.97           C  
ATOM    832  C   TYR A 111      32.122  10.325  51.567  1.00131.69           C  
ATOM    833  O   TYR A 111      31.138  10.947  51.142  1.00123.24           O  
ATOM    834  CB  TYR A 111      34.185  11.802  51.624  1.00142.56           C  
ATOM    835  CG  TYR A 111      34.245  11.688  53.136  1.00154.66           C  
ATOM    836  CD1 TYR A 111      33.169  12.094  53.926  1.00150.44           C  
ATOM    837  CD2 TYR A 111      35.348  11.117  53.779  1.00156.73           C  
ATOM    838  CE1 TYR A 111      33.199  11.961  55.321  1.00131.38           C  
ATOM    839  CE2 TYR A 111      35.383  10.986  55.175  1.00133.93           C  
ATOM    840  CZ  TYR A 111      34.302  11.409  55.925  1.00115.16           C  
ATOM    841  OH  TYR A 111      34.312  11.282  57.281  1.00112.43           O  
ATOM    842  N   TYR A 112      32.081   9.502  52.608  1.00124.16           N  
ATOM    843  CA  TYR A 112      30.880   9.010  53.254  1.00128.48           C  
ATOM    844  C   TYR A 112      29.790  10.034  53.543  1.00144.47           C  
ATOM    845  O   TYR A 112      30.000  10.979  54.311  1.00153.63           O  
ATOM    846  CB  TYR A 112      31.309   8.593  54.664  1.00130.61           C  
ATOM    847  CG  TYR A 112      32.546   7.747  54.797  1.00140.62           C  
ATOM    848  CD1 TYR A 112      33.531   7.706  53.814  1.00138.83           C  
ATOM    849  CD2 TYR A 112      32.734   6.991  55.943  1.00165.24           C  
ATOM    850  CE1 TYR A 112      34.665   6.903  53.977  1.00155.19           C  
ATOM    851  CE2 TYR A 112      33.842   6.197  56.108  1.00174.36           C  
ATOM    852  CZ  TYR A 112      34.807   6.152  55.131  1.00168.73           C  
ATOM    853  OH  TYR A 112      35.908   5.348  55.335  1.00172.14           O  
ATOM    854  N   SER A 113      28.590   9.789  53.032  1.00136.78           N  
ATOM    855  CA  SER A 113      27.436  10.468  53.591  1.00127.99           C  
ATOM    856  C   SER A 113      27.263   9.874  54.986  1.00123.44           C  
ATOM    857  O   SER A 113      27.078  10.604  55.952  1.00126.42           O  
ATOM    858  CB  SER A 113      26.195  10.250  52.732  1.00123.96           C  
ATOM    859  OG  SER A 113      25.275  11.324  52.895  1.00125.14           O  
ATOM    860  N   GLY A 114      27.523   8.567  55.082  1.00116.46           N  
ATOM    861  CA  GLY A 114      27.265   7.711  56.239  1.00100.95           C  
ATOM    862  C   GLY A 114      26.282   6.607  55.872  1.00121.29           C  
ATOM    863  O   GLY A 114      25.768   6.621  54.755  1.00152.93           O  
ATOM    864  N   LEU A 115      26.101   5.581  56.709  1.00113.23           N  
ATOM    865  CA  LEU A 115      26.943   5.264  57.855  1.00112.33           C  
ATOM    866  C   LEU A 115      27.859   4.134  57.387  1.00113.75           C  
ATOM    867  O   LEU A 115      27.421   2.992  57.226  1.00105.40           O  
ATOM    868  CB  LEU A 115      26.088   4.745  59.020  1.00100.25           C  
ATOM    869  CG  LEU A 115      24.846   5.510  59.479  1.00 91.54           C  
ATOM    870  CD1 LEU A 115      23.869   4.542  60.115  1.00 86.26           C  
ATOM    871  CD2 LEU A 115      25.204   6.648  60.431  1.00 81.88           C  
ATOM    872  N   SER A 116      29.136   4.442  57.198  1.00113.40           N  
ATOM    873  CA  SER A 116      30.024   3.566  56.439  1.00 90.75           C  
ATOM    874  C   SER A 116      30.700   2.459  57.238  1.00111.39           C  
ATOM    875  O   SER A 116      30.518   1.298  56.946  1.00129.13           O  
ATOM    876  CB  SER A 116      31.052   4.392  55.677  1.00 75.59           C  
ATOM    877  OG  SER A 116      30.396   5.390  54.923  1.00 84.33           O  
ATOM    878  N   ASN A 117      31.502   2.815  58.228  1.00105.73           N  
ATOM    879  CA  ASN A 117      32.339   1.831  58.893  1.00105.28           C  
ATOM    880  C   ASN A 117      31.550   0.629  59.366  1.00113.42           C  
ATOM    881  O   ASN A 117      32.114  -0.456  59.514  1.00101.79           O  
ATOM    882  CB  ASN A 117      33.150   2.465  60.032  1.00 98.29           C  
ATOM    883  CG  ASN A 117      34.168   3.458  59.517  1.00106.77           C  
ATOM    884  OD1 ASN A 117      33.843   4.246  58.623  1.00119.19           O  
ATOM    885  ND2 ASN A 117      35.404   3.396  60.033  1.00109.86           N  
ATOM    886  N   ILE A 118      30.265   0.848  59.652  1.00118.21           N  
ATOM    887  CA  ILE A 118      29.348  -0.226  59.993  1.00101.28           C  
ATOM    888  C   ILE A 118      28.846  -1.004  58.762  1.00 99.87           C  
ATOM    889  O   ILE A 118      28.423  -2.160  58.877  1.00120.45           O  
ATOM    890  CB  ILE A 118      28.123   0.308  60.756  1.00 82.97           C  
ATOM    891  CG1 ILE A 118      27.565  -0.762  61.696  1.00 76.53           C  
ATOM    892  CG2 ILE A 118      27.055   0.746  59.792  1.00 74.10           C  
ATOM    893  CD1 ILE A 118      26.072  -0.969  61.558  1.00 71.75           C  
ATOM    894  N   ALA A 119      28.850  -0.365  57.599  1.00 90.80           N  
ATOM    895  CA  ALA A 119      28.416  -1.026  56.372  1.00 88.79           C  
ATOM    896  C   ALA A 119      29.589  -1.579  55.518  1.00 85.61           C  
ATOM    897  O   ALA A 119      29.370  -2.105  54.426  1.00 77.35           O  
ATOM    898  CB  ALA A 119      27.508  -0.107  55.544  1.00 71.73           C  
ATOM    899  N   GLN A 120      30.815  -1.461  56.021  1.00 84.61           N  
ATOM    900  CA  GLN A 120      31.997  -1.987  55.356  1.00 91.78           C  
ATOM    901  C   GLN A 120      31.880  -3.432  54.804  1.00127.82           C  
ATOM    902  O   GLN A 120      32.329  -3.690  53.668  1.00138.78           O  
ATOM    903  CB  GLN A 120      33.215  -1.847  56.277  1.00105.70           C  
ATOM    904  CG  GLN A 120      34.575  -2.060  55.619  1.00109.76           C  
ATOM    905  CD  GLN A 120      35.699  -1.304  56.349  1.00128.21           C  
ATOM    906  OE1 GLN A 120      35.442  -0.394  57.152  1.00138.65           O  
ATOM    907  NE2 GLN A 120      36.947  -1.676  56.067  1.00128.25           N  
ATOM    908  N   PRO A 121      31.332  -4.385  55.593  1.00127.58           N  
ATOM    909  CA  PRO A 121      31.070  -5.694  55.001  1.00117.00           C  
ATOM    910  C   PRO A 121      29.651  -5.826  54.434  1.00 95.83           C  
ATOM    911  O   PRO A 121      28.882  -6.698  54.868  1.00 85.61           O  
ATOM    912  CB  PRO A 121      31.257  -6.652  56.161  1.00125.27           C  
ATOM    913  CG  PRO A 121      30.700  -5.864  57.323  1.00119.44           C  
ATOM    914  CD  PRO A 121      31.074  -4.408  57.038  1.00129.04           C  
ATOM    915  N   GLU A 122      29.272  -4.940  53.523  1.00 78.01           N  
ATOM    916  CA  GLU A 122      28.064  -5.150  52.746  1.00 84.59           C  
ATOM    917  C   GLU A 122      28.536  -5.187  51.306  1.00 98.65           C  
ATOM    918  O   GLU A 122      28.902  -4.146  50.753  1.00110.85           O  
ATOM    919  CB  GLU A 122      27.069  -4.004  52.949  1.00 65.89           C  
ATOM    920  CG  GLU A 122      26.546  -3.870  54.367  1.00 89.34           C  
ATOM    921  CD  GLU A 122      25.470  -2.799  54.507  1.00 90.30           C  
ATOM    922  OE1 GLU A 122      24.811  -2.513  53.491  1.00 96.24           O  
ATOM    923  OE2 GLU A 122      25.288  -2.243  55.619  1.00 64.50           O  
ATOM    924  N   GLU A 123      28.515  -6.367  50.683  1.00 91.17           N  
ATOM    925  CA  GLU A 123      29.215  -6.533  49.410  1.00 85.65           C  
ATOM    926  C   GLU A 123      28.390  -7.111  48.266  1.00 77.43           C  
ATOM    927  O   GLU A 123      27.200  -7.361  48.391  1.00 83.37           O  
ATOM    928  CB  GLU A 123      30.457  -7.397  49.615  1.00 85.21           C  
ATOM    929  CG  GLU A 123      31.439  -6.885  50.658  1.00109.25           C  
ATOM    930  CD  GLU A 123      32.747  -7.661  50.629  1.00144.70           C  
ATOM    931  OE1 GLU A 123      33.504  -7.499  49.643  1.00158.41           O  
ATOM    932  OE2 GLU A 123      33.010  -8.442  51.577  1.00154.16           O  
ATOM    933  N   ARG A 124      29.058  -7.282  47.132  1.00 64.29           N  
ATOM    934  CA  ARG A 124      28.553  -8.074  46.025  1.00 56.73           C  
ATOM    935  C   ARG A 124      29.691  -8.989  45.602  1.00 59.58           C  
ATOM    936  O   ARG A 124      30.807  -8.519  45.365  1.00 67.81           O  
ATOM    937  CB  ARG A 124      28.098  -7.189  44.860  1.00 46.48           C  
ATOM    938  CG  ARG A 124      26.800  -6.427  45.135  1.00 54.74           C  
ATOM    939  CD  ARG A 124      26.371  -5.524  43.975  1.00 59.97           C  
ATOM    940  NE  ARG A 124      26.581  -4.106  44.263  1.00 69.35           N  
ATOM    941  CZ  ARG A 124      27.769  -3.509  44.234  1.00 71.62           C  
ATOM    942  NH1 ARG A 124      28.857  -4.199  43.932  1.00 64.84           N  
ATOM    943  NH2 ARG A 124      27.872  -2.225  44.512  1.00 72.45           N  
ATOM    944  N   HIS A 125      29.428 -10.298  45.573  1.00 69.16           N  
ATOM    945  CA  HIS A 125      30.428 -11.263  45.138  1.00 78.04           C  
ATOM    946  C   HIS A 125      29.839 -12.134  44.076  1.00 72.55           C  
ATOM    947  O   HIS A 125      28.622 -12.262  43.970  1.00 84.16           O  
ATOM    948  CB  HIS A 125      30.830 -12.189  46.269  1.00 89.27           C  
ATOM    949  CG  HIS A 125      31.366 -11.491  47.474  1.00101.88           C  
ATOM    950  ND1 HIS A 125      32.694 -11.572  47.845  1.00119.17           N  
ATOM    951  CD2 HIS A 125      30.756 -10.701  48.391  1.00122.12           C  
ATOM    952  CE1 HIS A 125      32.874 -10.879  48.957  1.00138.98           C  
ATOM    953  NE2 HIS A 125      31.717 -10.338  49.301  1.00140.96           N  
ATOM    954  N   VAL A 126      30.692 -12.754  43.278  1.00 60.95           N  
ATOM    955  CA  VAL A 126      30.150 -13.711  42.330  1.00 76.07           C  
ATOM    956  C   VAL A 126      29.884 -15.013  43.091  1.00 72.32           C  
ATOM    957  O   VAL A 126      30.802 -15.671  43.589  1.00 80.61           O  
ATOM    958  CB  VAL A 126      31.074 -13.891  41.121  1.00 56.42           C  
ATOM    959  CG1 VAL A 126      30.529 -14.931  40.194  1.00 25.76           C  
ATOM    960  CG2 VAL A 126      31.217 -12.559  40.422  1.00 29.05           C  
ATOM    961  N   SER A 127      28.606 -15.367  43.181  1.00 51.24           N  
ATOM    962  CA  SER A 127      28.174 -16.324  44.182  1.00 43.76           C  
ATOM    963  C   SER A 127      26.808 -16.891  43.889  1.00 48.73           C  
ATOM    964  O   SER A 127      26.200 -16.619  42.835  1.00 49.55           O  
ATOM    965  CB  SER A 127      28.106 -15.653  45.547  1.00 57.32           C  
ATOM    966  OG  SER A 127      26.913 -14.899  45.673  1.00 64.94           O  
ATOM    967  N   VAL A 128      26.324 -17.668  44.854  1.00 59.87           N  
ATOM    968  CA  VAL A 128      25.025 -18.322  44.746  1.00 62.49           C  
ATOM    969  C   VAL A 128      24.143 -17.957  45.921  1.00 67.31           C  
ATOM    970  O   VAL A 128      24.613 -17.894  47.064  1.00 47.53           O  
ATOM    971  CB  VAL A 128      25.181 -19.829  44.793  1.00 53.39           C  
ATOM    972  CG1 VAL A 128      24.206 -20.462  43.857  1.00 54.21           C  
ATOM    973  CG2 VAL A 128      26.615 -20.224  44.443  1.00 58.19           C  
ATOM    974  N   ARG A 129      22.859 -17.738  45.657  1.00 55.68           N  
ATOM    975  CA  ARG A 129      21.942 -17.385  46.743  1.00 51.28           C  
ATOM    976  C   ARG A 129      20.572 -18.034  46.654  1.00 48.34           C  
ATOM    977  O   ARG A 129      19.922 -17.994  45.617  1.00 35.79           O  
ATOM    978  CB  ARG A 129      21.817 -15.863  46.848  1.00 50.67           C  
ATOM    979  CG  ARG A 129      20.677 -15.351  47.710  1.00 59.77           C  
ATOM    980  CD  ARG A 129      21.130 -14.223  48.626  1.00 66.13           C  
ATOM    981  NE  ARG A 129      20.115 -13.189  48.778  1.00 72.65           N  
ATOM    982  CZ  ARG A 129      20.303 -12.062  49.455  1.00 89.96           C  
ATOM    983  NH1 ARG A 129      21.467 -11.843  50.052  1.00101.41           N  
ATOM    984  NH2 ARG A 129      19.334 -11.156  49.544  1.00 81.61           N  
ATOM    985  N   TYR A 130      20.149 -18.645  47.754  1.00 29.50           N  
ATOM    986  CA  TYR A 130      18.753 -19.042  47.903  1.00 57.61           C  
ATOM    987  C   TYR A 130      18.048 -18.104  48.868  1.00 54.32           C  
ATOM    988  O   TYR A 130      18.572 -17.775  49.931  1.00 31.22           O  
ATOM    989  CB  TYR A 130      18.587 -20.506  48.372  1.00 80.54           C  
ATOM    990  CG  TYR A 130      17.149 -20.879  48.733  1.00 89.64           C  
ATOM    991  CD1 TYR A 130      16.176 -21.034  47.737  1.00 92.07           C  
ATOM    992  CD2 TYR A 130      16.763 -21.060  50.067  1.00 75.19           C  
ATOM    993  CE1 TYR A 130      14.864 -21.357  48.056  1.00 90.53           C  
ATOM    994  CE2 TYR A 130      15.454 -21.382  50.399  1.00 75.75           C  
ATOM    995  CZ  TYR A 130      14.509 -21.534  49.392  1.00 88.18           C  
ATOM    996  OH  TYR A 130      13.202 -21.856  49.717  1.00 80.18           O  
ATOM    997  N   ASP A 131      16.858 -17.673  48.472  1.00 45.92           N  
ATOM    998  CA  ASP A 131      15.994 -16.878  49.328  1.00 68.28           C  
ATOM    999  C   ASP A 131      14.642 -17.585  49.375  1.00 48.24           C  
ATOM   1000  O   ASP A 131      13.972 -17.770  48.347  1.00 30.42           O  
ATOM   1001  CB  ASP A 131      15.841 -15.450  48.787  1.00101.72           C  
ATOM   1002  CG  ASP A 131      17.134 -14.899  48.183  1.00117.14           C  
ATOM   1003  OD1 ASP A 131      17.408 -15.166  46.985  1.00118.33           O  
ATOM   1004  OD2 ASP A 131      17.864 -14.189  48.908  1.00112.70           O  
ATOM   1005  N   SER A 132      14.276 -18.017  50.572  1.00 44.37           N  
ATOM   1006  CA  SER A 132      13.042 -18.745  50.815  1.00 47.67           C  
ATOM   1007  C   SER A 132      11.890 -17.754  50.851  1.00 72.22           C  
ATOM   1008  O   SER A 132      12.064 -16.604  51.282  1.00 60.62           O  
ATOM   1009  CB  SER A 132      13.114 -19.404  52.171  1.00 56.81           C  
ATOM   1010  OG  SER A 132      13.148 -18.358  53.125  1.00 68.45           O  
ATOM   1011  N   PRO A 133      10.696 -18.202  50.419  1.00 89.52           N  
ATOM   1012  CA  PRO A 133       9.561 -17.272  50.329  1.00 97.73           C  
ATOM   1013  C   PRO A 133       9.084 -16.861  51.727  1.00 94.94           C  
ATOM   1014  O   PRO A 133       9.697 -17.255  52.723  1.00 87.96           O  
ATOM   1015  CB  PRO A 133       8.491 -18.079  49.564  1.00 89.18           C  
ATOM   1016  CG  PRO A 133       8.833 -19.521  49.812  1.00 85.84           C  
ATOM   1017  CD  PRO A 133      10.343 -19.576  49.992  1.00 80.23           C  
ATOM   1018  N   GLU A 134       8.023 -16.067  51.811  1.00 81.57           N  
ATOM   1019  CA  GLU A 134       7.509 -15.662  53.114  1.00 90.86           C  
ATOM   1020  C   GLU A 134       6.626 -16.747  53.688  1.00 88.63           C  
ATOM   1021  O   GLU A 134       5.836 -17.341  52.963  1.00103.72           O  
ATOM   1022  CB  GLU A 134       6.684 -14.374  53.004  1.00119.05           C  
ATOM   1023  CG  GLU A 134       5.783 -14.084  54.228  1.00142.57           C  
ATOM   1024  CD  GLU A 134       4.462 -14.862  54.221  1.00155.73           C  
ATOM   1025  OE1 GLU A 134       4.120 -15.438  53.163  1.00176.20           O  
ATOM   1026  OE2 GLU A 134       3.767 -14.893  55.267  1.00141.10           O  
ATOM   1027  N   PHE A 135       6.774 -17.028  54.979  1.00 77.29           N  
ATOM   1028  CA  PHE A 135       5.719 -17.711  55.711  1.00 71.42           C  
ATOM   1029  C   PHE A 135       5.504 -17.064  57.064  1.00 80.63           C  
ATOM   1030  O   PHE A 135       6.363 -17.155  57.940  1.00 79.50           O  
ATOM   1031  CB  PHE A 135       6.026 -19.194  55.873  1.00 89.05           C  
ATOM   1032  CG  PHE A 135       4.802 -20.035  56.035  1.00108.96           C  
ATOM   1033  CD1 PHE A 135       3.564 -19.542  55.649  1.00112.83           C  
ATOM   1034  CD2 PHE A 135       4.879 -21.301  56.589  1.00116.28           C  
ATOM   1035  CE1 PHE A 135       2.431 -20.295  55.796  1.00120.23           C  
ATOM   1036  CE2 PHE A 135       3.746 -22.061  56.746  1.00120.45           C  
ATOM   1037  CZ  PHE A 135       2.518 -21.556  56.347  1.00123.08           C  
ATOM   1038  N   ALA A 136       4.337 -16.454  57.248  1.00 89.16           N  
ATOM   1039  CA  ALA A 136       4.039 -15.717  58.480  1.00104.07           C  
ATOM   1040  C   ALA A 136       5.074 -14.632  58.790  1.00103.36           C  
ATOM   1041  O   ALA A 136       5.589 -14.555  59.905  1.00105.84           O  
ATOM   1042  CB  ALA A 136       3.902 -16.676  59.672  1.00 97.77           C  
ATOM   1043  N   GLY A 137       5.375 -13.795  57.804  1.00 92.16           N  
ATOM   1044  CA  GLY A 137       6.366 -12.745  57.976  1.00 90.81           C  
ATOM   1045  C   GLY A 137       7.804 -13.238  58.035  1.00 94.95           C  
ATOM   1046  O   GLY A 137       8.716 -12.468  58.341  1.00100.15           O  
ATOM   1047  N   PHE A 138       8.009 -14.517  57.718  1.00101.06           N  
ATOM   1048  CA  PHE A 138       9.313 -15.169  57.849  1.00 80.27           C  
ATOM   1049  C   PHE A 138      10.089 -15.340  56.566  1.00 64.28           C  
ATOM   1050  O   PHE A 138       9.514 -15.653  55.525  1.00 68.98           O  
ATOM   1051  CB  PHE A 138       9.130 -16.535  58.466  1.00 84.41           C  
ATOM   1052  CG  PHE A 138       9.784 -16.657  59.768  1.00 99.53           C  
ATOM   1053  CD1 PHE A 138      11.102 -16.253  59.910  1.00109.78           C  
ATOM   1054  CD2 PHE A 138       9.079 -17.114  60.874  1.00109.92           C  
ATOM   1055  CE1 PHE A 138      11.727 -16.340  61.130  1.00134.12           C  
ATOM   1056  CE2 PHE A 138       9.691 -17.203  62.107  1.00127.42           C  
ATOM   1057  CZ  PHE A 138      11.018 -16.817  62.238  1.00141.31           C  
ATOM   1058  N   SER A 139      11.401 -15.153  56.646  1.00 64.99           N  
ATOM   1059  CA  SER A 139      12.242 -15.266  55.448  1.00 76.31           C  
ATOM   1060  C   SER A 139      13.677 -15.660  55.749  1.00 53.32           C  
ATOM   1061  O   SER A 139      14.186 -15.388  56.815  1.00 55.62           O  
ATOM   1062  CB  SER A 139      12.238 -13.948  54.662  1.00101.97           C  
ATOM   1063  OG  SER A 139      13.174 -13.985  53.589  1.00117.41           O  
ATOM   1064  N   GLY A 140      14.342 -16.295  54.797  1.00 45.97           N  
ATOM   1065  CA  GLY A 140      15.710 -16.729  55.021  1.00 57.52           C  
ATOM   1066  C   GLY A 140      16.491 -16.934  53.741  1.00 56.31           C  
ATOM   1067  O   GLY A 140      15.934 -17.170  52.683  1.00 41.80           O  
ATOM   1068  N   SER A 141      17.802 -16.835  53.830  1.00 55.64           N  
ATOM   1069  CA  SER A 141      18.608 -16.920  52.635  1.00 49.87           C  
ATOM   1070  C   SER A 141      20.015 -17.311  52.959  1.00 48.16           C  
ATOM   1071  O   SER A 141      20.501 -17.148  54.061  1.00 39.22           O  
ATOM   1072  CB  SER A 141      18.606 -15.593  51.888  1.00 61.20           C  
ATOM   1073  OG  SER A 141      19.099 -14.556  52.706  1.00 66.23           O  
ATOM   1074  N   VAL A 142      20.685 -17.811  51.949  1.00 54.36           N  
ATOM   1075  CA  VAL A 142      22.004 -18.356  52.112  1.00 42.65           C  
ATOM   1076  C   VAL A 142      22.752 -18.119  50.793  1.00 50.06           C  
ATOM   1077  O   VAL A 142      22.157 -18.043  49.713  1.00 31.08           O  
ATOM   1078  CB  VAL A 142      21.912 -19.874  52.514  1.00 59.02           C  
ATOM   1079  CG1 VAL A 142      22.728 -20.172  53.741  1.00 52.05           C  
ATOM   1080  CG2 VAL A 142      20.463 -20.316  52.776  1.00 47.77           C  
ATOM   1081  N   GLN A 143      24.060 -17.985  50.922  1.00 42.33           N  
ATOM   1082  CA  GLN A 143      24.962 -17.569  49.868  1.00 48.92           C  
ATOM   1083  C   GLN A 143      26.319 -18.213  49.938  1.00 50.25           C  
ATOM   1084  O   GLN A 143      26.957 -18.260  50.970  1.00 43.68           O  
ATOM   1085  CB  GLN A 143      25.202 -16.081  49.974  1.00 42.59           C  
ATOM   1086  CG  GLN A 143      24.109 -15.279  49.434  1.00 55.97           C  
ATOM   1087  CD  GLN A 143      24.596 -13.982  48.899  1.00 55.65           C  
ATOM   1088  OE1 GLN A 143      24.337 -12.986  49.433  1.00 54.80           O  
ATOM   1089  NE2 GLN A 143      25.328 -14.012  47.874  1.00 51.63           N  
ATOM   1090  N   TYR A 144      26.794 -18.671  48.809  1.00 54.16           N  
ATOM   1091  CA  TYR A 144      28.135 -19.176  48.783  1.00 40.16           C  
ATOM   1092  C   TYR A 144      28.987 -18.296  47.902  1.00 68.71           C  
ATOM   1093  O   TYR A 144      28.572 -17.944  46.791  1.00 62.20           O  
ATOM   1094  CB  TYR A 144      28.151 -20.576  48.208  1.00 39.65           C  
ATOM   1095  CG  TYR A 144      29.479 -21.227  48.415  1.00 58.43           C  
ATOM   1096  CD1 TYR A 144      30.318 -20.780  49.417  1.00 67.84           C  
ATOM   1097  CD2 TYR A 144      29.899 -22.279  47.629  1.00 51.99           C  
ATOM   1098  CE1 TYR A 144      31.533 -21.351  49.636  1.00 65.50           C  
ATOM   1099  CE2 TYR A 144      31.116 -22.856  47.835  1.00 43.18           C  
ATOM   1100  CZ  TYR A 144      31.931 -22.380  48.850  1.00 68.82           C  
ATOM   1101  OH  TYR A 144      33.163 -22.926  49.100  1.00 96.09           O  
ATOM   1102  N   VAL A 145      30.178 -17.959  48.384  1.00 64.35           N  
ATOM   1103  CA  VAL A 145      31.154 -17.220  47.595  1.00 69.36           C  
ATOM   1104  C   VAL A 145      32.361 -18.115  47.428  1.00 80.55           C  
ATOM   1105  O   VAL A 145      33.281 -18.080  48.224  1.00 87.83           O  
ATOM   1106  CB  VAL A 145      31.623 -15.951  48.292  1.00 61.06           C  
ATOM   1107  CG1 VAL A 145      32.846 -15.384  47.583  1.00 42.87           C  
ATOM   1108  CG2 VAL A 145      30.494 -14.952  48.342  1.00 81.83           C  
ATOM   1109  N   PRO A 146      32.351 -18.941  46.388  1.00 85.91           N  
ATOM   1110  CA  PRO A 146      33.438 -19.890  46.207  1.00 89.32           C  
ATOM   1111  C   PRO A 146      34.714 -19.168  45.897  1.00132.04           C  
ATOM   1112  O   PRO A 146      35.769 -19.641  46.296  1.00136.22           O  
ATOM   1113  CB  PRO A 146      33.017 -20.682  44.969  1.00 78.81           C  
ATOM   1114  CG  PRO A 146      31.623 -20.234  44.649  1.00 79.28           C  
ATOM   1115  CD  PRO A 146      31.465 -18.889  45.221  1.00 88.01           C  
ATOM   1116  N   ASN A 147      34.639 -18.031  45.204  1.00167.18           N  
ATOM   1117  CA  ASN A 147      35.801 -17.598  44.416  1.00185.64           C  
ATOM   1118  C   ASN A 147      36.994 -17.156  45.201  1.00191.67           C  
ATOM   1119  O   ASN A 147      36.970 -16.135  45.888  1.00171.39           O  
ATOM   1120  CB  ASN A 147      35.541 -16.450  43.401  1.00181.34           C  
ATOM   1121  CG  ASN A 147      34.094 -16.355  42.905  1.00174.21           C  
ATOM   1122  OD1 ASN A 147      33.718 -15.374  42.225  1.00189.20           O  
ATOM   1123  ND2 ASN A 147      33.321 -17.402  43.134  1.00158.96           N  
ATOM   1124  N   ASP A 148      38.070 -17.892  44.970  1.00213.03           N  
ATOM   1125  CA  ASP A 148      37.919 -19.254  44.449  1.00227.25           C  
ATOM   1126  C   ASP A 148      38.782 -20.156  45.343  1.00233.41           C  
ATOM   1127  O   ASP A 148      38.248 -20.956  46.130  1.00240.82           O  
ATOM   1128  CB  ASP A 148      38.226 -19.340  42.935  1.00229.43           C  
ATOM   1129  CG  ASP A 148      39.615 -19.819  42.631  1.00229.32           C  
ATOM   1130  OD1 ASP A 148      40.577 -19.084  42.941  1.00231.67           O  
ATOM   1131  OD2 ASP A 148      39.734 -20.924  42.050  1.00224.18           O  
ATOM   1132  N   ASN A 149      40.100 -20.028  45.213  1.00224.58           N  
ATOM   1133  CA  ASN A 149      41.030 -20.505  46.226  1.00209.82           C  
ATOM   1134  C   ASN A 149      41.250 -21.977  46.516  1.00204.31           C  
ATOM   1135  O   ASN A 149      41.526 -22.297  47.682  1.00194.36           O  
ATOM   1136  CB  ASN A 149      40.684 -19.849  47.580  1.00202.71           C  
ATOM   1137  CG  ASN A 149      41.602 -18.697  47.926  1.00201.75           C  
ATOM   1138  OD1 ASN A 149      41.523 -17.745  47.429  1.00197.97           O  
ATOM   1139  ND2 ASN A 149      42.422 -18.844  48.744  1.00204.10           N  
ATOM   1140  N   SER A 150      41.051 -22.881  45.560  1.00211.17           N  
ATOM   1141  CA  SER A 150      41.694 -24.172  45.742  1.00210.70           C  
ATOM   1142  C   SER A 150      42.358 -24.678  44.466  1.00225.89           C  
ATOM   1143  O   SER A 150      41.676 -25.078  43.521  1.00227.42           O  
ATOM   1144  CB  SER A 150      40.702 -25.228  46.281  1.00185.20           C  
ATOM   1145  OG  SER A 150      40.014 -25.918  45.237  1.00176.56           O  
ATOM   1146  N   GLY A 151      43.688 -24.697  44.442  1.00237.05           N  
ATOM   1147  CA  GLY A 151      44.512 -23.821  45.262  1.00242.23           C  
ATOM   1148  C   GLY A 151      44.780 -24.110  46.733  1.00247.24           C  
ATOM   1149  O   GLY A 151      44.851 -25.257  47.172  1.00249.12           O  
ATOM   1150  N   LYS A 152      44.927 -23.030  47.493  1.00246.80           N  
ATOM   1151  CA  LYS A 152      45.242 -23.079  48.909  1.00240.34           C  
ATOM   1152  C   LYS A 152      44.001 -23.342  49.738  1.00245.04           C  
ATOM   1153  O   LYS A 152      42.952 -23.722  49.215  1.00246.23           O  
ATOM   1154  CB  LYS A 152      45.840 -21.747  49.340  1.00220.98           C  
ATOM   1155  CG  LYS A 152      47.144 -21.388  48.687  1.00202.01           C  
ATOM   1156  CD  LYS A 152      48.188 -22.438  49.001  1.00194.48           C  
ATOM   1157  CE  LYS A 152      49.405 -22.249  48.139  1.00191.09           C  
ATOM   1158  NZ  LYS A 152      50.201 -23.489  48.048  1.00189.86           N1+
ATOM   1159  N   ASN A 153      44.145 -23.163  51.046  1.00243.99           N  
ATOM   1160  CA  ASN A 153      42.997 -23.153  51.930  1.00238.72           C  
ATOM   1161  C   ASN A 153      42.014 -22.070  51.516  1.00234.95           C  
ATOM   1162  O   ASN A 153      42.384 -20.919  51.250  1.00237.46           O  
ATOM   1163  CB  ASN A 153      43.415 -22.991  53.383  1.00235.08           C  
ATOM   1164  CG  ASN A 153      43.451 -24.322  54.123  1.00228.19           C  
ATOM   1165  OD1 ASN A 153      42.508 -24.675  54.829  1.00226.68           O  
ATOM   1166  ND2 ASN A 153      44.538 -25.072  53.954  1.00223.53           N  
ATOM   1167  N   ARG A 154      40.749 -22.464  51.481  1.00225.56           N  
ATOM   1168  CA  ARG A 154      39.711 -21.753  50.753  1.00213.63           C  
ATOM   1169  C   ARG A 154      39.317 -20.385  51.303  1.00199.32           C  
ATOM   1170  O   ARG A 154      38.954 -20.256  52.464  1.00202.63           O  
ATOM   1171  CB  ARG A 154      38.479 -22.646  50.702  1.00213.17           C  
ATOM   1172  N   SER A 155      39.391 -19.363  50.458  1.00177.08           N  
ATOM   1173  CA  SER A 155      38.947 -18.028  50.829  1.00147.22           C  
ATOM   1174  C   SER A 155      37.478 -17.870  50.516  1.00138.50           C  
ATOM   1175  O   SER A 155      36.941 -16.765  50.621  1.00154.52           O  
ATOM   1176  CB  SER A 155      39.766 -16.957  50.094  1.00122.00           C  
ATOM   1177  OG  SER A 155      39.220 -16.726  48.814  1.00115.04           O  
ATOM   1178  N   GLU A 156      36.846 -18.956  50.083  1.00110.02           N  
ATOM   1179  CA  GLU A 156      35.420 -18.910  49.879  1.00 85.22           C  
ATOM   1180  C   GLU A 156      34.779 -18.495  51.155  1.00 80.46           C  
ATOM   1181  O   GLU A 156      35.264 -18.835  52.220  1.00 69.24           O  
ATOM   1182  CB  GLU A 156      34.863 -20.264  49.469  1.00 84.01           C  
ATOM   1183  CG  GLU A 156      35.388 -21.403  50.301  1.00 93.31           C  
ATOM   1184  CD  GLU A 156      36.097 -22.419  49.434  1.00123.62           C  
ATOM   1185  OE1 GLU A 156      36.753 -22.000  48.452  1.00144.19           O  
ATOM   1186  OE2 GLU A 156      36.021 -23.630  49.732  1.00130.91           O  
ATOM   1187  N   SER A 157      33.692 -17.743  51.033  1.00 93.11           N  
ATOM   1188  CA  SER A 157      32.960 -17.282  52.185  1.00 81.32           C  
ATOM   1189  C   SER A 157      31.511 -17.636  52.101  1.00 71.24           C  
ATOM   1190  O   SER A 157      31.033 -18.174  51.124  1.00 49.53           O  
ATOM   1191  CB  SER A 157      33.122 -15.771  52.368  1.00 79.71           C  
ATOM   1192  OG  SER A 157      32.533 -15.052  51.321  1.00 65.82           O  
ATOM   1193  N   TYR A 158      30.826 -17.299  53.170  1.00 90.01           N  
ATOM   1194  CA  TYR A 158      29.643 -18.002  53.574  1.00 82.47           C  
ATOM   1195  C   TYR A 158      28.602 -17.100  54.182  1.00 82.63           C  
ATOM   1196  O   TYR A 158      28.841 -16.516  55.197  1.00 92.53           O  
ATOM   1197  CB  TYR A 158      30.101 -18.932  54.614  1.00100.33           C  
ATOM   1198  CG  TYR A 158      29.318 -20.164  54.597  1.00182.03           C  
ATOM   1199  CD1 TYR A 158      28.389 -20.414  53.594  1.00210.88           C  
ATOM   1200  CD2 TYR A 158      29.464 -21.071  55.609  1.00243.37           C  
ATOM   1201  CE1 TYR A 158      27.646 -21.571  53.594  1.00251.72           C  
ATOM   1202  CE2 TYR A 158      28.749 -22.194  55.624  1.00278.08           C  
ATOM   1203  CZ  TYR A 158      27.839 -22.456  54.621  1.00286.75           C  
ATOM   1204  OH  TYR A 158      27.111 -23.609  54.653  1.00311.15           O  
ATOM   1205  N   HIS A 159      27.413 -17.031  53.623  1.00 72.97           N  
ATOM   1206  CA  HIS A 159      26.525 -15.941  53.986  1.00 71.36           C  
ATOM   1207  C   HIS A 159      25.099 -16.346  54.196  1.00 59.81           C  
ATOM   1208  O   HIS A 159      24.508 -17.002  53.376  1.00 34.44           O  
ATOM   1209  CB  HIS A 159      26.659 -14.839  52.919  1.00 82.51           C  
ATOM   1210  CG  HIS A 159      28.050 -14.294  52.804  1.00 83.67           C  
ATOM   1211  ND1 HIS A 159      28.488 -13.180  53.491  1.00 88.74           N  
ATOM   1212  CD2 HIS A 159      29.112 -14.743  52.094  1.00 62.69           C  
ATOM   1213  CE1 HIS A 159      29.757 -12.963  53.196  1.00 81.24           C  
ATOM   1214  NE2 HIS A 159      30.160 -13.901  52.356  1.00 67.93           N  
ATOM   1215  N   ALA A 160      24.536 -15.979  55.327  1.00 52.96           N  
ATOM   1216  CA  ALA A 160      23.115 -16.205  55.430  1.00 46.15           C  
ATOM   1217  C   ALA A 160      22.448 -15.414  56.509  1.00 47.06           C  
ATOM   1218  O   ALA A 160      23.070 -15.031  57.499  1.00 52.46           O  
ATOM   1219  CB  ALA A 160      22.806 -17.669  55.589  1.00 45.34           C  
ATOM   1220  N   GLY A 161      21.156 -15.213  56.307  1.00 49.28           N  
ATOM   1221  CA  GLY A 161      20.363 -14.484  57.255  1.00 50.53           C  
ATOM   1222  C   GLY A 161      18.907 -14.874  57.263  1.00 59.89           C  
ATOM   1223  O   GLY A 161      18.405 -15.619  56.430  1.00 37.23           O  
ATOM   1224  N   PHE A 162      18.203 -14.338  58.239  1.00 63.35           N  
ATOM   1225  CA  PHE A 162      16.758 -14.492  58.278  1.00 67.95           C  
ATOM   1226  C   PHE A 162      16.125 -13.135  58.549  1.00 72.00           C  
ATOM   1227  O   PHE A 162      16.783 -12.205  59.053  1.00 62.03           O  
ATOM   1228  CB  PHE A 162      16.360 -15.435  59.394  1.00 70.91           C  
ATOM   1229  CG  PHE A 162      15.794 -14.722  60.591  1.00 93.86           C  
ATOM   1230  CD1 PHE A 162      16.635 -14.052  61.479  1.00 92.72           C  
ATOM   1231  CD2 PHE A 162      14.417 -14.686  60.814  1.00 94.80           C  
ATOM   1232  CE1 PHE A 162      16.117 -13.378  62.569  1.00 81.85           C  
ATOM   1233  CE2 PHE A 162      13.893 -14.016  61.905  1.00 81.40           C  
ATOM   1234  CZ  PHE A 162      14.741 -13.363  62.783  1.00 80.26           C  
ATOM   1235  N   ASN A 163      14.842 -13.041  58.233  1.00 71.36           N  
ATOM   1236  CA  ASN A 163      14.116 -11.816  58.385  1.00 77.42           C  
ATOM   1237  C   ASN A 163      12.712 -12.042  58.905  1.00 60.41           C  
ATOM   1238  O   ASN A 163      11.931 -12.766  58.325  1.00 53.74           O  
ATOM   1239  CB  ASN A 163      14.106 -11.119  57.037  1.00 85.34           C  
ATOM   1240  CG  ASN A 163      15.488 -11.118  56.358  1.00105.73           C  
ATOM   1241  OD1 ASN A 163      15.569 -11.100  55.219  1.00112.89           O  
ATOM   1242  ND2 ASN A 163      16.498 -11.206  57.066  1.00121.90           N  
ATOM   1243  N   TYR A 164      12.393 -11.396  59.998  1.00 60.26           N  
ATOM   1244  CA  TYR A 164      11.031 -11.351  60.417  1.00 68.22           C  
ATOM   1245  C   TYR A 164      10.461  -9.968  60.206  1.00 83.99           C  
ATOM   1246  O   TYR A 164      11.095  -8.963  60.537  1.00 93.51           O  
ATOM   1247  CB  TYR A 164      10.942 -11.725  61.887  1.00 66.72           C  
ATOM   1248  CG  TYR A 164       9.531 -12.011  62.314  1.00 77.93           C  
ATOM   1249  CD1 TYR A 164       8.715 -12.836  61.548  1.00 97.88           C  
ATOM   1250  CD2 TYR A 164       9.019 -11.502  63.486  1.00 77.20           C  
ATOM   1251  CE1 TYR A 164       7.417 -13.133  61.935  1.00109.79           C  
ATOM   1252  CE2 TYR A 164       7.713 -11.791  63.889  1.00 93.63           C  
ATOM   1253  CZ  TYR A 164       6.915 -12.612  63.106  1.00104.58           C  
ATOM   1254  OH  TYR A 164       5.620 -12.917  63.478  1.00 92.45           O  
ATOM   1255  N   LYS A 165       9.258  -9.909  59.651  1.00 75.37           N  
ATOM   1256  CA  LYS A 165       8.473  -8.676  59.683  1.00 87.17           C  
ATOM   1257  C   LYS A 165       7.063  -8.983  60.115  1.00 98.37           C  
ATOM   1258  O   LYS A 165       6.322  -9.662  59.402  1.00100.39           O  
ATOM   1259  CB  LYS A 165       8.421  -7.987  58.322  1.00 95.56           C  
ATOM   1260  CG  LYS A 165       7.457  -6.783  58.287  1.00108.96           C  
ATOM   1261  CD  LYS A 165       8.142  -5.511  57.775  1.00115.07           C  
ATOM   1262  CE  LYS A 165       7.166  -4.415  57.411  1.00101.16           C  
ATOM   1263  NZ  LYS A 165       7.848  -3.380  56.593  1.00 95.08           N1+
ATOM   1264  N   ASN A 166       6.684  -8.463  61.272  1.00 92.09           N  
ATOM   1265  CA  ASN A 166       5.305  -8.536  61.675  1.00102.65           C  
ATOM   1266  C   ASN A 166       4.708  -7.201  62.036  1.00118.01           C  
ATOM   1267  O   ASN A 166       5.133  -6.584  63.005  1.00114.82           O  
ATOM   1268  CB  ASN A 166       5.129  -9.501  62.824  1.00112.91           C  
ATOM   1269  CG  ASN A 166       3.681  -9.794  63.087  1.00141.58           C  
ATOM   1270  OD1 ASN A 166       2.822  -9.533  62.238  1.00143.87           O  
ATOM   1271  ND2 ASN A 166       3.389 -10.345  64.260  1.00160.11           N  
ATOM   1272  N   ASP A 167       3.721  -6.771  61.248  1.00131.84           N  
ATOM   1273  CA  ASP A 167       3.019  -5.492  61.453  1.00127.94           C  
ATOM   1274  C   ASP A 167       3.939  -4.268  61.587  1.00 98.92           C  
ATOM   1275  O   ASP A 167       4.008  -3.624  62.653  1.00 82.45           O  
ATOM   1276  CB  ASP A 167       2.029  -5.581  62.630  1.00141.60           C  
ATOM   1277  CG  ASP A 167       0.921  -6.609  62.389  1.00145.71           C  
ATOM   1278  OD1 ASP A 167       0.826  -7.151  61.262  1.00154.73           O  
ATOM   1279  OD2 ASP A 167       0.135  -6.869  63.322  1.00132.25           O  
ATOM   1280  N   GLY A 168       4.634  -3.964  60.487  1.00 84.67           N  
ATOM   1281  CA  GLY A 168       5.519  -2.814  60.403  1.00 82.22           C  
ATOM   1282  C   GLY A 168       6.694  -2.990  61.330  1.00 72.36           C  
ATOM   1283  O   GLY A 168       7.322  -2.039  61.798  1.00 66.94           O  
ATOM   1284  N   PHE A 169       7.007  -4.244  61.587  1.00 65.09           N  
ATOM   1285  CA  PHE A 169       7.896  -4.558  62.684  1.00 49.13           C  
ATOM   1286  C   PHE A 169       8.875  -5.559  62.195  1.00 61.22           C  
ATOM   1287  O   PHE A 169       8.522  -6.452  61.452  1.00 68.55           O  
ATOM   1288  CB  PHE A 169       7.123  -5.083  63.869  1.00 70.74           C  
ATOM   1289  CG  PHE A 169       7.584  -4.558  65.137  1.00 95.42           C  
ATOM   1290  CD1 PHE A 169       7.471  -3.212  65.344  1.00101.29           C  
ATOM   1291  CD2 PHE A 169       8.131  -5.426  66.122  1.00139.52           C  
ATOM   1292  CE1 PHE A 169       7.938  -2.639  66.463  1.00115.98           C  
ATOM   1293  CE2 PHE A 169       8.554  -4.915  67.360  1.00158.66           C  
ATOM   1294  CZ  PHE A 169       8.474  -3.488  67.517  1.00137.74           C  
ATOM   1295  N   PHE A 170      10.132  -5.413  62.548  1.00 69.23           N  
ATOM   1296  CA  PHE A 170      11.092  -6.259  61.846  1.00 74.54           C  
ATOM   1297  C   PHE A 170      12.353  -6.506  62.632  1.00 71.01           C  
ATOM   1298  O   PHE A 170      12.702  -5.768  63.547  1.00 78.53           O  
ATOM   1299  CB  PHE A 170      11.479  -5.691  60.470  1.00 85.71           C  
ATOM   1300  CG  PHE A 170      12.573  -4.645  60.527  1.00102.32           C  
ATOM   1301  CD1 PHE A 170      12.261  -3.315  60.773  1.00102.19           C  
ATOM   1302  CD2 PHE A 170      13.906  -4.986  60.316  1.00103.77           C  
ATOM   1303  CE1 PHE A 170      13.246  -2.361  60.825  1.00105.94           C  
ATOM   1304  CE2 PHE A 170      14.896  -4.030  60.360  1.00100.04           C  
ATOM   1305  CZ  PHE A 170      14.569  -2.718  60.613  1.00106.88           C  
ATOM   1306  N   VAL A 171      13.024  -7.574  62.247  1.00 61.34           N  
ATOM   1307  CA  VAL A 171      14.361  -7.837  62.686  1.00 70.15           C  
ATOM   1308  C   VAL A 171      14.981  -8.608  61.580  1.00 65.07           C  
ATOM   1309  O   VAL A 171      14.329  -9.373  60.911  1.00 56.06           O  
ATOM   1310  CB  VAL A 171      14.386  -8.605  63.987  1.00 67.91           C  
ATOM   1311  CG1 VAL A 171      13.380  -9.754  63.925  1.00 61.82           C  
ATOM   1312  CG2 VAL A 171      15.794  -9.145  64.253  1.00 68.31           C  
ATOM   1313  N   GLN A 172      16.260  -8.398  61.383  1.00 59.88           N  
ATOM   1314  CA  GLN A 172      16.936  -9.105  60.342  1.00 73.98           C  
ATOM   1315  C   GLN A 172      18.285  -9.476  60.869  1.00 83.10           C  
ATOM   1316  O   GLN A 172      19.081  -8.624  61.257  1.00 71.49           O  
ATOM   1317  CB  GLN A 172      17.025  -8.216  59.122  1.00 62.88           C  
ATOM   1318  CG  GLN A 172      15.684  -7.716  58.698  1.00 52.71           C  
ATOM   1319  CD  GLN A 172      15.789  -6.655  57.647  1.00 91.01           C  
ATOM   1320  OE1 GLN A 172      16.881  -6.385  57.125  1.00 99.38           O  
ATOM   1321  NE2 GLN A 172      14.650  -6.025  57.321  1.00104.77           N  
ATOM   1322  N   TYR A 173      18.533 -10.776  60.891  1.00 76.57           N  
ATOM   1323  CA  TYR A 173      19.877 -11.241  61.130  1.00 58.02           C  
ATOM   1324  C   TYR A 173      20.565 -11.468  59.813  1.00 56.65           C  
ATOM   1325  O   TYR A 173      19.972 -11.988  58.864  1.00 70.22           O  
ATOM   1326  CB  TYR A 173      19.922 -12.523  61.916  1.00 57.87           C  
ATOM   1327  CG  TYR A 173      21.315 -13.077  61.917  1.00 68.93           C  
ATOM   1328  CD1 TYR A 173      22.312 -12.478  62.675  1.00 63.17           C  
ATOM   1329  CD2 TYR A 173      21.645 -14.202  61.160  1.00 68.68           C  
ATOM   1330  CE1 TYR A 173      23.601 -12.997  62.700  1.00 73.76           C  
ATOM   1331  CE2 TYR A 173      22.929 -14.726  61.177  1.00 73.44           C  
ATOM   1332  CZ  TYR A 173      23.897 -14.118  61.947  1.00 84.63           C  
ATOM   1333  OH  TYR A 173      25.169 -14.627  61.963  1.00 89.72           O  
ATOM   1334  N   ALA A 174      21.827 -11.085  59.759  1.00 58.03           N  
ATOM   1335  CA  ALA A 174      22.644 -11.349  58.595  1.00 56.65           C  
ATOM   1336  C   ALA A 174      23.985 -11.772  59.125  1.00 59.13           C  
ATOM   1337  O   ALA A 174      24.473 -11.212  60.089  1.00 61.71           O  
ATOM   1338  CB  ALA A 174      22.767 -10.092  57.741  1.00 50.50           C  
ATOM   1339  N   GLY A 175      24.597 -12.749  58.486  1.00 59.38           N  
ATOM   1340  CA  GLY A 175      25.893 -13.172  58.935  1.00 67.08           C  
ATOM   1341  C   GLY A 175      26.746 -13.634  57.791  1.00 78.63           C  
ATOM   1342  O   GLY A 175      26.265 -14.091  56.757  1.00 69.95           O  
ATOM   1343  N   SER A 176      28.041 -13.516  58.027  1.00 91.21           N  
ATOM   1344  CA  SER A 176      29.065 -13.852  57.077  1.00 83.86           C  
ATOM   1345  C   SER A 176      30.170 -14.574  57.836  1.00 73.63           C  
ATOM   1346  O   SER A 176      30.456 -14.271  58.989  1.00 54.19           O  
ATOM   1347  CB  SER A 176      29.613 -12.580  56.443  1.00 90.40           C  
ATOM   1348  OG  SER A 176      31.021 -12.656  56.310  1.00 91.78           O  
ATOM   1349  N   TYR A 177      30.768 -15.561  57.196  1.00 78.29           N  
ATOM   1350  CA  TYR A 177      31.930 -16.224  57.744  1.00 85.00           C  
ATOM   1351  C   TYR A 177      32.863 -16.500  56.587  1.00 79.13           C  
ATOM   1352  O   TYR A 177      32.425 -16.671  55.465  1.00 86.58           O  
ATOM   1353  CB  TYR A 177      31.536 -17.532  58.427  1.00 95.18           C  
ATOM   1354  CG  TYR A 177      32.730 -18.414  58.711  1.00111.82           C  
ATOM   1355  CD1 TYR A 177      33.606 -18.122  59.747  1.00120.67           C  
ATOM   1356  CD2 TYR A 177      32.996 -19.530  57.929  1.00125.82           C  
ATOM   1357  CE1 TYR A 177      34.710 -18.921  60.002  1.00128.95           C  
ATOM   1358  CE2 TYR A 177      34.093 -20.335  58.176  1.00135.65           C  
ATOM   1359  CZ  TYR A 177      34.948 -20.028  59.212  1.00134.89           C  
ATOM   1360  OH  TYR A 177      36.039 -20.833  59.455  1.00134.30           O  
ATOM   1361  N   LYS A 178      34.151 -16.559  56.853  1.00 63.20           N  
ATOM   1362  CA  LYS A 178      35.073 -16.764  55.779  1.00 94.93           C  
ATOM   1363  C   LYS A 178      36.099 -17.783  56.182  1.00132.12           C  
ATOM   1364  O   LYS A 178      36.868 -17.557  57.104  1.00135.80           O  
ATOM   1365  CB  LYS A 178      35.714 -15.451  55.386  1.00110.11           C  
ATOM   1366  CG  LYS A 178      37.202 -15.558  55.268  1.00136.56           C  
ATOM   1367  CD  LYS A 178      37.709 -14.251  54.670  1.00161.16           C  
ATOM   1368  CE  LYS A 178      37.406 -13.077  55.574  1.00180.97           C  
ATOM   1369  NZ  LYS A 178      37.922 -11.803  54.994  1.00190.60           N1+
ATOM   1370  N   ARG A 179      36.102 -18.898  55.458  1.00160.25           N  
ATOM   1371  CA  ARG A 179      36.979 -20.029  55.730  1.00174.41           C  
ATOM   1372  C   ARG A 179      38.427 -19.592  55.705  1.00182.97           C  
ATOM   1373  O   ARG A 179      39.235 -20.058  56.501  1.00186.80           O  
ATOM   1374  CB  ARG A 179      36.749 -21.101  54.687  1.00174.33           C  
ATOM   1375  CG  ARG A 179      37.795 -22.205  54.652  1.00171.69           C  
ATOM   1376  CD  ARG A 179      37.398 -23.380  55.530  1.00169.40           C  
ATOM   1377  NE  ARG A 179      38.177 -24.568  55.193  1.00171.48           N  
ATOM   1378  CZ  ARG A 179      39.479 -24.698  55.434  1.00173.47           C  
ATOM   1379  NH1 ARG A 179      40.151 -23.711  56.014  1.00179.03           N  
ATOM   1380  NH2 ARG A 179      40.113 -25.811  55.092  1.00168.80           N  
ATOM   1381  N   HIS A 180      38.742 -18.670  54.802  1.00184.63           N  
ATOM   1382  CA  HIS A 180      40.076 -18.106  54.756  1.00189.99           C  
ATOM   1383  C   HIS A 180      40.099 -16.743  54.088  1.00194.28           C  
ATOM   1384  O   HIS A 180      39.274 -16.438  53.228  1.00191.18           O  
ATOM   1385  CB  HIS A 180      41.013 -19.059  54.009  1.00199.47           C  
ATOM   1386  CG  HIS A 180      42.296 -19.318  54.727  1.00210.95           C  
ATOM   1387  ND1 HIS A 180      42.491 -20.430  55.509  1.00216.01           N  
ATOM   1388  CD2 HIS A 180      43.444 -18.613  54.798  1.00215.36           C  
ATOM   1389  CE1 HIS A 180      43.701 -20.402  56.029  1.00218.87           C  
ATOM   1390  NE2 HIS A 180      44.311 -19.309  55.612  1.00218.87           N  
ATOM   1391  N   ASN A 181      41.041 -15.915  54.513  1.00204.34           N  
ATOM   1392  CA  ASN A 181      41.406 -14.717  53.772  1.00213.18           C  
ATOM   1393  C   ASN A 181      42.853 -14.460  54.122  1.00228.36           C  
ATOM   1394  O   ASN A 181      43.271 -14.717  55.246  1.00230.73           O  
ATOM   1395  CB  ASN A 181      40.527 -13.538  54.190  1.00203.25           C  
ATOM   1396  CG  ASN A 181      40.737 -12.296  53.342  1.00191.24           C  
ATOM   1397  OD1 ASN A 181      41.854 -11.949  52.987  1.00196.42           O  
ATOM   1398  ND2 ASN A 181      39.651 -11.607  53.036  1.00179.37           N  
ATOM   1399  N   TYR A 182      43.644 -14.011  53.163  1.00238.65           N  
ATOM   1400  CA  TYR A 182      44.984 -13.593  53.511  1.00246.87           C  
ATOM   1401  C   TYR A 182      45.000 -12.178  54.037  1.00263.81           C  
ATOM   1402  O   TYR A 182      44.214 -11.321  53.623  1.00267.83           O  
ATOM   1403  CB  TYR A 182      45.993 -13.813  52.386  1.00236.59           C  
ATOM   1404  CG  TYR A 182      46.552 -15.242  52.421  1.00222.37           C  
ATOM   1405  CD1 TYR A 182      45.962 -16.218  53.229  1.00214.21           C  
ATOM   1406  CD2 TYR A 182      47.674 -15.610  51.680  1.00217.04           C  
ATOM   1407  CE1 TYR A 182      46.460 -17.516  53.282  1.00206.73           C  
ATOM   1408  CE2 TYR A 182      48.178 -16.914  51.733  1.00210.30           C  
ATOM   1409  CZ  TYR A 182      47.566 -17.855  52.533  1.00203.43           C  
ATOM   1410  OH  TYR A 182      48.069 -19.135  52.576  1.00197.53           O  
ATOM   1411  N   THR A 183      45.983 -11.950  54.897  1.00285.30           N  
ATOM   1412  CA  THR A 183      45.990 -10.787  55.750  1.00297.23           C  
ATOM   1413  C   THR A 183      44.827 -11.003  56.735  1.00301.86           C  
ATOM   1414  O   THR A 183      44.163 -10.062  57.162  1.00300.92           O  
ATOM   1415  CB  THR A 183      45.887  -9.492  54.894  1.00194.06           C  
ATOM   1416  OG1 THR A 183      46.388  -9.745  53.568  1.00180.80           O  
ATOM   1417  CG2 THR A 183      46.708  -8.366  55.514  1.00205.96           C  
ATOM   1418  N   THR A 184      44.581 -12.288  57.033  1.00304.21           N  
ATOM   1419  CA  THR A 184      43.540 -12.772  57.970  1.00302.92           C  
ATOM   1420  C   THR A 184      43.482 -14.325  58.014  1.00160.06           C  
ATOM   1421  O   THR A 184      44.326 -15.003  57.412  1.00155.99           O  
ATOM   1422  CB  THR A 184      42.116 -12.130  57.733  1.00113.32           C  
ATOM   1423  OG1 THR A 184      41.073 -13.065  58.049  1.00 95.27           O  
ATOM   1424  CG2 THR A 184      41.943 -11.674  56.312  1.00129.18           C  
ATOM   1425  N   GLU A 185      42.556 -14.867  58.807  1.00161.88           N  
ATOM   1426  CA  GLU A 185      42.161 -16.269  58.749  1.00147.29           C  
ATOM   1427  C   GLU A 185      40.727 -16.262  59.214  1.00142.39           C  
ATOM   1428  O   GLU A 185      40.290 -15.303  59.817  1.00135.50           O  
ATOM   1429  CB  GLU A 185      43.010 -17.095  59.719  1.00140.30           C  
ATOM   1430  CG  GLU A 185      43.931 -18.115  59.085  1.00137.59           C  
ATOM   1431  CD  GLU A 185      44.804 -18.811  60.108  1.00148.64           C  
ATOM   1432  OE1 GLU A 185      45.102 -18.206  61.163  1.00148.51           O  
ATOM   1433  OE2 GLU A 185      45.186 -19.972  59.861  1.00151.55           O  
ATOM   1434  N   LYS A 186      40.058 -17.392  59.143  1.00146.12           N  
ATOM   1435  CA  LYS A 186      38.611 -17.482  59.160  1.00142.71           C  
ATOM   1436  C   LYS A 186      37.925 -16.353  59.936  1.00110.41           C  
ATOM   1437  O   LYS A 186      37.997 -16.295  61.159  1.00103.21           O  
ATOM   1438  CB  LYS A 186      38.395 -18.795  59.921  1.00149.33           C  
ATOM   1439  CG  LYS A 186      39.496 -19.820  59.604  1.00156.74           C  
ATOM   1440  CD  LYS A 186      38.938 -21.235  59.518  1.00156.58           C  
ATOM   1441  CE  LYS A 186      39.841 -22.174  58.720  1.00144.06           C  
ATOM   1442  NZ  LYS A 186      39.367 -23.590  58.748  1.00129.01           N1+
ATOM   1443  N   HIS A 187      37.154 -15.529  59.204  1.00103.19           N  
ATOM   1444  CA  HIS A 187      36.638 -14.247  59.740  1.00 96.14           C  
ATOM   1445  C   HIS A 187      35.120 -14.162  59.802  1.00 68.40           C  
ATOM   1446  O   HIS A 187      34.442 -14.535  58.842  1.00 65.31           O  
ATOM   1447  CB  HIS A 187      37.158 -13.081  58.898  1.00113.81           C  
ATOM   1448  CG  HIS A 187      36.458 -11.771  59.173  1.00126.48           C  
ATOM   1449  ND1 HIS A 187      36.445 -10.716  58.282  1.00132.76           N  
ATOM   1450  CD2 HIS A 187      35.768 -11.345  60.255  1.00126.22           C  
ATOM   1451  CE1 HIS A 187      35.769  -9.701  58.802  1.00130.27           C  
ATOM   1452  NE2 HIS A 187      35.348 -10.059  60.003  1.00127.41           N  
ATOM   1453  N   GLN A 188      34.572 -13.619  60.886  1.00 49.57           N  
ATOM   1454  CA  GLN A 188      33.111 -13.630  61.041  1.00 65.85           C  
ATOM   1455  C   GLN A 188      32.478 -12.269  61.279  1.00 68.41           C  
ATOM   1456  O   GLN A 188      33.016 -11.408  61.990  1.00 76.87           O  
ATOM   1457  CB  GLN A 188      32.739 -14.580  62.159  1.00 72.62           C  
ATOM   1458  CG  GLN A 188      33.385 -15.941  61.995  1.00 90.53           C  
ATOM   1459  CD  GLN A 188      33.031 -16.889  63.080  1.00118.13           C  
ATOM   1460  OE1 GLN A 188      32.162 -16.601  63.926  1.00124.47           O  
ATOM   1461  NE2 GLN A 188      33.716 -18.051  63.091  1.00130.73           N  
ATOM   1462  N   VAL A 189      31.326 -12.080  60.656  1.00 58.89           N  
ATOM   1463  CA  VAL A 189      30.571 -10.845  60.814  1.00 66.89           C  
ATOM   1464  C   VAL A 189      29.100 -11.172  61.114  1.00 76.61           C  
ATOM   1465  O   VAL A 189      28.481 -12.036  60.473  1.00 63.40           O  
ATOM   1466  CB  VAL A 189      30.688  -9.946  59.584  1.00 57.76           C  
ATOM   1467  CG1 VAL A 189      29.835  -8.737  59.763  1.00 65.13           C  
ATOM   1468  CG2 VAL A 189      32.147  -9.543  59.394  1.00 58.97           C  
ATOM   1469  N   HIS A 190      28.550 -10.478  62.102  1.00 77.67           N  
ATOM   1470  CA  HIS A 190      27.188 -10.724  62.532  1.00 77.85           C  
ATOM   1471  C   HIS A 190      26.444  -9.412  62.691  1.00 76.76           C  
ATOM   1472  O   HIS A 190      26.968  -8.418  63.203  1.00 68.95           O  
ATOM   1473  CB  HIS A 190      27.175 -11.532  63.835  1.00 87.98           C  
ATOM   1474  CG  HIS A 190      27.821 -12.866  63.707  1.00 92.23           C  
ATOM   1475  ND1 HIS A 190      27.232 -13.899  63.017  1.00 92.13           N  
ATOM   1476  CD2 HIS A 190      29.004 -13.339  64.165  1.00106.23           C  
ATOM   1477  CE1 HIS A 190      28.024 -14.954  63.051  1.00105.52           C  
ATOM   1478  NE2 HIS A 190      29.106 -14.641  63.741  1.00119.38           N  
ATOM   1479  N   ARG A 191      25.196  -9.417  62.255  1.00 67.15           N  
ATOM   1480  CA  ARG A 191      24.365  -8.235  62.377  1.00 72.55           C  
ATOM   1481  C   ARG A 191      22.942  -8.561  62.730  1.00 65.19           C  
ATOM   1482  O   ARG A 191      22.302  -9.380  62.075  1.00 59.74           O  
ATOM   1483  CB  ARG A 191      24.345  -7.507  61.050  1.00 88.51           C  
ATOM   1484  CG  ARG A 191      23.255  -6.448  60.966  1.00 99.45           C  
ATOM   1485  CD  ARG A 191      23.518  -5.512  59.823  1.00 99.84           C  
ATOM   1486  NE  ARG A 191      24.950  -5.295  59.651  1.00 84.84           N  
ATOM   1487  CZ  ARG A 191      25.491  -4.634  58.638  1.00 82.12           C  
ATOM   1488  NH1 ARG A 191      24.705  -4.116  57.705  1.00 61.77           N  
ATOM   1489  NH2 ARG A 191      26.814  -4.500  58.563  1.00 86.52           N  
ATOM   1490  N   LEU A 192      22.430  -7.873  63.733  1.00 46.68           N  
ATOM   1491  CA  LEU A 192      21.009  -7.915  63.980  1.00 54.57           C  
ATOM   1492  C   LEU A 192      20.463  -6.549  63.797  1.00 61.60           C  
ATOM   1493  O   LEU A 192      21.082  -5.584  64.186  1.00 62.37           O  
ATOM   1494  CB  LEU A 192      20.707  -8.398  65.400  1.00 72.85           C  
ATOM   1495  CG  LEU A 192      21.160  -9.818  65.759  1.00 97.27           C  
ATOM   1496  CD1 LEU A 192      22.667  -9.866  66.010  1.00108.89           C  
ATOM   1497  CD2 LEU A 192      20.394 -10.311  66.967  1.00 90.67           C  
ATOM   1498  N   VAL A 193      19.296  -6.472  63.193  1.00 79.65           N  
ATOM   1499  CA  VAL A 193      18.637  -5.197  62.997  1.00 87.56           C  
ATOM   1500  C   VAL A 193      17.242  -5.382  63.543  1.00 83.75           C  
ATOM   1501  O   VAL A 193      16.658  -6.451  63.394  1.00 84.93           O  
ATOM   1502  CB  VAL A 193      18.578  -4.788  61.475  1.00 86.49           C  
ATOM   1503  CG1 VAL A 193      17.724  -3.551  61.246  1.00 76.29           C  
ATOM   1504  CG2 VAL A 193      19.970  -4.560  60.922  1.00 89.74           C  
ATOM   1505  N   GLY A 194      16.704  -4.360  64.191  1.00 66.80           N  
ATOM   1506  CA  GLY A 194      15.305  -4.429  64.534  1.00 60.57           C  
ATOM   1507  C   GLY A 194      14.728  -3.041  64.525  1.00 61.37           C  
ATOM   1508  O   GLY A 194      15.451  -2.068  64.729  1.00 50.49           O  
ATOM   1509  N   GLY A 195      13.423  -2.952  64.305  1.00 68.31           N  
ATOM   1510  CA  GLY A 195      12.794  -1.661  64.339  1.00 55.72           C  
ATOM   1511  C   GLY A 195      11.388  -1.708  63.832  1.00 51.32           C  
ATOM   1512  O   GLY A 195      10.851  -2.756  63.516  1.00 49.85           O  
ATOM   1513  N   TYR A 196      10.780  -0.540  63.793  1.00 67.77           N  
ATOM   1514  CA  TYR A 196       9.505  -0.392  63.142  1.00 60.00           C  
ATOM   1515  C   TYR A 196       9.779   0.210  61.759  1.00 71.01           C  
ATOM   1516  O   TYR A 196      10.546   1.168  61.597  1.00 66.29           O  
ATOM   1517  CB  TYR A 196       8.587   0.503  63.980  1.00 52.69           C  
ATOM   1518  CG  TYR A 196       7.186   0.678  63.416  1.00 74.52           C  
ATOM   1519  CD1 TYR A 196       6.887   1.720  62.530  1.00 73.72           C  
ATOM   1520  CD2 TYR A 196       6.155  -0.192  63.782  1.00 78.98           C  
ATOM   1521  CE1 TYR A 196       5.604   1.882  62.017  1.00 73.79           C  
ATOM   1522  CE2 TYR A 196       4.865  -0.042  63.275  1.00 79.38           C  
ATOM   1523  CZ  TYR A 196       4.595   0.998  62.392  1.00 89.05           C  
ATOM   1524  OH  TYR A 196       3.318   1.153  61.877  1.00 94.17           O  
ATOM   1525  N   ASP A 197       9.190  -0.389  60.745  1.00 67.09           N  
ATOM   1526  CA  ASP A 197       9.239   0.199  59.426  1.00 78.70           C  
ATOM   1527  C   ASP A 197       7.811   0.207  58.923  1.00 84.48           C  
ATOM   1528  O   ASP A 197       7.276  -0.842  58.582  1.00 99.26           O  
ATOM   1529  CB  ASP A 197      10.104  -0.689  58.524  1.00 84.92           C  
ATOM   1530  CG  ASP A 197      10.557   0.009  57.253  1.00 85.90           C  
ATOM   1531  OD1 ASP A 197      10.078   1.125  56.967  1.00 79.71           O  
ATOM   1532  OD2 ASP A 197      11.394  -0.572  56.532  1.00 94.76           O  
ATOM   1533  N   HIS A 198       7.194   1.377  58.849  1.00 80.53           N  
ATOM   1534  CA  HIS A 198       5.883   1.442  58.239  1.00104.24           C  
ATOM   1535  C   HIS A 198       5.297   2.840  58.296  1.00138.76           C  
ATOM   1536  O   HIS A 198       5.708   3.651  59.115  1.00144.97           O  
ATOM   1537  CB  HIS A 198       4.950   0.471  58.955  1.00103.32           C  
ATOM   1538  CG  HIS A 198       3.580   0.403  58.366  1.00136.16           C  
ATOM   1539  ND1 HIS A 198       2.624  -0.480  58.814  1.00157.42           N  
ATOM   1540  CD2 HIS A 198       3.008   1.102  57.360  1.00157.25           C  
ATOM   1541  CE1 HIS A 198       1.517  -0.318  58.111  1.00170.76           C  
ATOM   1542  NE2 HIS A 198       1.721   0.643  57.226  1.00170.51           N  
ATOM   1543  N   ASP A 199       4.321   3.097  57.425  1.00159.10           N  
ATOM   1544  CA  ASP A 199       3.438   4.263  57.502  1.00161.49           C  
ATOM   1545  C   ASP A 199       4.150   5.554  57.901  1.00136.81           C  
ATOM   1546  O   ASP A 199       3.905   6.086  58.985  1.00133.55           O  
ATOM   1547  CB  ASP A 199       2.268   3.994  58.468  1.00182.20           C  
ATOM   1548  CG  ASP A 199       0.999   3.511  57.760  1.00189.86           C  
ATOM   1549  OD1 ASP A 199       0.719   3.986  56.638  1.00194.08           O  
ATOM   1550  OD2 ASP A 199       0.277   2.662  58.338  1.00187.02           O  
ATOM   1551  N   ALA A 200       5.032   6.054  57.042  1.00117.50           N  
ATOM   1552  CA  ALA A 200       5.631   7.364  57.281  1.00116.15           C  
ATOM   1553  C   ALA A 200       6.589   7.418  58.486  1.00 99.24           C  
ATOM   1554  O   ALA A 200       7.154   8.471  58.804  1.00 92.87           O  
ATOM   1555  CB  ALA A 200       4.536   8.443  57.407  1.00124.30           C  
ATOM   1556  N   LEU A 201       6.735   6.303  59.187  1.00 71.10           N  
ATOM   1557  CA  LEU A 201       7.689   6.235  60.280  1.00 54.92           C  
ATOM   1558  C   LEU A 201       8.596   5.027  60.157  1.00 60.34           C  
ATOM   1559  O   LEU A 201       8.153   3.920  59.870  1.00 63.05           O  
ATOM   1560  CB  LEU A 201       6.979   6.173  61.631  1.00 71.49           C  
ATOM   1561  CG  LEU A 201       7.725   5.408  62.737  1.00 74.90           C  
ATOM   1562  CD1 LEU A 201       9.014   6.097  63.143  1.00 77.32           C  
ATOM   1563  CD2 LEU A 201       6.833   5.237  63.941  1.00 78.88           C  
ATOM   1564  N   TYR A 202       9.879   5.256  60.396  1.00 67.87           N  
ATOM   1565  CA  TYR A 202      10.852   4.178  60.444  1.00 64.91           C  
ATOM   1566  C   TYR A 202      11.818   4.449  61.585  1.00 65.03           C  
ATOM   1567  O   TYR A 202      12.251   5.588  61.797  1.00 66.46           O  
ATOM   1568  CB  TYR A 202      11.630   4.069  59.123  1.00 53.01           C  
ATOM   1569  CG  TYR A 202      12.861   3.208  59.260  1.00 60.56           C  
ATOM   1570  CD1 TYR A 202      14.056   3.743  59.722  1.00 63.78           C  
ATOM   1571  CD2 TYR A 202      12.818   1.847  58.972  1.00 51.32           C  
ATOM   1572  CE1 TYR A 202      15.181   2.951  59.868  1.00 69.04           C  
ATOM   1573  CE2 TYR A 202      13.938   1.047  59.104  1.00 52.93           C  
ATOM   1574  CZ  TYR A 202      15.119   1.602  59.546  1.00 68.32           C  
ATOM   1575  OH  TYR A 202      16.245   0.810  59.660  1.00 70.61           O  
ATOM   1576  N   ALA A 203      12.150   3.408  62.327  1.00 50.78           N  
ATOM   1577  CA  ALA A 203      13.155   3.518  63.359  1.00 56.60           C  
ATOM   1578  C   ALA A 203      13.811   2.185  63.444  1.00 62.84           C  
ATOM   1579  O   ALA A 203      13.137   1.164  63.369  1.00 77.45           O  
ATOM   1580  CB  ALA A 203      12.509   3.834  64.669  1.00 53.88           C  
ATOM   1581  N   SER A 204      15.121   2.180  63.616  1.00 58.12           N  
ATOM   1582  CA  SER A 204      15.829   0.921  63.716  1.00 77.02           C  
ATOM   1583  C   SER A 204      17.059   1.044  64.570  1.00 70.71           C  
ATOM   1584  O   SER A 204      17.751   2.058  64.526  1.00 72.10           O  
ATOM   1585  CB  SER A 204      16.260   0.423  62.330  1.00 83.91           C  
ATOM   1586  OG  SER A 204      17.659   0.615  62.115  1.00 89.23           O  
ATOM   1587  N   VAL A 205      17.337  -0.006  65.330  1.00 51.79           N  
ATOM   1588  CA  VAL A 205      18.657  -0.170  65.897  1.00 60.79           C  
ATOM   1589  C   VAL A 205      19.279  -1.435  65.367  1.00 60.28           C  
ATOM   1590  O   VAL A 205      18.646  -2.498  65.302  1.00 62.80           O  
ATOM   1591  CB  VAL A 205      18.681  -0.182  67.432  1.00 60.67           C  
ATOM   1592  CG1 VAL A 205      20.094  -0.496  67.921  1.00 54.72           C  
ATOM   1593  CG2 VAL A 205      18.192   1.158  67.983  1.00 58.23           C  
ATOM   1594  N   ALA A 206      20.530  -1.293  64.966  1.00 57.52           N  
ATOM   1595  CA  ALA A 206      21.270  -2.412  64.465  1.00 55.27           C  
ATOM   1596  C   ALA A 206      22.577  -2.509  65.220  1.00 56.55           C  
ATOM   1597  O   ALA A 206      23.087  -1.536  65.787  1.00 63.65           O  
ATOM   1598  CB  ALA A 206      21.511  -2.276  62.967  1.00 68.29           C  
ATOM   1599  N   VAL A 207      23.095  -3.720  65.237  1.00 57.96           N  
ATOM   1600  CA  VAL A 207      24.317  -4.004  65.918  1.00 50.63           C  
ATOM   1601  C   VAL A 207      25.066  -4.996  65.082  1.00 70.15           C  
ATOM   1602  O   VAL A 207      24.517  -6.017  64.667  1.00 68.70           O  
ATOM   1603  CB  VAL A 207      24.008  -4.654  67.252  1.00 69.58           C  
ATOM   1604  CG1 VAL A 207      25.205  -4.560  68.190  1.00 71.60           C  
ATOM   1605  CG2 VAL A 207      22.744  -4.030  67.887  1.00 53.21           C  
ATOM   1606  N   GLN A 208      26.324  -4.698  64.819  1.00 68.84           N  
ATOM   1607  CA  GLN A 208      27.181  -5.642  64.141  1.00 63.51           C  
ATOM   1608  C   GLN A 208      28.408  -5.889  64.988  1.00 68.33           C  
ATOM   1609  O   GLN A 208      28.924  -5.023  65.642  1.00 50.44           O  
ATOM   1610  CB  GLN A 208      27.615  -5.106  62.791  1.00 66.24           C  
ATOM   1611  CG  GLN A 208      29.110  -5.076  62.642  1.00 58.95           C  
ATOM   1612  CD  GLN A 208      29.548  -4.867  61.220  1.00 72.02           C  
ATOM   1613  OE1 GLN A 208      28.814  -5.138  60.257  1.00 63.04           O  
ATOM   1614  NE2 GLN A 208      30.761  -4.391  61.069  1.00 82.80           N  
ATOM   1615  N   GLN A 209      28.875  -7.113  64.959  1.00 77.82           N  
ATOM   1616  CA  GLN A 209      30.123  -7.473  65.586  1.00 90.60           C  
ATOM   1617  C   GLN A 209      30.901  -8.232  64.548  1.00 96.20           C  
ATOM   1618  O   GLN A 209      30.336  -8.774  63.608  1.00 78.23           O  
ATOM   1619  CB  GLN A 209      29.843  -8.317  66.844  1.00 99.22           C  
ATOM   1620  CG  GLN A 209      28.724  -9.323  66.598  1.00121.97           C  
ATOM   1621  CD  GLN A 209      27.934  -9.622  67.855  1.00132.56           C  
ATOM   1622  OE1 GLN A 209      28.176  -9.030  68.915  1.00139.87           O  
ATOM   1623  NE2 GLN A 209      26.980 -10.532  67.747  1.00121.13           N  
ATOM   1624  N   GLN A 210      32.213  -8.201  64.669  1.00 89.07           N  
ATOM   1625  CA  GLN A 210      33.054  -8.984  63.800  1.00 60.84           C  
ATOM   1626  C   GLN A 210      34.143  -9.569  64.631  1.00 71.11           C  
ATOM   1627  O   GLN A 210      34.871  -8.854  65.291  1.00 88.61           O  
ATOM   1628  CB  GLN A 210      33.680  -8.109  62.763  1.00 77.42           C  
ATOM   1629  CG  GLN A 210      32.686  -7.456  61.882  1.00 99.53           C  
ATOM   1630  CD  GLN A 210      33.370  -6.723  60.767  1.00117.69           C  
ATOM   1631  OE1 GLN A 210      32.732  -6.016  59.985  1.00136.09           O  
ATOM   1632  NE2 GLN A 210      34.686  -6.887  60.680  1.00115.16           N  
ATOM   1633  N   ASP A 211      34.271 -10.882  64.600  1.00 92.68           N  
ATOM   1634  CA  ASP A 211      35.314 -11.521  65.390  1.00119.77           C  
ATOM   1635  C   ASP A 211      36.265 -12.147  64.385  1.00124.61           C  
ATOM   1636  O   ASP A 211      35.827 -12.812  63.437  1.00127.10           O  
ATOM   1637  CB  ASP A 211      34.709 -12.539  66.364  1.00137.90           C  
ATOM   1638  CG  ASP A 211      33.656 -11.912  67.266  1.00144.42           C  
ATOM   1639  OD1 ASP A 211      33.901 -10.799  67.794  1.00134.15           O  
ATOM   1640  OD2 ASP A 211      32.579 -12.518  67.441  1.00151.52           O  
ATOM   1641  N   ALA A 212      37.559 -11.898  64.557  1.00134.37           N  
ATOM   1642  CA  ALA A 212      38.540 -12.316  63.563  1.00145.19           C  
ATOM   1643  C   ALA A 212      39.828 -12.890  64.145  1.00166.54           C  
ATOM   1644  O   ALA A 212      40.452 -12.291  65.029  1.00186.34           O  
ATOM   1645  CB  ALA A 212      38.855 -11.149  62.621  1.00142.73           C  
ATOM   1646  N   LYS A 213      40.190 -14.067  63.641  1.00168.13           N  
ATOM   1647  CA  LYS A 213      41.467 -14.709  63.905  1.00173.32           C  
ATOM   1648  C   LYS A 213      42.500 -13.972  63.046  1.00186.49           C  
ATOM   1649  O   LYS A 213      42.159 -13.429  61.991  1.00184.16           O  
ATOM   1650  CB  LYS A 213      41.378 -16.186  63.511  1.00164.15           C  
ATOM   1651  CG  LYS A 213      42.065 -17.155  64.461  1.00159.44           C  
ATOM   1652  CD  LYS A 213      41.998 -16.692  65.894  1.00165.38           C  
ATOM   1653  CE  LYS A 213      42.918 -17.521  66.794  1.00180.33           C  
ATOM   1654  NZ  LYS A 213      42.453 -18.918  67.022  1.00186.56           N1+
ATOM   1655  N   LEU A 214      43.757 -13.955  63.476  1.00197.47           N  
ATOM   1656  CA  LEU A 214      44.731 -13.100  62.819  1.00202.25           C  
ATOM   1657  C   LEU A 214      46.184 -13.546  62.847  1.00213.24           C  
ATOM   1658  O   LEU A 214      46.673 -14.241  63.787  1.00215.03           O  
ATOM   1659  CB  LEU A 214      44.692 -11.711  63.449  1.00193.66           C  
ATOM   1660  CG  LEU A 214      44.811 -10.432  62.610  1.00175.34           C  
ATOM   1661  CD1 LEU A 214      44.358 -10.530  61.162  1.00179.44           C  
ATOM   1662  CD2 LEU A 214      44.341  -9.157  63.299  1.00160.98           C  
ATOM   1663  N   THR A 215      46.874 -12.901  61.903  1.00215.83           N  
ATOM   1664  CA  THR A 215      48.305 -12.920  61.713  1.00209.48           C  
ATOM   1665  C   THR A 215      48.734 -14.347  61.418  1.00210.85           C  
ATOM   1666  O   THR A 215      49.286 -15.040  62.268  1.00219.49           O  
ATOM   1667  CB  THR A 215      49.078 -12.216  62.852  1.00201.52           C  
ATOM   1668  OG1 THR A 215      48.184 -11.358  63.558  1.00205.58           O  
ATOM   1669  CG2 THR A 215      50.196 -11.343  62.282  1.00189.90           C  
ATOM   1670  N   TRP A 216      48.455 -14.771  60.186  0.00198.03           N  
ATOM   1671  CA  TRP A 216      48.668 -16.143  59.760  1.00184.91           C  
ATOM   1672  C   TRP A 216      50.070 -16.544  60.199  0.00186.89           C  
ATOM   1673  O   TRP A 216      50.344 -17.718  60.442  1.00179.65           O  
ATOM   1674  CB  TRP A 216      48.517 -16.245  58.247  1.00176.02           C  
ATOM   1675  N   ARG A 217      50.948 -15.551  60.315  1.00194.69           N  
ATOM   1676  CA  ARG A 217      52.185 -15.694  61.079  1.00211.96           C  
ATOM   1677  C   ARG A 217      52.111 -14.749  62.289  1.00236.04           C  
ATOM   1678  O   ARG A 217      51.472 -13.704  62.212  1.00243.55           O  
ATOM   1679  CB  ARG A 217      53.397 -15.371  60.205  1.00208.86           C  
ATOM   1680  N   ASP A 218      52.798 -15.102  63.380  1.00246.23           N  
ATOM   1681  CA  ASP A 218      52.611 -14.488  64.720  1.00247.31           C  
ATOM   1682  C   ASP A 218      51.270 -14.820  65.422  1.00256.33           C  
ATOM   1683  O   ASP A 218      50.627 -13.967  66.036  1.00265.52           O  
ATOM   1684  CB  ASP A 218      52.910 -12.983  64.726  1.00234.35           C  
ATOM   1685  CG  ASP A 218      53.278 -12.460  66.110  1.00218.39           C  
ATOM   1686  OD1 ASP A 218      54.294 -12.923  66.671  1.00218.95           O  
ATOM   1687  OD2 ASP A 218      52.562 -11.579  66.632  1.00217.88           O  
ATOM   1688  N   ASP A 219      50.886 -16.081  65.261  1.00251.33           N  
ATOM   1689  CA  ASP A 219      49.850 -16.846  65.957  1.00247.74           C  
ATOM   1690  C   ASP A 219      50.178 -17.111  67.437  1.00248.73           C  
ATOM   1691  O   ASP A 219      51.322 -17.409  67.782  1.00243.82           O  
ATOM   1692  CB  ASP A 219      49.763 -18.210  65.254  1.00239.29           C  
ATOM   1693  CG  ASP A 219      49.018 -18.157  63.921  1.00224.15           C  
ATOM   1694  OD1 ASP A 219      49.504 -17.524  62.957  1.00218.01           O  
ATOM   1695  OD2 ASP A 219      47.943 -18.785  63.834  1.00216.89           O  
ATOM   1696  N   ASN A 220      49.185 -17.038  68.320  1.00253.19           N  
ATOM   1697  CA  ASN A 220      47.793 -16.771  67.971  1.00253.70           C  
ATOM   1698  C   ASN A 220      47.409 -15.285  68.128  1.00260.89           C  
ATOM   1699  O   ASN A 220      47.423 -14.768  69.251  1.00262.42           O  
ATOM   1700  CB  ASN A 220      46.854 -17.618  68.869  1.00225.36           C  
ATOM   1701  CG  ASN A 220      46.441 -18.955  68.233  1.00203.08           C  
ATOM   1702  OD1 ASN A 220      46.391 -19.086  67.014  1.00191.23           O  
ATOM   1703  ND2 ASN A 220      46.127 -19.939  69.067  1.00194.47           N  
ATOM   1704  N   SER A 221      47.037 -14.608  67.027  1.00262.62           N  
ATOM   1705  CA  SER A 221      46.612 -13.210  67.154  1.00258.07           C  
ATOM   1706  C   SER A 221      45.133 -13.095  66.881  1.00252.64           C  
ATOM   1707  O   SER A 221      44.584 -13.948  66.196  1.00262.00           O  
ATOM   1708  CB  SER A 221      47.415 -12.311  66.207  1.00253.90           C  
ATOM   1709  OG  SER A 221      47.001 -10.962  66.316  1.00250.85           O  
ATOM   1710  N   HIS A 222      44.462 -12.112  67.473  1.00232.82           N  
ATOM   1711  CA  HIS A 222      43.063 -11.907  67.110  1.00207.39           C  
ATOM   1712  C   HIS A 222      42.448 -10.568  67.543  1.00194.84           C  
ATOM   1713  O   HIS A 222      42.935  -9.913  68.473  1.00192.97           O  
ATOM   1714  CB  HIS A 222      42.215 -13.105  67.552  1.00189.45           C  
ATOM   1715  CG  HIS A 222      41.198 -12.774  68.599  1.00172.50           C  
ATOM   1716  ND1 HIS A 222      41.446 -11.894  69.631  1.00172.70           N  
ATOM   1717  CD2 HIS A 222      39.926 -13.207  68.775  1.00158.21           C  
ATOM   1718  CE1 HIS A 222      40.372 -11.797  70.395  1.00168.11           C  
ATOM   1719  NE2 HIS A 222      39.439 -12.589  69.901  1.00161.55           N  
ATOM   1720  N   ASN A 223      41.359 -10.185  66.877  1.00183.55           N  
ATOM   1721  CA  ASN A 223      40.648  -8.950  67.209  1.00171.77           C  
ATOM   1722  C   ASN A 223      39.129  -9.108  67.139  1.00166.24           C  
ATOM   1723  O   ASN A 223      38.612 -10.009  66.481  1.00167.04           O  
ATOM   1724  CB  ASN A 223      41.151  -7.771  66.341  1.00164.91           C  
ATOM   1725  CG  ASN A 223      40.203  -7.399  65.200  1.00166.31           C  
ATOM   1726  OD1 ASN A 223      38.990  -7.627  65.257  1.00167.08           O  
ATOM   1727  ND2 ASN A 223      40.765  -6.795  64.158  1.00169.53           N  
ATOM   1728  N   SER A 224      38.424  -8.225  67.828  1.00160.62           N  
ATOM   1729  CA  SER A 224      36.985  -8.191  67.759  1.00149.52           C  
ATOM   1730  C   SER A 224      36.613  -6.757  67.542  1.00140.89           C  
ATOM   1731  O   SER A 224      37.257  -5.837  68.049  1.00158.28           O  
ATOM   1732  CB  SER A 224      36.361  -8.672  69.060  1.00157.24           C  
ATOM   1733  OG  SER A 224      35.786  -9.953  68.904  1.00161.47           O  
ATOM   1734  N   GLN A 225      35.551  -6.531  66.805  1.00119.64           N  
ATOM   1735  CA  GLN A 225      35.038  -5.182  66.772  1.00105.88           C  
ATOM   1736  C   GLN A 225      33.505  -5.199  66.810  1.00101.25           C  
ATOM   1737  O   GLN A 225      32.839  -6.213  66.619  1.00113.13           O  
ATOM   1738  CB  GLN A 225      35.587  -4.414  65.587  1.00108.20           C  
ATOM   1739  CG  GLN A 225      34.958  -4.917  64.303  1.00123.17           C  
ATOM   1740  CD  GLN A 225      35.155  -3.856  63.214  1.00143.61           C  
ATOM   1741  OE1 GLN A 225      35.586  -2.720  63.493  1.00153.80           O  
ATOM   1742  NE2 GLN A 225      34.911  -4.232  61.979  1.00151.25           N  
ATOM   1743  N   THR A 226      32.957  -4.079  67.211  1.00 93.77           N  
ATOM   1744  CA  THR A 226      31.550  -4.006  67.507  1.00 98.71           C  
ATOM   1745  C   THR A 226      31.117  -2.615  67.146  1.00 84.33           C  
ATOM   1746  O   THR A 226      31.851  -1.648  67.300  1.00 71.47           O  
ATOM   1747  CB  THR A 226      31.251  -4.294  68.995  1.00111.09           C  
ATOM   1748  OG1 THR A 226      31.834  -5.552  69.375  1.00114.96           O  
ATOM   1749  CG2 THR A 226      29.762  -4.341  69.233  1.00117.03           C  
ATOM   1750  N   GLU A 227      29.920  -2.544  66.612  1.00 82.16           N  
ATOM   1751  CA  GLU A 227      29.401  -1.328  66.075  1.00 91.63           C  
ATOM   1752  C   GLU A 227      27.931  -1.327  66.355  1.00 89.27           C  
ATOM   1753  O   GLU A 227      27.255  -2.349  66.244  1.00 70.42           O  
ATOM   1754  CB  GLU A 227      29.639  -1.267  64.563  1.00102.73           C  
ATOM   1755  CG  GLU A 227      31.054  -0.875  64.170  1.00103.68           C  
ATOM   1756  CD  GLU A 227      31.462  -1.426  62.832  1.00 98.49           C  
ATOM   1757  OE1 GLU A 227      31.139  -2.599  62.565  1.00 91.52           O  
ATOM   1758  OE2 GLU A 227      32.112  -0.691  62.061  1.00103.16           O  
ATOM   1759  N   VAL A 228      27.440  -0.164  66.731  1.00 90.45           N  
ATOM   1760  CA  VAL A 228      26.021   0.023  66.824  1.00 77.02           C  
ATOM   1761  C   VAL A 228      25.667   1.158  65.924  1.00 69.18           C  
ATOM   1762  O   VAL A 228      26.500   2.010  65.623  1.00 59.15           O  
ATOM   1763  CB  VAL A 228      25.606   0.434  68.202  1.00 66.57           C  
ATOM   1764  CG1 VAL A 228      24.185  -0.067  68.455  1.00 55.50           C  
ATOM   1765  CG2 VAL A 228      26.604  -0.099  69.205  1.00 65.25           C  
ATOM   1766  N   ALA A 229      24.417   1.155  65.491  1.00 76.48           N  
ATOM   1767  CA  ALA A 229      23.901   2.241  64.679  1.00 73.99           C  
ATOM   1768  C   ALA A 229      22.401   2.297  64.876  1.00 68.43           C  
ATOM   1769  O   ALA A 229      21.771   1.310  65.238  1.00 66.48           O  
ATOM   1770  CB  ALA A 229      24.258   2.040  63.219  1.00 54.29           C  
ATOM   1771  N   THR A 230      21.833   3.463  64.660  1.00 66.16           N  
ATOM   1772  CA  THR A 230      20.419   3.631  64.852  1.00 72.84           C  
ATOM   1773  C   THR A 230      19.956   4.678  63.884  1.00 69.48           C  
ATOM   1774  O   THR A 230      20.703   5.599  63.548  1.00 71.04           O  
ATOM   1775  CB  THR A 230      20.080   4.049  66.298  1.00 78.84           C  
ATOM   1776  OG1 THR A 230      18.747   4.566  66.347  1.00 86.17           O  
ATOM   1777  CG2 THR A 230      21.050   5.103  66.814  1.00 66.05           C  
ATOM   1778  N   THR A 231      18.735   4.526  63.403  1.00 62.20           N  
ATOM   1779  CA  THR A 231      18.235   5.442  62.404  1.00 67.45           C  
ATOM   1780  C   THR A 231      16.764   5.683  62.579  1.00 72.95           C  
ATOM   1781  O   THR A 231      15.982   4.754  62.786  1.00 67.08           O  
ATOM   1782  CB  THR A 231      18.474   4.920  60.993  1.00 67.25           C  
ATOM   1783  OG1 THR A 231      19.879   4.739  60.790  1.00 68.48           O  
ATOM   1784  CG2 THR A 231      17.948   5.910  59.985  1.00 70.01           C  
ATOM   1785  N   VAL A 232      16.394   6.950  62.488  1.00 78.23           N  
ATOM   1786  CA  VAL A 232      15.001   7.320  62.496  1.00 65.43           C  
ATOM   1787  C   VAL A 232      14.714   8.109  61.251  1.00 53.50           C  
ATOM   1788  O   VAL A 232      15.293   9.172  61.053  1.00 51.38           O  
ATOM   1789  CB  VAL A 232      14.659   8.217  63.682  1.00 58.64           C  
ATOM   1790  CG1 VAL A 232      13.151   8.335  63.813  1.00 58.49           C  
ATOM   1791  CG2 VAL A 232      15.272   7.687  64.967  1.00 57.89           C  
ATOM   1792  N   ALA A 233      13.822   7.584  60.421  1.00 54.70           N  
ATOM   1793  CA  ALA A 233      13.296   8.323  59.294  1.00 58.90           C  
ATOM   1794  C   ALA A 233      11.851   8.627  59.615  1.00 67.27           C  
ATOM   1795  O   ALA A 233      11.209   7.931  60.408  1.00 51.17           O  
ATOM   1796  CB  ALA A 233      13.390   7.522  58.016  1.00 63.98           C  
ATOM   1797  N   TYR A 234      11.349   9.711  59.051  1.00 73.09           N  
ATOM   1798  CA  TYR A 234       9.918   9.897  59.042  1.00 73.45           C  
ATOM   1799  C   TYR A 234       9.450  10.744  57.863  1.00 76.56           C  
ATOM   1800  O   TYR A 234      10.252  11.286  57.104  1.00 55.60           O  
ATOM   1801  CB  TYR A 234       9.430  10.436  60.387  1.00 53.36           C  
ATOM   1802  CG  TYR A 234       9.959  11.790  60.805  1.00 75.64           C  
ATOM   1803  CD1 TYR A 234      11.112  11.903  61.569  1.00 85.59           C  
ATOM   1804  CD2 TYR A 234       9.267  12.964  60.492  1.00 85.69           C  
ATOM   1805  CE1 TYR A 234      11.580  13.161  61.992  1.00 84.69           C  
ATOM   1806  CE2 TYR A 234       9.727  14.224  60.906  1.00 80.26           C  
ATOM   1807  CZ  TYR A 234      10.879  14.316  61.655  1.00 74.54           C  
ATOM   1808  OH  TYR A 234      11.330  15.556  62.061  1.00 69.76           O  
ATOM   1809  N   ARG A 235       8.137  10.838  57.716  1.00 87.59           N  
ATOM   1810  CA  ARG A 235       7.579  11.465  56.551  1.00 81.95           C  
ATOM   1811  C   ARG A 235       6.288  12.240  56.726  1.00 93.26           C  
ATOM   1812  O   ARG A 235       5.313  11.825  57.388  1.00 64.31           O  
ATOM   1813  CB  ARG A 235       7.415  10.461  55.423  1.00 66.93           C  
ATOM   1814  CG  ARG A 235       6.185  10.736  54.586  1.00 74.13           C  
ATOM   1815  CD  ARG A 235       6.086   9.780  53.442  1.00 85.18           C  
ATOM   1816  NE  ARG A 235       6.093  10.478  52.167  1.00 98.21           N  
ATOM   1817  CZ  ARG A 235       7.201  10.807  51.511  1.00117.47           C  
ATOM   1818  NH1 ARG A 235       8.385  10.500  52.024  1.00108.43           N  
ATOM   1819  NH2 ARG A 235       7.127  11.444  50.349  1.00133.77           N  
ATOM   1820  N   PHE A 236       6.302  13.397  56.075  1.00115.19           N  
ATOM   1821  CA  PHE A 236       5.054  13.932  55.516  1.00132.47           C  
ATOM   1822  C   PHE A 236       5.061  14.826  54.350  1.00124.74           C  
ATOM   1823  O   PHE A 236       6.060  15.463  54.023  1.00109.78           O  
ATOM   1824  CB  PHE A 236       4.133  14.596  56.475  1.00149.96           C  
ATOM   1825  CG  PHE A 236       4.637  14.801  57.756  1.00184.28           C  
ATOM   1826  CD1 PHE A 236       4.638  13.946  58.657  1.00204.73           C  
ATOM   1827  CD2 PHE A 236       4.920  15.905  58.110  1.00201.10           C  
ATOM   1828  CE1 PHE A 236       5.066  14.268  59.897  1.00221.46           C  
ATOM   1829  CE2 PHE A 236       5.262  16.180  59.342  1.00215.63           C  
ATOM   1830  CZ  PHE A 236       5.381  15.358  60.219  1.00225.38           C  
ATOM   1831  N   GLY A 237       3.882  14.841  53.747  1.00133.50           N  
ATOM   1832  CA  GLY A 237       3.684  15.539  52.514  1.00134.64           C  
ATOM   1833  C   GLY A 237       4.856  14.920  51.837  1.00124.53           C  
ATOM   1834  O   GLY A 237       5.041  13.710  51.888  1.00124.21           O  
ATOM   1835  N   ASN A 238       5.695  15.754  51.273  1.00105.31           N  
ATOM   1836  CA  ASN A 238       6.792  15.233  50.530  1.00 82.58           C  
ATOM   1837  C   ASN A 238       8.141  15.199  51.229  1.00 59.19           C  
ATOM   1838  O   ASN A 238       9.103  14.725  50.665  1.00 71.88           O  
ATOM   1839  CB  ASN A 238       6.816  15.939  49.195  1.00 96.38           C  
ATOM   1840  CG  ASN A 238       5.617  15.570  48.350  1.00115.04           C  
ATOM   1841  OD1 ASN A 238       5.272  14.387  48.234  1.00121.56           O  
ATOM   1842  ND2 ASN A 238       4.960  16.573  47.769  1.00114.45           N  
ATOM   1843  N   VAL A 239       8.220  15.662  52.466  1.00 60.05           N  
ATOM   1844  CA  VAL A 239       9.522  15.694  53.138  1.00 61.02           C  
ATOM   1845  C   VAL A 239       9.708  14.540  54.075  1.00 56.51           C  
ATOM   1846  O   VAL A 239       8.763  14.105  54.728  1.00 66.01           O  
ATOM   1847  CB  VAL A 239       9.790  16.986  53.937  1.00 59.95           C  
ATOM   1848  CG1 VAL A 239       9.338  16.826  55.393  1.00 58.30           C  
ATOM   1849  CG2 VAL A 239      11.263  17.298  53.900  1.00 64.97           C  
ATOM   1850  N   THR A 240      10.955  14.095  54.170  1.00 51.53           N  
ATOM   1851  CA  THR A 240      11.284  12.828  54.809  1.00 68.80           C  
ATOM   1852  C   THR A 240      12.530  12.937  55.688  1.00 67.64           C  
ATOM   1853  O   THR A 240      13.579  12.391  55.357  1.00 67.80           O  
ATOM   1854  CB  THR A 240      11.541  11.751  53.743  1.00 69.70           C  
ATOM   1855  OG1 THR A 240      10.499  11.782  52.760  1.00 69.48           O  
ATOM   1856  CG2 THR A 240      11.619  10.393  54.371  1.00 45.50           C  
ATOM   1857  N   PRO A 241      12.417  13.638  56.820  1.00 64.84           N  
ATOM   1858  CA  PRO A 241      13.596  13.859  57.655  1.00 57.11           C  
ATOM   1859  C   PRO A 241      14.133  12.537  58.127  1.00 58.17           C  
ATOM   1860  O   PRO A 241      13.337  11.632  58.303  1.00 52.08           O  
ATOM   1861  CB  PRO A 241      13.035  14.629  58.837  1.00 52.77           C  
ATOM   1862  CG  PRO A 241      11.789  15.300  58.298  1.00 66.06           C  
ATOM   1863  CD  PRO A 241      11.217  14.284  57.375  1.00 66.24           C  
ATOM   1864  N   ARG A 242      15.450  12.427  58.303  1.00 59.58           N  
ATOM   1865  CA  ARG A 242      16.106  11.184  58.748  1.00 60.32           C  
ATOM   1866  C   ARG A 242      17.416  11.468  59.500  1.00 64.04           C  
ATOM   1867  O   ARG A 242      18.064  12.506  59.294  1.00 62.07           O  
ATOM   1868  CB  ARG A 242      16.372  10.230  57.579  1.00 47.52           C  
ATOM   1869  CG  ARG A 242      16.751  10.922  56.294  1.00 46.35           C  
ATOM   1870  CD  ARG A 242      17.618  10.025  55.469  1.00 66.67           C  
ATOM   1871  NE  ARG A 242      17.070   9.684  54.152  1.00 78.72           N  
ATOM   1872  CZ  ARG A 242      15.783   9.538  53.851  1.00 85.72           C  
ATOM   1873  NH1 ARG A 242      14.838   9.701  54.771  1.00 77.97           N  
ATOM   1874  NH2 ARG A 242      15.447   9.218  52.607  1.00101.36           N  
ATOM   1875  N   VAL A 243      17.785  10.558  60.398  1.00 70.22           N  
ATOM   1876  CA  VAL A 243      18.954  10.755  61.252  1.00 68.62           C  
ATOM   1877  C   VAL A 243      19.528   9.423  61.700  1.00 54.90           C  
ATOM   1878  O   VAL A 243      18.792   8.465  61.903  1.00 64.10           O  
ATOM   1879  CB  VAL A 243      18.617  11.625  62.481  1.00 57.29           C  
ATOM   1880  CG1 VAL A 243      17.240  11.285  63.007  1.00 54.66           C  
ATOM   1881  CG2 VAL A 243      19.661  11.448  63.526  1.00 54.96           C  
ATOM   1882  N   SER A 244      20.841   9.374  61.867  1.00 51.88           N  
ATOM   1883  CA  SER A 244      21.520   8.132  62.130  1.00 54.58           C  
ATOM   1884  C   SER A 244      22.714   8.393  63.011  1.00 67.48           C  
ATOM   1885  O   SER A 244      23.397   9.398  62.867  1.00 52.49           O  
ATOM   1886  CB  SER A 244      21.983   7.511  60.823  1.00 49.00           C  
ATOM   1887  OG  SER A 244      20.951   7.572  59.864  1.00 71.05           O  
ATOM   1888  N   TYR A 245      22.961   7.468  63.926  1.00 75.65           N  
ATOM   1889  CA  TYR A 245      24.125   7.527  64.787  1.00 54.00           C  
ATOM   1890  C   TYR A 245      24.817   6.191  64.678  1.00 74.45           C  
ATOM   1891  O   TYR A 245      24.155   5.166  64.525  1.00 89.20           O  
ATOM   1892  CB  TYR A 245      23.690   7.744  66.211  1.00 56.07           C  
ATOM   1893  CG  TYR A 245      24.832   7.701  67.172  1.00 86.58           C  
ATOM   1894  CD1 TYR A 245      25.543   8.850  67.481  1.00 84.14           C  
ATOM   1895  CD2 TYR A 245      25.201   6.511  67.796  1.00104.64           C  
ATOM   1896  CE1 TYR A 245      26.600   8.825  68.386  1.00 86.96           C  
ATOM   1897  CE2 TYR A 245      26.258   6.477  68.713  1.00111.70           C  
ATOM   1898  CZ  TYR A 245      26.952   7.640  69.000  1.00 98.46           C  
ATOM   1899  OH  TYR A 245      27.996   7.609  69.891  1.00 87.64           O  
ATOM   1900  N   ALA A 246      26.145   6.197  64.710  1.00 65.63           N  
ATOM   1901  CA  ALA A 246      26.923   4.961  64.679  1.00 70.07           C  
ATOM   1902  C   ALA A 246      28.107   5.051  65.623  1.00 60.63           C  
ATOM   1903  O   ALA A 246      28.955   5.912  65.469  1.00 65.32           O  
ATOM   1904  CB  ALA A 246      27.390   4.637  63.238  1.00 50.64           C  
ATOM   1905  N   HIS A 247      28.180   4.156  66.594  1.00 67.81           N  
ATOM   1906  CA  HIS A 247      29.346   4.131  67.463  1.00 79.34           C  
ATOM   1907  C   HIS A 247      30.006   2.793  67.323  1.00 86.70           C  
ATOM   1908  O   HIS A 247      29.428   1.763  67.684  1.00 97.19           O  
ATOM   1909  CB  HIS A 247      28.971   4.327  68.938  1.00 82.09           C  
ATOM   1910  CG  HIS A 247      30.155   4.356  69.857  1.00 99.51           C  
ATOM   1911  ND1 HIS A 247      30.128   3.811  71.131  1.00111.34           N  
ATOM   1912  CD2 HIS A 247      31.394   4.878  69.710  1.00112.58           C  
ATOM   1913  CE1 HIS A 247      31.299   3.993  71.713  1.00115.90           C  
ATOM   1914  NE2 HIS A 247      32.087   4.646  70.868  1.00119.11           N  
ATOM   1915  N   GLY A 248      31.208   2.797  66.775  1.00 75.69           N  
ATOM   1916  CA  GLY A 248      31.989   1.584  66.760  1.00 73.80           C  
ATOM   1917  C   GLY A 248      32.877   1.584  67.971  1.00 81.30           C  
ATOM   1918  O   GLY A 248      33.296   2.649  68.422  1.00 81.71           O  
ATOM   1919  N   PHE A 249      33.182   0.396  68.479  1.00 90.93           N  
ATOM   1920  CA  PHE A 249      34.151   0.246  69.555  1.00 96.59           C  
ATOM   1921  C   PHE A 249      35.499  -0.150  68.974  1.00119.18           C  
ATOM   1922  O   PHE A 249      35.650  -0.277  67.761  1.00124.42           O  
ATOM   1923  CB  PHE A 249      33.689  -0.808  70.561  1.00104.81           C  
ATOM   1924  CG  PHE A 249      32.344  -0.526  71.142  1.00135.92           C  
ATOM   1925  CD1 PHE A 249      32.204   0.334  72.232  1.00167.28           C  
ATOM   1926  CD2 PHE A 249      31.210  -1.097  70.592  1.00135.62           C  
ATOM   1927  CE1 PHE A 249      30.944   0.611  72.779  1.00170.57           C  
ATOM   1928  CE2 PHE A 249      29.952  -0.829  71.124  1.00145.04           C  
ATOM   1929  CZ  PHE A 249      29.817   0.028  72.223  1.00157.66           C  
ATOM   1930  N   LYS A 250      36.467  -0.384  69.849  1.00137.77           N  
ATOM   1931  CA  LYS A 250      37.813  -0.708  69.425  1.00146.82           C  
ATOM   1932  C   LYS A 250      37.919  -2.213  69.486  1.00168.97           C  
ATOM   1933  O   LYS A 250      37.349  -2.928  68.701  1.00158.22           O  
ATOM   1934  CB  LYS A 250      38.721  -0.203  70.551  1.00142.53           C  
ATOM   1935  CG  LYS A 250      37.931  -0.018  71.879  1.00124.42           C  
ATOM   1936  CD  LYS A 250      38.733  -0.225  73.145  1.00119.87           C  
ATOM   1937  CE  LYS A 250      37.854   0.022  74.370  1.00121.28           C  
ATOM   1938  NZ  LYS A 250      36.698  -0.908  74.452  1.00104.07           N1+
ATOM   1939  N   GLY A 251      38.338  -2.672  70.659  1.00220.39           N  
ATOM   1940  CA  GLY A 251      38.620  -4.072  70.924  1.00242.74           C  
ATOM   1941  C   GLY A 251      39.456  -4.109  72.185  1.00260.45           C  
ATOM   1942  O   GLY A 251      39.496  -3.118  72.910  1.00272.83           O  
ATOM   1943  N   SER A 252      40.121  -5.228  72.456  1.00258.42           N  
ATOM   1944  CA  SER A 252      41.023  -5.301  73.608  1.00256.66           C  
ATOM   1945  C   SER A 252      42.278  -6.108  73.263  1.00257.92           C  
ATOM   1946  O   SER A 252      42.432  -6.564  72.129  1.00246.05           O  
ATOM   1947  CB  SER A 252      40.307  -5.885  74.839  1.00246.63           C  
ATOM   1948  OG  SER A 252      39.151  -5.130  75.192  1.00233.05           O  
ATOM   1949  N   VAL A 253      43.166  -6.268  74.243  1.00266.68           N  
ATOM   1950  CA  VAL A 253      44.283  -7.221  74.186  1.00264.67           C  
ATOM   1951  C   VAL A 253      45.294  -7.083  73.029  1.00274.89           C  
ATOM   1952  O   VAL A 253      45.668  -5.968  72.696  1.00292.62           O  
ATOM   1953  CB  VAL A 253      43.719  -8.605  74.199  1.00247.36           C  
ATOM   1954  CG1 VAL A 253      42.481  -8.598  75.109  1.00238.72           C  
ATOM   1955  CG2 VAL A 253      43.358  -9.026  72.779  1.00242.08           C  
ATOM   1956  N   TYR A 254      45.757  -8.190  72.438  1.00257.55           N  
ATOM   1957  CA  TYR A 254      46.814  -8.103  71.430  1.00239.06           C  
ATOM   1958  C   TYR A 254      48.099  -7.752  72.157  1.00222.58           C  
ATOM   1959  O   TYR A 254      49.152  -7.522  71.561  1.00223.46           O  
ATOM   1960  CB  TYR A 254      46.491  -7.070  70.351  1.00232.38           C  
ATOM   1961  N   ASP A 255      47.965  -7.709  73.471  1.00206.82           N  
ATOM   1962  CA  ASP A 255      48.849  -7.017  74.380  1.00208.53           C  
ATOM   1963  C   ASP A 255      48.425  -5.546  74.619  1.00245.30           C  
ATOM   1964  O   ASP A 255      48.691  -5.046  75.703  1.00244.31           O  
ATOM   1965  CB  ASP A 255      50.311  -7.127  73.916  1.00181.13           C  
ATOM   1966  N   ALA A 256      47.613  -4.925  73.755  1.00262.21           N  
ATOM   1967  CA  ALA A 256      47.273  -3.477  73.909  1.00270.97           C  
ATOM   1968  C   ALA A 256      45.810  -3.067  73.570  1.00255.63           C  
ATOM   1969  O   ALA A 256      45.319  -3.441  72.505  1.00259.19           O  
ATOM   1970  CB  ALA A 256      48.245  -2.630  73.096  1.00271.67           C  
ATOM   1971  N   ASP A 257      45.128  -2.277  74.422  1.00245.32           N  
ATOM   1972  CA  ASP A 257      43.736  -1.921  74.100  1.00239.72           C  
ATOM   1973  C   ASP A 257      43.622  -0.636  73.276  1.00243.57           C  
ATOM   1974  O   ASP A 257      43.151  -0.632  72.136  1.00236.38           O  
ATOM   1975  CB  ASP A 257      42.860  -1.849  75.354  1.00233.79           C  
ATOM   1976  CG  ASP A 257      41.416  -1.555  75.048  1.00241.78           C  
ATOM   1977  OD1 ASP A 257      40.749  -2.415  74.456  1.00242.10           O  
ATOM   1978  OD2 ASP A 257      40.929  -0.471  75.436  1.00252.24           O  
ATOM   1979  N   HIS A 258      44.117   0.443  73.866  1.00255.96           N  
ATOM   1980  CA  HIS A 258      43.847   1.818  73.466  1.00261.71           C  
ATOM   1981  C   HIS A 258      42.361   2.092  73.462  1.00258.48           C  
ATOM   1982  O   HIS A 258      41.590   1.477  74.197  1.00272.84           O  
ATOM   1983  CB  HIS A 258      44.356   2.043  72.023  1.00258.13           C  
ATOM   1984  CG  HIS A 258      45.620   2.864  71.895  1.00254.95           C  
ATOM   1985  ND1 HIS A 258      46.143   3.632  72.932  1.00256.52           N  
ATOM   1986  CD2 HIS A 258      46.462   3.026  70.847  1.00252.08           C  
ATOM   1987  CE1 HIS A 258      47.227   4.246  72.500  1.00253.86           C  
ATOM   1988  NE2 HIS A 258      47.450   3.899  71.239  1.00251.35           N  
ATOM   1989  N   ASP A 259      41.966   2.979  72.557  1.00228.97           N  
ATOM   1990  CA  ASP A 259      40.584   3.069  72.115  1.00191.61           C  
ATOM   1991  C   ASP A 259      40.613   3.415  70.621  1.00167.38           C  
ATOM   1992  O   ASP A 259      41.005   4.520  70.202  1.00159.96           O  
ATOM   1993  CB  ASP A 259      39.757   4.086  72.902  1.00183.46           C  
ATOM   1994  CG  ASP A 259      38.899   3.436  73.959  1.00178.60           C  
ATOM   1995  OD1 ASP A 259      39.316   2.357  74.454  1.00180.01           O  
ATOM   1996  OD2 ASP A 259      37.852   4.020  74.281  1.00179.09           O  
ATOM   1997  N   ASN A 260      40.190   2.451  69.818  1.00157.91           N  
ATOM   1998  CA  ASN A 260      40.089   2.602  68.372  1.00145.18           C  
ATOM   1999  C   ASN A 260      38.663   2.995  68.034  1.00120.54           C  
ATOM   2000  O   ASN A 260      38.263   3.033  66.878  1.00100.51           O  
ATOM   2001  CB  ASN A 260      40.576   1.349  67.649  1.00153.49           C  
ATOM   2002  CG  ASN A 260      42.081   1.125  67.845  1.00159.05           C  
ATOM   2003  OD1 ASN A 260      42.683   1.655  68.780  1.00166.21           O  
ATOM   2004  ND2 ASN A 260      42.684   0.342  66.971  1.00155.69           N  
ATOM   2005  N   THR A 261      37.913   3.302  69.087  1.00120.70           N  
ATOM   2006  CA  THR A 261      36.508   3.692  69.003  1.00112.54           C  
ATOM   2007  C   THR A 261      36.273   4.796  67.977  1.00 94.63           C  
ATOM   2008  O   THR A 261      37.169   5.580  67.681  1.00 94.42           O  
ATOM   2009  CB  THR A 261      35.996   4.178  70.405  1.00109.45           C  
ATOM   2010  OG1 THR A 261      34.843   5.026  70.270  1.00102.97           O  
ATOM   2011  CG2 THR A 261      37.087   4.958  71.110  1.00107.43           C  
ATOM   2012  N   TYR A 262      35.074   4.815  67.404  1.00 78.36           N  
ATOM   2013  CA  TYR A 262      34.662   5.934  66.565  1.00 72.50           C  
ATOM   2014  C   TYR A 262      33.203   6.309  66.818  1.00 72.83           C  
ATOM   2015  O   TYR A 262      32.380   5.466  67.198  1.00 67.93           O  
ATOM   2016  CB  TYR A 262      34.836   5.612  65.080  1.00 63.46           C  
ATOM   2017  CG  TYR A 262      33.659   4.843  64.493  1.00 83.90           C  
ATOM   2018  CD1 TYR A 262      32.487   5.499  64.133  1.00 80.56           C  
ATOM   2019  CD2 TYR A 262      33.709   3.453  64.312  1.00 99.75           C  
ATOM   2020  CE1 TYR A 262      31.393   4.797  63.609  1.00 91.09           C  
ATOM   2021  CE2 TYR A 262      32.619   2.752  63.783  1.00105.42           C  
ATOM   2022  CZ  TYR A 262      31.467   3.437  63.437  1.00 96.31           C  
ATOM   2023  OH  TYR A 262      30.379   2.782  62.920  1.00 85.68           O  
ATOM   2024  N   ASP A 263      32.878   7.572  66.584  1.00 74.80           N  
ATOM   2025  CA  ASP A 263      31.488   7.990  66.662  1.00 78.90           C  
ATOM   2026  C   ASP A 263      31.171   8.689  65.343  1.00 88.25           C  
ATOM   2027  O   ASP A 263      32.031   9.360  64.796  1.00 91.83           O  
ATOM   2028  CB  ASP A 263      31.260   8.943  67.844  1.00 89.83           C  
ATOM   2029  CG  ASP A 263      32.036   8.538  69.107  1.00109.56           C  
ATOM   2030  OD1 ASP A 263      33.257   8.802  69.161  1.00121.98           O  
ATOM   2031  OD2 ASP A 263      31.435   7.979  70.058  1.00108.67           O  
ATOM   2032  N   GLN A 264      29.968   8.512  64.802  1.00 80.31           N  
ATOM   2033  CA  GLN A 264      29.552   9.293  63.632  1.00 66.19           C  
ATOM   2034  C   GLN A 264      28.025   9.436  63.572  1.00 70.58           C  
ATOM   2035  O   GLN A 264      27.301   8.655  64.175  1.00 53.79           O  
ATOM   2036  CB  GLN A 264      30.159   8.755  62.327  1.00 51.65           C  
ATOM   2037  CG  GLN A 264      29.335   7.675  61.598  1.00 58.18           C  
ATOM   2038  CD  GLN A 264      29.926   7.285  60.222  1.00 77.31           C  
ATOM   2039  OE1 GLN A 264      29.618   7.908  59.207  1.00 87.55           O  
ATOM   2040  NE2 GLN A 264      30.772   6.251  60.195  1.00 73.86           N  
ATOM   2041  N   VAL A 265      27.550  10.478  62.890  1.00 65.27           N  
ATOM   2042  CA  VAL A 265      26.120  10.800  62.820  1.00 67.54           C  
ATOM   2043  C   VAL A 265      25.746  11.524  61.538  1.00 69.61           C  
ATOM   2044  O   VAL A 265      26.549  12.251  60.971  1.00 70.16           O  
ATOM   2045  CB  VAL A 265      25.692  11.719  63.953  1.00 67.46           C  
ATOM   2046  CG1 VAL A 265      26.906  12.167  64.780  1.00 61.44           C  
ATOM   2047  CG2 VAL A 265      24.924  12.904  63.381  1.00 61.83           C  
ATOM   2048  N   VAL A 266      24.510  11.340  61.102  1.00 74.06           N  
ATOM   2049  CA  VAL A 266      24.048  11.946  59.870  1.00 76.91           C  
ATOM   2050  C   VAL A 266      22.623  12.419  60.008  1.00 78.58           C  
ATOM   2051  O   VAL A 266      21.805  11.785  60.656  1.00 70.60           O  
ATOM   2052  CB  VAL A 266      24.078  10.948  58.715  1.00 70.54           C  
ATOM   2053  CG1 VAL A 266      23.922  11.691  57.366  1.00 48.96           C  
ATOM   2054  CG2 VAL A 266      25.354  10.117  58.788  1.00 66.50           C  
ATOM   2055  N   VAL A 267      22.326  13.544  59.383  1.00 89.08           N  
ATOM   2056  CA  VAL A 267      20.960  14.008  59.299  1.00 83.11           C  
ATOM   2057  C   VAL A 267      20.745  14.710  57.975  1.00 69.50           C  
ATOM   2058  O   VAL A 267      21.670  15.195  57.355  1.00 64.17           O  
ATOM   2059  CB  VAL A 267      20.608  14.938  60.448  1.00 89.92           C  
ATOM   2060  CG1 VAL A 267      19.126  15.299  60.374  1.00 98.78           C  
ATOM   2061  CG2 VAL A 267      20.955  14.283  61.792  1.00 89.79           C  
ATOM   2062  N   GLY A 268      19.507  14.750  57.537  1.00 58.15           N  
ATOM   2063  CA  GLY A 268      19.216  15.245  56.215  1.00 54.42           C  
ATOM   2064  C   GLY A 268      17.799  14.846  55.879  1.00 68.87           C  
ATOM   2065  O   GLY A 268      17.121  14.168  56.643  1.00 64.61           O  
ATOM   2066  N   ALA A 269      17.322  15.281  54.736  1.00 60.73           N  
ATOM   2067  CA  ALA A 269      15.985  14.911  54.373  1.00 55.34           C  
ATOM   2068  C   ALA A 269      15.903  14.783  52.888  1.00 58.18           C  
ATOM   2069  O   ALA A 269      16.912  14.885  52.168  1.00 52.74           O  
ATOM   2070  CB  ALA A 269      14.990  15.906  54.866  1.00 48.31           C  
ATOM   2071  N   GLU A 270      14.668  14.582  52.458  1.00 62.25           N  
ATOM   2072  CA  GLU A 270      14.331  14.232  51.106  1.00 69.34           C  
ATOM   2073  C   GLU A 270      13.080  14.999  50.879  1.00 65.55           C  
ATOM   2074  O   GLU A 270      12.240  15.094  51.768  1.00 66.44           O  
ATOM   2075  CB  GLU A 270      13.976  12.758  51.032  1.00 82.38           C  
ATOM   2076  CG  GLU A 270      15.148  11.873  51.318  1.00103.65           C  
ATOM   2077  CD  GLU A 270      15.694  11.270  50.070  1.00124.86           C  
ATOM   2078  OE1 GLU A 270      14.878  10.950  49.177  1.00133.91           O  
ATOM   2079  OE2 GLU A 270      16.931  11.118  49.969  1.00123.28           O  
ATOM   2080  N   TYR A 271      12.948  15.573  49.703  1.00 77.87           N  
ATOM   2081  CA  TYR A 271      11.703  16.200  49.354  1.00 83.54           C  
ATOM   2082  C   TYR A 271      11.239  15.615  48.026  1.00 65.38           C  
ATOM   2083  O   TYR A 271      11.847  15.837  46.984  1.00 59.20           O  
ATOM   2084  CB  TYR A 271      11.834  17.729  49.314  1.00 80.85           C  
ATOM   2085  CG  TYR A 271      10.557  18.354  48.871  1.00 78.91           C  
ATOM   2086  CD1 TYR A 271       9.406  18.199  49.627  1.00 80.10           C  
ATOM   2087  CD2 TYR A 271      10.482  19.047  47.673  1.00 74.98           C  
ATOM   2088  CE1 TYR A 271       8.225  18.738  49.215  1.00 96.28           C  
ATOM   2089  CE2 TYR A 271       9.305  19.588  47.253  1.00 89.59           C  
ATOM   2090  CZ  TYR A 271       8.175  19.432  48.025  1.00105.31           C  
ATOM   2091  OH  TYR A 271       6.987  19.982  47.602  1.00124.51           O  
ATOM   2092  N   ASP A 272      10.148  14.865  48.080  1.00 64.84           N  
ATOM   2093  CA  ASP A 272       9.595  14.246  46.896  1.00 75.27           C  
ATOM   2094  C   ASP A 272       8.816  15.303  46.174  1.00 77.33           C  
ATOM   2095  O   ASP A 272       7.871  15.856  46.727  1.00 78.98           O  
ATOM   2096  CB  ASP A 272       8.611  13.144  47.277  1.00 87.50           C  
ATOM   2097  CG  ASP A 272       9.225  12.086  48.180  1.00105.22           C  
ATOM   2098  OD1 ASP A 272      10.371  12.264  48.665  1.00110.84           O  
ATOM   2099  OD2 ASP A 272       8.534  11.075  48.420  1.00101.89           O  
ATOM   2100  N   PHE A 273       9.214  15.613  44.945  1.00 81.96           N  
ATOM   2101  CA  PHE A 273       8.325  16.359  44.067  1.00 78.55           C  
ATOM   2102  C   PHE A 273       7.408  15.283  43.510  1.00 69.61           C  
ATOM   2103  O   PHE A 273       6.225  15.502  43.235  1.00 69.01           O  
ATOM   2104  CB  PHE A 273       9.108  17.046  42.964  1.00 77.36           C  
ATOM   2105  CG  PHE A 273      10.468  17.492  43.391  1.00 80.74           C  
ATOM   2106  CD1 PHE A 273      10.652  18.736  43.964  1.00 73.95           C  
ATOM   2107  CD2 PHE A 273      11.567  16.661  43.220  1.00 85.23           C  
ATOM   2108  CE1 PHE A 273      11.909  19.141  44.351  1.00 76.55           C  
ATOM   2109  CE2 PHE A 273      12.829  17.068  43.605  1.00 85.05           C  
ATOM   2110  CZ  PHE A 273      13.004  18.303  44.167  1.00 69.33           C  
ATOM   2111  N   SER A 274       7.988  14.103  43.354  1.00 66.09           N  
ATOM   2112  CA  SER A 274       7.205  12.932  43.066  1.00101.20           C  
ATOM   2113  C   SER A 274       7.863  11.721  43.658  1.00117.48           C  
ATOM   2114  O   SER A 274       8.978  11.793  44.216  1.00117.52           O  
ATOM   2115  CB  SER A 274       7.018  12.764  41.556  1.00110.58           C  
ATOM   2116  OG  SER A 274       5.933  13.559  41.093  1.00117.18           O  
ATOM   2117  N   LYS A 275       7.187  10.597  43.474  1.00116.40           N  
ATOM   2118  CA  LYS A 275       7.651   9.298  43.922  1.00110.80           C  
ATOM   2119  C   LYS A 275       9.082   9.116  43.542  1.00102.08           C  
ATOM   2120  O   LYS A 275       9.903   8.775  44.369  1.00102.88           O  
ATOM   2121  CB  LYS A 275       6.830   8.300  43.131  1.00115.51           C  
ATOM   2122  CG  LYS A 275       6.632   8.822  41.713  1.00128.77           C  
ATOM   2123  CD  LYS A 275       5.190   8.706  41.285  1.00144.01           C  
ATOM   2124  CE  LYS A 275       4.252   8.941  42.450  1.00155.02           C  
ATOM   2125  NZ  LYS A 275       3.114   7.981  42.400  1.00164.62           N1+
ATOM   2126  N   ARG A 276       9.326   9.381  42.259  1.00 89.73           N  
ATOM   2127  CA  ARG A 276      10.597   9.210  41.555  1.00 80.55           C  
ATOM   2128  C   ARG A 276      11.610  10.283  41.867  1.00 77.44           C  
ATOM   2129  O   ARG A 276      12.770  10.010  42.172  1.00 64.97           O  
ATOM   2130  CB  ARG A 276      10.385   9.345  40.075  1.00 83.87           C  
ATOM   2131  CG  ARG A 276       9.688   8.186  39.450  1.00100.53           C  
ATOM   2132  CD  ARG A 276      10.130   8.322  37.956  1.00114.44           C  
ATOM   2133  NE  ARG A 276       9.700   7.322  36.966  1.00132.55           N  
ATOM   2134  CZ  ARG A 276       9.041   6.183  37.245  1.00178.36           C  
ATOM   2135  NH1 ARG A 276       8.640   5.877  38.494  1.00186.49           N  
ATOM   2136  NH2 ARG A 276       8.750   5.313  36.284  1.00196.53           N  
ATOM   2137  N   THR A 277      11.143  11.519  41.812  1.00 67.99           N  
ATOM   2138  CA  THR A 277      12.006  12.677  41.897  1.00 77.02           C  
ATOM   2139  C   THR A 277      12.018  13.244  43.328  1.00 69.12           C  
ATOM   2140  O   THR A 277      11.022  13.797  43.831  1.00 40.01           O  
ATOM   2141  CB  THR A 277      11.548  13.740  40.875  1.00 89.32           C  
ATOM   2142  OG1 THR A 277      10.574  13.164  39.988  1.00100.24           O  
ATOM   2143  CG2 THR A 277      12.728  14.264  40.065  1.00 60.70           C  
ATOM   2144  N   SER A 278      13.173  13.109  43.965  1.00 70.08           N  
ATOM   2145  CA  SER A 278      13.350  13.627  45.298  1.00 70.31           C  
ATOM   2146  C   SER A 278      14.640  14.408  45.381  1.00 80.87           C  
ATOM   2147  O   SER A 278      15.696  13.961  44.903  1.00 73.05           O  
ATOM   2148  CB  SER A 278      13.334  12.509  46.327  1.00 79.81           C  
ATOM   2149  OG  SER A 278      12.046  11.916  46.391  1.00 87.04           O  
ATOM   2150  N   ALA A 279      14.520  15.604  45.951  1.00 90.51           N  
ATOM   2151  CA  ALA A 279      15.655  16.436  46.292  1.00 77.80           C  
ATOM   2152  C   ALA A 279      16.231  15.893  47.587  1.00 68.12           C  
ATOM   2153  O   ALA A 279      15.501  15.493  48.499  1.00 56.53           O  
ATOM   2154  CB  ALA A 279      15.221  17.881  46.462  1.00 76.23           C  
ATOM   2155  N   LEU A 280      17.551  15.851  47.652  1.00 66.30           N  
ATOM   2156  CA  LEU A 280      18.221  15.294  48.801  1.00 77.91           C  
ATOM   2157  C   LEU A 280      19.129  16.357  49.444  1.00 78.02           C  
ATOM   2158  O   LEU A 280      19.849  17.107  48.739  1.00 55.10           O  
ATOM   2159  CB  LEU A 280      19.024  14.051  48.402  1.00 80.63           C  
ATOM   2160  CG  LEU A 280      18.582  13.273  47.162  1.00 87.78           C  
ATOM   2161  CD1 LEU A 280      19.666  12.265  46.680  1.00 36.74           C  
ATOM   2162  CD2 LEU A 280      17.234  12.597  47.410  1.00 79.60           C  
ATOM   2163  N   VAL A 281      19.061  16.420  50.779  1.00 71.06           N  
ATOM   2164  CA  VAL A 281      19.993  17.216  51.554  1.00 57.22           C  
ATOM   2165  C   VAL A 281      20.564  16.407  52.696  1.00 69.71           C  
ATOM   2166  O   VAL A 281      19.817  15.724  53.413  1.00 57.38           O  
ATOM   2167  CB  VAL A 281      19.348  18.467  52.090  1.00 49.65           C  
ATOM   2168  CG1 VAL A 281      19.848  19.632  51.290  1.00 51.70           C  
ATOM   2169  CG2 VAL A 281      17.813  18.355  52.050  1.00 46.04           C  
ATOM   2170  N   SER A 282      21.889  16.493  52.856  1.00 86.76           N  
ATOM   2171  CA  SER A 282      22.612  15.635  53.808  1.00 92.66           C  
ATOM   2172  C   SER A 282      23.778  16.312  54.549  1.00 69.89           C  
ATOM   2173  O   SER A 282      24.589  17.015  53.947  1.00 65.11           O  
ATOM   2174  CB  SER A 282      23.116  14.366  53.091  1.00 93.50           C  
ATOM   2175  OG  SER A 282      24.016  13.625  53.905  1.00 92.16           O  
ATOM   2176  N   ALA A 283      23.856  16.087  55.856  1.00 56.98           N  
ATOM   2177  CA  ALA A 283      24.998  16.514  56.646  1.00 55.56           C  
ATOM   2178  C   ALA A 283      25.431  15.364  57.543  1.00 64.89           C  
ATOM   2179  O   ALA A 283      24.647  14.914  58.373  1.00 73.87           O  
ATOM   2180  CB  ALA A 283      24.620  17.703  57.476  1.00 50.61           C  
ATOM   2181  N   GLY A 284      26.641  14.849  57.338  1.00 66.79           N  
ATOM   2182  CA  GLY A 284      27.262  13.955  58.306  1.00 80.42           C  
ATOM   2183  C   GLY A 284      28.421  14.529  59.124  1.00 73.09           C  
ATOM   2184  O   GLY A 284      28.991  15.580  58.765  1.00 69.47           O  
ATOM   2185  N   TRP A 285      28.796  13.795  60.177  0.65 54.86           N  
ATOM   2186  CA  TRP A 285      29.976  14.062  60.984  0.65 55.60           C  
ATOM   2187  C   TRP A 285      30.567  12.739  61.486  0.65 62.54           C  
ATOM   2188  O   TRP A 285      29.829  11.827  61.807  0.65 66.43           O  
ATOM   2189  CB  TRP A 285      29.609  14.926  62.179  0.65 57.92           C  
ATOM   2190  CG  TRP A 285      30.739  15.048  63.155  0.65 80.41           C  
ATOM   2191  CD1 TRP A 285      31.792  15.912  63.081  0.65 86.82           C  
ATOM   2192  CD2 TRP A 285      30.947  14.263  64.341  0.65 95.51           C  
ATOM   2193  NE1 TRP A 285      32.636  15.724  64.153  0.65 93.81           N  
ATOM   2194  CE2 TRP A 285      32.138  14.718  64.938  0.65 97.70           C  
ATOM   2195  CE3 TRP A 285      30.239  13.224  64.957  0.65 99.50           C  
ATOM   2196  CZ2 TRP A 285      32.635  14.167  66.118  0.65105.58           C  
ATOM   2197  CZ3 TRP A 285      30.737  12.680  66.130  0.65 89.47           C  
ATOM   2198  CH2 TRP A 285      31.922  13.150  66.694  0.65101.28           C  
ATOM   2199  N   LEU A 286      31.890  12.625  61.564  1.00 58.82           N  
ATOM   2200  CA  LEU A 286      32.525  11.437  62.155  1.00 56.81           C  
ATOM   2201  C   LEU A 286      33.776  11.821  62.921  1.00 75.39           C  
ATOM   2202  O   LEU A 286      34.393  12.851  62.648  1.00 81.53           O  
ATOM   2203  CB  LEU A 286      32.894  10.409  61.085  1.00 63.58           C  
ATOM   2204  CG  LEU A 286      33.787   9.188  61.384  1.00 73.78           C  
ATOM   2205  CD1 LEU A 286      33.555   8.056  60.349  1.00 67.35           C  
ATOM   2206  CD2 LEU A 286      35.276   9.554  61.465  1.00 51.86           C  
ATOM   2207  N   GLN A 287      34.126  10.996  63.902  1.00 76.98           N  
ATOM   2208  CA  GLN A 287      35.369  11.117  64.634  1.00 74.47           C  
ATOM   2209  C   GLN A 287      35.987   9.749  64.885  1.00 84.32           C  
ATOM   2210  O   GLN A 287      35.329   8.858  65.465  1.00 92.51           O  
ATOM   2211  CB  GLN A 287      35.123  11.792  65.957  1.00 75.69           C  
ATOM   2212  CG  GLN A 287      36.343  11.726  66.841  1.00 99.82           C  
ATOM   2213  CD  GLN A 287      36.319  12.761  67.967  1.00112.44           C  
ATOM   2214  OE1 GLN A 287      36.243  13.948  67.727  1.00109.00           O  
ATOM   2215  NE2 GLN A 287      36.370  12.305  69.190  1.00126.38           N  
ATOM   2216  N   LYS A 288      37.237   9.597  64.429  1.00 83.55           N  
ATOM   2217  CA  LYS A 288      38.058   8.403  64.662  1.00 99.15           C  
ATOM   2218  C   LYS A 288      39.059   8.607  65.804  1.00118.58           C  
ATOM   2219  O   LYS A 288      39.694   9.666  65.888  1.00124.42           O  
ATOM   2220  CB  LYS A 288      38.861   8.047  63.411  1.00 97.33           C  
ATOM   2221  CG  LYS A 288      40.198   7.380  63.746  1.00 98.77           C  
ATOM   2222  CD  LYS A 288      41.196   7.467  62.613  1.00 93.33           C  
ATOM   2223  CE  LYS A 288      40.736   6.642  61.429  1.00107.71           C  
ATOM   2224  NZ  LYS A 288      41.582   6.858  60.215  1.00120.50           N1+
ATOM   2225  N   GLY A 289      39.224   7.585  66.650  1.00121.59           N  
ATOM   2226  CA  GLY A 289      40.112   7.664  67.797  1.00121.03           C  
ATOM   2227  C   GLY A 289      39.701   8.800  68.717  1.00141.28           C  
ATOM   2228  O   GLY A 289      38.565   9.289  68.646  1.00118.44           O  
ATOM   2229  N   LYS A 290      40.622   9.210  69.590  1.00177.75           N  
ATOM   2230  CA  LYS A 290      40.453  10.409  70.426  1.00192.08           C  
ATOM   2231  C   LYS A 290      41.834  10.980  70.807  1.00206.98           C  
ATOM   2232  O   LYS A 290      42.855  10.343  70.556  1.00216.09           O  
ATOM   2233  CB  LYS A 290      39.657  10.076  71.704  1.00182.44           C  
ATOM   2234  CG  LYS A 290      38.327   9.347  71.490  1.00175.60           C  
ATOM   2235  CD  LYS A 290      37.129  10.217  71.853  1.00163.12           C  
ATOM   2236  CE  LYS A 290      35.863   9.378  71.983  1.00151.95           C  
ATOM   2237  NZ  LYS A 290      35.617   8.526  70.790  1.00147.45           N1+
ATOM   2238  N   GLY A 291      41.858  12.146  71.459  1.00207.14           N  
ATOM   2239  CA  GLY A 291      43.090  12.759  71.970  1.00211.76           C  
ATOM   2240  C   GLY A 291      44.097  13.472  71.058  1.00215.74           C  
ATOM   2241  O   GLY A 291      43.719  14.307  70.233  1.00214.68           O  
ATOM   2242  N   ALA A 292      45.388  13.184  71.256  1.00216.37           N  
ATOM   2243  CA  ALA A 292      46.477  13.823  70.500  1.00209.45           C  
ATOM   2244  C   ALA A 292      46.720  13.220  69.101  1.00201.02           C  
ATOM   2245  O   ALA A 292      47.021  13.968  68.163  1.00190.93           O  
ATOM   2246  CB  ALA A 292      47.762  13.817  71.313  1.00210.78           C  
ATOM   2247  N   GLU A 293      46.630  11.888  68.961  1.00202.20           N  
ATOM   2248  CA  GLU A 293      46.534  11.275  67.618  1.00192.32           C  
ATOM   2249  C   GLU A 293      45.087  10.910  67.308  1.00179.26           C  
ATOM   2250  O   GLU A 293      44.578   9.911  67.839  1.00184.86           O  
ATOM   2251  CB  GLU A 293      47.388   9.993  67.436  1.00176.07           C  
ATOM   2252  CG  GLU A 293      48.338   9.566  68.593  1.00226.01           C  
ATOM   2253  CD  GLU A 293      47.659   9.167  69.920  1.00224.44           C  
ATOM   2254  OE1 GLU A 293      46.582   9.711  70.205  1.00226.04           O  
ATOM   2255  OE2 GLU A 293      48.211   8.299  70.647  1.00222.16           O  
ATOM   2256  N   LYS A 294      44.451  11.664  66.403  1.00161.93           N  
ATOM   2257  CA  LYS A 294      43.005  11.434  66.188  1.00142.42           C  
ATOM   2258  C   LYS A 294      42.434  12.106  64.950  1.00131.42           C  
ATOM   2259  O   LYS A 294      43.154  12.790  64.223  1.00144.48           O  
ATOM   2260  CB  LYS A 294      42.179  11.901  67.380  1.00140.81           C  
ATOM   2261  CG  LYS A 294      41.854  13.368  67.334  1.00146.54           C  
ATOM   2262  CD  LYS A 294      40.683  13.691  68.256  1.00153.53           C  
ATOM   2263  CE  LYS A 294      41.065  14.710  69.293  1.00160.36           C  
ATOM   2264  NZ  LYS A 294      40.028  14.877  70.364  1.00162.99           N1+
ATOM   2265  N   PHE A 295      41.130  11.940  64.725  1.00110.64           N  
ATOM   2266  CA  PHE A 295      40.567  12.320  63.442  1.00 98.25           C  
ATOM   2267  C   PHE A 295      39.124  12.790  63.525  1.00104.26           C  
ATOM   2268  O   PHE A 295      38.332  12.244  64.287  1.00113.75           O  
ATOM   2269  CB  PHE A 295      40.669  11.125  62.514  1.00102.02           C  
ATOM   2270  CG  PHE A 295      40.179  11.384  61.132  1.00113.34           C  
ATOM   2271  CD1 PHE A 295      38.825  11.508  60.873  1.00111.40           C  
ATOM   2272  CD2 PHE A 295      41.071  11.471  60.081  1.00117.04           C  
ATOM   2273  CE1 PHE A 295      38.382  11.722  59.595  1.00106.49           C  
ATOM   2274  CE2 PHE A 295      40.630  11.680  58.801  1.00107.60           C  
ATOM   2275  CZ  PHE A 295      39.288  11.804  58.554  1.00102.06           C  
ATOM   2276  N   VAL A 296      38.786  13.792  62.716  1.00 94.79           N  
ATOM   2277  CA  VAL A 296      37.409  14.264  62.619  1.00 82.53           C  
ATOM   2278  C   VAL A 296      37.108  14.605  61.178  1.00 82.48           C  
ATOM   2279  O   VAL A 296      38.006  14.959  60.437  1.00 80.29           O  
ATOM   2280  CB  VAL A 296      37.165  15.520  63.463  1.00 77.47           C  
ATOM   2281  CG1 VAL A 296      35.736  16.001  63.276  1.00 65.48           C  
ATOM   2282  CG2 VAL A 296      37.457  15.252  64.926  1.00 80.28           C  
ATOM   2283  N   ALA A 297      35.849  14.482  60.774  1.00 91.13           N  
ATOM   2284  CA  ALA A 297      35.450  14.865  59.420  1.00 91.88           C  
ATOM   2285  C   ALA A 297      33.981  15.266  59.328  1.00 88.12           C  
ATOM   2286  O   ALA A 297      33.121  14.687  60.000  1.00 75.21           O  
ATOM   2287  CB  ALA A 297      35.741  13.747  58.451  1.00 89.57           C  
ATOM   2288  N   THR A 298      33.695  16.237  58.467  1.00 80.05           N  
ATOM   2289  CA  THR A 298      32.350  16.784  58.380  1.00 73.06           C  
ATOM   2290  C   THR A 298      31.923  16.989  56.929  1.00 69.82           C  
ATOM   2291  O   THR A 298      32.588  17.728  56.199  1.00 83.68           O  
ATOM   2292  CB  THR A 298      32.263  18.094  59.171  1.00 72.85           C  
ATOM   2293  OG1 THR A 298      30.919  18.579  59.139  1.00 78.92           O  
ATOM   2294  CG2 THR A 298      33.231  19.137  58.609  1.00 68.09           C  
ATOM   2295  N   VAL A 299      30.836  16.323  56.507  1.00 61.97           N  
ATOM   2296  CA  VAL A 299      30.359  16.427  55.106  1.00 53.03           C  
ATOM   2297  C   VAL A 299      28.942  16.986  55.012  1.00 67.62           C  
ATOM   2298  O   VAL A 299      28.126  16.747  55.894  1.00 83.62           O  
ATOM   2299  CB  VAL A 299      30.393  15.062  54.331  1.00 64.53           C  
ATOM   2300  CG1 VAL A 299      29.213  14.935  53.360  1.00 44.16           C  
ATOM   2301  CG2 VAL A 299      31.695  14.904  53.544  1.00 65.18           C  
ATOM   2302  N   GLY A 300      28.652  17.728  53.945  1.00 60.21           N  
ATOM   2303  CA  GLY A 300      27.287  18.131  53.664  1.00 54.17           C  
ATOM   2304  C   GLY A 300      27.113  18.334  52.179  1.00 63.72           C  
ATOM   2305  O   GLY A 300      28.074  18.608  51.483  1.00 58.63           O  
ATOM   2306  N   GLY A 301      25.888  18.199  51.685  1.00 59.64           N  
ATOM   2307  CA  GLY A 301      25.629  18.403  50.272  1.00 59.45           C  
ATOM   2308  C   GLY A 301      24.168  18.344  49.882  1.00 60.44           C  
ATOM   2309  O   GLY A 301      23.305  17.944  50.690  1.00 64.03           O  
ATOM   2310  N   VAL A 302      23.894  18.757  48.640  1.00 61.39           N  
ATOM   2311  CA  VAL A 302      22.577  18.562  48.054  1.00 63.53           C  
ATOM   2312  C   VAL A 302      22.714  17.578  46.906  1.00 60.13           C  
ATOM   2313  O   VAL A 302      23.818  17.225  46.488  1.00 60.07           O  
ATOM   2314  CB  VAL A 302      21.984  19.880  47.520  1.00 61.59           C  
ATOM   2315  CG1 VAL A 302      20.615  19.647  46.862  1.00 63.40           C  
ATOM   2316  CG2 VAL A 302      21.862  20.916  48.646  1.00 45.57           C  
ATOM   2317  N   GLY A 303      21.587  17.153  46.372  1.00 49.50           N  
ATOM   2318  CA  GLY A 303      21.633  16.217  45.288  1.00 45.90           C  
ATOM   2319  C   GLY A 303      20.226  16.030  44.809  1.00 73.68           C  
ATOM   2320  O   GLY A 303      19.256  16.308  45.526  1.00 38.06           O  
ATOM   2321  N   LEU A 304      20.108  15.588  43.568  1.00 78.95           N  
ATOM   2322  CA  LEU A 304      18.833  15.175  43.051  1.00 75.32           C  
ATOM   2323  C   LEU A 304      18.868  13.668  42.777  1.00 81.54           C  
ATOM   2324  O   LEU A 304      19.913  13.084  42.448  1.00 63.09           O  
ATOM   2325  CB  LEU A 304      18.478  15.962  41.779  1.00 46.99           C  
ATOM   2326  CG  LEU A 304      16.953  15.929  41.732  1.00 56.96           C  
ATOM   2327  CD1 LEU A 304      16.398  16.231  43.156  1.00 36.73           C  
ATOM   2328  CD2 LEU A 304      16.422  16.885  40.695  1.00 43.93           C  
ATOM   2329  N   ARG A 305      17.712  13.042  42.948  1.00 78.14           N  
ATOM   2330  CA  ARG A 305      17.565  11.687  42.512  1.00 54.76           C  
ATOM   2331  C   ARG A 305      16.255  11.515  41.796  1.00 51.92           C  
ATOM   2332  O   ARG A 305      15.190  11.871  42.297  1.00 39.01           O  
ATOM   2333  CB  ARG A 305      17.633  10.741  43.673  1.00 55.03           C  
ATOM   2334  CG  ARG A 305      17.364   9.338  43.264  1.00 59.64           C  
ATOM   2335  CD  ARG A 305      16.797   8.531  44.412  1.00 79.60           C  
ATOM   2336  NE  ARG A 305      15.379   8.799  44.623  1.00 73.29           N  
ATOM   2337  CZ  ARG A 305      14.856   9.095  45.799  1.00 68.55           C  
ATOM   2338  NH1 ARG A 305      15.635   9.178  46.867  1.00 44.07           N  
ATOM   2339  NH2 ARG A 305      13.559   9.311  45.901  1.00 96.09           N  
ATOM   2340  N   HIS A 306      16.365  11.008  40.576  1.00 62.07           N  
ATOM   2341  CA  HIS A 306      15.242  10.555  39.783  1.00 50.31           C  
ATOM   2342  C   HIS A 306      15.417   9.096  39.546  1.00 51.25           C  
ATOM   2343  O   HIS A 306      16.370   8.686  38.900  1.00 53.99           O  
ATOM   2344  CB  HIS A 306      15.233  11.199  38.436  1.00 51.06           C  
ATOM   2345  CG  HIS A 306      14.006  10.887  37.647  1.00 59.96           C  
ATOM   2346  ND1 HIS A 306      13.600   9.622  37.376  1.00 76.68           N  
ATOM   2347  CD2 HIS A 306      13.075  11.664  37.091  1.00 69.83           C  
ATOM   2348  CE1 HIS A 306      12.483   9.626  36.668  1.00 91.63           C  
ATOM   2349  NE2 HIS A 306      12.151  10.866  36.479  1.00 82.76           N  
ATOM   2350  N   LYS A 307      14.485   8.328  40.081  1.00 63.60           N  
ATOM   2351  CA  LYS A 307      14.433   6.898  39.886  1.00 64.83           C  
ATOM   2352  C   LYS A 307      13.630   6.604  38.612  1.00 67.97           C  
ATOM   2353  O   LYS A 307      12.675   7.327  38.298  1.00 62.60           O  
ATOM   2354  CB  LYS A 307      13.743   6.242  41.095  1.00 64.42           C  
ATOM   2355  CG  LYS A 307      14.532   6.203  42.390  1.00 66.32           C  
ATOM   2356  CD  LYS A 307      13.642   5.693  43.508  1.00 70.67           C  
ATOM   2357  CE  LYS A 307      14.487   5.468  44.770  1.00 80.19           C  
ATOM   2358  NZ  LYS A 307      15.416   4.266  44.599  1.00 93.73           N1+
ATOM   2359  N   PHE A 308      14.015   5.552  37.883  1.00 68.96           N  
ATOM   2360  CA  PHE A 308      13.196   5.033  36.768  1.00 72.41           C  
ATOM   2361  C   PHE A 308      13.339   3.503  36.564  1.00 82.18           C  
ATOM   2362  O   PHE A 308      13.882   2.790  37.434  1.00 90.04           O  
ATOM   2363  CB  PHE A 308      13.479   5.793  35.472  1.00 64.24           C  
ATOM   2364  CG  PHE A 308      14.869   5.626  34.988  1.00 77.99           C  
ATOM   2365  CD1 PHE A 308      15.925   6.145  35.706  1.00 87.71           C  
ATOM   2366  CD2 PHE A 308      15.134   4.907  33.843  1.00 79.52           C  
ATOM   2367  CE1 PHE A 308      17.224   5.967  35.272  1.00 92.91           C  
ATOM   2368  CE2 PHE A 308      16.428   4.725  33.402  1.00 71.39           C  
ATOM   2369  CZ  PHE A 308      17.473   5.251  34.112  1.00 82.91           C  
ATOM   2370  OXT PHE A 308      12.894   2.944  35.546  1.00 61.84           O  
TER    2371      PHE A 308 
ATOM   2372  N   ASP B   1       7.987   8.847  30.118  1.00157.25           N1+
ATOM   2373  CA  ASP B   1       8.851   9.580  29.196  1.00159.21           C  
ATOM   2374  C   ASP B   1      10.318   9.155  29.311  1.00132.50           C  
ATOM   2375  O   ASP B   1      11.192   9.964  29.632  1.00128.51           O  
ATOM   2376  CB  ASP B   1       8.729  11.097  29.398  1.00179.56           C  
ATOM   2377  CG  ASP B   1       7.399  11.661  28.891  1.00194.17           C  
ATOM   2378  OD1 ASP B   1       6.583  10.881  28.342  1.00205.36           O  
ATOM   2379  OD2 ASP B   1       7.184  12.892  29.021  1.00191.75           O  
ATOM   2380  N   VAL B   2      10.581   7.879  29.044  1.00105.80           N  
ATOM   2381  CA  VAL B   2      11.949   7.379  28.884  1.00 84.15           C  
ATOM   2382  C   VAL B   2      12.259   7.229  27.395  1.00 77.49           C  
ATOM   2383  O   VAL B   2      11.379   6.949  26.581  1.00 79.16           O  
ATOM   2384  CB  VAL B   2      12.166   6.022  29.566  1.00 83.09           C  
ATOM   2385  CG1 VAL B   2      13.626   5.530  29.370  1.00 32.49           C  
ATOM   2386  CG2 VAL B   2      11.797   6.114  31.044  1.00 99.11           C  
ATOM   2387  N   THR B   3      13.515   7.445  27.045  1.00 73.35           N  
ATOM   2388  CA  THR B   3      13.932   7.379  25.666  1.00 73.58           C  
ATOM   2389  C   THR B   3      15.302   6.752  25.538  1.00 73.68           C  
ATOM   2390  O   THR B   3      16.234   7.090  26.266  1.00 88.86           O  
ATOM   2391  CB  THR B   3      13.989   8.778  25.045  1.00 84.69           C  
ATOM   2392  OG1 THR B   3      12.775   9.481  25.349  1.00 95.24           O  
ATOM   2393  CG2 THR B   3      14.189   8.685  23.537  1.00 70.99           C  
ATOM   2394  N   LEU B   4      15.410   5.818  24.614  1.00 72.73           N  
ATOM   2395  CA  LEU B   4      16.704   5.354  24.178  1.00 74.42           C  
ATOM   2396  C   LEU B   4      16.980   5.906  22.784  1.00 80.57           C  
ATOM   2397  O   LEU B   4      16.115   5.928  21.901  1.00 72.44           O  
ATOM   2398  CB  LEU B   4      16.745   3.840  24.179  1.00 68.01           C  
ATOM   2399  CG  LEU B   4      17.707   3.269  23.149  1.00 76.76           C  
ATOM   2400  CD1 LEU B   4      19.145   3.357  23.647  1.00 62.73           C  
ATOM   2401  CD2 LEU B   4      17.298   1.842  22.805  1.00 90.30           C  
ATOM   2402  N   TYR B   5      18.206   6.347  22.594  1.00 80.07           N  
ATOM   2403  CA  TYR B   5      18.559   7.125  21.433  1.00 80.82           C  
ATOM   2404  C   TYR B   5      20.064   6.964  21.212  1.00 68.58           C  
ATOM   2405  O   TYR B   5      20.732   6.256  21.951  1.00 58.10           O  
ATOM   2406  CB  TYR B   5      18.211   8.601  21.691  1.00 77.94           C  
ATOM   2407  CG  TYR B   5      19.248   9.285  22.544  1.00 57.19           C  
ATOM   2408  CD1 TYR B   5      19.467   8.882  23.852  1.00 55.24           C  
ATOM   2409  CD2 TYR B   5      20.044  10.290  22.032  1.00 56.72           C  
ATOM   2410  CE1 TYR B   5      20.437   9.478  24.642  1.00 61.37           C  
ATOM   2411  CE2 TYR B   5      21.020  10.902  22.812  1.00 68.62           C  
ATOM   2412  CZ  TYR B   5      21.221  10.483  24.128  1.00 66.74           C  
ATOM   2413  OH  TYR B   5      22.187  11.060  24.949  1.00 37.41           O  
ATOM   2414  N   GLY B   6      20.587   7.626  20.187  1.00 75.30           N  
ATOM   2415  CA  GLY B   6      21.995   7.547  19.850  1.00 71.57           C  
ATOM   2416  C   GLY B   6      22.177   7.702  18.348  1.00 79.65           C  
ATOM   2417  O   GLY B   6      21.255   8.066  17.606  1.00 44.61           O  
ATOM   2418  N   THR B   7      23.400   7.454  17.900  1.00100.48           N  
ATOM   2419  CA  THR B   7      23.683   7.360  16.475  1.00 84.47           C  
ATOM   2420  C   THR B   7      24.879   6.449  16.201  1.00 77.13           C  
ATOM   2421  O   THR B   7      25.846   6.426  16.980  1.00 60.71           O  
ATOM   2422  CB  THR B   7      23.915   8.741  15.843  1.00 73.88           C  
ATOM   2423  OG1 THR B   7      24.006   8.596  14.424  1.00 79.62           O  
ATOM   2424  CG2 THR B   7      25.186   9.372  16.360  1.00 73.57           C  
ATOM   2425  N   ILE B   8      24.799   5.694  15.103  1.00 80.36           N  
ATOM   2426  CA  ILE B   8      25.908   4.850  14.648  1.00 76.30           C  
ATOM   2427  C   ILE B   8      26.424   5.278  13.284  1.00 54.79           C  
ATOM   2428  O   ILE B   8      25.698   5.359  12.307  1.00 45.14           O  
ATOM   2429  CB  ILE B   8      25.555   3.340  14.650  1.00 59.87           C  
ATOM   2430  CG1 ILE B   8      25.042   2.937  16.038  1.00 71.05           C  
ATOM   2431  CG2 ILE B   8      26.756   2.486  14.235  1.00 30.54           C  
ATOM   2432  CD1 ILE B   8      24.909   1.443  16.235  1.00 90.67           C  
ATOM   2433  N   LYS B   9      27.706   5.579  13.233  1.00 50.12           N  
ATOM   2434  CA  LYS B   9      28.323   5.994  11.996  1.00 55.58           C  
ATOM   2435  C   LYS B   9      29.687   5.390  12.025  1.00 57.11           C  
ATOM   2436  O   LYS B   9      30.362   5.441  13.030  1.00 19.54           O  
ATOM   2437  CB  LYS B   9      28.420   7.518  11.926  1.00 62.03           C  
ATOM   2438  CG  LYS B   9      28.063   8.168  13.254  1.00 48.22           C  
ATOM   2439  CD  LYS B   9      28.643   9.569  13.321  1.00 45.71           C  
ATOM   2440  CE  LYS B   9      28.564  10.107  14.761  1.00 60.60           C  
ATOM   2441  NZ  LYS B   9      29.245  11.423  14.848  1.00 96.57           N1+
ATOM   2442  N   ALA B  10      30.087   4.831  10.893  1.00 76.16           N  
ATOM   2443  CA  ALA B  10      31.426   4.260  10.709  1.00 67.34           C  
ATOM   2444  C   ALA B  10      31.855   4.311   9.232  1.00 64.60           C  
ATOM   2445  O   ALA B  10      31.174   4.870   8.377  1.00 49.46           O  
ATOM   2446  CB  ALA B  10      31.472   2.839  11.229  1.00 57.99           C  
ATOM   2447  N   GLY B  11      33.016   3.767   8.935  1.00 57.31           N  
ATOM   2448  CA  GLY B  11      33.441   3.776   7.560  1.00 55.48           C  
ATOM   2449  C   GLY B  11      34.931   3.915   7.497  1.00 65.12           C  
ATOM   2450  O   GLY B  11      35.608   3.892   8.509  1.00 60.49           O  
ATOM   2451  N   VAL B  12      35.438   4.105   6.292  1.00 76.66           N  
ATOM   2452  CA  VAL B  12      36.878   4.011   6.032  1.00 68.81           C  
ATOM   2453  C   VAL B  12      37.623   5.359   5.897  1.00 59.64           C  
ATOM   2454  O   VAL B  12      37.115   6.334   5.345  1.00 24.17           O  
ATOM   2455  CB  VAL B  12      37.116   3.186   4.777  1.00 59.62           C  
ATOM   2456  CG1 VAL B  12      36.103   3.572   3.722  1.00 46.48           C  
ATOM   2457  CG2 VAL B  12      38.537   3.367   4.284  1.00 75.89           C  
ATOM   2458  N   GLU B  13      38.850   5.384   6.399  1.00 68.29           N  
ATOM   2459  CA  GLU B  13      39.705   6.555   6.382  1.00 83.76           C  
ATOM   2460  C   GLU B  13      40.954   6.263   5.654  1.00 57.79           C  
ATOM   2461  O   GLU B  13      41.758   5.453   6.093  1.00 76.85           O  
ATOM   2462  CB  GLU B  13      40.275   6.785   7.751  1.00120.74           C  
ATOM   2463  CG  GLU B  13      39.318   6.670   8.790  1.00146.04           C  
ATOM   2464  CD  GLU B  13      38.991   7.987   9.311  1.00167.35           C  
ATOM   2465  OE1 GLU B  13      39.668   8.945   8.881  1.00171.74           O  
ATOM   2466  OE2 GLU B  13      38.077   7.986  10.139  1.00178.86           O  
ATOM   2467  N   THR B  14      41.176   6.957   4.578  1.00 46.31           N  
ATOM   2468  CA  THR B  14      42.465   6.875   3.972  1.00 77.24           C  
ATOM   2469  C   THR B  14      43.106   8.198   4.390  1.00 72.79           C  
ATOM   2470  O   THR B  14      42.468   9.230   4.376  1.00 81.40           O  
ATOM   2471  CB  THR B  14      42.307   6.653   2.456  1.00105.65           C  
ATOM   2472  OG1 THR B  14      41.062   5.970   2.196  1.00103.50           O  
ATOM   2473  CG2 THR B  14      43.466   5.797   1.875  1.00 80.33           C  
ATOM   2474  N   SER B  15      44.358   8.154   4.815  1.00 55.62           N  
ATOM   2475  CA  SER B  15      45.020   9.318   5.391  1.00 62.76           C  
ATOM   2476  C   SER B  15      46.477   9.350   5.019  1.00 67.52           C  
ATOM   2477  O   SER B  15      47.076   8.316   4.826  1.00 92.33           O  
ATOM   2478  CB  SER B  15      44.931   9.256   6.914  1.00 78.57           C  
ATOM   2479  OG  SER B  15      46.167   8.867   7.486  1.00 77.47           O  
ATOM   2480  N   ARG B  16      47.056  10.540   4.960  1.00 71.70           N  
ATOM   2481  CA  ARG B  16      48.463  10.677   4.637  1.00 80.65           C  
ATOM   2482  C   ARG B  16      49.076  11.854   5.371  1.00 92.46           C  
ATOM   2483  O   ARG B  16      48.424  12.866   5.596  1.00107.43           O  
ATOM   2484  CB  ARG B  16      48.661  10.835   3.121  1.00 89.06           C  
ATOM   2485  CG  ARG B  16      50.031  11.352   2.739  1.00103.01           C  
ATOM   2486  CD  ARG B  16      50.547  10.691   1.479  1.00112.70           C  
ATOM   2487  NE  ARG B  16      51.996  10.842   1.355  1.00115.88           N  
ATOM   2488  CZ  ARG B  16      52.877  10.425   2.260  1.00126.40           C  
ATOM   2489  NH1 ARG B  16      52.469   9.837   3.370  1.00128.64           N  
ATOM   2490  NH2 ARG B  16      54.170  10.602   2.057  1.00129.50           N  
ATOM   2491  N   SER B  17      50.329  11.705   5.765  1.00 82.29           N  
ATOM   2492  CA  SER B  17      51.081  12.801   6.345  1.00 79.52           C  
ATOM   2493  C   SER B  17      52.334  13.094   5.564  1.00 80.92           C  
ATOM   2494  O   SER B  17      52.961  12.184   5.050  1.00 97.50           O  
ATOM   2495  CB  SER B  17      51.504  12.461   7.767  1.00 94.67           C  
ATOM   2496  OG  SER B  17      52.827  12.916   7.985  1.00101.29           O  
ATOM   2497  N   VAL B  18      52.691  14.366   5.466  1.00 80.24           N  
ATOM   2498  CA  VAL B  18      53.980  14.757   4.926  1.00104.42           C  
ATOM   2499  C   VAL B  18      54.683  15.532   6.021  1.00129.68           C  
ATOM   2500  O   VAL B  18      54.305  16.669   6.318  1.00138.16           O  
ATOM   2501  CB  VAL B  18      53.826  15.638   3.677  1.00104.99           C  
ATOM   2502  CG1 VAL B  18      55.201  16.095   3.161  1.00109.82           C  
ATOM   2503  CG2 VAL B  18      53.017  14.936   2.586  1.00 85.61           C  
ATOM   2504  N   ALA B  19      55.707  14.903   6.595  1.00146.07           N  
ATOM   2505  CA  ALA B  19      56.452  15.490   7.691  1.00152.54           C  
ATOM   2506  C   ALA B  19      57.737  16.111   7.162  1.00151.86           C  
ATOM   2507  O   ALA B  19      58.584  15.417   6.614  1.00160.67           O  
ATOM   2508  CB  ALA B  19      56.758  14.472   8.748  1.00159.23           C  
ATOM   2509  N   HIS B  20      57.888  17.421   7.327  1.00151.23           N  
ATOM   2510  CA  HIS B  20      59.039  18.099   6.745  1.00161.55           C  
ATOM   2511  C   HIS B  20      60.262  18.220   7.601  1.00175.38           C  
ATOM   2512  O   HIS B  20      60.245  18.553   8.786  1.00166.69           O  
ATOM   2513  CB  HIS B  20      58.686  19.416   6.053  1.00165.05           C  
ATOM   2514  CG  HIS B  20      58.269  19.240   4.625  1.00176.17           C  
ATOM   2515  ND1 HIS B  20      58.856  18.306   3.789  1.00183.92           N  
ATOM   2516  CD2 HIS B  20      57.320  19.853   3.887  1.00185.84           C  
ATOM   2517  CE1 HIS B  20      58.284  18.363   2.600  1.00189.55           C  
ATOM   2518  NE2 HIS B  20      57.343  19.293   2.634  1.00193.19           N  
ATOM   2519  N   HIS B  21      61.298  18.051   6.807  1.00203.30           N  
ATOM   2520  CA  HIS B  21      62.568  17.478   7.051  1.00225.27           C  
ATOM   2521  C   HIS B  21      63.633  18.279   6.273  1.00227.19           C  
ATOM   2522  O   HIS B  21      63.747  18.213   5.055  1.00224.73           O  
ATOM   2523  CB  HIS B  21      62.525  16.005   6.598  1.00232.96           C  
ATOM   2524  CG  HIS B  21      62.250  15.795   5.110  1.00228.47           C  
ATOM   2525  ND1 HIS B  21      61.221  16.440   4.423  1.00224.62           N  
ATOM   2526  CD2 HIS B  21      62.853  14.985   4.195  1.00220.09           C  
ATOM   2527  CE1 HIS B  21      61.232  16.058   3.150  1.00214.69           C  
ATOM   2528  NE2 HIS B  21      62.199  15.162   2.997  1.00213.12           N  
ATOM   2529  N   GLY B  22      64.512  18.904   7.053  1.00206.22           N  
ATOM   2530  CA  GLY B  22      65.724  19.555   6.594  1.00193.69           C  
ATOM   2531  C   GLY B  22      66.688  18.392   6.586  1.00200.41           C  
ATOM   2532  O   GLY B  22      67.899  18.501   6.771  1.00201.65           O  
ATOM   2533  N   ALA B  23      66.056  17.247   6.388  1.00211.96           N  
ATOM   2534  CA  ALA B  23      66.552  15.899   6.613  1.00221.97           C  
ATOM   2535  C   ALA B  23      67.003  15.603   8.042  1.00239.43           C  
ATOM   2536  O   ALA B  23      66.539  16.232   8.993  1.00252.50           O  
ATOM   2537  CB  ALA B  23      67.665  15.562   5.621  1.00212.22           C  
ATOM   2538  N   GLN B  24      67.952  14.680   8.170  1.00236.56           N  
ATOM   2539  CA  GLN B  24      68.078  13.893   9.398  1.00233.17           C  
ATOM   2540  C   GLN B  24      66.670  13.322   9.666  1.00242.71           C  
ATOM   2541  O   GLN B  24      66.387  12.798  10.736  1.00240.89           O  
ATOM   2542  CB  GLN B  24      68.511  14.765  10.580  1.00219.39           C  
ATOM   2543  CG  GLN B  24      67.348  15.166  11.492  1.00201.80           C  
ATOM   2544  CD  GLN B  24      67.782  15.935  12.721  1.00179.27           C  
ATOM   2545  OE1 GLN B  24      68.891  16.467  12.777  1.00176.54           O  
ATOM   2546  NE2 GLN B  24      66.903  16.002  13.714  1.00159.05           N  
ATOM   2547  N   ALA B  25      65.822  13.357   8.641  1.00254.40           N  
ATOM   2548  CA  ALA B  25      64.362  13.314   8.798  1.00262.94           C  
ATOM   2549  C   ALA B  25      63.661  12.948   7.488  1.00263.21           C  
ATOM   2550  O   ALA B  25      64.334  12.622   6.498  1.00272.18           O  
ATOM   2551  CB  ALA B  25      63.833  14.603   9.389  1.00269.82           C  
ATOM   2552  N   ASP B  26      62.338  13.067   7.439  1.00253.36           N  
ATOM   2553  CA  ASP B  26      61.613  12.093   6.661  1.00251.81           C  
ATOM   2554  C   ASP B  26      60.147  12.432   6.529  1.00242.76           C  
ATOM   2555  O   ASP B  26      59.632  13.304   7.237  1.00242.74           O  
ATOM   2556  CB  ASP B  26      61.711  10.772   7.415  1.00259.76           C  
ATOM   2557  CG  ASP B  26      61.415  10.936   8.906  1.00261.57           C  
ATOM   2558  OD1 ASP B  26      60.629  11.844   9.241  1.00259.48           O  
ATOM   2559  OD2 ASP B  26      61.946  10.163   9.736  1.00263.57           O  
ATOM   2560  N   ARG B  27      59.455  11.708   5.658  1.00234.90           N  
ATOM   2561  CA  ARG B  27      58.073  12.032   5.388  1.00226.36           C  
ATOM   2562  C   ARG B  27      57.228  10.766   5.519  1.00192.96           C  
ATOM   2563  O   ARG B  27      57.273   9.870   4.661  1.00185.92           O  
ATOM   2564  CB  ARG B  27      58.001  12.646   3.999  1.00252.02           C  
ATOM   2565  CG  ARG B  27      56.620  12.946   3.480  1.00276.44           C  
ATOM   2566  CD  ARG B  27      56.757  13.440   2.045  1.00297.21           C  
ATOM   2567  NE  ARG B  27      57.657  12.616   1.238  1.00312.24           N  
ATOM   2568  CZ  ARG B  27      57.689  11.282   1.244  1.00321.22           C  
ATOM   2569  NH1 ARG B  27      56.871  10.578   2.018  1.00320.07           N  
ATOM   2570  NH2 ARG B  27      58.544  10.639   0.462  1.00327.53           N  
ATOM   2571  N   VAL B  28      56.418  10.730   6.576  1.00170.98           N  
ATOM   2572  CA  VAL B  28      55.687   9.513   6.932  1.00155.38           C  
ATOM   2573  C   VAL B  28      54.552   9.267   5.967  1.00124.61           C  
ATOM   2574  O   VAL B  28      54.537   9.793   4.874  1.00112.17           O  
ATOM   2575  CB  VAL B  28      55.250   9.425   8.419  1.00172.60           C  
ATOM   2576  CG1 VAL B  28      54.082  10.367   8.646  1.00175.18           C  
ATOM   2577  CG2 VAL B  28      54.845   7.987   8.796  1.00164.48           C  
ATOM   2578  N   LYS B  29      53.621   8.427   6.347  1.00109.37           N  
ATOM   2579  CA  LYS B  29      52.822   7.854   5.320  1.00133.95           C  
ATOM   2580  C   LYS B  29      51.348   7.705   5.572  1.00125.33           C  
ATOM   2581  O   LYS B  29      50.838   7.944   6.671  1.00126.53           O  
ATOM   2582  CB  LYS B  29      53.340   6.470   5.072  1.00173.74           C  
ATOM   2583  CG  LYS B  29      53.430   5.575   6.309  1.00194.57           C  
ATOM   2584  CD  LYS B  29      54.071   4.277   5.859  1.00206.44           C  
ATOM   2585  CE  LYS B  29      53.856   4.126   4.352  1.00216.16           C  
ATOM   2586  NZ  LYS B  29      54.559   2.962   3.706  1.00221.70           N1+
ATOM   2587  N   THR B  30      50.705   7.195   4.526  1.00126.84           N  
ATOM   2588  CA  THR B  30      49.316   6.835   4.527  1.00133.12           C  
ATOM   2589  C   THR B  30      49.066   5.821   5.628  1.00127.56           C  
ATOM   2590  O   THR B  30      49.919   4.996   5.947  1.00138.57           O  
ATOM   2591  CB  THR B  30      48.886   6.260   3.141  1.00117.22           C  
ATOM   2592  OG1 THR B  30      49.714   5.147   2.801  1.00116.33           O  
ATOM   2593  CG2 THR B  30      48.934   7.309   2.019  1.00102.16           C  
ATOM   2594  N   ALA B  31      47.883   5.913   6.209  1.00103.12           N  
ATOM   2595  CA  ALA B  31      47.336   4.851   7.009  1.00 97.85           C  
ATOM   2596  C   ALA B  31      45.934   4.732   6.465  1.00 97.67           C  
ATOM   2597  O   ALA B  31      45.305   5.731   6.141  1.00106.38           O  
ATOM   2598  CB  ALA B  31      47.313   5.233   8.464  1.00107.94           C  
ATOM   2599  N   THR B  32      45.444   3.513   6.325  1.00102.53           N  
ATOM   2600  CA  THR B  32      44.088   3.319   5.817  1.00101.62           C  
ATOM   2601  C   THR B  32      43.317   2.344   6.686  1.00 85.87           C  
ATOM   2602  O   THR B  32      43.670   1.171   6.774  1.00 85.34           O  
ATOM   2603  CB  THR B  32      44.088   2.763   4.401  1.00108.95           C  
ATOM   2604  OG1 THR B  32      44.641   3.735   3.506  1.00125.70           O  
ATOM   2605  CG2 THR B  32      42.673   2.410   3.986  1.00 92.75           C  
ATOM   2606  N   GLU B  33      42.254   2.823   7.317  1.00 75.63           N  
ATOM   2607  CA  GLU B  33      41.604   2.038   8.341  1.00 82.46           C  
ATOM   2608  C   GLU B  33      40.094   2.132   8.343  1.00 84.43           C  
ATOM   2609  O   GLU B  33      39.505   3.035   7.792  1.00 65.70           O  
ATOM   2610  CB  GLU B  33      42.171   2.396   9.719  1.00 96.68           C  
ATOM   2611  CG  GLU B  33      42.265   3.870  10.015  1.00116.55           C  
ATOM   2612  CD  GLU B  33      43.400   4.195  10.962  1.00138.44           C  
ATOM   2613  OE1 GLU B  33      43.706   3.354  11.838  1.00142.71           O  
ATOM   2614  OE2 GLU B  33      43.997   5.285  10.812  1.00144.38           O  
ATOM   2615  N   ILE B  34      39.474   1.142   8.960  1.00 97.51           N  
ATOM   2616  CA  ILE B  34      38.060   1.202   9.284  1.00 83.28           C  
ATOM   2617  C   ILE B  34      37.954   1.871  10.661  1.00 84.20           C  
ATOM   2618  O   ILE B  34      38.679   1.543  11.607  1.00 93.73           O  
ATOM   2619  CB  ILE B  34      37.433  -0.195   9.243  1.00 65.88           C  
ATOM   2620  CG1 ILE B  34      37.919  -0.870   7.958  1.00 52.55           C  
ATOM   2621  CG2 ILE B  34      35.906  -0.101   9.361  1.00 43.55           C  
ATOM   2622  CD1 ILE B  34      37.558  -2.285   7.807  1.00 57.33           C  
ATOM   2623  N   ALA B  35      37.082   2.858  10.748  1.00 79.47           N  
ATOM   2624  CA  ALA B  35      37.004   3.686  11.925  1.00 73.36           C  
ATOM   2625  C   ALA B  35      35.543   3.944  12.238  1.00 77.35           C  
ATOM   2626  O   ALA B  35      34.720   4.190  11.341  1.00 76.87           O  
ATOM   2627  CB  ALA B  35      37.746   4.981  11.684  1.00 81.26           C  
ATOM   2628  N   ASP B  36      35.215   3.856  13.518  1.00 77.27           N  
ATOM   2629  CA  ASP B  36      33.889   4.232  13.982  1.00 86.00           C  
ATOM   2630  C   ASP B  36      33.908   5.736  14.105  1.00 84.18           C  
ATOM   2631  O   ASP B  36      34.747   6.263  14.826  1.00 97.72           O  
ATOM   2632  CB  ASP B  36      33.598   3.597  15.346  1.00 88.55           C  
ATOM   2633  CG  ASP B  36      32.257   3.992  15.895  1.00 75.36           C  
ATOM   2634  OD1 ASP B  36      31.384   4.404  15.113  1.00 61.72           O  
ATOM   2635  OD2 ASP B  36      32.086   3.875  17.115  1.00 73.26           O  
ATOM   2636  N   LEU B  37      33.000   6.432  13.421  1.00 79.19           N  
ATOM   2637  CA  LEU B  37      33.030   7.885  13.442  1.00 83.13           C  
ATOM   2638  C   LEU B  37      32.122   8.375  14.565  1.00 88.66           C  
ATOM   2639  O   LEU B  37      30.908   8.351  14.417  1.00 83.23           O  
ATOM   2640  CB  LEU B  37      32.515   8.424  12.103  1.00 65.36           C  
ATOM   2641  CG  LEU B  37      32.836   7.661  10.825  1.00 49.58           C  
ATOM   2642  CD1 LEU B  37      31.984   8.169   9.658  1.00 56.53           C  
ATOM   2643  CD2 LEU B  37      34.319   7.714  10.500  1.00 45.80           C  
ATOM   2644  N   GLY B  38      32.712   8.838  15.669  1.00 94.94           N  
ATOM   2645  CA  GLY B  38      31.962   9.424  16.775  1.00 98.77           C  
ATOM   2646  C   GLY B  38      30.709   8.698  17.254  1.00 76.35           C  
ATOM   2647  O   GLY B  38      29.761   9.340  17.710  1.00 71.93           O  
ATOM   2648  N   SER B  39      30.693   7.374  17.150  1.00 43.79           N  
ATOM   2649  CA  SER B  39      29.456   6.640  17.356  1.00 40.99           C  
ATOM   2650  C   SER B  39      29.119   6.621  18.828  1.00 63.49           C  
ATOM   2651  O   SER B  39      30.025   6.629  19.650  1.00 66.67           O  
ATOM   2652  CB  SER B  39      29.589   5.228  16.868  1.00 47.95           C  
ATOM   2653  OG  SER B  39      28.382   4.785  16.322  1.00 44.87           O  
ATOM   2654  N   LYS B  40      27.831   6.672  19.183  1.00 83.33           N  
ATOM   2655  CA  LYS B  40      27.443   6.588  20.613  1.00 84.21           C  
ATOM   2656  C   LYS B  40      25.966   6.362  20.941  1.00 82.27           C  
ATOM   2657  O   LYS B  40      25.059   6.496  20.110  1.00 76.53           O  
ATOM   2658  CB  LYS B  40      27.926   7.795  21.351  1.00 80.69           C  
ATOM   2659  CG  LYS B  40      27.541   8.973  20.507  1.00108.97           C  
ATOM   2660  CD  LYS B  40      27.346  10.223  21.398  1.00133.74           C  
ATOM   2661  CE  LYS B  40      27.593  11.476  20.512  1.00153.03           C  
ATOM   2662  NZ  LYS B  40      27.275  12.643  21.281  1.00151.60           N1+
ATOM   2663  N   ILE B  41      25.753   6.047  22.207  1.00 89.12           N  
ATOM   2664  CA  ILE B  41      24.456   5.581  22.680  1.00 78.09           C  
ATOM   2665  C   ILE B  41      23.979   6.389  23.872  1.00 55.71           C  
ATOM   2666  O   ILE B  41      24.772   6.837  24.680  1.00 55.22           O  
ATOM   2667  CB  ILE B  41      24.545   4.064  23.095  1.00 73.46           C  
ATOM   2668  CG1 ILE B  41      23.244   3.562  23.752  1.00 76.87           C  
ATOM   2669  CG2 ILE B  41      25.741   3.833  24.030  1.00 48.31           C  
ATOM   2670  CD1 ILE B  41      22.302   2.788  22.834  1.00 60.23           C  
ATOM   2671  N   GLY B  42      22.678   6.563  23.995  1.00 51.05           N  
ATOM   2672  CA  GLY B  42      22.159   7.249  25.151  1.00 57.86           C  
ATOM   2673  C   GLY B  42      20.765   6.860  25.573  1.00 51.37           C  
ATOM   2674  O   GLY B  42      19.961   6.390  24.775  1.00 28.42           O  
ATOM   2675  N   PHE B  43      20.499   7.068  26.857  1.00 48.65           N  
ATOM   2676  CA  PHE B  43      19.179   6.918  27.419  1.00 52.49           C  
ATOM   2677  C   PHE B  43      18.935   8.226  28.106  1.00 50.01           C  
ATOM   2678  O   PHE B  43      19.864   8.976  28.374  1.00 39.61           O  
ATOM   2679  CB  PHE B  43      19.138   5.789  28.441  1.00 50.14           C  
ATOM   2680  CG  PHE B  43      20.081   4.651  28.136  1.00 60.26           C  
ATOM   2681  CD1 PHE B  43      21.448   4.778  28.349  1.00 68.14           C  
ATOM   2682  CD2 PHE B  43      19.600   3.449  27.656  1.00 43.68           C  
ATOM   2683  CE1 PHE B  43      22.310   3.729  28.075  1.00 60.69           C  
ATOM   2684  CE2 PHE B  43      20.459   2.408  27.385  1.00 55.33           C  
ATOM   2685  CZ  PHE B  43      21.816   2.551  27.591  1.00 57.91           C  
ATOM   2686  N   LYS B  44      17.681   8.514  28.384  1.00 61.45           N  
ATOM   2687  CA  LYS B  44      17.363   9.755  29.062  1.00 91.13           C  
ATOM   2688  C   LYS B  44      15.852   9.961  29.220  1.00 86.85           C  
ATOM   2689  O   LYS B  44      15.062   9.187  28.711  1.00 64.06           O  
ATOM   2690  CB  LYS B  44      18.031  10.934  28.338  1.00 94.61           C  
ATOM   2691  CG  LYS B  44      18.174  10.757  26.840  1.00 90.17           C  
ATOM   2692  CD  LYS B  44      18.576  12.061  26.190  1.00115.00           C  
ATOM   2693  CE  LYS B  44      17.391  12.997  26.052  1.00139.78           C  
ATOM   2694  NZ  LYS B  44      16.359  12.392  25.162  1.00151.64           N1+
ATOM   2695  N   GLY B  45      15.449  11.001  29.938  1.00 87.80           N  
ATOM   2696  CA  GLY B  45      14.033  11.278  30.070  1.00 81.17           C  
ATOM   2697  C   GLY B  45      13.681  12.548  30.819  1.00 76.37           C  
ATOM   2698  O   GLY B  45      14.553  13.324  31.223  1.00 65.94           O  
ATOM   2699  N   GLN B  46      12.380  12.744  31.000  1.00 89.59           N  
ATOM   2700  CA  GLN B  46      11.842  13.880  31.731  1.00122.38           C  
ATOM   2701  C   GLN B  46      10.521  13.481  32.390  1.00138.12           C  
ATOM   2702  O   GLN B  46       9.837  12.583  31.906  1.00147.92           O  
ATOM   2703  CB  GLN B  46      11.625  15.074  30.790  1.00131.60           C  
ATOM   2704  CG  GLN B  46      10.477  14.902  29.794  1.00129.81           C  
ATOM   2705  CD  GLN B  46      10.394  16.039  28.777  1.00135.97           C  
ATOM   2706  OE1 GLN B  46      11.317  16.847  28.646  1.00133.36           O  
ATOM   2707  NE2 GLN B  46       9.285  16.099  28.053  1.00145.14           N  
ATOM   2708  N   GLU B  47      10.170  14.144  33.493  1.00132.10           N  
ATOM   2709  CA  GLU B  47       8.925  13.875  34.218  1.00114.89           C  
ATOM   2710  C   GLU B  47       8.139  15.164  34.525  1.00 95.37           C  
ATOM   2711  O   GLU B  47       8.716  16.238  34.663  1.00 78.16           O  
ATOM   2712  CB  GLU B  47       9.205  13.065  35.506  1.00136.40           C  
ATOM   2713  CG  GLU B  47       7.979  12.901  36.453  1.00194.43           C  
ATOM   2714  CD  GLU B  47       8.139  11.779  37.490  1.00204.73           C  
ATOM   2715  OE1 GLU B  47       8.940  10.847  37.252  1.00218.74           O  
ATOM   2716  OE2 GLU B  47       7.449  11.825  38.535  1.00195.31           O  
ATOM   2717  N   ASP B  48       6.818  15.038  34.620  1.00108.83           N  
ATOM   2718  CA  ASP B  48       5.946  16.120  35.058  1.00113.99           C  
ATOM   2719  C   ASP B  48       4.915  15.602  36.085  1.00148.89           C  
ATOM   2720  O   ASP B  48       4.937  14.426  36.456  1.00154.02           O  
ATOM   2721  CB  ASP B  48       5.260  16.768  33.861  1.00105.30           C  
ATOM   2722  CG  ASP B  48       4.798  18.169  34.160  1.00123.38           C  
ATOM   2723  OD1 ASP B  48       4.710  18.493  35.356  1.00137.47           O  
ATOM   2724  OD2 ASP B  48       4.530  18.943  33.210  1.00125.49           O  
ATOM   2725  N   LEU B  49       3.996  16.467  36.505  1.00175.52           N  
ATOM   2726  CA  LEU B  49       2.989  16.139  37.528  1.00188.08           C  
ATOM   2727  C   LEU B  49       3.490  15.883  38.962  1.00186.41           C  
ATOM   2728  O   LEU B  49       2.921  15.053  39.675  1.00179.36           O  
ATOM   2729  CB  LEU B  49       2.104  14.967  37.075  1.00183.37           C  
ATOM   2730  CG  LEU B  49       0.808  15.264  36.314  1.00169.06           C  
ATOM   2731  CD1 LEU B  49       0.571  16.746  36.266  1.00155.43           C  
ATOM   2732  CD2 LEU B  49       0.812  14.665  34.921  1.00164.35           C  
ATOM   2733  N   GLY B  50       4.518  16.602  39.402  1.00178.89           N  
ATOM   2734  CA  GLY B  50       5.160  17.629  38.611  1.00157.73           C  
ATOM   2735  C   GLY B  50       4.404  18.939  38.682  1.00149.46           C  
ATOM   2736  O   GLY B  50       3.504  19.124  39.499  1.00160.79           O  
ATOM   2737  N   ASN B  51       4.810  19.861  37.824  1.00141.23           N  
ATOM   2738  CA  ASN B  51       4.307  21.221  37.812  1.00148.24           C  
ATOM   2739  C   ASN B  51       4.594  21.864  36.464  1.00153.37           C  
ATOM   2740  O   ASN B  51       4.738  21.178  35.453  1.00164.93           O  
ATOM   2741  CB  ASN B  51       4.891  22.034  38.954  1.00158.85           C  
ATOM   2742  CG  ASN B  51       4.048  23.251  39.294  1.00168.19           C  
ATOM   2743  OD1 ASN B  51       2.834  23.239  39.146  1.00168.13           O  
ATOM   2744  ND2 ASN B  51       4.690  24.302  39.773  1.00172.46           N  
ATOM   2745  N   GLY B  52       4.593  23.189  36.430  1.00144.76           N  
ATOM   2746  CA  GLY B  52       5.172  23.896  35.306  1.00138.50           C  
ATOM   2747  C   GLY B  52       6.593  23.437  35.145  1.00136.57           C  
ATOM   2748  O   GLY B  52       7.198  23.613  34.089  1.00144.24           O  
ATOM   2749  N   LEU B  53       7.124  22.856  36.218  1.00124.17           N  
ATOM   2750  CA  LEU B  53       8.446  22.224  36.214  1.00105.56           C  
ATOM   2751  C   LEU B  53       8.466  20.839  35.515  1.00 90.07           C  
ATOM   2752  O   LEU B  53       7.426  20.198  35.348  1.00 94.77           O  
ATOM   2753  CB  LEU B  53       8.946  22.090  37.653  1.00 82.58           C  
ATOM   2754  CG  LEU B  53      10.433  21.831  37.899  1.00 56.44           C  
ATOM   2755  CD1 LEU B  53      11.281  22.982  37.353  1.00 52.09           C  
ATOM   2756  CD2 LEU B  53      10.664  21.685  39.382  1.00 48.23           C  
ATOM   2757  N   LYS B  54       9.646  20.408  35.068  1.00 81.10           N  
ATOM   2758  CA  LYS B  54       9.850  19.049  34.548  1.00 75.68           C  
ATOM   2759  C   LYS B  54      11.233  18.586  34.976  1.00 73.03           C  
ATOM   2760  O   LYS B  54      12.138  19.414  35.146  1.00 76.91           O  
ATOM   2761  CB  LYS B  54       9.707  18.992  33.017  1.00 76.01           C  
ATOM   2762  CG  LYS B  54       8.268  19.065  32.523  1.00 88.49           C  
ATOM   2763  CD  LYS B  54       8.174  19.286  31.015  1.00 92.66           C  
ATOM   2764  CE  LYS B  54       6.767  19.752  30.633  1.00100.76           C  
ATOM   2765  NZ  LYS B  54       6.673  20.215  29.215  1.00101.61           N1+
ATOM   2766  N   ALA B  55      11.386  17.278  35.182  1.00 54.96           N  
ATOM   2767  CA  ALA B  55      12.675  16.701  35.570  1.00 46.87           C  
ATOM   2768  C   ALA B  55      13.358  16.142  34.362  1.00 67.69           C  
ATOM   2769  O   ALA B  55      12.764  15.408  33.592  1.00 68.74           O  
ATOM   2770  CB  ALA B  55      12.511  15.606  36.599  1.00 48.23           C  
ATOM   2771  N   ILE B  56      14.619  16.483  34.188  1.00 75.41           N  
ATOM   2772  CA  ILE B  56      15.354  15.967  33.051  1.00 67.59           C  
ATOM   2773  C   ILE B  56      16.565  15.209  33.562  1.00 68.10           C  
ATOM   2774  O   ILE B  56      17.205  15.598  34.553  1.00 57.93           O  
ATOM   2775  CB  ILE B  56      15.770  17.084  32.056  1.00 58.25           C  
ATOM   2776  CG1 ILE B  56      16.493  18.213  32.798  1.00 58.15           C  
ATOM   2777  CG2 ILE B  56      14.539  17.593  31.299  1.00 50.87           C  
ATOM   2778  CD1 ILE B  56      17.867  18.497  32.303  1.00 30.24           C  
ATOM   2779  N   TRP B  57      16.843  14.092  32.909  1.00 68.12           N  
ATOM   2780  CA  TRP B  57      18.038  13.339  33.213  1.00 63.25           C  
ATOM   2781  C   TRP B  57      18.496  12.738  31.916  1.00 62.96           C  
ATOM   2782  O   TRP B  57      17.689  12.551  31.001  1.00 36.40           O  
ATOM   2783  CB  TRP B  57      17.725  12.244  34.224  1.00 74.44           C  
ATOM   2784  CG  TRP B  57      16.755  11.208  33.731  1.00 64.07           C  
ATOM   2785  CD1 TRP B  57      15.392  11.195  33.898  1.00 38.93           C  
ATOM   2786  CD2 TRP B  57      17.086  10.029  33.009  1.00 67.48           C  
ATOM   2787  NE1 TRP B  57      14.863  10.084  33.320  1.00 58.26           N  
ATOM   2788  CE2 TRP B  57      15.881   9.347  32.763  1.00 74.94           C  
ATOM   2789  CE3 TRP B  57      18.293   9.480  32.543  1.00 50.94           C  
ATOM   2790  CZ2 TRP B  57      15.844   8.137  32.061  1.00 73.34           C  
ATOM   2791  CZ3 TRP B  57      18.260   8.282  31.859  1.00 64.79           C  
ATOM   2792  CH2 TRP B  57      17.043   7.622  31.615  1.00 75.75           C  
ATOM   2793  N   GLN B  58      19.798  12.488  31.819  1.00 79.14           N  
ATOM   2794  CA  GLN B  58      20.349  11.804  30.657  1.00 62.10           C  
ATOM   2795  C   GLN B  58      21.571  11.007  31.033  1.00 55.33           C  
ATOM   2796  O   GLN B  58      22.327  11.386  31.927  1.00 54.41           O  
ATOM   2797  CB  GLN B  58      20.695  12.796  29.558  1.00 45.88           C  
ATOM   2798  CG  GLN B  58      21.161  12.135  28.309  1.00 54.60           C  
ATOM   2799  CD  GLN B  58      21.631  13.127  27.218  1.00 57.75           C  
ATOM   2800  OE1 GLN B  58      22.738  13.277  26.965  1.00 62.75           O  
ATOM   2801  NE2 GLN B  58      20.782  13.776  26.635  1.00 44.33           N  
ATOM   2802  N   LEU B  59      21.734   9.873  30.372  1.00 55.41           N  
ATOM   2803  CA  LEU B  59      22.987   9.145  30.441  1.00 76.80           C  
ATOM   2804  C   LEU B  59      23.420   8.713  29.047  1.00 67.12           C  
ATOM   2805  O   LEU B  59      22.793   7.853  28.444  1.00 57.70           O  
ATOM   2806  CB  LEU B  59      22.846   7.921  31.355  1.00 81.22           C  
ATOM   2807  CG  LEU B  59      24.126   7.242  31.862  1.00 78.20           C  
ATOM   2808  CD1 LEU B  59      24.772   8.072  32.961  1.00 85.82           C  
ATOM   2809  CD2 LEU B  59      23.801   5.868  32.372  1.00 56.05           C  
ATOM   2810  N   GLU B  60      24.509   9.279  28.552  1.00 44.91           N  
ATOM   2811  CA  GLU B  60      24.939   8.958  27.219  1.00 43.03           C  
ATOM   2812  C   GLU B  60      26.405   8.604  27.324  1.00 45.12           C  
ATOM   2813  O   GLU B  60      27.103   9.183  28.125  1.00 46.91           O  
ATOM   2814  CB  GLU B  60      24.694  10.145  26.284  1.00 23.95           C  
ATOM   2815  CG  GLU B  60      25.107   9.900  24.814  1.00 45.19           C  
ATOM   2816  CD  GLU B  60      25.332  11.183  23.974  1.00 70.90           C  
ATOM   2817  OE1 GLU B  60      25.988  12.155  24.418  1.00 63.04           O  
ATOM   2818  OE2 GLU B  60      24.885  11.184  22.816  1.00 86.25           O  
ATOM   2819  N   GLN B  61      26.843   7.627  26.533  1.00 52.80           N  
ATOM   2820  CA  GLN B  61      28.239   7.140  26.490  1.00 55.98           C  
ATOM   2821  C   GLN B  61      28.747   6.800  25.086  1.00 54.96           C  
ATOM   2822  O   GLN B  61      27.979   6.652  24.117  1.00 45.19           O  
ATOM   2823  CB  GLN B  61      28.469   5.923  27.419  1.00 44.78           C  
ATOM   2824  CG  GLN B  61      27.316   4.956  27.474  1.00 35.34           C  
ATOM   2825  CD  GLN B  61      26.053   5.616  28.030  1.00 50.55           C  
ATOM   2826  OE1 GLN B  61      25.993   5.995  29.197  1.00 44.22           O  
ATOM   2827  NE2 GLN B  61      25.057   5.776  27.188  1.00 21.59           N  
ATOM   2828  N   LYS B  62      30.057   6.635  24.987  1.00 66.10           N  
ATOM   2829  CA  LYS B  62      30.681   6.335  23.714  1.00 73.52           C  
ATOM   2830  C   LYS B  62      30.445   4.875  23.425  1.00 77.57           C  
ATOM   2831  O   LYS B  62      30.938   3.994  24.129  1.00 81.23           O  
ATOM   2832  CB  LYS B  62      32.211   6.552  23.777  1.00 82.61           C  
ATOM   2833  CG  LYS B  62      32.743   7.950  23.897  1.00 88.34           C  
ATOM   2834  CD  LYS B  62      34.238   7.869  24.056  1.00 86.49           C  
ATOM   2835  CE  LYS B  62      34.851   9.203  24.440  1.00101.40           C  
ATOM   2836  NZ  LYS B  62      35.389   9.976  23.264  1.00112.07           N1+
ATOM   2837  N   ALA B  63      29.722   4.619  22.349  1.00 72.30           N  
ATOM   2838  CA  ALA B  63      29.547   3.261  21.847  1.00 70.41           C  
ATOM   2839  C   ALA B  63      30.270   3.120  20.528  1.00 62.08           C  
ATOM   2840  O   ALA B  63      29.786   3.569  19.499  1.00 48.24           O  
ATOM   2841  CB  ALA B  63      28.078   2.986  21.637  1.00 63.59           C  
ATOM   2842  N   TYR B  64      31.423   2.480  20.551  1.00 62.03           N  
ATOM   2843  CA  TYR B  64      32.132   2.280  19.322  1.00 58.44           C  
ATOM   2844  C   TYR B  64      31.757   0.929  18.769  1.00 67.78           C  
ATOM   2845  O   TYR B  64      32.012  -0.120  19.389  1.00 62.45           O  
ATOM   2846  CB  TYR B  64      33.646   2.378  19.496  1.00 64.60           C  
ATOM   2847  CG  TYR B  64      34.164   3.766  19.770  1.00 81.66           C  
ATOM   2848  CD1 TYR B  64      33.308   4.833  19.856  1.00 88.81           C  
ATOM   2849  CD2 TYR B  64      35.524   4.001  19.947  1.00 88.64           C  
ATOM   2850  CE1 TYR B  64      33.787   6.101  20.111  1.00 99.39           C  
ATOM   2851  CE2 TYR B  64      36.006   5.253  20.199  1.00 91.24           C  
ATOM   2852  CZ  TYR B  64      35.132   6.306  20.279  1.00100.76           C  
ATOM   2853  OH  TYR B  64      35.582   7.578  20.545  1.00112.21           O  
ATOM   2854  N   VAL B  65      31.145   0.982  17.588  1.00 74.10           N  
ATOM   2855  CA  VAL B  65      30.958  -0.163  16.716  1.00 60.65           C  
ATOM   2856  C   VAL B  65      32.301  -0.852  16.484  1.00 56.69           C  
ATOM   2857  O   VAL B  65      32.377  -2.063  16.440  1.00 69.61           O  
ATOM   2858  CB  VAL B  65      30.337   0.270  15.388  1.00 61.42           C  
ATOM   2859  CG1 VAL B  65      30.872  -0.550  14.265  1.00 65.44           C  
ATOM   2860  CG2 VAL B  65      28.803   0.200  15.470  1.00 57.87           C  
ATOM   2861  N   SER B  66      33.369  -0.080  16.362  1.00 65.99           N  
ATOM   2862  CA  SER B  66      34.712  -0.648  16.317  1.00 79.39           C  
ATOM   2863  C   SER B  66      35.224  -1.113  17.696  1.00 83.82           C  
ATOM   2864  O   SER B  66      36.216  -1.821  17.782  1.00 82.06           O  
ATOM   2865  CB  SER B  66      35.690   0.362  15.721  1.00 81.70           C  
ATOM   2866  OG  SER B  66      35.984   1.382  16.660  1.00 91.00           O  
ATOM   2867  N   GLY B  67      34.561  -0.701  18.770  1.00 82.19           N  
ATOM   2868  CA  GLY B  67      34.895  -1.165  20.107  1.00 94.38           C  
ATOM   2869  C   GLY B  67      36.356  -0.985  20.512  1.00122.84           C  
ATOM   2870  O   GLY B  67      36.982  -1.894  21.065  1.00140.10           O  
ATOM   2871  N   THR B  68      36.883   0.210  20.271  1.00140.92           N  
ATOM   2872  CA  THR B  68      38.219   0.570  20.721  1.00161.59           C  
ATOM   2873  C   THR B  68      38.051   1.116  22.154  1.00176.97           C  
ATOM   2874  O   THR B  68      38.974   1.732  22.708  1.00187.57           O  
ATOM   2875  CB  THR B  68      38.876   1.639  19.810  1.00143.27           C  
ATOM   2876  OG1 THR B  68      38.403   1.474  18.474  1.00136.71           O  
ATOM   2877  CG2 THR B  68      40.406   1.489  19.835  1.00131.03           C  
ATOM   2878  N   ASP B  69      36.830   0.968  22.690  1.00165.80           N  
ATOM   2879  CA  ASP B  69      36.362   1.740  23.843  1.00141.70           C  
ATOM   2880  C   ASP B  69      36.133   1.030  25.177  1.00133.69           C  
ATOM   2881  O   ASP B  69      36.507  -0.131  25.367  1.00114.17           O  
ATOM   2882  CB  ASP B  69      35.063   2.436  23.454  1.00116.06           C  
ATOM   2883  CG  ASP B  69      33.902   1.460  23.308  1.00107.46           C  
ATOM   2884  OD1 ASP B  69      34.114   0.378  22.713  1.00 96.03           O  
ATOM   2885  OD2 ASP B  69      32.788   1.764  23.779  1.00112.06           O  
ATOM   2886  N   THR B  70      35.608   1.808  26.126  1.00140.93           N  
ATOM   2887  CA  THR B  70      35.303   1.391  27.486  1.00126.16           C  
ATOM   2888  C   THR B  70      34.323   2.384  28.112  1.00100.06           C  
ATOM   2889  O   THR B  70      34.292   3.526  27.698  1.00 95.89           O  
ATOM   2890  CB  THR B  70      36.631   1.321  28.286  1.00117.58           C  
ATOM   2891  OG1 THR B  70      37.710   1.066  27.356  1.00 95.30           O  
ATOM   2892  CG2 THR B  70      36.604   0.215  29.286  1.00121.92           C  
ATOM   2893  N   GLY B  71      33.536   1.959  29.096  1.00 89.89           N  
ATOM   2894  CA  GLY B  71      32.845   2.913  29.955  1.00 99.79           C  
ATOM   2895  C   GLY B  71      31.404   3.410  29.772  1.00 89.62           C  
ATOM   2896  O   GLY B  71      30.696   3.040  28.836  1.00 64.65           O  
ATOM   2897  N   TRP B  72      30.994   4.288  30.701  1.00 96.23           N  
ATOM   2898  CA  TRP B  72      29.635   4.861  30.822  1.00 76.81           C  
ATOM   2899  C   TRP B  72      29.656   6.377  31.090  1.00 65.42           C  
ATOM   2900  O   TRP B  72      30.571   6.908  31.721  1.00 51.57           O  
ATOM   2901  CB  TRP B  72      28.896   4.261  32.023  1.00 66.73           C  
ATOM   2902  CG  TRP B  72      28.423   2.878  31.908  1.00 65.63           C  
ATOM   2903  CD1 TRP B  72      29.054   1.752  32.360  1.00 81.36           C  
ATOM   2904  CD2 TRP B  72      27.183   2.441  31.346  1.00 62.70           C  
ATOM   2905  NE1 TRP B  72      28.289   0.641  32.091  1.00 88.83           N  
ATOM   2906  CE2 TRP B  72      27.134   1.043  31.466  1.00 73.65           C  
ATOM   2907  CE3 TRP B  72      26.116   3.097  30.738  1.00 52.71           C  
ATOM   2908  CZ2 TRP B  72      26.057   0.297  31.006  1.00 46.21           C  
ATOM   2909  CZ3 TRP B  72      25.059   2.350  30.282  1.00 30.18           C  
ATOM   2910  CH2 TRP B  72      25.033   0.978  30.423  1.00 34.94           C  
ATOM   2911  N   GLY B  73      28.612   7.063  30.656  1.00 63.62           N  
ATOM   2912  CA  GLY B  73      28.472   8.481  30.933  1.00 55.24           C  
ATOM   2913  C   GLY B  73      29.700   9.340  30.648  1.00 66.49           C  
ATOM   2914  O   GLY B  73      29.868  10.357  31.307  1.00 64.46           O  
ATOM   2915  N   ASN B  74      30.532   8.944  29.673  1.00 83.87           N  
ATOM   2916  CA  ASN B  74      31.659   9.739  29.138  1.00 76.95           C  
ATOM   2917  C   ASN B  74      31.200  10.634  27.982  1.00 63.12           C  
ATOM   2918  O   ASN B  74      31.985  11.380  27.363  1.00 32.60           O  
ATOM   2919  CB  ASN B  74      32.751   8.795  28.672  1.00 56.50           C  
ATOM   2920  CG  ASN B  74      32.181   7.540  28.141  1.00 64.83           C  
ATOM   2921  OD1 ASN B  74      31.267   7.576  27.327  1.00 22.49           O  
ATOM   2922  ND2 ASN B  74      32.650   6.417  28.642  1.00 89.06           N  
ATOM   2923  N   ARG B  75      29.916  10.523  27.680  1.00 68.79           N  
ATOM   2924  CA  ARG B  75      29.241  11.438  26.803  1.00 62.88           C  
ATOM   2925  C   ARG B  75      28.703  12.575  27.645  1.00 71.03           C  
ATOM   2926  O   ARG B  75      29.113  12.779  28.792  1.00 83.20           O  
ATOM   2927  CB  ARG B  75      28.053  10.714  26.177  1.00 84.55           C  
ATOM   2928  CG  ARG B  75      28.301  10.431  24.781  1.00113.06           C  
ATOM   2929  CD  ARG B  75      29.539  11.216  24.504  1.00131.72           C  
ATOM   2930  NE  ARG B  75      29.887  11.176  23.138  1.00149.23           N  
ATOM   2931  CZ  ARG B  75      29.975  12.296  22.406  1.00177.09           C  
ATOM   2932  NH1 ARG B  75      29.643  13.571  22.784  1.00188.52           N  
ATOM   2933  NH2 ARG B  75      30.184  12.146  21.109  1.00186.46           N  
ATOM   2934  N   GLN B  76      27.801  13.354  27.067  1.00 81.25           N  
ATOM   2935  CA  GLN B  76      27.127  14.317  27.906  1.00 88.40           C  
ATOM   2936  C   GLN B  76      25.970  13.639  28.649  1.00 64.92           C  
ATOM   2937  O   GLN B  76      24.942  13.295  28.077  1.00 38.71           O  
ATOM   2938  CB  GLN B  76      26.593  15.494  27.097  1.00101.79           C  
ATOM   2939  CG  GLN B  76      25.583  16.328  27.890  1.00103.16           C  
ATOM   2940  CD  GLN B  76      25.230  17.635  27.240  1.00110.27           C  
ATOM   2941  OE1 GLN B  76      26.016  18.580  27.264  1.00115.48           O  
ATOM   2942  NE2 GLN B  76      24.032  17.709  26.664  1.00105.67           N  
ATOM   2943  N   SER B  77      26.132  13.522  29.959  1.00 62.48           N  
ATOM   2944  CA  SER B  77      25.117  12.953  30.812  1.00 61.58           C  
ATOM   2945  C   SER B  77      24.917  13.871  32.018  1.00 66.16           C  
ATOM   2946  O   SER B  77      25.855  14.557  32.469  1.00 42.33           O  
ATOM   2947  CB  SER B  77      25.485  11.521  31.238  1.00 62.35           C  
ATOM   2948  OG  SER B  77      26.744  11.096  30.743  1.00 57.48           O  
ATOM   2949  N   PHE B  78      23.692  13.888  32.541  1.00 77.45           N  
ATOM   2950  CA  PHE B  78      23.369  14.831  33.602  1.00 71.57           C  
ATOM   2951  C   PHE B  78      22.093  14.494  34.367  1.00 72.86           C  
ATOM   2952  O   PHE B  78      21.384  13.504  34.094  1.00 50.45           O  
ATOM   2953  CB  PHE B  78      23.214  16.228  32.997  1.00 58.04           C  
ATOM   2954  CG  PHE B  78      22.126  16.306  31.972  1.00 68.41           C  
ATOM   2955  CD1 PHE B  78      20.792  16.236  32.359  1.00 58.26           C  
ATOM   2956  CD2 PHE B  78      22.427  16.431  30.621  1.00 71.06           C  
ATOM   2957  CE1 PHE B  78      19.774  16.295  31.429  1.00 45.76           C  
ATOM   2958  CE2 PHE B  78      21.410  16.494  29.676  1.00 72.50           C  
ATOM   2959  CZ  PHE B  78      20.077  16.421  30.087  1.00 63.48           C  
ATOM   2960  N   ILE B  79      21.824  15.363  35.336  1.00 86.42           N  
ATOM   2961  CA  ILE B  79      20.490  15.505  35.928  1.00 88.38           C  
ATOM   2962  C   ILE B  79      20.172  16.991  36.257  1.00 67.13           C  
ATOM   2963  O   ILE B  79      21.038  17.778  36.667  1.00 51.32           O  
ATOM   2964  CB  ILE B  79      20.264  14.568  37.148  1.00 51.92           C  
ATOM   2965  CG1 ILE B  79      18.771  14.521  37.499  1.00 56.92           C  
ATOM   2966  CG2 ILE B  79      21.127  14.994  38.329  1.00 38.64           C  
ATOM   2967  CD1 ILE B  79      18.426  13.599  38.668  1.00 54.13           C  
ATOM   2968  N   GLY B  80      18.926  17.377  36.036  1.00 57.75           N  
ATOM   2969  CA  GLY B  80      18.550  18.762  36.188  1.00 62.96           C  
ATOM   2970  C   GLY B  80      17.058  18.949  36.016  1.00 68.07           C  
ATOM   2971  O   GLY B  80      16.306  17.968  35.964  1.00 43.91           O  
ATOM   2972  N   LEU B  81      16.641  20.216  35.936  1.00 70.67           N  
ATOM   2973  CA  LEU B  81      15.239  20.603  35.782  1.00 71.02           C  
ATOM   2974  C   LEU B  81      15.039  21.716  34.765  1.00 61.23           C  
ATOM   2975  O   LEU B  81      15.909  22.568  34.574  1.00 67.79           O  
ATOM   2976  CB  LEU B  81      14.673  21.059  37.116  1.00 62.43           C  
ATOM   2977  CG  LEU B  81      14.793  19.992  38.180  1.00 66.44           C  
ATOM   2978  CD1 LEU B  81      14.299  20.521  39.491  1.00 79.54           C  
ATOM   2979  CD2 LEU B  81      13.990  18.803  37.760  1.00 58.77           C  
ATOM   2980  N   LYS B  82      13.886  21.707  34.115  1.00 51.73           N  
ATOM   2981  CA  LYS B  82      13.539  22.793  33.234  1.00 86.72           C  
ATOM   2982  C   LYS B  82      12.186  23.309  33.699  1.00 86.82           C  
ATOM   2983  O   LYS B  82      11.446  22.582  34.369  1.00 85.18           O  
ATOM   2984  CB  LYS B  82      13.505  22.320  31.783  1.00118.17           C  
ATOM   2985  CG  LYS B  82      12.484  21.227  31.504  1.00140.44           C  
ATOM   2986  CD  LYS B  82      12.570  20.717  30.064  1.00152.46           C  
ATOM   2987  CE  LYS B  82      11.289  20.982  29.279  1.00160.39           C  
ATOM   2988  NZ  LYS B  82      11.262  20.263  27.965  1.00166.76           N1+
ATOM   2989  N   GLY B  83      11.870  24.560  33.367  1.00 81.35           N  
ATOM   2990  CA  GLY B  83      10.639  25.180  33.825  1.00 95.25           C  
ATOM   2991  C   GLY B  83      10.511  26.581  33.265  1.00109.92           C  
ATOM   2992  O   GLY B  83      11.136  26.914  32.247  1.00101.80           O  
ATOM   2993  N   GLY B  84       9.699  27.411  33.915  1.00125.71           N  
ATOM   2994  CA  GLY B  84       9.577  28.782  33.464  1.00132.14           C  
ATOM   2995  C   GLY B  84      10.991  29.271  33.223  1.00124.09           C  
ATOM   2996  O   GLY B  84      11.302  29.829  32.184  1.00128.47           O  
ATOM   2997  N   PHE B  85      11.865  28.955  34.167  1.00107.58           N  
ATOM   2998  CA  PHE B  85      13.201  29.524  34.252  1.00 94.38           C  
ATOM   2999  C   PHE B  85      14.265  28.869  33.353  1.00 99.70           C  
ATOM   3000  O   PHE B  85      15.423  29.316  33.328  1.00 93.99           O  
ATOM   3001  CB  PHE B  85      13.656  29.481  35.719  1.00106.35           C  
ATOM   3002  CG  PHE B  85      13.767  28.084  36.284  1.00108.14           C  
ATOM   3003  CD1 PHE B  85      12.635  27.301  36.480  1.00 92.69           C  
ATOM   3004  CD2 PHE B  85      15.010  27.561  36.618  1.00111.00           C  
ATOM   3005  CE1 PHE B  85      12.744  26.028  36.983  1.00 82.89           C  
ATOM   3006  CE2 PHE B  85      15.127  26.284  37.123  1.00 97.25           C  
ATOM   3007  CZ  PHE B  85      13.993  25.519  37.304  1.00 86.99           C  
ATOM   3008  N   GLY B  86      13.889  27.824  32.619  1.00100.56           N  
ATOM   3009  CA  GLY B  86      14.847  27.114  31.790  1.00 84.44           C  
ATOM   3010  C   GLY B  86      15.468  25.912  32.481  1.00 80.48           C  
ATOM   3011  O   GLY B  86      14.897  25.367  33.407  1.00 86.86           O  
ATOM   3012  N   LYS B  87      16.649  25.500  32.034  1.00 78.23           N  
ATOM   3013  CA  LYS B  87      17.260  24.256  32.505  1.00 68.59           C  
ATOM   3014  C   LYS B  87      18.479  24.469  33.381  1.00 59.19           C  
ATOM   3015  O   LYS B  87      19.455  25.051  32.928  1.00 57.93           O  
ATOM   3016  CB  LYS B  87      17.753  23.414  31.322  1.00 83.93           C  
ATOM   3017  CG  LYS B  87      16.720  22.943  30.307  1.00 90.17           C  
ATOM   3018  CD  LYS B  87      17.444  22.457  29.035  1.00 96.35           C  
ATOM   3019  CE  LYS B  87      16.469  22.008  27.933  1.00103.19           C  
ATOM   3020  NZ  LYS B  87      17.109  21.710  26.592  1.00 78.62           N1+
ATOM   3021  N   VAL B  88      18.454  23.964  34.611  1.00 62.94           N  
ATOM   3022  CA  VAL B  88      19.702  23.787  35.366  1.00 71.20           C  
ATOM   3023  C   VAL B  88      20.057  22.296  35.424  1.00 78.69           C  
ATOM   3024  O   VAL B  88      19.203  21.452  35.700  1.00 64.22           O  
ATOM   3025  CB  VAL B  88      19.666  24.393  36.793  1.00 68.66           C  
ATOM   3026  CG1 VAL B  88      18.581  23.739  37.629  1.00 79.35           C  
ATOM   3027  CG2 VAL B  88      21.029  24.246  37.471  1.00 50.78           C  
ATOM   3028  N   ARG B  89      21.316  21.967  35.153  1.00 84.19           N  
ATOM   3029  CA  ARG B  89      21.702  20.579  34.981  1.00 58.22           C  
ATOM   3030  C   ARG B  89      23.133  20.378  35.453  1.00 62.88           C  
ATOM   3031  O   ARG B  89      23.925  21.320  35.486  1.00 59.08           O  
ATOM   3032  CB  ARG B  89      21.568  20.234  33.505  1.00 67.57           C  
ATOM   3033  CG  ARG B  89      20.688  21.237  32.737  1.00 92.67           C  
ATOM   3034  CD  ARG B  89      20.488  20.895  31.265  1.00107.45           C  
ATOM   3035  NE  ARG B  89      21.711  21.060  30.488  1.00114.99           N  
ATOM   3036  CZ  ARG B  89      21.852  20.669  29.225  1.00105.21           C  
ATOM   3037  NH1 ARG B  89      20.839  20.093  28.600  1.00 88.44           N  
ATOM   3038  NH2 ARG B  89      23.003  20.852  28.586  1.00112.76           N  
ATOM   3039  N   VAL B  90      23.471  19.143  35.809  1.00 79.20           N  
ATOM   3040  CA  VAL B  90      24.780  18.856  36.395  1.00 84.57           C  
ATOM   3041  C   VAL B  90      25.313  17.455  36.060  1.00 74.25           C  
ATOM   3042  O   VAL B  90      24.562  16.568  35.615  1.00 68.56           O  
ATOM   3043  CB  VAL B  90      24.760  19.103  37.932  1.00 88.94           C  
ATOM   3044  CG1 VAL B  90      23.508  18.509  38.556  1.00 80.95           C  
ATOM   3045  CG2 VAL B  90      26.006  18.553  38.595  1.00 89.37           C  
ATOM   3046  N   GLY B  91      26.612  17.269  36.292  1.00 58.65           N  
ATOM   3047  CA  GLY B  91      27.281  16.064  35.837  1.00 60.76           C  
ATOM   3048  C   GLY B  91      28.179  16.333  34.651  1.00 53.31           C  
ATOM   3049  O   GLY B  91      28.534  17.490  34.426  1.00 68.99           O  
ATOM   3050  N   ARG B  92      28.617  15.287  33.953  1.00 49.74           N  
ATOM   3051  CA  ARG B  92      29.403  15.479  32.734  1.00 68.68           C  
ATOM   3052  C   ARG B  92      28.558  16.288  31.771  1.00 82.77           C  
ATOM   3053  O   ARG B  92      27.455  15.878  31.441  1.00 91.78           O  
ATOM   3054  CB  ARG B  92      29.763  14.147  32.091  1.00 58.60           C  
ATOM   3055  CG  ARG B  92      30.592  14.277  30.866  1.00 55.55           C  
ATOM   3056  CD  ARG B  92      31.624  13.208  30.923  1.00 50.26           C  
ATOM   3057  NE  ARG B  92      32.465  13.381  32.088  1.00 42.72           N  
ATOM   3058  CZ  ARG B  92      33.685  13.898  32.036  1.00 59.56           C  
ATOM   3059  NH1 ARG B  92      34.188  14.281  30.868  1.00 65.75           N  
ATOM   3060  NH2 ARG B  92      34.407  14.030  33.146  1.00 56.48           N  
ATOM   3061  N   LEU B  93      29.079  17.429  31.322  1.00 90.24           N  
ATOM   3062  CA  LEU B  93      28.291  18.393  30.541  1.00 86.74           C  
ATOM   3063  C   LEU B  93      29.195  19.113  29.554  1.00 78.11           C  
ATOM   3064  O   LEU B  93      30.403  19.223  29.786  1.00 81.63           O  
ATOM   3065  CB  LEU B  93      27.565  19.407  31.457  1.00 73.92           C  
ATOM   3066  CG  LEU B  93      26.144  19.079  31.945  1.00 57.24           C  
ATOM   3067  CD1 LEU B  93      25.648  20.130  32.883  1.00 37.30           C  
ATOM   3068  CD2 LEU B  93      25.180  18.945  30.791  1.00 58.19           C  
ATOM   3069  N   ASN B  94      28.608  19.599  28.463  1.00 61.06           N  
ATOM   3070  CA  ASN B  94      29.362  20.228  27.377  1.00 62.30           C  
ATOM   3071  C   ASN B  94      29.788  21.692  27.597  1.00 59.80           C  
ATOM   3072  O   ASN B  94      28.993  22.541  27.985  1.00 56.82           O  
ATOM   3073  CB  ASN B  94      28.583  20.109  26.066  1.00 77.32           C  
ATOM   3074  CG  ASN B  94      28.539  18.680  25.538  1.00 90.35           C  
ATOM   3075  OD1 ASN B  94      28.756  17.724  26.278  1.00 97.94           O  
ATOM   3076  ND2 ASN B  94      28.259  18.532  24.251  1.00 94.81           N  
ATOM   3077  N   ASN B  95      31.038  21.987  27.273  1.00 49.23           N  
ATOM   3078  CA  ASN B  95      31.577  23.330  27.340  1.00 44.37           C  
ATOM   3079  C   ASN B  95      30.585  24.220  26.619  1.00 40.07           C  
ATOM   3080  O   ASN B  95      29.818  23.740  25.783  1.00 43.59           O  
ATOM   3081  CB  ASN B  95      32.919  23.366  26.577  1.00 55.82           C  
ATOM   3082  CG  ASN B  95      34.130  23.435  27.493  1.00 65.83           C  
ATOM   3083  OD1 ASN B  95      34.064  23.038  28.656  1.00 80.60           O  
ATOM   3084  ND2 ASN B  95      35.242  23.940  26.974  1.00 50.23           N  
ATOM   3085  N   ILE B  96      30.531  25.487  26.999  1.00 43.84           N  
ATOM   3086  CA  ILE B  96      29.780  26.499  26.260  1.00 30.24           C  
ATOM   3087  C   ILE B  96      30.342  26.699  24.829  1.00 64.21           C  
ATOM   3088  O   ILE B  96      29.579  26.800  23.832  1.00 54.57           O  
ATOM   3089  CB  ILE B  96      29.792  27.774  27.077  1.00 50.39           C  
ATOM   3090  CG1 ILE B  96      29.702  27.399  28.561  1.00 53.90           C  
ATOM   3091  CG2 ILE B  96      28.629  28.700  26.692  1.00 56.95           C  
ATOM   3092  CD1 ILE B  96      28.478  27.996  29.221  1.00 46.57           C  
ATOM   3093  N   LEU B  97      31.676  26.685  24.721  1.00 80.32           N  
ATOM   3094  CA  LEU B  97      32.378  26.612  23.429  1.00 64.39           C  
ATOM   3095  C   LEU B  97      32.010  25.363  22.626  1.00 67.63           C  
ATOM   3096  O   LEU B  97      31.920  25.406  21.407  1.00 78.69           O  
ATOM   3097  CB  LEU B  97      33.894  26.666  23.625  1.00 58.46           C  
ATOM   3098  CG  LEU B  97      34.412  27.830  24.468  1.00 89.83           C  
ATOM   3099  CD1 LEU B  97      34.483  27.431  25.943  1.00 86.83           C  
ATOM   3100  CD2 LEU B  97      35.767  28.295  23.982  1.00 30.70           C  
ATOM   3101  N   LYS B  98      31.791  24.250  23.314  1.00 65.59           N  
ATOM   3102  CA  LYS B  98      31.391  23.003  22.671  1.00 61.18           C  
ATOM   3103  C   LYS B  98      29.992  23.042  22.064  1.00 73.20           C  
ATOM   3104  O   LYS B  98      29.755  22.462  21.008  1.00 83.50           O  
ATOM   3105  CB  LYS B  98      31.476  21.835  23.651  1.00 52.68           C  
ATOM   3106  CG  LYS B  98      31.072  20.498  23.022  1.00 59.89           C  
ATOM   3107  CD  LYS B  98      31.380  19.319  23.915  1.00 60.20           C  
ATOM   3108  CE  LYS B  98      31.334  18.063  23.119  1.00 63.54           C  
ATOM   3109  NZ  LYS B  98      32.351  18.160  22.075  1.00 58.50           N1+
ATOM   3110  N   ASP B  99      29.060  23.707  22.732  1.00 67.41           N  
ATOM   3111  CA  ASP B  99      27.714  23.856  22.186  1.00 79.32           C  
ATOM   3112  C   ASP B  99      27.491  25.060  21.206  1.00101.09           C  
ATOM   3113  O   ASP B  99      26.372  25.224  20.696  1.00108.18           O  
ATOM   3114  CB  ASP B  99      26.660  23.841  23.311  1.00102.54           C  
ATOM   3115  CG  ASP B  99      26.390  22.448  23.855  1.00102.21           C  
ATOM   3116  OD1 ASP B  99      27.224  21.570  23.617  1.00102.42           O  
ATOM   3117  OD2 ASP B  99      25.354  22.233  24.526  1.00108.17           O  
ATOM   3118  N   THR B 100      28.506  25.893  20.909  1.00 85.99           N  
ATOM   3119  CA  THR B 100      28.309  26.699  19.676  1.00 90.71           C  
ATOM   3120  C   THR B 100      28.480  25.730  18.524  1.00105.11           C  
ATOM   3121  O   THR B 100      27.496  25.202  18.005  1.00115.92           O  
ATOM   3122  CB  THR B 100      29.366  27.819  19.440  1.00 75.35           C  
ATOM   3123  OG1 THR B 100      30.693  27.276  19.487  1.00 50.83           O  
ATOM   3124  CG2 THR B 100      29.218  28.962  20.435  1.00 78.73           C  
ATOM   3125  N   GLY B 101      29.734  25.469  18.161  1.00 96.96           N  
ATOM   3126  CA  GLY B 101      30.161  24.202  17.590  1.00 86.87           C  
ATOM   3127  C   GLY B 101      29.446  23.712  16.349  1.00 99.60           C  
ATOM   3128  O   GLY B 101      29.782  22.660  15.819  1.00103.91           O  
ATOM   3129  N   ASN B 102      28.483  24.491  15.865  1.00131.30           N  
ATOM   3130  CA  ASN B 102      27.581  24.056  14.793  1.00132.61           C  
ATOM   3131  C   ASN B 102      28.233  24.158  13.427  1.00104.70           C  
ATOM   3132  O   ASN B 102      27.775  23.563  12.453  1.00 73.96           O  
ATOM   3133  CB  ASN B 102      26.241  24.838  14.837  1.00168.16           C  
ATOM   3134  CG  ASN B 102      26.359  26.314  14.366  1.00141.26           C  
ATOM   3135  OD1 ASN B 102      27.452  26.855  14.185  1.00132.53           O  
ATOM   3136  ND2 ASN B 102      25.210  26.961  14.187  1.00126.94           N  
ATOM   3137  N   PHE B 103      29.331  24.905  13.411  1.00116.39           N  
ATOM   3138  CA  PHE B 103      30.058  25.297  12.217  1.00119.04           C  
ATOM   3139  C   PHE B 103      31.094  24.230  11.873  1.00124.57           C  
ATOM   3140  O   PHE B 103      31.896  24.396  10.956  1.00137.35           O  
ATOM   3141  CB  PHE B 103      30.779  26.620  12.502  1.00117.58           C  
ATOM   3142  CG  PHE B 103      31.857  26.506  13.562  1.00113.08           C  
ATOM   3143  CD1 PHE B 103      33.151  26.136  13.215  1.00104.93           C  
ATOM   3144  CD2 PHE B 103      31.577  26.755  14.893  1.00109.10           C  
ATOM   3145  CE1 PHE B 103      34.136  26.024  14.164  1.00 92.50           C  
ATOM   3146  CE2 PHE B 103      32.564  26.640  15.843  1.00107.18           C  
ATOM   3147  CZ  PHE B 103      33.846  26.276  15.472  1.00101.27           C  
ATOM   3148  N   ASN B 104      31.102  23.150  12.642  1.00112.03           N  
ATOM   3149  CA  ASN B 104      32.139  22.146  12.500  1.00100.23           C  
ATOM   3150  C   ASN B 104      31.560  20.732  12.549  1.00101.29           C  
ATOM   3151  O   ASN B 104      32.014  19.903  13.329  1.00124.20           O  
ATOM   3152  CB  ASN B 104      33.109  22.371  13.666  1.00102.34           C  
ATOM   3153  CG  ASN B 104      34.247  21.399  13.688  1.00 90.63           C  
ATOM   3154  OD1 ASN B 104      34.432  20.639  12.754  1.00 72.88           O  
ATOM   3155  ND2 ASN B 104      35.028  21.423  14.765  1.00 94.23           N  
ATOM   3156  N   PRO B 105      30.571  20.441  11.695  1.00 92.70           N  
ATOM   3157  CA  PRO B 105      29.845  19.174  11.823  1.00106.02           C  
ATOM   3158  C   PRO B 105      30.393  18.086  10.921  1.00112.56           C  
ATOM   3159  O   PRO B 105      29.625  17.464  10.183  1.00126.62           O  
ATOM   3160  CB  PRO B 105      28.441  19.554  11.371  1.00102.82           C  
ATOM   3161  CG  PRO B 105      28.701  20.565  10.289  1.00 98.97           C  
ATOM   3162  CD  PRO B 105      29.990  21.291  10.646  1.00 92.44           C  
ATOM   3163  N   TRP B 106      31.687  17.821  11.015  1.00100.36           N  
ATOM   3164  CA  TRP B 106      32.298  16.831  10.147  1.00110.04           C  
ATOM   3165  C   TRP B 106      32.468  15.532  10.908  1.00136.40           C  
ATOM   3166  O   TRP B 106      33.326  15.447  11.794  1.00149.87           O  
ATOM   3167  CB  TRP B 106      33.661  17.322   9.658  1.00 98.60           C  
ATOM   3168  CG  TRP B 106      33.568  18.502   8.723  1.00 88.41           C  
ATOM   3169  CD1 TRP B 106      33.655  19.819   9.054  1.00 73.74           C  
ATOM   3170  CD2 TRP B 106      33.363  18.460   7.305  1.00 82.08           C  
ATOM   3171  NE1 TRP B 106      33.519  20.596   7.940  1.00 64.58           N  
ATOM   3172  CE2 TRP B 106      33.341  19.786   6.851  1.00 79.48           C  
ATOM   3173  CE3 TRP B 106      33.197  17.421   6.382  1.00 75.73           C  
ATOM   3174  CZ2 TRP B 106      33.162  20.112   5.509  1.00 96.42           C  
ATOM   3175  CZ3 TRP B 106      33.022  17.738   5.060  1.00 77.79           C  
ATOM   3176  CH2 TRP B 106      33.005  19.076   4.627  1.00 99.32           C  
ATOM   3177  N   GLU B 107      31.655  14.525  10.560  1.00137.78           N  
ATOM   3178  CA  GLU B 107      31.730  13.204  11.190  1.00116.71           C  
ATOM   3179  C   GLU B 107      33.150  12.781  10.958  1.00103.60           C  
ATOM   3180  O   GLU B 107      33.653  12.949   9.848  1.00117.04           O  
ATOM   3181  CB  GLU B 107      30.776  12.229  10.508  1.00112.57           C  
ATOM   3182  CG  GLU B 107      29.425  12.816  10.130  1.00110.90           C  
ATOM   3183  CD  GLU B 107      28.376  12.614  11.200  1.00 93.76           C  
ATOM   3184  OE1 GLU B 107      28.698  12.826  12.400  1.00 97.74           O  
ATOM   3185  OE2 GLU B 107      27.236  12.237  10.828  1.00 60.07           O  
ATOM   3186  N   GLY B 108      33.810  12.241  11.974  1.00 91.08           N  
ATOM   3187  CA  GLY B 108      35.256  12.184  11.903  1.00102.55           C  
ATOM   3188  C   GLY B 108      35.893  10.997  12.575  1.00112.41           C  
ATOM   3189  O   GLY B 108      35.201  10.157  13.148  1.00117.70           O  
ATOM   3190  N   LYS B 109      37.219  10.918  12.492  1.00116.88           N  
ATOM   3191  CA  LYS B 109      37.921   9.798  13.115  1.00135.35           C  
ATOM   3192  C   LYS B 109      39.291  10.124  13.688  1.00150.64           C  
ATOM   3193  O   LYS B 109      39.702  11.307  13.734  1.00138.70           O  
ATOM   3194  CB  LYS B 109      38.037   8.609  12.180  1.00136.61           C  
ATOM   3195  N   SER B 110      40.017   9.057  14.050  1.00161.13           N  
ATOM   3196  CA  SER B 110      41.221   9.128  14.886  1.00150.87           C  
ATOM   3197  C   SER B 110      42.122  10.272  14.449  1.00158.21           C  
ATOM   3198  O   SER B 110      42.672  10.982  15.278  1.00160.37           O  
ATOM   3199  CB  SER B 110      41.993   7.796  14.823  1.00130.03           C  
ATOM   3200  OG  SER B 110      41.127   6.680  14.754  1.00114.32           O  
ATOM   3201  N   TYR B 111      42.236  10.452  13.135  1.00162.47           N  
ATOM   3202  CA  TYR B 111      42.766  11.694  12.566  1.00149.24           C  
ATOM   3203  C   TYR B 111      41.630  12.571  12.003  1.00129.35           C  
ATOM   3204  O   TYR B 111      40.817  12.104  11.196  1.00119.45           O  
ATOM   3205  CB  TYR B 111      43.828  11.445  11.473  1.00142.86           C  
ATOM   3206  CG  TYR B 111      44.372  12.743  10.944  1.00155.18           C  
ATOM   3207  CD1 TYR B 111      43.743  13.401   9.894  1.00150.66           C  
ATOM   3208  CD2 TYR B 111      45.469  13.359  11.542  1.00156.35           C  
ATOM   3209  CE1 TYR B 111      44.216  14.624   9.421  1.00132.13           C  
ATOM   3210  CE2 TYR B 111      45.946  14.582  11.077  1.00134.32           C  
ATOM   3211  CZ  TYR B 111      45.312  15.201  10.021  1.00117.44           C  
ATOM   3212  OH  TYR B 111      45.783  16.396   9.566  1.00118.42           O  
ATOM   3213  N   TYR B 112      41.422  13.740  12.596  1.00123.06           N  
ATOM   3214  CA  TYR B 112      40.887  14.922  11.908  1.00130.31           C  
ATOM   3215  C   TYR B 112      40.086  14.847  10.623  1.00144.89           C  
ATOM   3216  O   TYR B 112      40.694  14.981   9.558  1.00151.92           O  
ATOM   3217  CB  TYR B 112      41.817  16.112  11.767  1.00129.09           C  
ATOM   3218  CG  TYR B 112      42.729  16.431  12.889  1.00138.67           C  
ATOM   3219  CD1 TYR B 112      43.258  15.442  13.708  1.00138.97           C  
ATOM   3220  CD2 TYR B 112      43.132  17.737  13.084  1.00162.55           C  
ATOM   3221  CE1 TYR B 112      44.148  15.766  14.710  1.00155.59           C  
ATOM   3222  CE2 TYR B 112      44.004  18.069  14.066  1.00173.29           C  
ATOM   3223  CZ  TYR B 112      44.514  17.093  14.877  1.00169.89           C  
ATOM   3224  OH  TYR B 112      45.400  17.497  15.835  1.00171.08           O  
ATOM   3225  N   SER B 113      38.790  14.610  10.644  1.00138.64           N  
ATOM   3226  CA  SER B 113      38.059  15.047   9.469  1.00130.16           C  
ATOM   3227  C   SER B 113      38.307  16.567   9.333  1.00129.19           C  
ATOM   3228  O   SER B 113      38.718  17.041   8.266  1.00135.30           O  
ATOM   3229  CB  SER B 113      36.572  14.727   9.587  1.00123.48           C  
ATOM   3230  OG  SER B 113      36.025  14.447   8.302  1.00124.77           O  
ATOM   3231  N   GLY B 114      37.995  17.310  10.400  1.00115.74           N  
ATOM   3232  CA  GLY B 114      38.219  18.745  10.528  1.00102.02           C  
ATOM   3233  C   GLY B 114      37.037  19.180  11.383  1.00124.95           C  
ATOM   3234  O   GLY B 114      36.186  18.332  11.674  1.00153.38           O  
ATOM   3235  N   LEU B 115      36.933  20.445  11.806  1.00121.02           N  
ATOM   3236  CA  LEU B 115      38.024  21.406  11.841  1.00114.08           C  
ATOM   3237  C   LEU B 115      38.467  21.394  13.302  1.00111.72           C  
ATOM   3238  O   LEU B 115      37.760  21.893  14.179  1.00 99.13           O  
ATOM   3239  CB  LEU B 115      37.529  22.811  11.480  1.00102.00           C  
ATOM   3240  CG  LEU B 115      36.698  23.062  10.220  1.00 91.65           C  
ATOM   3241  CD1 LEU B 115      35.826  24.276  10.414  1.00 83.64           C  
ATOM   3242  CD2 LEU B 115      37.580  23.204   8.978  1.00 87.57           C  
ATOM   3243  N   SER B 116      39.639  20.825  13.555  1.00110.29           N  
ATOM   3244  CA  SER B 116      40.025  20.448  14.903  1.00 84.51           C  
ATOM   3245  C   SER B 116      40.705  21.522  15.717  1.00107.23           C  
ATOM   3246  O   SER B 116      40.192  21.927  16.742  1.00127.85           O  
ATOM   3247  CB  SER B 116      40.884  19.201  14.867  1.00 75.77           C  
ATOM   3248  OG  SER B 116      40.228  18.164  14.164  1.00 86.97           O  
ATOM   3249  N   ASN B 117      41.861  21.987  15.270  1.00106.46           N  
ATOM   3250  CA  ASN B 117      42.648  22.905  16.089  1.00109.72           C  
ATOM   3251  C   ASN B 117      41.858  24.090  16.639  1.00114.52           C  
ATOM   3252  O   ASN B 117      42.192  24.620  17.707  1.00 99.19           O  
ATOM   3253  CB  ASN B 117      43.905  23.356  15.340  1.00102.06           C  
ATOM   3254  CG  ASN B 117      44.855  22.200  15.060  1.00103.54           C  
ATOM   3255  OD1 ASN B 117      44.428  21.122  14.696  1.00106.31           O  
ATOM   3256  ND2 ASN B 117      46.139  22.419  15.253  1.00107.93           N  
ATOM   3257  N   ILE B 118      40.820  24.491  15.908  1.00117.44           N  
ATOM   3258  CA  ILE B 118      39.881  25.507  16.360  1.00 97.87           C  
ATOM   3259  C   ILE B 118      38.826  24.973  17.333  1.00 96.91           C  
ATOM   3260  O   ILE B 118      38.238  25.737  18.083  1.00116.58           O  
ATOM   3261  CB  ILE B 118      39.114  26.118  15.188  1.00 83.95           C  
ATOM   3262  CG1 ILE B 118      38.711  27.570  15.502  1.00 78.38           C  
ATOM   3263  CG2 ILE B 118      37.891  25.292  14.880  1.00 74.49           C  
ATOM   3264  CD1 ILE B 118      37.262  27.893  15.174  1.00 69.78           C  
ATOM   3265  N   ALA B 119      38.556  23.674  17.287  1.00 93.23           N  
ATOM   3266  CA  ALA B 119      37.610  23.052  18.213  1.00 84.90           C  
ATOM   3267  C   ALA B 119      38.283  22.400  19.443  1.00 80.15           C  
ATOM   3268  O   ALA B 119      37.619  21.761  20.250  1.00 76.95           O  
ATOM   3269  CB  ALA B 119      36.692  22.073  17.491  1.00 64.10           C  
ATOM   3270  N   GLN B 120      39.599  22.552  19.569  1.00 84.28           N  
ATOM   3271  CA  GLN B 120      40.375  22.007  20.699  1.00 93.68           C  
ATOM   3272  C   GLN B 120      39.801  22.276  22.116  1.00125.06           C  
ATOM   3273  O   GLN B 120      39.765  21.366  22.946  1.00135.73           O  
ATOM   3274  CB  GLN B 120      41.837  22.465  20.589  1.00102.44           C  
ATOM   3275  CG  GLN B 120      42.814  21.763  21.507  1.00108.23           C  
ATOM   3276  CD  GLN B 120      44.230  21.783  20.953  1.00126.25           C  
ATOM   3277  OE1 GLN B 120      44.438  22.024  19.761  1.00134.69           O  
ATOM   3278  NE2 GLN B 120      45.212  21.540  21.817  1.00130.79           N  
ATOM   3279  N   PRO B 121      39.369  23.517  22.406  1.00123.12           N  
ATOM   3280  CA  PRO B 121      38.668  23.728  23.675  1.00112.71           C  
ATOM   3281  C   PRO B 121      37.147  23.630  23.528  1.00 88.24           C  
ATOM   3282  O   PRO B 121      36.435  24.591  23.812  1.00 75.80           O  
ATOM   3283  CB  PRO B 121      39.041  25.160  24.025  1.00125.10           C  
ATOM   3284  CG  PRO B 121      39.099  25.834  22.681  1.00122.98           C  
ATOM   3285  CD  PRO B 121      39.645  24.796  21.724  1.00128.14           C  
ATOM   3286  N   GLU B 122      36.658  22.498  23.044  1.00 75.73           N  
ATOM   3287  CA  GLU B 122      35.244  22.184  23.137  1.00 82.46           C  
ATOM   3288  C   GLU B 122      35.169  20.891  23.932  1.00 94.04           C  
ATOM   3289  O   GLU B 122      35.501  19.825  23.416  1.00104.17           O  
ATOM   3290  CB  GLU B 122      34.623  21.996  21.748  1.00 64.45           C  
ATOM   3291  CG  GLU B 122      34.658  23.234  20.858  1.00 82.26           C  
ATOM   3292  CD  GLU B 122      33.955  23.018  19.526  1.00 89.26           C  
ATOM   3293  OE1 GLU B 122      33.074  22.136  19.472  1.00 99.00           O  
ATOM   3294  OE2 GLU B 122      34.280  23.722  18.537  1.00 74.01           O  
ATOM   3295  N   GLU B 123      34.710  20.971  25.178  1.00 88.74           N  
ATOM   3296  CA  GLU B 123      34.875  19.836  26.088  1.00 86.42           C  
ATOM   3297  C   GLU B 123      33.614  19.350  26.788  1.00 81.60           C  
ATOM   3298  O   GLU B 123      32.513  19.840  26.546  1.00 89.92           O  
ATOM   3299  CB  GLU B 123      35.912  20.166  27.154  1.00 80.11           C  
ATOM   3300  CG  GLU B 123      37.248  20.601  26.621  1.00109.15           C  
ATOM   3301  CD  GLU B 123      38.278  20.706  27.724  1.00143.38           C  
ATOM   3302  OE1 GLU B 123      38.649  19.650  28.279  1.00158.29           O  
ATOM   3303  OE2 GLU B 123      38.708  21.839  28.045  1.00153.29           O  
ATOM   3304  N   ARG B 124      33.803  18.359  27.653  1.00 65.82           N  
ATOM   3305  CA  ARG B 124      32.785  17.936  28.596  1.00 56.40           C  
ATOM   3306  C   ARG B 124      33.510  17.830  29.924  1.00 53.79           C  
ATOM   3307  O   ARG B 124      34.552  17.202  30.027  1.00 67.73           O  
ATOM   3308  CB  ARG B 124      32.153  16.599  28.198  1.00 47.65           C  
ATOM   3309  CG  ARG B 124      31.219  16.710  26.996  1.00 54.47           C  
ATOM   3310  CD  ARG B 124      30.600  15.384  26.594  1.00 60.75           C  
ATOM   3311  NE  ARG B 124      31.175  14.867  25.349  1.00 73.36           N  
ATOM   3312  CZ  ARG B 124      32.372  14.289  25.260  1.00 74.82           C  
ATOM   3313  NH1 ARG B 124      33.130  14.173  26.335  1.00 68.86           N  
ATOM   3314  NH2 ARG B 124      32.819  13.837  24.101  1.00 77.21           N  
ATOM   3315  N   HIS B 125      32.990  18.492  30.939  1.00 59.60           N  
ATOM   3316  CA  HIS B 125      33.595  18.407  32.262  1.00 79.89           C  
ATOM   3317  C   HIS B 125      32.512  18.075  33.247  1.00 75.39           C  
ATOM   3318  O   HIS B 125      31.331  18.324  32.985  1.00 90.83           O  
ATOM   3319  CB  HIS B 125      34.177  19.728  32.701  1.00 95.97           C  
ATOM   3320  CG  HIS B 125      35.220  20.275  31.778  1.00110.69           C  
ATOM   3321  ND1 HIS B 125      36.571  20.271  32.114  1.00125.83           N  
ATOM   3322  CD2 HIS B 125      35.120  20.849  30.550  1.00125.53           C  
ATOM   3323  CE1 HIS B 125      37.245  20.808  31.119  1.00138.50           C  
ATOM   3324  NE2 HIS B 125      36.394  21.194  30.171  1.00141.58           N  
ATOM   3325  N   VAL B 126      32.893  17.564  34.410  1.00 50.69           N  
ATOM   3326  CA  VAL B 126      31.881  17.357  35.432  1.00 76.32           C  
ATOM   3327  C   VAL B 126      31.629  18.718  36.106  1.00 73.16           C  
ATOM   3328  O   VAL B 126      32.519  19.302  36.729  1.00 75.89           O  
ATOM   3329  CB  VAL B 126      32.271  16.227  36.422  1.00 60.57           C  
ATOM   3330  CG1 VAL B 126      31.220  16.081  37.534  1.00 30.95           C  
ATOM   3331  CG2 VAL B 126      32.449  14.917  35.669  1.00 30.35           C  
ATOM   3332  N   SER B 127      30.408  19.223  35.954  1.00 53.00           N  
ATOM   3333  CA  SER B 127      30.161  20.626  36.210  1.00 43.72           C  
ATOM   3334  C   SER B 127      28.689  20.951  36.389  1.00 52.81           C  
ATOM   3335  O   SER B 127      27.810  20.065  36.446  1.00 49.56           O  
ATOM   3336  CB  SER B 127      30.687  21.455  35.046  1.00 61.52           C  
ATOM   3337  OG  SER B 127      29.801  21.401  33.931  1.00 70.64           O  
ATOM   3338  N   VAL B 128      28.442  22.254  36.449  1.00 61.44           N  
ATOM   3339  CA  VAL B 128      27.092  22.783  36.567  1.00 67.94           C  
ATOM   3340  C   VAL B 128      26.744  23.761  35.430  1.00 70.97           C  
ATOM   3341  O   VAL B 128      27.558  24.620  35.065  1.00 55.37           O  
ATOM   3342  CB  VAL B 128      26.939  23.535  37.893  1.00 52.32           C  
ATOM   3343  CG1 VAL B 128      25.626  23.193  38.536  1.00 50.26           C  
ATOM   3344  CG2 VAL B 128      28.062  23.184  38.805  1.00 52.97           C  
ATOM   3345  N   ARG B 129      25.528  23.658  34.897  1.00 53.79           N  
ATOM   3346  CA  ARG B 129      25.116  24.574  33.843  1.00 52.96           C  
ATOM   3347  C   ARG B 129      23.673  25.074  33.973  1.00 57.01           C  
ATOM   3348  O   ARG B 129      22.752  24.298  34.229  1.00 39.86           O  
ATOM   3349  CB  ARG B 129      25.359  23.962  32.467  1.00 44.99           C  
ATOM   3350  CG  ARG B 129      24.668  24.675  31.314  1.00 50.57           C  
ATOM   3351  CD  ARG B 129      25.606  24.784  30.123  1.00 70.59           C  
ATOM   3352  NE  ARG B 129      24.946  24.580  28.828  1.00 81.40           N  
ATOM   3353  CZ  ARG B 129      25.587  24.533  27.658  1.00 92.51           C  
ATOM   3354  NH1 ARG B 129      26.905  24.680  27.617  1.00100.20           N  
ATOM   3355  NH2 ARG B 129      24.914  24.343  26.527  1.00 87.00           N  
ATOM   3356  N   TYR B 130      23.515  26.394  33.819  1.00 47.00           N  
ATOM   3357  CA  TYR B 130      22.211  27.041  33.619  1.00 56.35           C  
ATOM   3358  C   TYR B 130      22.110  27.564  32.193  1.00 55.29           C  
ATOM   3359  O   TYR B 130      23.016  28.253  31.690  1.00 36.23           O  
ATOM   3360  CB  TYR B 130      21.935  28.196  34.617  1.00 82.31           C  
ATOM   3361  CG  TYR B 130      20.662  28.992  34.289  1.00 92.51           C  
ATOM   3362  CD1 TYR B 130      19.394  28.443  34.525  1.00 90.53           C  
ATOM   3363  CD2 TYR B 130      20.728  30.281  33.725  1.00 79.94           C  
ATOM   3364  CE1 TYR B 130      18.236  29.143  34.218  1.00 86.47           C  
ATOM   3365  CE2 TYR B 130      19.567  30.986  33.418  1.00 74.73           C  
ATOM   3366  CZ  TYR B 130      18.326  30.406  33.671  1.00 80.77           C  
ATOM   3367  OH  TYR B 130      17.164  31.075  33.374  1.00 67.04           O  
ATOM   3368  N   ASP B 131      20.987  27.232  31.565  1.00 45.07           N  
ATOM   3369  CA  ASP B 131      20.665  27.718  30.245  1.00 63.58           C  
ATOM   3370  C   ASP B 131      19.303  28.390  30.371  1.00 51.23           C  
ATOM   3371  O   ASP B 131      18.319  27.727  30.717  1.00 37.56           O  
ATOM   3372  CB  ASP B 131      20.593  26.552  29.265  1.00101.86           C  
ATOM   3373  CG  ASP B 131      21.682  25.502  29.511  1.00118.12           C  
ATOM   3374  OD1 ASP B 131      21.470  24.594  30.358  1.00118.72           O  
ATOM   3375  OD2 ASP B 131      22.739  25.576  28.841  1.00114.34           O  
ATOM   3376  N   SER B 132      19.261  29.698  30.115  1.00 47.67           N  
ATOM   3377  CA  SER B 132      18.074  30.510  30.245  1.00 37.00           C  
ATOM   3378  C   SER B 132      17.225  30.269  29.039  1.00 72.49           C  
ATOM   3379  O   SER B 132      17.768  30.022  27.977  1.00 68.22           O  
ATOM   3380  CB  SER B 132      18.503  31.929  30.179  1.00 42.03           C  
ATOM   3381  OG  SER B 132      19.082  32.144  28.921  1.00 42.37           O  
ATOM   3382  N   PRO B 133      15.889  30.343  29.181  1.00 86.79           N  
ATOM   3383  CA  PRO B 133      14.994  30.046  28.044  1.00 99.52           C  
ATOM   3384  C   PRO B 133      15.130  31.072  26.897  1.00 99.29           C  
ATOM   3385  O   PRO B 133      16.007  31.929  26.980  1.00 95.73           O  
ATOM   3386  CB  PRO B 133      13.607  30.040  28.696  1.00 83.68           C  
ATOM   3387  CG  PRO B 133      13.757  30.937  29.837  1.00 78.78           C  
ATOM   3388  CD  PRO B 133      15.146  30.774  30.375  1.00 74.02           C  
ATOM   3389  N   GLU B 134      14.304  30.986  25.855  1.00 82.85           N  
ATOM   3390  CA  GLU B 134      14.364  31.971  24.778  1.00 86.30           C  
ATOM   3391  C   GLU B 134      13.533  33.183  25.114  1.00 80.59           C  
ATOM   3392  O   GLU B 134      12.417  33.032  25.612  1.00100.45           O  
ATOM   3393  CB  GLU B 134      13.815  31.395  23.470  1.00121.73           C  
ATOM   3394  CG  GLU B 134      13.468  32.453  22.405  1.00146.64           C  
ATOM   3395  CD  GLU B 134      12.093  33.111  22.612  1.00157.06           C  
ATOM   3396  OE1 GLU B 134      11.300  32.595  23.429  1.00174.59           O  
ATOM   3397  OE2 GLU B 134      11.803  34.139  21.952  1.00143.73           O  
ATOM   3398  N   PHE B 135      14.072  34.380  24.875  1.00 70.76           N  
ATOM   3399  CA  PHE B 135      13.223  35.563  24.776  1.00 75.60           C  
ATOM   3400  C   PHE B 135      13.622  36.415  23.586  1.00 82.91           C  
ATOM   3401  O   PHE B 135      14.687  37.026  23.591  1.00 82.88           O  
ATOM   3402  CB  PHE B 135      13.273  36.400  26.046  1.00 90.54           C  
ATOM   3403  CG  PHE B 135      12.040  37.212  26.269  1.00104.59           C  
ATOM   3404  CD1 PHE B 135      10.873  36.887  25.606  1.00111.74           C  
ATOM   3405  CD2 PHE B 135      12.050  38.301  27.122  1.00110.16           C  
ATOM   3406  CE1 PHE B 135       9.736  37.622  25.799  1.00123.81           C  
ATOM   3407  CE2 PHE B 135      10.919  39.041  27.318  1.00117.54           C  
ATOM   3408  CZ  PHE B 135       9.758  38.705  26.656  1.00123.58           C  
ATOM   3409  N   ALA B 136      12.736  36.499  22.598  1.00 91.59           N  
ATOM   3410  CA  ALA B 136      13.032  37.195  21.345  1.00102.65           C  
ATOM   3411  C   ALA B 136      14.304  36.686  20.667  1.00102.57           C  
ATOM   3412  O   ALA B 136      15.171  37.475  20.287  1.00110.06           O  
ATOM   3413  CB  ALA B 136      13.127  38.694  21.580  1.00102.12           C  
ATOM   3414  N   GLY B 137      14.415  35.371  20.518  1.00 87.92           N  
ATOM   3415  CA  GLY B 137      15.580  34.774  19.889  1.00 89.97           C  
ATOM   3416  C   GLY B 137      16.824  34.780  20.760  1.00 93.73           C  
ATOM   3417  O   GLY B 137      17.915  34.440  20.302  1.00104.34           O  
ATOM   3418  N   PHE B 138      16.654  35.144  22.026  1.00 95.00           N  
ATOM   3419  CA  PHE B 138      17.776  35.336  22.941  1.00 78.50           C  
ATOM   3420  C   PHE B 138      18.004  34.179  23.889  1.00 70.87           C  
ATOM   3421  O   PHE B 138      17.050  33.593  24.394  1.00 74.86           O  
ATOM   3422  CB  PHE B 138      17.549  36.590  23.760  1.00 81.70           C  
ATOM   3423  CG  PHE B 138      18.571  37.609  23.536  1.00 92.57           C  
ATOM   3424  CD1 PHE B 138      19.903  37.260  23.579  1.00107.36           C  
ATOM   3425  CD2 PHE B 138      18.218  38.906  23.236  1.00106.30           C  
ATOM   3426  CE1 PHE B 138      20.876  38.197  23.358  1.00133.56           C  
ATOM   3427  CE2 PHE B 138      19.183  39.851  23.009  1.00126.73           C  
ATOM   3428  CZ  PHE B 138      20.520  39.498  23.069  1.00139.87           C  
ATOM   3429  N   SER B 139      19.270  33.866  24.152  1.00 69.03           N  
ATOM   3430  CA  SER B 139      19.596  32.750  25.031  1.00 70.49           C  
ATOM   3431  C   SER B 139      20.932  32.924  25.717  1.00 55.75           C  
ATOM   3432  O   SER B 139      21.799  33.624  25.212  1.00 63.29           O  
ATOM   3433  CB  SER B 139      19.607  31.447  24.244  1.00 96.58           C  
ATOM   3434  OG  SER B 139      20.113  30.390  25.041  1.00117.48           O  
ATOM   3435  N   GLY B 140      21.100  32.284  26.869  1.00 47.85           N  
ATOM   3436  CA  GLY B 140      22.327  32.428  27.630  1.00 64.98           C  
ATOM   3437  C   GLY B 140      22.603  31.291  28.582  1.00 57.55           C  
ATOM   3438  O   GLY B 140      21.705  30.584  29.004  1.00 54.13           O  
ATOM   3439  N   SER B 141      23.861  31.104  28.926  1.00 52.29           N  
ATOM   3440  CA  SER B 141      24.177  30.004  29.789  1.00 54.47           C  
ATOM   3441  C   SER B 141      25.498  30.222  30.483  1.00 58.11           C  
ATOM   3442  O   SER B 141      26.357  31.021  30.051  1.00 35.35           O  
ATOM   3443  CB  SER B 141      24.179  28.685  29.005  1.00 63.40           C  
ATOM   3444  OG  SER B 141      25.113  28.713  27.937  1.00 71.41           O  
ATOM   3445  N   VAL B 142      25.640  29.483  31.574  1.00 59.16           N  
ATOM   3446  CA  VAL B 142      26.803  29.580  32.429  1.00 50.26           C  
ATOM   3447  C   VAL B 142      27.102  28.196  33.041  1.00 58.78           C  
ATOM   3448  O   VAL B 142      26.213  27.351  33.175  1.00 34.65           O  
ATOM   3449  CB  VAL B 142      26.584  30.630  33.516  1.00 56.62           C  
ATOM   3450  CG1 VAL B 142      27.709  31.653  33.494  1.00 44.56           C  
ATOM   3451  CG2 VAL B 142      25.217  31.299  33.333  1.00 59.79           C  
ATOM   3452  N   GLN B 143      28.375  27.974  33.350  1.00 47.55           N  
ATOM   3453  CA  GLN B 143      28.921  26.689  33.688  1.00 46.32           C  
ATOM   3454  C   GLN B 143      30.063  26.808  34.659  1.00 60.85           C  
ATOM   3455  O   GLN B 143      30.988  27.591  34.451  1.00 60.70           O  
ATOM   3456  CB  GLN B 143      29.470  26.051  32.429  1.00 35.95           C  
ATOM   3457  CG  GLN B 143      28.419  25.383  31.658  1.00 47.88           C  
ATOM   3458  CD  GLN B 143      28.919  24.168  30.963  1.00 56.04           C  
ATOM   3459  OE1 GLN B 143      28.966  24.148  29.808  1.00 59.95           O  
ATOM   3460  NE2 GLN B 143      29.331  23.187  31.668  1.00 49.13           N  
ATOM   3461  N   TYR B 144      30.039  25.986  35.694  1.00 62.61           N  
ATOM   3462  CA  TYR B 144      31.146  25.961  36.603  1.00 35.82           C  
ATOM   3463  C   TYR B 144      31.792  24.606  36.543  1.00 68.49           C  
ATOM   3464  O   TYR B 144      31.093  23.579  36.578  1.00 47.71           O  
ATOM   3465  CB  TYR B 144      30.670  26.227  38.005  1.00 37.00           C  
ATOM   3466  CG  TYR B 144      31.823  26.473  38.895  1.00 57.08           C  
ATOM   3467  CD1 TYR B 144      33.029  26.911  38.365  1.00 62.28           C  
ATOM   3468  CD2 TYR B 144      31.736  26.248  40.256  1.00 55.74           C  
ATOM   3469  CE1 TYR B 144      34.121  27.138  39.169  1.00 67.50           C  
ATOM   3470  CE2 TYR B 144      32.827  26.461  41.074  1.00 47.31           C  
ATOM   3471  CZ  TYR B 144      34.017  26.914  40.520  1.00 70.04           C  
ATOM   3472  OH  TYR B 144      35.120  27.135  41.304  1.00 92.33           O  
ATOM   3473  N   VAL B 145      33.123  24.606  36.452  1.00 70.96           N  
ATOM   3474  CA  VAL B 145      33.899  23.372  36.482  1.00 69.57           C  
ATOM   3475  C   VAL B 145      34.770  23.410  37.697  1.00 77.41           C  
ATOM   3476  O   VAL B 145      35.902  23.878  37.634  1.00 76.66           O  
ATOM   3477  CB  VAL B 145      34.842  23.235  35.288  1.00 60.48           C  
ATOM   3478  CG1 VAL B 145      35.823  22.090  35.533  1.00 42.62           C  
ATOM   3479  CG2 VAL B 145      34.057  23.009  34.021  1.00 81.83           C  
ATOM   3480  N   PRO B 146      34.227  22.943  38.825  1.00 85.50           N  
ATOM   3481  CA  PRO B 146      34.957  23.034  40.077  1.00 93.42           C  
ATOM   3482  C   PRO B 146      36.177  22.167  40.034  1.00136.21           C  
ATOM   3483  O   PRO B 146      37.192  22.553  40.595  1.00141.84           O  
ATOM   3484  CB  PRO B 146      33.971  22.470  41.109  1.00 69.60           C  
ATOM   3485  CG  PRO B 146      32.688  22.328  40.419  1.00 70.46           C  
ATOM   3486  CD  PRO B 146      33.002  22.156  38.982  1.00 82.13           C  
ATOM   3487  N   ASN B 147      36.083  21.008  39.382  1.00169.09           N  
ATOM   3488  CA  ASN B 147      37.006  19.932  39.753  1.00185.60           C  
ATOM   3489  C   ASN B 147      38.477  20.043  39.396  1.00192.28           C  
ATOM   3490  O   ASN B 147      38.884  20.112  38.236  1.00171.08           O  
ATOM   3491  CB  ASN B 147      36.548  18.478  39.470  1.00180.18           C  
ATOM   3492  CG  ASN B 147      35.172  18.353  38.820  1.00174.62           C  
ATOM   3493  OD1 ASN B 147      34.937  17.430  38.073  1.00188.82           O  
ATOM   3494  ND2 ASN B 147      34.313  19.279  39.048  1.00161.37           N  
ATOM   3495  N   ASP B 148      39.253  20.039  40.477  1.00215.25           N  
ATOM   3496  CA  ASP B 148      38.651  20.360  41.797  1.00229.18           C  
ATOM   3497  C   ASP B 148      39.542  21.381  42.511  1.00235.17           C  
ATOM   3498  O   ASP B 148      39.188  22.562  42.648  1.00241.84           O  
ATOM   3499  CB  ASP B 148      38.374  19.082  42.633  1.00229.67           C  
ATOM   3500  CG  ASP B 148      39.456  18.780  43.648  1.00228.80           C  
ATOM   3501  OD1 ASP B 148      40.589  18.448  43.232  1.00230.81           O  
ATOM   3502  OD2 ASP B 148      39.158  18.847  44.864  1.00223.96           O  
ATOM   3503  N   ASN B 149      40.729  20.928  42.908  1.00226.11           N  
ATOM   3504  CA  ASN B 149      41.833  21.840  43.191  1.00210.96           C  
ATOM   3505  C   ASN B 149      41.852  22.801  44.334  1.00205.60           C  
ATOM   3506  O   ASN B 149      42.464  23.848  44.229  1.00196.15           O  
ATOM   3507  CB  ASN B 149      42.057  22.679  41.944  1.00202.90           C  
ATOM   3508  CG  ASN B 149      43.311  22.324  41.189  1.00201.44           C  
ATOM   3509  OD1 ASN B 149      43.539  22.840  40.235  1.00199.96           O  
ATOM   3510  ND2 ASN B 149      44.052  21.491  41.610  1.00202.44           N  
ATOM   3511  N   SER B 150      41.171  22.512  45.425  1.00211.26           N  
ATOM   3512  CA  SER B 150      41.546  23.175  46.701  1.00210.08           C  
ATOM   3513  C   SER B 150      41.612  22.272  47.900  1.00225.68           C  
ATOM   3514  O   SER B 150      40.612  21.819  48.397  1.00226.71           O  
ATOM   3515  CB  SER B 150      40.601  24.346  46.986  1.00185.11           C  
ATOM   3516  OG  SER B 150      39.490  23.934  47.738  1.00177.83           O  
ATOM   3517  N   GLY B 151      42.824  21.986  48.350  1.00237.99           N  
ATOM   3518  CA  GLY B 151      44.040  22.035  47.537  1.00243.18           C  
ATOM   3519  C   GLY B 151      44.730  23.353  47.249  1.00247.98           C  
ATOM   3520  O   GLY B 151      44.717  24.288  48.046  1.00249.88           O  
ATOM   3521  N   LYS B 152      45.348  23.393  46.074  1.00246.95           N  
ATOM   3522  CA  LYS B 152      46.115  24.540  45.621  1.00240.80           C  
ATOM   3523  C   LYS B 152      45.216  25.633  45.063  1.00245.50           C  
ATOM   3524  O   LYS B 152      43.993  25.595  45.224  1.00247.21           O  
ATOM   3525  CB  LYS B 152      47.083  24.133  44.518  1.00221.09           C  
ATOM   3526  CG  LYS B 152      48.104  23.118  44.956  1.00203.12           C  
ATOM   3527  CD  LYS B 152      48.995  23.709  46.020  1.00195.53           C  
ATOM   3528  CE  LYS B 152      49.732  22.605  46.718  1.00191.94           C  
ATOM   3529  NZ  LYS B 152      50.235  23.022  48.046  1.00191.05           N1+
ATOM   3530  N   ASN B 153      45.836  26.617  44.411  1.00244.40           N  
ATOM   3531  CA  ASN B 153      45.080  27.593  43.640  1.00239.06           C  
ATOM   3532  C   ASN B 153      44.245  26.894  42.583  1.00235.18           C  
ATOM   3533  O   ASN B 153      44.723  26.006  41.866  1.00237.96           O  
ATOM   3534  CB  ASN B 153      45.989  28.644  43.015  1.00234.93           C  
ATOM   3535  CG  ASN B 153      46.002  29.941  43.806  1.00227.74           C  
ATOM   3536  OD1 ASN B 153      45.305  30.894  43.481  1.00226.63           O  
ATOM   3537  ND2 ASN B 153      46.788  29.975  44.850  1.00222.78           N  
ATOM   3538  N   ARG B 154      43.004  27.343  42.477  1.00225.66           N  
ATOM   3539  CA  ARG B 154      41.940  26.591  41.834  1.00214.53           C  
ATOM   3540  C   ARG B 154      42.043  26.444  40.312  1.00199.26           C  
ATOM   3541  O   ARG B 154      42.122  27.436  39.598  1.00200.75           O  
ATOM   3542  CB  ARG B 154      40.620  27.257  42.185  1.00213.50           C  
ATOM   3543  N   SER B 155      42.033  25.195  39.836  1.00177.83           N  
ATOM   3544  CA  SER B 155      42.015  24.913  38.402  1.00147.31           C  
ATOM   3545  C   SER B 155      40.578  24.836  37.917  1.00139.65           C  
ATOM   3546  O   SER B 155      40.328  24.436  36.778  1.00152.57           O  
ATOM   3547  CB  SER B 155      42.718  23.614  38.041  1.00122.15           C  
ATOM   3548  OG  SER B 155      41.828  22.498  38.167  1.00117.55           O  
ATOM   3549  N   GLU B 156      39.627  25.163  38.789  1.00113.17           N  
ATOM   3550  CA  GLU B 156      38.247  25.260  38.358  1.00 86.92           C  
ATOM   3551  C   GLU B 156      38.188  26.267  37.256  1.00 81.32           C  
ATOM   3552  O   GLU B 156      38.931  27.236  37.224  1.00 70.08           O  
ATOM   3553  CB  GLU B 156      37.343  25.737  39.474  1.00 84.80           C  
ATOM   3554  CG  GLU B 156      37.870  26.896  40.265  1.00 91.43           C  
ATOM   3555  CD  GLU B 156      38.024  26.531  41.723  1.00126.09           C  
ATOM   3556  OE1 GLU B 156      38.337  25.354  42.018  1.00145.25           O  
ATOM   3557  OE2 GLU B 156      37.840  27.418  42.579  1.00137.09           O  
ATOM   3558  N   SER B 157      37.298  26.014  36.327  1.00 92.70           N  
ATOM   3559  CA  SER B 157      37.139  26.902  35.221  1.00 77.41           C  
ATOM   3560  C   SER B 157      35.693  27.308  35.077  1.00 72.88           C  
ATOM   3561  O   SER B 157      34.792  26.895  35.829  1.00 43.96           O  
ATOM   3562  CB  SER B 157      37.689  26.294  33.929  1.00 74.76           C  
ATOM   3563  OG  SER B 157      36.978  25.134  33.556  1.00 69.71           O  
ATOM   3564  N   TYR B 158      35.516  28.158  34.089  1.00 91.27           N  
ATOM   3565  CA  TYR B 158      34.437  29.086  34.084  1.00 84.33           C  
ATOM   3566  C   TYR B 158      33.874  29.323  32.695  1.00 85.46           C  
ATOM   3567  O   TYR B 158      34.599  29.797  31.817  1.00 83.51           O  
ATOM   3568  CB  TYR B 158      35.051  30.358  34.547  1.00 93.45           C  
ATOM   3569  CG  TYR B 158      34.084  31.109  35.323  1.00182.80           C  
ATOM   3570  CD1 TYR B 158      32.833  30.548  35.664  1.00213.97           C  
ATOM   3571  CD2 TYR B 158      34.387  32.391  35.719  1.00245.18           C  
ATOM   3572  CE1 TYR B 158      31.924  31.266  36.399  1.00255.07           C  
ATOM   3573  CE2 TYR B 158      33.501  33.118  36.446  1.00281.06           C  
ATOM   3574  CZ  TYR B 158      32.267  32.554  36.785  1.00289.88           C  
ATOM   3575  OH  TYR B 158      31.376  33.296  37.509  1.00313.29           O  
ATOM   3576  N   HIS B 159      32.581  29.097  32.497  1.00 80.04           N  
ATOM   3577  CA  HIS B 159      32.114  28.997  31.125  1.00 73.74           C  
ATOM   3578  C   HIS B 159      30.782  29.692  30.894  1.00 60.34           C  
ATOM   3579  O   HIS B 159      29.847  29.490  31.627  1.00 41.63           O  
ATOM   3580  CB  HIS B 159      32.062  27.518  30.726  1.00 78.28           C  
ATOM   3581  CG  HIS B 159      33.401  26.852  30.768  1.00 82.68           C  
ATOM   3582  ND1 HIS B 159      34.235  26.776  29.671  1.00 90.36           N  
ATOM   3583  CD2 HIS B 159      34.072  26.266  31.788  1.00 63.98           C  
ATOM   3584  CE1 HIS B 159      35.351  26.154  30.009  1.00 78.10           C  
ATOM   3585  NE2 HIS B 159      35.281  25.844  31.290  1.00 66.31           N  
ATOM   3586  N   ALA B 160      30.692  30.571  29.911  1.00 55.67           N  
ATOM   3587  CA  ALA B 160      29.364  31.022  29.556  1.00 43.91           C  
ATOM   3588  C   ALA B 160      29.315  31.663  28.202  1.00 49.35           C  
ATOM   3589  O   ALA B 160      30.317  32.153  27.682  1.00 47.25           O  
ATOM   3590  CB  ALA B 160      28.817  31.935  30.591  1.00 39.16           C  
ATOM   3591  N   GLY B 161      28.110  31.677  27.661  1.00 50.90           N  
ATOM   3592  CA  GLY B 161      27.893  32.274  26.371  1.00 44.66           C  
ATOM   3593  C   GLY B 161      26.471  32.721  26.181  1.00 54.75           C  
ATOM   3594  O   GLY B 161      25.582  32.442  26.970  1.00 34.88           O  
ATOM   3595  N   PHE B 162      26.255  33.435  25.096  1.00 58.31           N  
ATOM   3596  CA  PHE B 162      24.910  33.835  24.743  1.00 69.33           C  
ATOM   3597  C   PHE B 162      24.692  33.512  23.267  1.00 74.01           C  
ATOM   3598  O   PHE B 162      25.650  33.329  22.491  1.00 59.70           O  
ATOM   3599  CB  PHE B 162      24.706  35.332  24.941  1.00 76.30           C  
ATOM   3600  CG  PHE B 162      24.748  36.086  23.654  1.00 91.84           C  
ATOM   3601  CD1 PHE B 162      25.961  36.281  22.991  1.00 89.21           C  
ATOM   3602  CD2 PHE B 162      23.576  36.536  23.066  1.00 94.41           C  
ATOM   3603  CE1 PHE B 162      26.013  36.944  21.784  1.00 80.60           C  
ATOM   3604  CE2 PHE B 162      23.610  37.204  21.854  1.00 87.76           C  
ATOM   3605  CZ  PHE B 162      24.833  37.410  21.208  1.00 85.44           C  
ATOM   3606  N   ASN B 163      23.420  33.441  22.897  1.00 70.18           N  
ATOM   3607  CA  ASN B 163      23.050  33.096  21.560  1.00 75.56           C  
ATOM   3608  C   ASN B 163      21.883  33.924  21.090  1.00 70.30           C  
ATOM   3609  O   ASN B 163      20.826  33.938  21.727  1.00 48.23           O  
ATOM   3610  CB  ASN B 163      22.701  31.619  21.517  1.00 77.18           C  
ATOM   3611  CG  ASN B 163      23.723  30.776  22.236  1.00 99.20           C  
ATOM   3612  OD1 ASN B 163      24.332  29.979  21.673  1.00106.64           O  
ATOM   3613  ND2 ASN B 163      23.935  31.013  23.445  1.00120.27           N  
ATOM   3614  N   TYR B 164      22.088  34.602  19.964  1.00 73.52           N  
ATOM   3615  CA  TYR B 164      21.001  35.224  19.250  1.00 66.75           C  
ATOM   3616  C   TYR B 164      20.671  34.452  17.971  1.00 78.68           C  
ATOM   3617  O   TYR B 164      21.566  34.103  17.190  1.00 89.84           O  
ATOM   3618  CB  TYR B 164      21.356  36.665  18.916  1.00 54.70           C  
ATOM   3619  CG  TYR B 164      20.144  37.454  18.498  1.00 75.12           C  
ATOM   3620  CD1 TYR B 164      18.976  37.393  19.237  1.00 96.40           C  
ATOM   3621  CD2 TYR B 164      20.159  38.268  17.386  1.00 73.50           C  
ATOM   3622  CE1 TYR B 164      17.853  38.116  18.875  1.00107.03           C  
ATOM   3623  CE2 TYR B 164      19.043  39.000  17.018  1.00 89.04           C  
ATOM   3624  CZ  TYR B 164      17.888  38.923  17.766  1.00 98.64           C  
ATOM   3625  OH  TYR B 164      16.760  39.636  17.424  1.00 84.97           O  
ATOM   3626  N   LYS B 165      19.386  34.176  17.758  1.00 67.31           N  
ATOM   3627  CA  LYS B 165      18.913  33.754  16.437  1.00 84.35           C  
ATOM   3628  C   LYS B 165      17.693  34.553  16.055  1.00 98.10           C  
ATOM   3629  O   LYS B 165      16.641  34.459  16.702  1.00 98.88           O  
ATOM   3630  CB  LYS B 165      18.556  32.274  16.399  1.00 95.59           C  
ATOM   3631  CG  LYS B 165      17.877  31.848  15.087  1.00104.46           C  
ATOM   3632  CD  LYS B 165      18.563  30.618  14.492  1.00115.75           C  
ATOM   3633  CE  LYS B 165      17.769  29.978  13.358  1.00103.54           C  
ATOM   3634  NZ  LYS B 165      18.313  28.618  13.059  1.00 99.99           N1+
ATOM   3635  N   ASN B 166      17.846  35.340  15.000  1.00 95.03           N  
ATOM   3636  CA  ASN B 166      16.721  35.992  14.391  1.00108.31           C  
ATOM   3637  C   ASN B 166      16.604  35.687  12.891  1.00122.38           C  
ATOM   3638  O   ASN B 166      17.509  35.991  12.091  1.00114.54           O  
ATOM   3639  CB  ASN B 166      16.769  37.489  14.643  1.00117.44           C  
ATOM   3640  CG  ASN B 166      15.475  38.159  14.287  1.00140.96           C  
ATOM   3641  OD1 ASN B 166      14.453  37.494  14.113  1.00143.93           O  
ATOM   3642  ND2 ASN B 166      15.503  39.479  14.168  1.00157.86           N  
ATOM   3643  N   ASP B 167      15.490  35.041  12.540  1.00133.86           N  
ATOM   3644  CA  ASP B 167      15.156  34.696  11.159  1.00124.73           C  
ATOM   3645  C   ASP B 167      16.303  34.032  10.409  1.00 89.58           C  
ATOM   3646  O   ASP B 167      16.919  34.612   9.518  1.00 76.59           O  
ATOM   3647  CB  ASP B 167      14.628  35.918  10.411  1.00142.16           C  
ATOM   3648  CG  ASP B 167      13.332  36.455  11.014  1.00147.22           C  
ATOM   3649  OD1 ASP B 167      12.758  35.789  11.907  1.00153.18           O  
ATOM   3650  OD2 ASP B 167      12.879  37.539  10.590  1.00136.00           O  
ATOM   3651  N   GLY B 168      16.583  32.798  10.800  1.00 82.25           N  
ATOM   3652  CA  GLY B 168      17.628  32.007  10.174  1.00 80.33           C  
ATOM   3653  C   GLY B 168      18.986  32.655  10.324  1.00 65.58           C  
ATOM   3654  O   GLY B 168      19.919  32.364   9.593  1.00 57.25           O  
ATOM   3655  N   PHE B 169      19.097  33.521  11.319  1.00 65.79           N  
ATOM   3656  CA  PHE B 169      20.296  34.285  11.503  1.00 40.41           C  
ATOM   3657  C   PHE B 169      20.797  34.126  12.906  1.00 59.12           C  
ATOM   3658  O   PHE B 169      20.027  34.095  13.853  1.00 60.07           O  
ATOM   3659  CB  PHE B 169      19.971  35.712  11.306  1.00 64.09           C  
ATOM   3660  CG  PHE B 169      20.899  36.391  10.426  1.00 98.11           C  
ATOM   3661  CD1 PHE B 169      21.331  35.766   9.258  1.00106.20           C  
ATOM   3662  CD2 PHE B 169      21.345  37.691  10.774  1.00140.40           C  
ATOM   3663  CE1 PHE B 169      22.199  36.437   8.417  1.00112.66           C  
ATOM   3664  CE2 PHE B 169      22.227  38.390   9.971  1.00158.21           C  
ATOM   3665  CZ  PHE B 169      22.654  37.745   8.763  1.00135.09           C  
ATOM   3666  N   PHE B 170      22.101  34.082  13.077  1.00 73.20           N  
ATOM   3667  CA  PHE B 170      22.569  33.771  14.403  1.00 75.27           C  
ATOM   3668  C   PHE B 170      23.952  34.305  14.688  1.00 69.11           C  
ATOM   3669  O   PHE B 170      24.761  34.589  13.797  1.00 72.74           O  
ATOM   3670  CB  PHE B 170      22.545  32.257  14.615  1.00 84.01           C  
ATOM   3671  CG  PHE B 170      23.752  31.564  14.075  1.00 98.82           C  
ATOM   3672  CD1 PHE B 170      23.826  31.183  12.742  1.00 99.46           C  
ATOM   3673  CD2 PHE B 170      24.827  31.305  14.905  1.00103.45           C  
ATOM   3674  CE1 PHE B 170      24.957  30.555  12.252  1.00103.18           C  
ATOM   3675  CE2 PHE B 170      25.952  30.674  14.430  1.00102.42           C  
ATOM   3676  CZ  PHE B 170      26.022  30.297  13.099  1.00104.60           C  
ATOM   3677  N   VAL B 171      24.199  34.441  15.972  1.00 61.45           N  
ATOM   3678  CA  VAL B 171      25.525  34.671  16.469  1.00 71.30           C  
ATOM   3679  C   VAL B 171      25.567  34.003  17.827  1.00 65.32           C  
ATOM   3680  O   VAL B 171      24.578  33.963  18.563  1.00 56.53           O  
ATOM   3681  CB  VAL B 171      25.843  36.167  16.594  1.00 69.48           C  
ATOM   3682  CG1 VAL B 171      24.677  36.904  17.240  1.00 68.39           C  
ATOM   3683  CG2 VAL B 171      27.151  36.398  17.382  1.00 63.87           C  
ATOM   3684  N   GLN B 172      26.712  33.440  18.140  1.00 54.19           N  
ATOM   3685  CA  GLN B 172      26.854  32.783  19.385  1.00 68.27           C  
ATOM   3686  C   GLN B 172      28.193  33.165  19.955  1.00 73.80           C  
ATOM   3687  O   GLN B 172      29.240  32.895  19.344  1.00 60.12           O  
ATOM   3688  CB  GLN B 172      26.735  31.287  19.142  1.00 68.89           C  
ATOM   3689  CG  GLN B 172      25.442  30.944  18.426  1.00 63.41           C  
ATOM   3690  CD  GLN B 172      25.376  29.495  18.031  1.00 87.10           C  
ATOM   3691  OE1 GLN B 172      26.248  28.697  18.384  1.00 93.41           O  
ATOM   3692  NE2 GLN B 172      24.345  29.139  17.286  1.00100.04           N  
ATOM   3693  N   TYR B 173      28.161  33.806  21.120  1.00 70.68           N  
ATOM   3694  CA  TYR B 173      29.378  33.941  21.891  1.00 59.84           C  
ATOM   3695  C   TYR B 173      29.499  32.840  22.920  1.00 55.70           C  
ATOM   3696  O   TYR B 173      28.531  32.459  23.583  1.00 57.49           O  
ATOM   3697  CB  TYR B 173      29.450  35.252  22.633  1.00 70.86           C  
ATOM   3698  CG  TYR B 173      30.632  35.265  23.578  1.00 69.82           C  
ATOM   3699  CD1 TYR B 173      31.934  35.380  23.090  1.00 53.19           C  
ATOM   3700  CD2 TYR B 173      30.448  35.143  24.952  1.00 65.77           C  
ATOM   3701  CE1 TYR B 173      33.005  35.388  23.932  1.00 62.57           C  
ATOM   3702  CE2 TYR B 173      31.524  35.148  25.804  1.00 75.65           C  
ATOM   3703  CZ  TYR B 173      32.806  35.269  25.291  1.00 79.61           C  
ATOM   3704  OH  TYR B 173      33.889  35.271  26.151  1.00 79.77           O  
ATOM   3705  N   ALA B 174      30.717  32.347  23.050  1.00 53.57           N  
ATOM   3706  CA  ALA B 174      31.017  31.343  24.026  1.00 45.35           C  
ATOM   3707  C   ALA B 174      32.358  31.703  24.590  1.00 54.38           C  
ATOM   3708  O   ALA B 174      33.259  32.117  23.871  1.00 54.66           O  
ATOM   3709  CB  ALA B 174      31.074  30.018  23.383  1.00 50.40           C  
ATOM   3710  N   GLY B 175      32.508  31.539  25.890  1.00 61.59           N  
ATOM   3711  CA  GLY B 175      33.756  31.929  26.490  1.00 69.78           C  
ATOM   3712  C   GLY B 175      34.058  31.052  27.671  1.00 82.07           C  
ATOM   3713  O   GLY B 175      33.156  30.523  28.328  1.00 68.21           O  
ATOM   3714  N   SER B 176      35.357  30.934  27.926  1.00 93.52           N  
ATOM   3715  CA  SER B 176      35.910  30.062  28.936  1.00 84.66           C  
ATOM   3716  C   SER B 176      37.047  30.822  29.570  1.00 69.54           C  
ATOM   3717  O   SER B 176      37.746  31.591  28.915  1.00 46.06           O  
ATOM   3718  CB  SER B 176      36.449  28.775  28.308  1.00 93.34           C  
ATOM   3719  OG  SER B 176      37.681  28.388  28.901  1.00 92.68           O  
ATOM   3720  N   TYR B 177      37.207  30.627  30.866  1.00 77.74           N  
ATOM   3721  CA  TYR B 177      38.318  31.202  31.587  1.00 83.01           C  
ATOM   3722  C   TYR B 177      38.689  30.194  32.644  1.00 79.41           C  
ATOM   3723  O   TYR B 177      37.846  29.449  33.128  1.00 88.62           O  
ATOM   3724  CB  TYR B 177      37.922  32.510  32.257  1.00 94.16           C  
ATOM   3725  CG  TYR B 177      38.927  32.955  33.286  1.00108.52           C  
ATOM   3726  CD1 TYR B 177      40.141  33.504  32.899  1.00117.54           C  
ATOM   3727  CD2 TYR B 177      38.668  32.817  34.643  1.00124.58           C  
ATOM   3728  CE1 TYR B 177      41.071  33.912  33.832  1.00126.09           C  
ATOM   3729  CE2 TYR B 177      39.589  33.220  35.592  1.00135.35           C  
ATOM   3730  CZ  TYR B 177      40.791  33.768  35.180  1.00134.83           C  
ATOM   3731  OH  TYR B 177      41.712  34.172  36.119  1.00136.16           O  
ATOM   3732  N   LYS B 178      39.958  30.151  32.997  1.00 68.28           N  
ATOM   3733  CA  LYS B 178      40.403  29.180  33.958  1.00 96.73           C  
ATOM   3734  C   LYS B 178      41.291  29.819  34.993  1.00130.87           C  
ATOM   3735  O   LYS B 178      42.387  30.291  34.676  1.00129.51           O  
ATOM   3736  CB  LYS B 178      41.121  28.048  33.249  1.00107.69           C  
ATOM   3737  CG  LYS B 178      42.395  27.648  33.902  1.00135.91           C  
ATOM   3738  CD  LYS B 178      42.899  26.391  33.278  1.00159.95           C  
ATOM   3739  CE  LYS B 178      43.212  26.586  31.801  1.00181.15           C  
ATOM   3740  NZ  LYS B 178      43.690  25.299  31.197  1.00189.68           N1+
ATOM   3741  N   ARG B 179      40.805  29.800  36.232  1.00155.91           N  
ATOM   3742  CA  ARG B 179      41.477  30.410  37.367  1.00170.69           C  
ATOM   3743  C   ARG B 179      42.904  29.875  37.476  1.00182.38           C  
ATOM   3744  O   ARG B 179      43.827  30.594  37.862  1.00186.46           O  
ATOM   3745  CB  ARG B 179      40.696  30.098  38.642  1.00171.65           C  
ATOM   3746  CG  ARG B 179      41.421  30.419  39.929  1.00172.18           C  
ATOM   3747  CD  ARG B 179      41.134  31.846  40.397  1.00171.67           C  
ATOM   3748  NE  ARG B 179      41.499  32.016  41.801  1.00171.66           N  
ATOM   3749  CZ  ARG B 179      42.751  32.014  42.251  1.00172.57           C  
ATOM   3750  NH1 ARG B 179      43.760  31.849  41.406  1.00178.30           N  
ATOM   3751  NH2 ARG B 179      42.997  32.169  43.543  1.00167.48           N  
ATOM   3752  N   HIS B 180      43.062  28.587  37.205  1.00186.46           N  
ATOM   3753  CA  HIS B 180      44.375  27.998  37.204  1.00190.15           C  
ATOM   3754  C   HIS B 180      44.444  26.740  36.368  1.00190.72           C  
ATOM   3755  O   HIS B 180      43.463  26.020  36.216  1.00186.98           O  
ATOM   3756  CB  HIS B 180      44.784  27.672  38.635  1.00200.50           C  
ATOM   3757  CG  HIS B 180      46.149  28.151  38.989  1.00210.31           C  
ATOM   3758  ND1 HIS B 180      46.364  29.351  39.627  1.00212.39           N  
ATOM   3759  CD2 HIS B 180      47.368  27.600  38.790  1.00215.01           C  
ATOM   3760  CE1 HIS B 180      47.658  29.521  39.795  1.00215.80           C  
ATOM   3761  NE2 HIS B 180      48.294  28.468  39.311  1.00216.68           N  
ATOM   3762  N   ASN B 181      45.621  26.474  35.827  1.00201.17           N  
ATOM   3763  CA  ASN B 181      45.925  25.172  35.242  1.00213.12           C  
ATOM   3764  C   ASN B 181      47.425  25.038  35.373  1.00228.83           C  
ATOM   3765  O   ASN B 181      48.141  26.020  35.233  1.00230.76           O  
ATOM   3766  CB  ASN B 181      45.507  25.125  33.768  1.00203.31           C  
ATOM   3767  CG  ASN B 181      45.664  23.742  33.137  1.00190.46           C  
ATOM   3768  OD1 ASN B 181      46.640  23.040  33.369  1.00195.95           O  
ATOM   3769  ND2 ASN B 181      44.692  23.352  32.337  1.00175.44           N  
ATOM   3770  N   TYR B 182      47.917  23.838  35.633  1.00238.78           N  
ATOM   3771  CA  TYR B 182      49.347  23.649  35.566  1.00246.61           C  
ATOM   3772  C   TYR B 182      49.750  23.570  34.083  1.00259.49           C  
ATOM   3773  O   TYR B 182      49.209  22.755  33.309  1.00265.86           O  
ATOM   3774  CB  TYR B 182      49.784  22.454  36.390  1.00238.05           C  
ATOM   3775  N   THR B 183      50.723  24.452  33.784  1.00239.43           N  
ATOM   3776  CA  THR B 183      51.241  25.030  32.492  1.00215.21           C  
ATOM   3777  C   THR B 183      50.429  26.073  31.788  1.00200.61           C  
ATOM   3778  O   THR B 183      50.843  26.582  30.762  1.00201.33           O  
ATOM   3779  CB  THR B 183      51.850  24.114  31.436  1.00206.68           C  
ATOM   3780  OG1 THR B 183      52.191  22.859  32.014  1.00220.90           O  
ATOM   3781  CG2 THR B 183      53.099  24.807  30.855  1.00186.41           C  
ATOM   3782  N   THR B 184      49.240  26.338  32.275  1.00184.03           N  
ATOM   3783  CA  THR B 184      48.728  27.653  32.032  1.00160.44           C  
ATOM   3784  C   THR B 184      48.072  28.184  33.279  1.00163.75           C  
ATOM   3785  O   THR B 184      47.149  27.598  33.849  1.00164.75           O  
ATOM   3786  CB  THR B 184      47.860  27.740  30.770  1.00126.23           C  
ATOM   3787  OG1 THR B 184      48.674  27.444  29.626  1.00 79.11           O  
ATOM   3788  CG2 THR B 184      47.307  29.140  30.613  1.00132.68           C  
ATOM   3789  N   GLU B 185      48.633  29.280  33.738  1.00163.23           N  
ATOM   3790  CA  GLU B 185      47.989  30.056  34.751  1.00149.74           C  
ATOM   3791  C   GLU B 185      46.842  30.769  34.040  1.00147.16           C  
ATOM   3792  O   GLU B 185      46.956  31.120  32.861  1.00137.85           O  
ATOM   3793  CB  GLU B 185      48.972  31.077  35.299  1.00139.73           C  
ATOM   3794  CG  GLU B 185      49.384  30.858  36.737  1.00138.46           C  
ATOM   3795  CD  GLU B 185      50.391  31.901  37.195  1.00149.79           C  
ATOM   3796  OE1 GLU B 185      51.143  32.421  36.337  1.00153.04           O  
ATOM   3797  OE2 GLU B 185      50.427  32.210  38.407  1.00149.19           O  
ATOM   3798  N   LYS B 186      45.701  30.881  34.713  1.00148.92           N  
ATOM   3799  CA  LYS B 186      44.625  31.794  34.303  1.00142.18           C  
ATOM   3800  C   LYS B 186      44.428  31.951  32.792  1.00109.48           C  
ATOM   3801  O   LYS B 186      44.937  32.910  32.214  1.00 95.70           O  
ATOM   3802  CB  LYS B 186      44.724  33.138  35.012  1.00150.99           C  
ATOM   3803  CG  LYS B 186      45.209  32.993  36.453  1.00157.97           C  
ATOM   3804  CD  LYS B 186      44.353  33.773  37.443  1.00157.80           C  
ATOM   3805  CE  LYS B 186      44.687  33.394  38.887  1.00146.88           C  
ATOM   3806  NZ  LYS B 186      43.965  34.230  39.899  1.00134.11           N1+
ATOM   3807  N   HIS B 187      43.769  30.977  32.163  1.00103.83           N  
ATOM   3808  CA  HIS B 187      43.671  30.915  30.700  1.00 98.85           C  
ATOM   3809  C   HIS B 187      42.296  31.222  30.086  1.00 65.48           C  
ATOM   3810  O   HIS B 187      41.277  30.777  30.575  1.00 56.09           O  
ATOM   3811  CB  HIS B 187      44.118  29.537  30.221  1.00115.35           C  
ATOM   3812  CG  HIS B 187      43.835  29.276  28.774  1.00125.71           C  
ATOM   3813  ND1 HIS B 187      43.700  28.006  28.260  1.00135.11           N  
ATOM   3814  CD2 HIS B 187      43.658  30.122  27.730  1.00123.33           C  
ATOM   3815  CE1 HIS B 187      43.452  28.079  26.964  1.00132.32           C  
ATOM   3816  NE2 HIS B 187      43.420  29.351  26.617  1.00124.59           N  
ATOM   3817  N   GLN B 188      42.273  31.937  28.967  1.00 49.83           N  
ATOM   3818  CA  GLN B 188      41.002  32.397  28.418  1.00 65.91           C  
ATOM   3819  C   GLN B 188      40.792  32.024  26.960  1.00 68.89           C  
ATOM   3820  O   GLN B 188      41.715  32.103  26.135  1.00 74.22           O  
ATOM   3821  CB  GLN B 188      40.901  33.893  28.603  1.00 75.52           C  
ATOM   3822  CG  GLN B 188      41.362  34.309  30.012  1.00 95.56           C  
ATOM   3823  CD  GLN B 188      41.080  35.733  30.262  1.00119.90           C  
ATOM   3824  OE1 GLN B 188      40.472  36.481  29.398  1.00124.41           O  
ATOM   3825  NE2 GLN B 188      41.509  36.170  31.473  1.00131.69           N  
ATOM   3826  N   VAL B 189      39.552  31.656  26.657  1.00 53.17           N  
ATOM   3827  CA  VAL B 189      39.155  31.303  25.314  1.00 55.20           C  
ATOM   3828  C   VAL B 189      37.846  32.019  24.939  1.00 73.40           C  
ATOM   3829  O   VAL B 189      36.869  32.009  25.697  1.00 63.84           O  
ATOM   3830  CB  VAL B 189      39.026  29.780  25.182  1.00 47.78           C  
ATOM   3831  CG1 VAL B 189      38.540  29.408  23.814  1.00 64.18           C  
ATOM   3832  CG2 VAL B 189      40.360  29.138  25.448  1.00 49.70           C  
ATOM   3833  N   HIS B 190      37.834  32.648  23.768  1.00 72.23           N  
ATOM   3834  CA  HIS B 190      36.686  33.412  23.323  1.00 71.30           C  
ATOM   3835  C   HIS B 190      36.310  33.055  21.903  1.00 74.27           C  
ATOM   3836  O   HIS B 190      37.171  32.884  21.039  1.00 70.73           O  
ATOM   3837  CB  HIS B 190      36.987  34.906  23.425  1.00 82.94           C  
ATOM   3838  CG  HIS B 190      37.249  35.365  24.824  1.00 93.02           C  
ATOM   3839  ND1 HIS B 190      36.259  35.427  25.783  1.00 94.89           N  
ATOM   3840  CD2 HIS B 190      38.393  35.751  25.437  1.00101.88           C  
ATOM   3841  CE1 HIS B 190      36.776  35.845  26.922  1.00103.75           C  
ATOM   3842  NE2 HIS B 190      38.071  36.044  26.740  1.00118.04           N  
ATOM   3843  N   ARG B 191      35.009  32.927  21.677  1.00 70.37           N  
ATOM   3844  CA  ARG B 191      34.496  32.573  20.363  1.00 66.04           C  
ATOM   3845  C   ARG B 191      33.240  33.339  20.002  1.00 62.16           C  
ATOM   3846  O   ARG B 191      32.281  33.408  20.788  1.00 56.93           O  
ATOM   3847  CB  ARG B 191      34.193  31.083  20.286  1.00 79.90           C  
ATOM   3848  CG  ARG B 191      33.337  30.714  19.098  1.00 94.21           C  
ATOM   3849  CD  ARG B 191      33.343  29.223  18.907  1.00 92.78           C  
ATOM   3850  NE  ARG B 191      34.649  28.684  19.263  1.00 82.95           N  
ATOM   3851  CZ  ARG B 191      34.942  27.383  19.293  1.00 82.70           C  
ATOM   3852  NH1 ARG B 191      34.019  26.471  18.981  1.00 54.07           N  
ATOM   3853  NH2 ARG B 191      36.164  26.985  19.637  1.00 91.99           N  
ATOM   3854  N   LEU B 192      33.245  33.918  18.807  1.00 49.77           N  
ATOM   3855  CA  LEU B 192      32.018  34.448  18.254  1.00 53.11           C  
ATOM   3856  C   LEU B 192      31.760  33.665  16.991  1.00 65.35           C  
ATOM   3857  O   LEU B 192      32.686  33.328  16.262  1.00 63.72           O  
ATOM   3858  CB  LEU B 192      32.124  35.932  17.946  1.00 60.75           C  
ATOM   3859  CG  LEU B 192      32.392  36.847  19.131  1.00 95.49           C  
ATOM   3860  CD1 LEU B 192      33.856  36.789  19.599  1.00110.20           C  
ATOM   3861  CD2 LEU B 192      32.014  38.258  18.772  1.00 93.07           C  
ATOM   3862  N   VAL B 193      30.497  33.350  16.752  1.00 81.88           N  
ATOM   3863  CA  VAL B 193      30.092  32.667  15.541  1.00 77.61           C  
ATOM   3864  C   VAL B 193      28.948  33.471  15.002  1.00 75.86           C  
ATOM   3865  O   VAL B 193      28.142  33.969  15.758  1.00 89.47           O  
ATOM   3866  CB  VAL B 193      29.584  31.254  15.847  1.00 82.89           C  
ATOM   3867  CG1 VAL B 193      28.976  30.621  14.621  1.00 77.15           C  
ATOM   3868  CG2 VAL B 193      30.715  30.398  16.377  1.00 92.29           C  
ATOM   3869  N   GLY B 194      28.862  33.628  13.698  1.00 64.52           N  
ATOM   3870  CA  GLY B 194      27.689  34.277  13.157  1.00 57.69           C  
ATOM   3871  C   GLY B 194      27.426  33.701  11.791  1.00 59.38           C  
ATOM   3872  O   GLY B 194      28.334  33.223  11.129  1.00 50.46           O  
ATOM   3873  N   GLY B 195      26.183  33.762  11.348  1.00 65.29           N  
ATOM   3874  CA  GLY B 195      25.892  33.267  10.030  1.00 51.57           C  
ATOM   3875  C   GLY B 195      24.417  33.135   9.811  1.00 58.00           C  
ATOM   3876  O   GLY B 195      23.615  33.584  10.638  1.00 54.92           O  
ATOM   3877  N   TYR B 196      24.068  32.544   8.674  1.00 71.04           N  
ATOM   3878  CA  TYR B 196      22.695  32.217   8.381  1.00 53.47           C  
ATOM   3879  C   TYR B 196      22.626  30.730   8.555  1.00 62.46           C  
ATOM   3880  O   TYR B 196      23.508  30.000   8.106  1.00 57.23           O  
ATOM   3881  CB  TYR B 196      22.342  32.613   6.955  1.00 35.43           C  
ATOM   3882  CG  TYR B 196      20.902  32.364   6.568  1.00 69.41           C  
ATOM   3883  CD1 TYR B 196      19.905  33.315   6.833  1.00 77.27           C  
ATOM   3884  CD2 TYR B 196      20.531  31.180   5.919  1.00 70.49           C  
ATOM   3885  CE1 TYR B 196      18.568  33.091   6.473  1.00 76.60           C  
ATOM   3886  CE2 TYR B 196      19.195  30.939   5.552  1.00 71.18           C  
ATOM   3887  CZ  TYR B 196      18.219  31.902   5.834  1.00 85.05           C  
ATOM   3888  OH  TYR B 196      16.897  31.688   5.487  1.00 86.55           O  
ATOM   3889  N   ASP B 197      21.619  30.294   9.289  1.00 65.13           N  
ATOM   3890  CA  ASP B 197      21.323  28.894   9.370  1.00 74.27           C  
ATOM   3891  C   ASP B 197      19.845  28.768   9.088  1.00 81.93           C  
ATOM   3892  O   ASP B 197      19.030  29.185   9.914  1.00 98.09           O  
ATOM   3893  CB  ASP B 197      21.621  28.419  10.785  1.00 82.07           C  
ATOM   3894  CG  ASP B 197      21.749  26.910  10.887  1.00 90.44           C  
ATOM   3895  OD1 ASP B 197      21.460  26.197   9.889  1.00 81.91           O  
ATOM   3896  OD2 ASP B 197      22.138  26.447  11.985  1.00 98.46           O  
ATOM   3897  N   HIS B 198      19.483  28.185   7.949  1.00 71.77           N  
ATOM   3898  CA  HIS B 198      18.074  27.928   7.701  1.00101.48           C  
ATOM   3899  C   HIS B 198      17.827  27.398   6.305  1.00136.89           C  
ATOM   3900  O   HIS B 198      18.646  27.598   5.418  1.00144.47           O  
ATOM   3901  CB  HIS B 198      17.269  29.214   7.906  1.00104.19           C  
ATOM   3902  CG  HIS B 198      15.792  29.042   7.744  1.00134.36           C  
ATOM   3903  ND1 HIS B 198      14.896  30.064   7.963  1.00154.72           N  
ATOM   3904  CD2 HIS B 198      15.054  27.967   7.387  1.00157.49           C  
ATOM   3905  CE1 HIS B 198      13.668  29.627   7.744  1.00168.87           C  
ATOM   3906  NE2 HIS B 198      13.737  28.356   7.389  1.00170.64           N  
ATOM   3907  N   ASP B 199      16.685  26.732   6.124  1.00158.37           N  
ATOM   3908  CA  ASP B 199      16.131  26.386   4.807  1.00160.78           C  
ATOM   3909  C   ASP B 199      17.163  25.912   3.785  1.00136.20           C  
ATOM   3910  O   ASP B 199      17.393  26.590   2.789  1.00131.05           O  
ATOM   3911  CB  ASP B 199      15.342  27.576   4.221  1.00181.20           C  
ATOM   3912  CG  ASP B 199      13.838  27.483   4.472  1.00189.40           C  
ATOM   3913  OD1 ASP B 199      13.301  26.356   4.443  1.00194.30           O  
ATOM   3914  OD2 ASP B 199      13.198  28.541   4.691  1.00186.82           O  
ATOM   3915  N   ALA B 200      17.788  24.764   4.027  1.00118.14           N  
ATOM   3916  CA  ALA B 200      18.687  24.173   3.035  1.00112.56           C  
ATOM   3917  C   ALA B 200      19.988  24.939   2.794  1.00 93.11           C  
ATOM   3918  O   ALA B 200      20.800  24.543   1.968  1.00 83.22           O  
ATOM   3919  CB  ALA B 200      17.961  23.963   1.724  1.00122.61           C  
ATOM   3920  N   LEU B 201      20.155  26.062   3.473  1.00 70.61           N  
ATOM   3921  CA  LEU B 201      21.399  26.814   3.418  1.00 51.40           C  
ATOM   3922  C   LEU B 201      21.961  27.104   4.812  1.00 55.92           C  
ATOM   3923  O   LEU B 201      21.241  27.491   5.732  1.00 70.57           O  
ATOM   3924  CB  LEU B 201      21.203  28.133   2.652  1.00 68.68           C  
ATOM   3925  CG  LEU B 201      22.104  29.319   3.040  1.00 78.91           C  
ATOM   3926  CD1 LEU B 201      23.569  29.071   2.712  1.00 79.29           C  
ATOM   3927  CD2 LEU B 201      21.646  30.585   2.369  1.00 81.80           C  
ATOM   3928  N   TYR B 202      23.257  26.912   4.962  1.00 54.05           N  
ATOM   3929  CA  TYR B 202      23.933  27.372   6.142  1.00 57.37           C  
ATOM   3930  C   TYR B 202      25.274  27.981   5.765  1.00 61.40           C  
ATOM   3931  O   TYR B 202      25.979  27.444   4.928  1.00 57.67           O  
ATOM   3932  CB  TYR B 202      24.135  26.217   7.091  1.00 54.06           C  
ATOM   3933  CG  TYR B 202      25.156  26.505   8.170  1.00 61.63           C  
ATOM   3934  CD1 TYR B 202      26.525  26.367   7.920  1.00 69.29           C  
ATOM   3935  CD2 TYR B 202      24.762  26.901   9.427  1.00 39.56           C  
ATOM   3936  CE1 TYR B 202      27.455  26.621   8.901  1.00 65.86           C  
ATOM   3937  CE2 TYR B 202      25.682  27.145  10.403  1.00 48.56           C  
ATOM   3938  CZ  TYR B 202      27.026  27.007  10.138  1.00 61.95           C  
ATOM   3939  OH  TYR B 202      27.963  27.248  11.108  1.00 68.84           O  
ATOM   3940  N   ALA B 203      25.611  29.114   6.375  1.00 50.51           N  
ATOM   3941  CA  ALA B 203      26.918  29.711   6.208  1.00 50.11           C  
ATOM   3942  C   ALA B 203      27.258  30.307   7.536  1.00 59.98           C  
ATOM   3943  O   ALA B 203      26.376  30.828   8.218  1.00 75.59           O  
ATOM   3944  CB  ALA B 203      26.872  30.755   5.191  1.00 29.37           C  
ATOM   3945  N   SER B 204      28.519  30.193   7.933  1.00 53.73           N  
ATOM   3946  CA  SER B 204      28.959  30.772   9.191  1.00 72.91           C  
ATOM   3947  C   SER B 204      30.419  31.172   9.161  1.00 65.78           C  
ATOM   3948  O   SER B 204      31.243  30.476   8.599  1.00 70.95           O  
ATOM   3949  CB  SER B 204      28.768  29.788  10.331  1.00 75.35           C  
ATOM   3950  OG  SER B 204      30.013  29.203  10.662  1.00 83.13           O  
ATOM   3951  N   VAL B 205      30.734  32.296   9.785  1.00 54.61           N  
ATOM   3952  CA  VAL B 205      32.106  32.588  10.130  1.00 58.54           C  
ATOM   3953  C   VAL B 205      32.238  32.632  11.643  1.00 65.29           C  
ATOM   3954  O   VAL B 205      31.434  33.250  12.347  1.00 70.63           O  
ATOM   3955  CB  VAL B 205      32.591  33.908   9.556  1.00 58.33           C  
ATOM   3956  CG1 VAL B 205      34.010  34.173  10.028  1.00 51.91           C  
ATOM   3957  CG2 VAL B 205      32.560  33.847   8.057  1.00 69.41           C  
ATOM   3958  N   ALA B 206      33.251  31.949  12.146  1.00 60.22           N  
ATOM   3959  CA  ALA B 206      33.512  31.965  13.562  1.00 52.44           C  
ATOM   3960  C   ALA B 206      34.960  32.324  13.790  1.00 64.25           C  
ATOM   3961  O   ALA B 206      35.828  32.098  12.937  1.00 77.04           O  
ATOM   3962  CB  ALA B 206      33.221  30.639  14.149  1.00 66.53           C  
ATOM   3963  N   VAL B 207      35.214  32.885  14.958  1.00 63.85           N  
ATOM   3964  CA  VAL B 207      36.518  33.385  15.286  1.00 53.76           C  
ATOM   3965  C   VAL B 207      36.714  33.013  16.726  1.00 71.00           C  
ATOM   3966  O   VAL B 207      35.813  33.218  17.562  1.00 67.15           O  
ATOM   3967  CB  VAL B 207      36.548  34.918  15.172  1.00 66.81           C  
ATOM   3968  CG1 VAL B 207      37.994  35.403  15.063  1.00 72.65           C  
ATOM   3969  CG2 VAL B 207      35.682  35.401  13.988  1.00 32.32           C  
ATOM   3970  N   GLN B 208      37.880  32.454  17.020  1.00 71.71           N  
ATOM   3971  CA  GLN B 208      38.245  32.183  18.400  1.00 70.11           C  
ATOM   3972  C   GLN B 208      39.614  32.735  18.677  1.00 59.98           C  
ATOM   3973  O   GLN B 208      40.499  32.702  17.846  1.00 42.37           O  
ATOM   3974  CB  GLN B 208      38.251  30.682  18.709  1.00 75.55           C  
ATOM   3975  CG  GLN B 208      39.601  30.189  19.217  1.00 68.52           C  
ATOM   3976  CD  GLN B 208      39.534  28.803  19.819  1.00 75.00           C  
ATOM   3977  OE1 GLN B 208      38.469  28.329  20.216  1.00 55.87           O  
ATOM   3978  NE2 GLN B 208      40.682  28.148  19.904  1.00 85.89           N  
ATOM   3979  N   GLN B 209      39.777  33.264  19.864  1.00 65.35           N  
ATOM   3980  CA  GLN B 209      41.066  33.725  20.294  1.00 88.26           C  
ATOM   3981  C   GLN B 209      41.268  33.080  21.648  1.00 95.60           C  
ATOM   3982  O   GLN B 209      40.311  32.686  22.312  1.00 80.91           O  
ATOM   3983  CB  GLN B 209      41.059  35.252  20.420  1.00105.17           C  
ATOM   3984  CG  GLN B 209      39.758  35.793  20.990  1.00123.16           C  
ATOM   3985  CD  GLN B 209      39.402  37.148  20.447  1.00128.89           C  
ATOM   3986  OE1 GLN B 209      40.124  37.710  19.621  1.00135.52           O  
ATOM   3987  NE2 GLN B 209      38.282  37.686  20.905  1.00117.55           N  
ATOM   3988  N   GLN B 210      42.519  32.933  22.043  1.00 91.23           N  
ATOM   3989  CA  GLN B 210      42.838  32.398  23.342  1.00 60.87           C  
ATOM   3990  C   GLN B 210      44.001  33.183  23.845  1.00 67.07           C  
ATOM   3991  O   GLN B 210      45.028  33.271  23.178  1.00 85.02           O  
ATOM   3992  CB  GLN B 210      43.232  30.936  23.235  1.00 80.32           C  
ATOM   3993  CG  GLN B 210      42.165  30.057  22.665  1.00 95.74           C  
ATOM   3994  CD  GLN B 210      42.555  28.601  22.762  1.00114.40           C  
ATOM   3995  OE1 GLN B 210      41.855  27.731  22.263  1.00133.08           O  
ATOM   3996  NE2 GLN B 210      43.696  28.330  23.391  1.00111.89           N  
ATOM   3997  N   ASP B 211      43.854  33.745  25.030  1.00 92.54           N  
ATOM   3998  CA  ASP B 211      44.933  34.531  25.578  1.00121.34           C  
ATOM   3999  C   ASP B 211      45.330  33.838  26.869  1.00124.49           C  
ATOM   4000  O   ASP B 211      44.463  33.489  27.684  1.00122.88           O  
ATOM   4001  CB  ASP B 211      44.495  35.992  25.786  1.00140.73           C  
ATOM   4002  CG  ASP B 211      43.981  36.662  24.483  1.00147.77           C  
ATOM   4003  OD1 ASP B 211      44.594  36.484  23.408  1.00135.21           O  
ATOM   4004  OD2 ASP B 211      42.944  37.363  24.532  1.00153.51           O  
ATOM   4005  N   ALA B 212      46.630  33.583  27.021  1.00136.62           N  
ATOM   4006  CA  ALA B 212      47.116  32.755  28.124  1.00145.92           C  
ATOM   4007  C   ALA B 212      48.391  33.263  28.780  1.00165.48           C  
ATOM   4008  O   ALA B 212      49.387  33.564  28.105  1.00182.98           O  
ATOM   4009  CB  ALA B 212      47.297  31.312  27.667  1.00145.30           C  
ATOM   4010  N   LYS B 213      48.322  33.353  30.108  1.00170.36           N  
ATOM   4011  CA  LYS B 213      49.456  33.643  30.969  1.00174.75           C  
ATOM   4012  C   LYS B 213      50.255  32.335  31.061  1.00188.11           C  
ATOM   4013  O   LYS B 213      49.677  31.257  30.970  1.00186.98           O  
ATOM   4014  CB  LYS B 213      48.937  34.074  32.348  1.00164.13           C  
ATOM   4015  CG  LYS B 213      49.684  35.240  32.995  1.00159.82           C  
ATOM   4016  CD  LYS B 213      50.212  36.223  31.980  1.00165.45           C  
ATOM   4017  CE  LYS B 213      51.193  37.218  32.610  1.00182.16           C  
ATOM   4018  NZ  LYS B 213      50.559  38.221  33.520  1.00187.13           N1+
ATOM   4019  N   LEU B 214      51.577  32.415  31.197  1.00198.43           N  
ATOM   4020  CA  LEU B 214      52.415  31.208  31.228  1.00202.84           C  
ATOM   4021  C   LEU B 214      53.417  31.228  32.381  1.00213.97           C  
ATOM   4022  O   LEU B 214      54.298  32.092  32.444  1.00215.66           O  
ATOM   4023  CB  LEU B 214      53.109  30.979  29.872  1.00194.21           C  
ATOM   4024  CG  LEU B 214      52.459  29.939  28.941  1.00175.28           C  
ATOM   4025  CD1 LEU B 214      53.159  29.738  27.593  1.00157.53           C  
ATOM   4026  CD2 LEU B 214      52.192  28.611  29.638  1.00181.16           C  
ATOM   4027  N   THR B 215      53.199  30.306  33.327  1.00226.65           N  
ATOM   4028  CA  THR B 215      53.979  30.189  34.561  1.00235.18           C  
ATOM   4029  C   THR B 215      55.044  29.115  34.508  1.00224.73           C  
ATOM   4030  O   THR B 215      55.733  28.890  35.503  1.00230.99           O  
ATOM   4031  CB  THR B 215      53.100  29.764  35.756  1.00244.49           C  
ATOM   4032  OG1 THR B 215      51.770  30.257  35.586  1.00247.61           O  
ATOM   4033  CG2 THR B 215      53.710  30.244  37.090  1.00259.01           C  
ATOM   4034  N   TRP B 216      55.185  28.455  33.363  0.00201.00           N  
ATOM   4035  CA  TRP B 216      55.740  27.104  33.342  1.00183.46           C  
ATOM   4036  C   TRP B 216      56.900  27.031  34.323  1.00180.82           C  
ATOM   4037  O   TRP B 216      56.797  26.390  35.370  0.00183.78           O  
ATOM   4038  CB  TRP B 216      56.197  26.740  31.931  1.00178.24           C  
ATOM   4039  N   ARG B 217      57.991  27.706  33.999  1.00175.15           N  
ATOM   4040  CA  ARG B 217      58.857  28.219  35.036  1.00172.24           C  
ATOM   4041  C   ARG B 217      58.522  29.711  34.942  1.00191.84           C  
ATOM   4042  O   ARG B 217      57.795  30.257  35.774  1.00190.96           O  
ATOM   4043  CB  ARG B 217      60.320  27.916  34.718  1.00160.01           C  
ATOM   4044  N   ASP B 218      59.087  30.358  33.924  1.00205.20           N  
ATOM   4045  CA  ASP B 218      58.438  31.432  33.157  1.00197.44           C  
ATOM   4046  C   ASP B 218      57.594  32.548  33.846  1.00247.20           C  
ATOM   4047  O   ASP B 218      56.369  32.479  33.800  1.00248.88           O  
ATOM   4048  CB  ASP B 218      57.643  30.813  31.986  1.00173.35           C  
ATOM   4049  CG  ASP B 218      58.463  29.802  31.164  1.00134.66           C  
ATOM   4050  OD1 ASP B 218      59.578  30.133  30.700  1.00108.92           O  
ATOM   4051  OD2 ASP B 218      57.981  28.664  30.979  1.00128.50           O  
ATOM   4052  N   ASP B 219      58.200  33.547  34.493  1.00248.80           N  
ATOM   4053  CA  ASP B 219      57.426  34.770  34.785  1.00246.77           C  
ATOM   4054  C   ASP B 219      58.180  36.069  34.481  1.00249.15           C  
ATOM   4055  O   ASP B 219      59.286  36.261  34.969  1.00243.83           O  
ATOM   4056  CB  ASP B 219      56.925  34.791  36.231  1.00237.46           C  
ATOM   4057  CG  ASP B 219      55.747  33.863  36.457  1.00222.95           C  
ATOM   4058  OD1 ASP B 219      55.955  32.633  36.473  1.00216.73           O  
ATOM   4059  OD2 ASP B 219      54.613  34.358  36.637  1.00217.02           O  
ATOM   4060  N   ASN B 220      57.591  36.973  33.698  1.00253.88           N  
ATOM   4061  CA  ASN B 220      56.253  36.839  33.123  1.00251.73           C  
ATOM   4062  C   ASN B 220      56.268  36.339  31.670  1.00261.07           C  
ATOM   4063  O   ASN B 220      56.750  37.041  30.779  1.00263.20           O  
ATOM   4064  CB  ASN B 220      55.543  38.208  33.137  1.00226.76           C  
ATOM   4065  CG  ASN B 220      54.649  38.421  34.371  1.00202.88           C  
ATOM   4066  OD1 ASN B 220      54.159  37.473  34.969  1.00192.12           O  
ATOM   4067  ND2 ASN B 220      54.422  39.677  34.729  1.00194.30           N  
ATOM   4068  N   SER B 221      55.688  35.166  31.415  1.00263.04           N  
ATOM   4069  CA  SER B 221      55.611  34.620  30.051  1.00258.12           C  
ATOM   4070  C   SER B 221      54.168  34.625  29.582  1.00253.08           C  
ATOM   4071  O   SER B 221      53.264  34.591  30.411  1.00263.03           O  
ATOM   4072  CB  SER B 221      56.193  33.197  29.988  1.00253.63           C  
ATOM   4073  OG  SER B 221      56.120  32.667  28.674  1.00250.35           O  
ATOM   4074  N   HIS B 222      53.940  34.646  28.270  1.00233.32           N  
ATOM   4075  CA  HIS B 222      52.563  34.561  27.785  1.00208.93           C  
ATOM   4076  C   HIS B 222      52.420  34.442  26.266  1.00196.37           C  
ATOM   4077  O   HIS B 222      53.312  34.830  25.500  1.00193.37           O  
ATOM   4078  CB  HIS B 222      51.736  35.755  28.319  1.00190.06           C  
ATOM   4079  CG  HIS B 222      51.244  36.693  27.259  1.00170.64           C  
ATOM   4080  ND1 HIS B 222      52.024  37.104  26.200  1.00169.22           N  
ATOM   4081  CD2 HIS B 222      50.047  37.307  27.104  1.00157.29           C  
ATOM   4082  CE1 HIS B 222      51.329  37.929  25.438  1.00166.05           C  
ATOM   4083  NE2 HIS B 222      50.126  38.071  25.967  1.00158.32           N  
ATOM   4084  N   ASN B 223      51.259  33.938  25.847  1.00184.49           N  
ATOM   4085  CA  ASN B 223      50.986  33.697  24.431  1.00173.05           C  
ATOM   4086  C   ASN B 223      49.541  34.020  24.078  1.00166.73           C  
ATOM   4087  O   ASN B 223      48.656  34.023  24.939  1.00166.68           O  
ATOM   4088  CB  ASN B 223      51.389  32.266  23.986  1.00167.98           C  
ATOM   4089  CG  ASN B 223      50.197  31.301  23.837  1.00169.25           C  
ATOM   4090  OD1 ASN B 223      49.055  31.699  23.604  1.00170.82           O  
ATOM   4091  ND2 ASN B 223      50.485  30.009  23.958  1.00169.38           N  
ATOM   4092  N   SER B 224      49.315  34.304  22.802  1.00160.17           N  
ATOM   4093  CA  SER B 224      47.977  34.516  22.281  1.00149.14           C  
ATOM   4094  C   SER B 224      47.844  33.685  21.046  1.00138.75           C  
ATOM   4095  O   SER B 224      48.818  33.507  20.307  1.00153.99           O  
ATOM   4096  CB  SER B 224      47.761  35.985  21.923  1.00156.40           C  
ATOM   4097  OG  SER B 224      46.882  36.607  22.843  1.00163.53           O  
ATOM   4098  N   GLN B 225      46.654  33.158  20.826  1.00117.96           N  
ATOM   4099  CA  GLN B 225      46.400  32.574  19.544  1.00105.73           C  
ATOM   4100  C   GLN B 225      45.053  32.976  19.023  1.00103.48           C  
ATOM   4101  O   GLN B 225      44.189  33.466  19.751  1.00113.66           O  
ATOM   4102  CB  GLN B 225      46.575  31.069  19.565  1.00107.68           C  
ATOM   4103  CG  GLN B 225      45.648  30.359  20.473  1.00124.10           C  
ATOM   4104  CD  GLN B 225      45.544  28.908  20.029  1.00145.12           C  
ATOM   4105  OE1 GLN B 225      45.965  28.557  18.945  1.00154.96           O  
ATOM   4106  NE2 GLN B 225      45.004  28.067  20.866  1.00151.94           N  
ATOM   4107  N   THR B 226      44.915  32.826  17.724  1.00100.68           N  
ATOM   4108  CA  THR B 226      43.733  33.288  17.063  1.00100.22           C  
ATOM   4109  C   THR B 226      43.469  32.328  15.931  1.00 84.66           C  
ATOM   4110  O   THR B 226      44.381  31.786  15.314  1.00 78.43           O  
ATOM   4111  CB  THR B 226      43.922  34.721  16.575  1.00108.42           C  
ATOM   4112  OG1 THR B 226      44.329  35.538  17.684  1.00112.66           O  
ATOM   4113  CG2 THR B 226      42.613  35.255  16.025  1.00117.61           C  
ATOM   4114  N   GLU B 227      42.198  32.094  15.697  1.00 77.51           N  
ATOM   4115  CA  GLU B 227      41.771  31.146  14.711  1.00 93.72           C  
ATOM   4116  C   GLU B 227      40.504  31.680  14.090  1.00 92.33           C  
ATOM   4117  O   GLU B 227      39.634  32.265  14.770  1.00 64.63           O  
ATOM   4118  CB  GLU B 227      41.508  29.772  15.335  1.00105.71           C  
ATOM   4119  CG  GLU B 227      42.753  28.982  15.672  1.00102.72           C  
ATOM   4120  CD  GLU B 227      42.535  28.044  16.838  1.00100.30           C  
ATOM   4121  OE1 GLU B 227      41.916  28.459  17.840  1.00 92.87           O  
ATOM   4122  OE2 GLU B 227      42.983  26.888  16.754  1.00108.45           O  
ATOM   4123  N   VAL B 228      40.425  31.496  12.780  1.00 92.70           N  
ATOM   4124  CA  VAL B 228      39.212  31.794  12.072  1.00 78.63           C  
ATOM   4125  C   VAL B 228      38.808  30.531  11.404  1.00 67.25           C  
ATOM   4126  O   VAL B 228      39.644  29.679  11.117  1.00 61.31           O  
ATOM   4127  CB  VAL B 228      39.433  32.827  10.990  1.00 61.77           C  
ATOM   4128  CG1 VAL B 228      38.130  33.613  10.733  1.00 51.72           C  
ATOM   4129  CG2 VAL B 228      40.569  33.736  11.392  1.00 59.02           C  
ATOM   4130  N   ALA B 229      37.513  30.418  11.172  1.00 64.96           N  
ATOM   4131  CA  ALA B 229      36.992  29.308  10.427  1.00 70.23           C  
ATOM   4132  C   ALA B 229      35.708  29.770   9.786  1.00 73.53           C  
ATOM   4133  O   ALA B 229      35.101  30.764  10.215  1.00 64.98           O  
ATOM   4134  CB  ALA B 229      36.760  28.110  11.325  1.00 65.04           C  
ATOM   4135  N   THR B 230      35.331  29.073   8.721  1.00 77.25           N  
ATOM   4136  CA  THR B 230      34.135  29.415   7.979  1.00 80.89           C  
ATOM   4137  C   THR B 230      33.576  28.151   7.352  1.00 66.91           C  
ATOM   4138  O   THR B 230      34.322  27.263   6.951  1.00 59.44           O  
ATOM   4139  CB  THR B 230      34.403  30.513   6.916  1.00 78.24           C  
ATOM   4140  OG1 THR B 230      33.306  30.555   5.999  1.00 86.80           O  
ATOM   4141  CG2 THR B 230      35.696  30.241   6.154  1.00 61.80           C  
ATOM   4142  N   THR B 231      32.256  28.070   7.302  1.00 59.80           N  
ATOM   4143  CA  THR B 231      31.611  26.894   6.788  1.00 64.28           C  
ATOM   4144  C   THR B 231      30.367  27.213   6.013  1.00 69.15           C  
ATOM   4145  O   THR B 231      29.528  27.990   6.448  1.00 67.71           O  
ATOM   4146  CB  THR B 231      31.221  25.944   7.910  1.00 70.32           C  
ATOM   4147  OG1 THR B 231      32.390  25.614   8.659  1.00 76.76           O  
ATOM   4148  CG2 THR B 231      30.604  24.656   7.335  1.00 71.83           C  
ATOM   4149  N   VAL B 232      30.253  26.570   4.862  1.00 78.29           N  
ATOM   4150  CA  VAL B 232      29.063  26.665   4.057  1.00 62.22           C  
ATOM   4151  C   VAL B 232      28.542  25.282   3.852  1.00 50.39           C  
ATOM   4152  O   VAL B 232      29.229  24.443   3.287  1.00 30.73           O  
ATOM   4153  CB  VAL B 232      29.358  27.241   2.685  1.00 50.20           C  
ATOM   4154  CG1 VAL B 232      28.059  27.575   2.002  1.00 48.25           C  
ATOM   4155  CG2 VAL B 232      30.262  28.471   2.810  1.00 59.62           C  
ATOM   4156  N   ALA B 233      27.334  25.047   4.338  1.00 55.13           N  
ATOM   4157  CA  ALA B 233      26.624  23.831   4.046  1.00 59.78           C  
ATOM   4158  C   ALA B 233      25.468  24.226   3.167  1.00 59.57           C  
ATOM   4159  O   ALA B 233      24.996  25.341   3.273  1.00 37.51           O  
ATOM   4160  CB  ALA B 233      26.113  23.224   5.312  1.00 64.24           C  
ATOM   4161  N   TYR B 234      25.025  23.315   2.307  1.00 67.11           N  
ATOM   4162  CA  TYR B 234      23.763  23.493   1.610  1.00 69.52           C  
ATOM   4163  C   TYR B 234      23.067  22.190   1.246  1.00 74.44           C  
ATOM   4164  O   TYR B 234      23.621  21.106   1.399  1.00 51.98           O  
ATOM   4165  CB  TYR B 234      23.879  24.458   0.433  1.00 48.54           C  
ATOM   4166  CG  TYR B 234      24.787  24.023  -0.692  1.00 73.77           C  
ATOM   4167  CD1 TYR B 234      24.290  23.292  -1.765  1.00 85.12           C  
ATOM   4168  CD2 TYR B 234      26.127  24.406  -0.724  1.00 81.12           C  
ATOM   4169  CE1 TYR B 234      25.109  22.928  -2.815  1.00 88.52           C  
ATOM   4170  CE2 TYR B 234      26.956  24.044  -1.775  1.00 81.77           C  
ATOM   4171  CZ  TYR B 234      26.448  23.309  -2.816  1.00 82.45           C  
ATOM   4172  OH  TYR B 234      27.284  22.952  -3.856  1.00 73.74           O  
ATOM   4173  N   ARG B 235      21.821  22.299   0.814  1.00 80.40           N  
ATOM   4174  CA  ARG B 235      21.038  21.107   0.588  1.00 77.51           C  
ATOM   4175  C   ARG B 235      20.078  21.115  -0.576  1.00 93.99           C  
ATOM   4176  O   ARG B 235      19.370  22.102  -0.853  1.00 83.25           O  
ATOM   4177  CB  ARG B 235      20.223  20.802   1.834  1.00 76.37           C  
ATOM   4178  CG  ARG B 235      18.871  20.178   1.553  1.00 75.29           C  
ATOM   4179  CD  ARG B 235      18.222  19.703   2.815  1.00 85.53           C  
ATOM   4180  NE  ARG B 235      17.969  18.271   2.777  1.00 93.36           N  
ATOM   4181  CZ  ARG B 235      18.833  17.345   3.173  1.00109.24           C  
ATOM   4182  NH1 ARG B 235      20.023  17.696   3.640  1.00 91.49           N  
ATOM   4183  NH2 ARG B 235      18.495  16.064   3.097  1.00131.56           N  
ATOM   4184  N   PHE B 236      20.042  19.961  -1.239  0.91117.00           N  
ATOM   4185  CA  PHE B 236      18.885  19.574  -2.069  0.91131.74           C  
ATOM   4186  C   PHE B 236      18.579  18.119  -2.090  0.91123.66           C  
ATOM   4187  O   PHE B 236      19.492  17.271  -2.106  0.91109.09           O  
ATOM   4188  CB  PHE B 236      19.154  19.705  -3.524  0.91151.11           C  
ATOM   4189  CG  PHE B 236      19.700  20.950  -3.896  0.91186.62           C  
ATOM   4190  CD1 PHE B 236      18.999  22.004  -3.750  0.91202.23           C  
ATOM   4191  CD2 PHE B 236      20.837  21.092  -4.457  0.91205.30           C  
ATOM   4192  CE1 PHE B 236      19.431  23.193  -4.140  0.91213.55           C  
ATOM   4193  CE2 PHE B 236      21.252  22.287  -4.855  0.91218.34           C  
ATOM   4194  CZ  PHE B 236      20.590  23.326  -4.692  0.91221.46           C  
ATOM   4195  N   GLY B 237      17.295  17.844  -2.284  1.00131.58           N  
ATOM   4196  CA  GLY B 237      16.857  16.484  -2.412  1.00134.99           C  
ATOM   4197  C   GLY B 237      17.592  15.969  -1.210  1.00128.16           C  
ATOM   4198  O   GLY B 237      17.550  16.564  -0.128  1.00128.40           O  
ATOM   4199  N   ASN B 238      18.343  14.909  -1.423  1.00109.74           N  
ATOM   4200  CA  ASN B 238      19.024  14.306  -0.328  1.00 86.61           C  
ATOM   4201  C   ASN B 238      20.506  14.625  -0.161  1.00 60.37           C  
ATOM   4202  O   ASN B 238      21.123  14.198   0.808  1.00 72.85           O  
ATOM   4203  CB  ASN B 238      18.695  12.827  -0.320  1.00 99.11           C  
ATOM   4204  CG  ASN B 238      17.222  12.582  -0.069  1.00112.43           C  
ATOM   4205  OD1 ASN B 238      16.622  13.194   0.822  1.00115.51           O  
ATOM   4206  ND2 ASN B 238      16.622  11.719  -0.878  1.00112.67           N  
ATOM   4207  N   VAL B 239      21.079  15.406  -1.062  1.00 48.89           N  
ATOM   4208  CA  VAL B 239      22.502  15.732  -0.921  1.00 61.96           C  
ATOM   4209  C   VAL B 239      22.774  17.084  -0.237  1.00 64.47           C  
ATOM   4210  O   VAL B 239      22.033  18.055  -0.407  1.00 64.03           O  
ATOM   4211  CB  VAL B 239      23.281  15.657  -2.240  1.00 55.45           C  
ATOM   4212  CG1 VAL B 239      23.362  17.038  -2.868  1.00 58.30           C  
ATOM   4213  CG2 VAL B 239      24.680  15.177  -1.974  1.00 66.58           C  
ATOM   4214  N   THR B 240      23.864  17.128   0.524  1.00 59.36           N  
ATOM   4215  CA  THR B 240      24.135  18.228   1.441  1.00 70.09           C  
ATOM   4216  C   THR B 240      25.610  18.637   1.392  1.00 64.82           C  
ATOM   4217  O   THR B 240      26.360  18.433   2.347  1.00 54.28           O  
ATOM   4218  CB  THR B 240      23.771  17.820   2.905  1.00 73.77           C  
ATOM   4219  OG1 THR B 240      22.463  17.219   2.954  1.00 68.19           O  
ATOM   4220  CG2 THR B 240      23.828  19.014   3.832  1.00 45.14           C  
ATOM   4221  N   PRO B 241      26.035  19.218   0.274  1.00 64.09           N  
ATOM   4222  CA  PRO B 241      27.452  19.551   0.146  1.00 57.92           C  
ATOM   4223  C   PRO B 241      27.855  20.482   1.266  1.00 53.73           C  
ATOM   4224  O   PRO B 241      27.007  21.221   1.741  1.00 51.41           O  
ATOM   4225  CB  PRO B 241      27.512  20.271  -1.198  1.00 47.02           C  
ATOM   4226  CG  PRO B 241      26.295  19.787  -1.924  1.00 61.55           C  
ATOM   4227  CD  PRO B 241      25.254  19.629  -0.900  1.00 61.97           C  
ATOM   4228  N   ARG B 242      29.113  20.435   1.688  1.00 45.36           N  
ATOM   4229  CA  ARG B 242      29.595  21.334   2.727  1.00 52.32           C  
ATOM   4230  C   ARG B 242      31.098  21.566   2.641  1.00 56.12           C  
ATOM   4231  O   ARG B 242      31.829  20.721   2.151  1.00 46.85           O  
ATOM   4232  CB  ARG B 242      29.213  20.827   4.112  1.00 31.22           C  
ATOM   4233  CG  ARG B 242      29.218  19.323   4.235  1.00 48.44           C  
ATOM   4234  CD  ARG B 242      29.577  18.877   5.656  1.00 69.28           C  
ATOM   4235  NE  ARG B 242      28.563  18.067   6.336  1.00 77.79           N  
ATOM   4236  CZ  ARG B 242      27.247  18.150   6.153  1.00 87.45           C  
ATOM   4237  NH1 ARG B 242      26.719  19.002   5.285  1.00 80.57           N  
ATOM   4238  NH2 ARG B 242      26.448  17.363   6.856  1.00103.04           N  
ATOM   4239  N   VAL B 243      31.550  22.721   3.125  1.00 61.32           N  
ATOM   4240  CA  VAL B 243      32.955  23.085   3.023  1.00 60.99           C  
ATOM   4241  C   VAL B 243      33.351  24.012   4.142  1.00 39.44           C  
ATOM   4242  O   VAL B 243      32.535  24.758   4.608  1.00 55.11           O  
ATOM   4243  CB  VAL B 243      33.277  23.720   1.655  1.00 59.23           C  
ATOM   4244  CG1 VAL B 243      32.141  24.600   1.183  1.00 45.31           C  
ATOM   4245  CG2 VAL B 243      34.569  24.499   1.717  1.00 57.66           C  
ATOM   4246  N   SER B 244      34.603  23.932   4.577  1.00 48.71           N  
ATOM   4247  CA  SER B 244      35.085  24.640   5.756  1.00 56.67           C  
ATOM   4248  C   SER B 244      36.561  24.983   5.631  1.00 70.10           C  
ATOM   4249  O   SER B 244      37.371  24.184   5.166  1.00 45.73           O  
ATOM   4250  CB  SER B 244      34.906  23.787   7.003  1.00 46.80           C  
ATOM   4251  OG  SER B 244      33.615  23.213   7.034  1.00 69.85           O  
ATOM   4252  N   TYR B 245      36.912  26.172   6.093  1.00 75.75           N  
ATOM   4253  CA  TYR B 245      38.285  26.620   6.062  1.00 54.50           C  
ATOM   4254  C   TYR B 245      38.595  27.001   7.477  1.00 68.15           C  
ATOM   4255  O   TYR B 245      37.716  27.492   8.171  1.00 91.50           O  
ATOM   4256  CB  TYR B 245      38.400  27.854   5.172  1.00 56.41           C  
ATOM   4257  CG  TYR B 245      39.776  28.457   5.163  1.00 82.66           C  
ATOM   4258  CD1 TYR B 245      40.778  27.919   4.378  1.00 83.27           C  
ATOM   4259  CD2 TYR B 245      40.076  29.558   5.943  1.00 95.74           C  
ATOM   4260  CE1 TYR B 245      42.039  28.456   4.368  1.00 89.99           C  
ATOM   4261  CE2 TYR B 245      41.335  30.103   5.939  1.00103.25           C  
ATOM   4262  CZ  TYR B 245      42.315  29.549   5.147  1.00 98.67           C  
ATOM   4263  OH  TYR B 245      43.581  30.081   5.129  1.00 93.23           O  
ATOM   4264  N   ALA B 246      39.818  26.759   7.927  1.00 54.08           N  
ATOM   4265  CA  ALA B 246      40.272  27.271   9.213  1.00 55.22           C  
ATOM   4266  C   ALA B 246      41.716  27.770   9.145  1.00 58.01           C  
ATOM   4267  O   ALA B 246      42.610  27.044   8.751  1.00 63.03           O  
ATOM   4268  CB  ALA B 246      40.108  26.238  10.257  1.00 30.40           C  
ATOM   4269  N   HIS B 247      41.942  29.024   9.503  1.00 60.22           N  
ATOM   4270  CA  HIS B 247      43.299  29.526   9.535  1.00 69.52           C  
ATOM   4271  C   HIS B 247      43.579  29.970  10.922  1.00 78.14           C  
ATOM   4272  O   HIS B 247      42.952  30.891  11.418  1.00 91.62           O  
ATOM   4273  CB  HIS B 247      43.501  30.716   8.605  1.00 77.08           C  
ATOM   4274  CG  HIS B 247      44.908  31.220   8.582  1.00 95.80           C  
ATOM   4275  ND1 HIS B 247      45.211  32.571   8.518  1.00115.28           N  
ATOM   4276  CD2 HIS B 247      46.093  30.576   8.614  1.00106.84           C  
ATOM   4277  CE1 HIS B 247      46.524  32.719   8.509  1.00120.63           C  
ATOM   4278  NE2 HIS B 247      47.082  31.520   8.564  1.00117.13           N  
ATOM   4279  N   GLY B 248      44.502  29.287  11.570  1.00 75.90           N  
ATOM   4280  CA  GLY B 248      44.975  29.743  12.854  1.00 69.26           C  
ATOM   4281  C   GLY B 248      46.200  30.592  12.636  1.00 79.14           C  
ATOM   4282  O   GLY B 248      46.949  30.367  11.696  1.00 87.70           O  
ATOM   4283  N   PHE B 249      46.421  31.558  13.511  1.00 88.19           N  
ATOM   4284  CA  PHE B 249      47.655  32.323  13.498  1.00 94.09           C  
ATOM   4285  C   PHE B 249      48.597  31.762  14.555  1.00118.49           C  
ATOM   4286  O   PHE B 249      48.291  30.779  15.227  1.00123.38           O  
ATOM   4287  CB  PHE B 249      47.379  33.793  13.787  1.00104.44           C  
ATOM   4288  CG  PHE B 249      46.393  34.408  12.858  1.00131.95           C  
ATOM   4289  CD1 PHE B 249      46.803  34.924  11.645  1.00160.80           C  
ATOM   4290  CD2 PHE B 249      45.050  34.463  13.187  1.00130.36           C  
ATOM   4291  CE1 PHE B 249      45.888  35.492  10.780  1.00164.81           C  
ATOM   4292  CE2 PHE B 249      44.136  35.024  12.329  1.00136.07           C  
ATOM   4293  CZ  PHE B 249      44.555  35.541  11.125  1.00152.04           C  
ATOM   4294  N   LYS B 250      49.740  32.416  14.700  1.00138.59           N  
ATOM   4295  CA  LYS B 250      50.808  31.964  15.582  1.00149.08           C  
ATOM   4296  C   LYS B 250      50.575  32.231  17.067  1.00166.51           C  
ATOM   4297  O   LYS B 250      49.710  32.994  17.447  1.00158.65           O  
ATOM   4298  CB  LYS B 250      52.117  32.595  15.105  1.00139.85           C  
ATOM   4299  CG  LYS B 250      51.865  33.693  14.072  1.00125.84           C  
ATOM   4300  CD  LYS B 250      53.001  34.696  13.987  1.00122.13           C  
ATOM   4301  CE  LYS B 250      52.687  35.779  12.952  1.00119.22           C  
ATOM   4302  NZ  LYS B 250      51.493  36.596  13.268  1.00102.02           N1+
ATOM   4303  N   GLY B 251      51.241  31.441  17.910  1.00182.73           N  
ATOM   4304  CA  GLY B 251      51.480  31.846  19.283  1.00194.44           C  
ATOM   4305  C   GLY B 251      52.562  32.892  19.160  1.00209.66           C  
ATOM   4306  O   GLY B 251      53.639  32.586  18.652  1.00205.36           O  
ATOM   4307  N   SER B 252      52.313  34.103  19.647  1.00227.60           N  
ATOM   4308  CA  SER B 252      53.236  35.207  19.377  1.00237.39           C  
ATOM   4309  C   SER B 252      54.015  35.634  20.618  1.00245.15           C  
ATOM   4310  O   SER B 252      53.452  36.240  21.524  1.00242.85           O  
ATOM   4311  CB  SER B 252      52.484  36.405  18.771  1.00233.35           C  
ATOM   4312  OG  SER B 252      53.367  37.328  18.151  1.00229.81           O  
ATOM   4313  N   VAL B 253      55.310  35.307  20.637  1.00252.97           N  
ATOM   4314  CA  VAL B 253      56.238  35.703  21.706  1.00259.92           C  
ATOM   4315  C   VAL B 253      57.652  35.121  21.537  1.00261.76           C  
ATOM   4316  O   VAL B 253      57.928  34.373  20.592  1.00249.03           O  
ATOM   4317  CB  VAL B 253      55.726  35.362  23.141  1.00245.51           C  
ATOM   4318  CG1 VAL B 253      55.017  36.563  23.775  1.00244.06           C  
ATOM   4319  CG2 VAL B 253      54.854  34.111  23.138  1.00243.81           C  
ATOM   4320  N   TYR B 254      58.526  35.479  22.479  1.00273.56           N  
ATOM   4321  CA  TYR B 254      59.891  34.947  22.590  1.00278.15           C  
ATOM   4322  C   TYR B 254      60.908  35.361  21.520  1.00283.11           C  
ATOM   4323  O   TYR B 254      61.712  34.538  21.077  1.00293.18           O  
ATOM   4324  CB  TYR B 254      59.858  33.417  22.727  1.00276.15           C  
ATOM   4325  N   ASP B 255      60.841  36.623  21.094  1.00273.70           N  
ATOM   4326  CA  ASP B 255      61.917  37.289  20.339  1.00259.84           C  
ATOM   4327  C   ASP B 255      62.164  36.702  18.953  1.00244.51           C  
ATOM   4328  O   ASP B 255      62.843  37.304  18.114  1.00227.72           O  
ATOM   4329  CB  ASP B 255      63.214  37.343  21.141  1.00261.07           C  
ATOM   4330  N   ALA B 256      61.624  35.514  18.727  1.00247.84           N  
ATOM   4331  CA  ALA B 256      61.295  35.097  17.387  1.00240.94           C  
ATOM   4332  C   ALA B 256      59.836  34.664  17.477  1.00240.62           C  
ATOM   4333  O   ALA B 256      59.497  33.605  17.994  1.00231.43           O  
ATOM   4334  CB  ALA B 256      62.171  33.943  16.938  1.00233.24           C  
ATOM   4335  N   ASP B 257      58.987  35.515  16.926  1.00245.19           N  
ATOM   4336  CA  ASP B 257      57.583  35.253  16.697  1.00241.29           C  
ATOM   4337  C   ASP B 257      57.445  33.933  15.921  1.00244.19           C  
ATOM   4338  O   ASP B 257      56.608  33.076  16.240  1.00236.44           O  
ATOM   4339  CB  ASP B 257      57.014  36.386  15.849  1.00233.94           C  
ATOM   4340  N   HIS B 258      58.338  33.771  14.945  1.00255.56           N  
ATOM   4341  CA  HIS B 258      58.218  32.804  13.864  1.00261.05           C  
ATOM   4342  C   HIS B 258      56.892  32.959  13.159  1.00258.97           C  
ATOM   4343  O   HIS B 258      56.321  34.059  13.115  1.00273.57           O  
ATOM   4344  CB  HIS B 258      58.236  31.376  14.443  1.00257.33           C  
ATOM   4345  CG  HIS B 258      59.532  30.608  14.243  1.00254.26           C  
ATOM   4346  ND1 HIS B 258      60.502  30.990  13.346  1.00255.32           N  
ATOM   4347  CD2 HIS B 258      59.963  29.458  14.830  1.00251.80           C  
ATOM   4348  CE1 HIS B 258      61.481  30.090  13.366  1.00252.88           C  
ATOM   4349  NE2 HIS B 258      61.181  29.158  14.255  1.00250.20           N  
ATOM   4350  N   ASP B 259      56.414  31.840  12.612  1.00229.89           N  
ATOM   4351  CA  ASP B 259      55.016  31.696  12.250  1.00192.55           C  
ATOM   4352  C   ASP B 259      54.608  30.263  12.609  1.00168.57           C  
ATOM   4353  O   ASP B 259      55.056  29.301  11.977  1.00157.86           O  
ATOM   4354  CB  ASP B 259      54.729  32.013  10.780  1.00183.96           C  
ATOM   4355  CG  ASP B 259      54.170  33.406  10.592  1.00181.49           C  
ATOM   4356  OD1 ASP B 259      54.434  34.271  11.472  1.00183.99           O  
ATOM   4357  OD2 ASP B 259      53.496  33.616   9.563  1.00182.07           O  
ATOM   4358  N   ASN B 260      53.741  30.156  13.616  1.00162.03           N  
ATOM   4359  CA  ASN B 260      53.166  28.902  14.082  1.00147.88           C  
ATOM   4360  C   ASN B 260      51.799  28.713  13.422  1.00122.95           C  
ATOM   4361  O   ASN B 260      51.015  27.843  13.786  1.00 93.38           O  
ATOM   4362  CB  ASN B 260      53.123  28.839  15.596  1.00153.49           C  
ATOM   4363  CG  ASN B 260      54.525  28.854  16.220  1.00159.87           C  
ATOM   4364  OD1 ASN B 260      55.496  29.236  15.584  1.00166.61           O  
ATOM   4365  ND2 ASN B 260      54.625  28.409  17.473  1.00156.65           N  
ATOM   4366  N   THR B 261      51.537  29.588  12.454  1.00125.35           N  
ATOM   4367  CA  THR B 261      50.299  29.630  11.688  1.00111.42           C  
ATOM   4368  C   THR B 261      49.946  28.268  11.102  1.00 90.27           C  
ATOM   4369  O   THR B 261      50.818  27.442  10.858  1.00 95.55           O  
ATOM   4370  CB  THR B 261      50.442  30.642  10.534  1.00107.79           C  
ATOM   4371  OG1 THR B 261      49.497  30.353   9.493  1.00107.32           O  
ATOM   4372  CG2 THR B 261      51.846  30.601   9.957  1.00102.27           C  
ATOM   4373  N   TYR B 262      48.656  28.008  10.943  1.00 67.17           N  
ATOM   4374  CA  TYR B 262      48.235  26.812  10.227  1.00 67.82           C  
ATOM   4375  C   TYR B 262      47.070  27.103   9.274  1.00 69.98           C  
ATOM   4376  O   TYR B 262      46.260  27.991   9.519  1.00 79.46           O  
ATOM   4377  CB  TYR B 262      47.832  25.725  11.217  1.00 61.61           C  
ATOM   4378  CG  TYR B 262      46.407  25.855  11.694  1.00 77.58           C  
ATOM   4379  CD1 TYR B 262      45.348  25.430  10.904  1.00 79.66           C  
ATOM   4380  CD2 TYR B 262      46.118  26.403  12.929  1.00 87.97           C  
ATOM   4381  CE1 TYR B 262      44.043  25.553  11.333  1.00 91.79           C  
ATOM   4382  CE2 TYR B 262      44.817  26.524  13.371  1.00 99.89           C  
ATOM   4383  CZ  TYR B 262      43.779  26.096  12.572  1.00 98.65           C  
ATOM   4384  OH  TYR B 262      42.473  26.212  13.010  1.00 91.79           O  
ATOM   4385  N   ASP B 263      46.959  26.344   8.196  1.00 67.72           N  
ATOM   4386  CA  ASP B 263      45.782  26.472   7.352  1.00 77.33           C  
ATOM   4387  C   ASP B 263      45.183  25.085   7.186  1.00 81.52           C  
ATOM   4388  O   ASP B 263      45.909  24.114   7.122  1.00 74.31           O  
ATOM   4389  CB  ASP B 263      46.156  27.066   5.990  1.00 93.73           C  
ATOM   4390  CG  ASP B 263      47.214  28.170   6.089  1.00104.68           C  
ATOM   4391  OD1 ASP B 263      48.408  27.840   6.253  1.00111.88           O  
ATOM   4392  OD2 ASP B 263      46.858  29.362   5.975  1.00101.76           O  
ATOM   4393  N   GLN B 264      43.859  24.984   7.144  1.00 78.42           N  
ATOM   4394  CA  GLN B 264      43.207  23.695   6.864  1.00 62.74           C  
ATOM   4395  C   GLN B 264      41.811  23.853   6.230  1.00 63.14           C  
ATOM   4396  O   GLN B 264      41.183  24.904   6.340  1.00 56.90           O  
ATOM   4397  CB  GLN B 264      43.202  22.766   8.099  1.00 39.72           C  
ATOM   4398  CG  GLN B 264      41.977  22.850   9.022  1.00 53.84           C  
ATOM   4399  CD  GLN B 264      41.979  21.793  10.118  1.00 69.87           C  
ATOM   4400  OE1 GLN B 264      41.513  20.676   9.916  1.00 82.81           O  
ATOM   4401  NE2 GLN B 264      42.510  22.144  11.280  1.00 67.87           N  
ATOM   4402  N   VAL B 265      41.359  22.829   5.514  1.00 48.44           N  
ATOM   4403  CA  VAL B 265      40.098  22.912   4.788  1.00 63.63           C  
ATOM   4404  C   VAL B 265      39.460  21.553   4.618  1.00 67.63           C  
ATOM   4405  O   VAL B 265      40.155  20.556   4.524  1.00 60.48           O  
ATOM   4406  CB  VAL B 265      40.285  23.483   3.378  1.00 71.09           C  
ATOM   4407  CG1 VAL B 265      41.770  23.696   3.061  1.00 66.70           C  
ATOM   4408  CG2 VAL B 265      39.631  22.552   2.347  1.00 59.04           C  
ATOM   4409  N   VAL B 266      38.132  21.534   4.553  1.00 72.14           N  
ATOM   4410  CA  VAL B 266      37.383  20.306   4.416  1.00 71.89           C  
ATOM   4411  C   VAL B 266      36.210  20.460   3.481  1.00 78.27           C  
ATOM   4412  O   VAL B 266      35.536  21.468   3.477  1.00 68.20           O  
ATOM   4413  CB  VAL B 266      36.805  19.880   5.735  1.00 61.47           C  
ATOM   4414  CG1 VAL B 266      36.325  18.445   5.625  1.00 47.31           C  
ATOM   4415  CG2 VAL B 266      37.838  20.052   6.833  1.00 59.48           C  
ATOM   4416  N   VAL B 267      35.961  19.439   2.685  1.00 89.20           N  
ATOM   4417  CA  VAL B 267      34.771  19.432   1.877  1.00 82.83           C  
ATOM   4418  C   VAL B 267      34.274  18.016   1.767  1.00 69.83           C  
ATOM   4419  O   VAL B 267      35.027  17.074   1.897  1.00 64.00           O  
ATOM   4420  CB  VAL B 267      35.023  19.977   0.490  1.00 89.11           C  
ATOM   4421  CG1 VAL B 267      33.718  19.975  -0.275  1.00 96.73           C  
ATOM   4422  CG2 VAL B 267      35.649  21.371   0.571  1.00 86.86           C  
ATOM   4423  N   GLY B 268      32.986  17.878   1.531  1.00 53.85           N  
ATOM   4424  CA  GLY B 268      32.372  16.584   1.501  1.00 43.92           C  
ATOM   4425  C   GLY B 268      30.882  16.804   1.498  1.00 59.68           C  
ATOM   4426  O   GLY B 268      30.402  17.928   1.565  1.00 52.03           O  
ATOM   4427  N   ALA B 269      30.144  15.715   1.410  1.00 60.32           N  
ATOM   4428  CA  ALA B 269      28.712  15.803   1.391  1.00 50.34           C  
ATOM   4429  C   ALA B 269      28.095  14.655   2.133  1.00 57.71           C  
ATOM   4430  O   ALA B 269      28.774  13.815   2.736  1.00 53.04           O  
ATOM   4431  CB  ALA B 269      28.200  15.829  -0.011  1.00 27.68           C  
ATOM   4432  N   GLU B 270      26.777  14.657   2.067  1.00 62.28           N  
ATOM   4433  CA  GLU B 270      25.938  13.773   2.814  1.00 65.00           C  
ATOM   4434  C   GLU B 270      24.853  13.458   1.849  1.00 65.07           C  
ATOM   4435  O   GLU B 270      24.384  14.336   1.146  1.00 50.61           O  
ATOM   4436  CB  GLU B 270      25.311  14.501   3.995  1.00 85.66           C  
ATOM   4437  CG  GLU B 270      26.302  14.941   5.056  1.00108.15           C  
ATOM   4438  CD  GLU B 270      26.207  14.114   6.319  1.00123.88           C  
ATOM   4439  OE1 GLU B 270      25.075  13.719   6.685  1.00128.52           O  
ATOM   4440  OE2 GLU B 270      27.265  13.861   6.939  1.00124.41           O  
ATOM   4441  N   TYR B 271      24.466  12.193   1.798  1.00 85.12           N  
ATOM   4442  CA  TYR B 271      23.315  11.805   1.021  1.00 81.98           C  
ATOM   4443  C   TYR B 271      22.313  11.072   1.911  1.00 59.83           C  
ATOM   4444  O   TYR B 271      22.552   9.954   2.337  1.00 48.78           O  
ATOM   4445  CB  TYR B 271      23.737  10.965  -0.194  1.00 80.01           C  
ATOM   4446  CG  TYR B 271      22.534  10.545  -0.983  1.00 85.42           C  
ATOM   4447  CD1 TYR B 271      21.708  11.494  -1.572  1.00 90.69           C  
ATOM   4448  CD2 TYR B 271      22.182   9.213  -1.094  1.00 82.14           C  
ATOM   4449  CE1 TYR B 271      20.581  11.127  -2.262  1.00 95.73           C  
ATOM   4450  CE2 TYR B 271      21.057   8.839  -1.786  1.00 88.62           C  
ATOM   4451  CZ  TYR B 271      20.260   9.806  -2.362  1.00 99.64           C  
ATOM   4452  OH  TYR B 271      19.132   9.458  -3.049  1.00117.92           O  
ATOM   4453  N   ASP B 272      21.185  11.723   2.173  1.00 60.47           N  
ATOM   4454  CA  ASP B 272      20.167  11.171   3.039  1.00 74.43           C  
ATOM   4455  C   ASP B 272      19.423  10.178   2.206  1.00 73.75           C  
ATOM   4456  O   ASP B 272      18.896  10.540   1.168  1.00 81.36           O  
ATOM   4457  CB  ASP B 272      19.161  12.246   3.449  1.00 88.63           C  
ATOM   4458  CG  ASP B 272      19.793  13.398   4.182  1.00104.49           C  
ATOM   4459  OD1 ASP B 272      21.042  13.461   4.255  1.00110.25           O  
ATOM   4460  OD2 ASP B 272      19.021  14.245   4.681  1.00106.72           O  
ATOM   4461  N   PHE B 273      19.395   8.920   2.613  1.00 73.54           N  
ATOM   4462  CA  PHE B 273      18.426   8.003   2.040  1.00 69.96           C  
ATOM   4463  C   PHE B 273      17.180   8.283   2.846  1.00 60.10           C  
ATOM   4464  O   PHE B 273      16.054   8.141   2.388  1.00 58.06           O  
ATOM   4465  CB  PHE B 273      18.890   6.557   2.172  1.00 75.29           C  
ATOM   4466  CG  PHE B 273      20.373   6.395   2.077  1.00 78.83           C  
ATOM   4467  CD1 PHE B 273      21.162   6.479   3.216  1.00 87.95           C  
ATOM   4468  CD2 PHE B 273      20.982   6.174   0.856  1.00 72.27           C  
ATOM   4469  CE1 PHE B 273      22.538   6.338   3.141  1.00 87.71           C  
ATOM   4470  CE2 PHE B 273      22.357   6.040   0.768  1.00 73.37           C  
ATOM   4471  CZ  PHE B 273      23.137   6.117   1.910  1.00 72.02           C  
ATOM   4472  N   SER B 274      17.408   8.702   4.075  1.00 62.94           N  
ATOM   4473  CA  SER B 274      16.338   9.195   4.901  1.00 96.54           C  
ATOM   4474  C   SER B 274      16.919  10.166   5.890  1.00115.51           C  
ATOM   4475  O   SER B 274      18.128  10.372   5.951  1.00120.12           O  
ATOM   4476  CB  SER B 274      15.643   8.055   5.643  1.00107.99           C  
ATOM   4477  OG  SER B 274      14.593   7.509   4.864  1.00113.33           O  
ATOM   4478  N   LYS B 275      16.026  10.742   6.673  1.00116.39           N  
ATOM   4479  CA  LYS B 275      16.352  11.661   7.734  1.00110.89           C  
ATOM   4480  C   LYS B 275      17.510  11.110   8.538  1.00103.01           C  
ATOM   4481  O   LYS B 275      18.504  11.808   8.765  1.00102.53           O  
ATOM   4482  CB  LYS B 275      15.138  11.680   8.640  1.00117.45           C  
ATOM   4483  CG  LYS B 275      14.536  10.257   8.785  1.00135.79           C  
ATOM   4484  CD  LYS B 275      13.037  10.252   8.556  1.00146.15           C  
ATOM   4485  CE  LYS B 275      12.626  11.314   7.554  1.00154.69           C  
ATOM   4486  NZ  LYS B 275      11.384  11.990   7.992  1.00160.42           N1+
ATOM   4487  N   ARG B 276      17.357   9.846   8.944  1.00 86.47           N  
ATOM   4488  CA  ARG B 276      18.255   9.122   9.835  1.00 79.02           C  
ATOM   4489  C   ARG B 276      19.500   8.611   9.135  1.00 76.69           C  
ATOM   4490  O   ARG B 276      20.620   8.725   9.638  1.00 67.75           O  
ATOM   4491  CB  ARG B 276      17.547   7.872  10.325  1.00 92.84           C  
ATOM   4492  CG  ARG B 276      16.497   8.037  11.378  1.00106.14           C  
ATOM   4493  CD  ARG B 276      16.336   6.670  12.025  1.00118.06           C  
ATOM   4494  NE  ARG B 276      15.526   6.481  13.223  1.00138.13           N  
ATOM   4495  CZ  ARG B 276      14.714   7.398  13.768  1.00178.15           C  
ATOM   4496  NH1 ARG B 276      14.579   8.639  13.275  1.00185.36           N  
ATOM   4497  NH2 ARG B 276      14.011   7.097  14.853  1.00194.02           N  
ATOM   4498  N   THR B 277      19.282   8.029   7.964  1.00 67.98           N  
ATOM   4499  CA  THR B 277      20.325   7.308   7.280  1.00 73.87           C  
ATOM   4500  C   THR B 277      20.959   8.200   6.234  1.00 60.17           C  
ATOM   4501  O   THR B 277      20.334   8.563   5.247  1.00 39.22           O  
ATOM   4502  CB  THR B 277      19.747   6.042   6.641  1.00 82.70           C  
ATOM   4503  OG1 THR B 277      18.452   5.775   7.201  1.00 90.60           O  
ATOM   4504  CG2 THR B 277      20.652   4.858   6.897  1.00 60.59           C  
ATOM   4505  N   SER B 278      22.212   8.557   6.464  1.00 66.18           N  
ATOM   4506  CA  SER B 278      22.934   9.398   5.525  1.00 70.28           C  
ATOM   4507  C   SER B 278      24.310   8.832   5.249  1.00 72.22           C  
ATOM   4508  O   SER B 278      25.045   8.450   6.159  1.00 65.25           O  
ATOM   4509  CB  SER B 278      23.047  10.838   6.036  1.00 85.33           C  
ATOM   4510  OG  SER B 278      21.781  11.497   6.079  1.00 91.09           O  
ATOM   4511  N   ALA B 279      24.628   8.754   3.966  1.00 85.44           N  
ATOM   4512  CA  ALA B 279      25.949   8.350   3.506  1.00 77.54           C  
ATOM   4513  C   ALA B 279      26.836   9.558   3.584  1.00 61.94           C  
ATOM   4514  O   ALA B 279      26.431  10.637   3.239  1.00 61.56           O  
ATOM   4515  CB  ALA B 279      25.891   7.848   2.067  1.00 76.51           C  
ATOM   4516  N   LEU B 280      28.059   9.375   4.030  1.00 56.30           N  
ATOM   4517  CA  LEU B 280      28.932  10.497   4.260  1.00 70.39           C  
ATOM   4518  C   LEU B 280      30.194  10.361   3.424  1.00 64.22           C  
ATOM   4519  O   LEU B 280      30.800   9.298   3.370  1.00 56.50           O  
ATOM   4520  CB  LEU B 280      29.284  10.579   5.755  1.00 85.55           C  
ATOM   4521  CG  LEU B 280      28.298  10.001   6.799  1.00 86.76           C  
ATOM   4522  CD1 LEU B 280      28.941   9.795   8.216  1.00 26.29           C  
ATOM   4523  CD2 LEU B 280      26.992  10.819   6.854  1.00 78.39           C  
ATOM   4524  N   VAL B 281      30.586  11.450   2.777  1.00 62.57           N  
ATOM   4525  CA  VAL B 281      31.879  11.519   2.091  1.00 55.66           C  
ATOM   4526  C   VAL B 281      32.683  12.782   2.433  1.00 65.83           C  
ATOM   4527  O   VAL B 281      32.160  13.880   2.409  1.00 53.01           O  
ATOM   4528  CB  VAL B 281      31.719  11.451   0.591  1.00 42.91           C  
ATOM   4529  CG1 VAL B 281      32.139  10.093   0.109  1.00 50.10           C  
ATOM   4530  CG2 VAL B 281      30.291  11.742   0.205  1.00 36.78           C  
ATOM   4531  N   SER B 282      33.967  12.617   2.743  1.00 83.51           N  
ATOM   4532  CA  SER B 282      34.756  13.716   3.312  1.00 82.16           C  
ATOM   4533  C   SER B 282      36.210  13.733   2.873  1.00 59.80           C  
ATOM   4534  O   SER B 282      36.870  12.716   2.779  1.00 56.73           O  
ATOM   4535  CB  SER B 282      34.693  13.680   4.850  1.00 91.36           C  
ATOM   4536  OG  SER B 282      35.703  14.470   5.446  1.00 85.49           O  
ATOM   4537  N   ALA B 283      36.704  14.920   2.599  1.00 52.34           N  
ATOM   4538  CA  ALA B 283      38.098  15.118   2.293  1.00 50.67           C  
ATOM   4539  C   ALA B 283      38.551  16.366   2.980  1.00 52.20           C  
ATOM   4540  O   ALA B 283      38.020  17.425   2.733  1.00 60.30           O  
ATOM   4541  CB  ALA B 283      38.278  15.268   0.815  1.00 46.79           C  
ATOM   4542  N   GLY B 284      39.497  16.228   3.884  1.00 55.87           N  
ATOM   4543  CA  GLY B 284      40.215  17.362   4.419  1.00 71.13           C  
ATOM   4544  C   GLY B 284      41.667  17.487   4.002  1.00 62.45           C  
ATOM   4545  O   GLY B 284      42.260  16.543   3.487  1.00 53.92           O  
ATOM   4546  N   TRP B 285      42.240  18.650   4.298  0.90 60.65           N  
ATOM   4547  CA  TRP B 285      43.656  18.933   4.134  0.90 59.93           C  
ATOM   4548  C   TRP B 285      44.096  19.907   5.226  0.90 59.16           C  
ATOM   4549  O   TRP B 285      43.350  20.807   5.565  0.90 64.35           O  
ATOM   4550  CB  TRP B 285      43.901  19.589   2.787  0.90 60.75           C  
ATOM   4551  CG  TRP B 285      45.293  20.121   2.659  0.90 82.51           C  
ATOM   4552  CD1 TRP B 285      46.409  19.415   2.312  0.90 87.77           C  
ATOM   4553  CD2 TRP B 285      45.729  21.476   2.872  0.90 97.90           C  
ATOM   4554  NE1 TRP B 285      47.510  20.242   2.297  0.90 91.95           N  
ATOM   4555  CE2 TRP B 285      47.120  21.511   2.636  0.90 94.79           C  
ATOM   4556  CE3 TRP B 285      45.072  22.662   3.241  0.90 99.93           C  
ATOM   4557  CZ2 TRP B 285      47.871  22.678   2.758  0.90102.43           C  
ATOM   4558  CZ3 TRP B 285      45.823  23.822   3.365  0.90 91.46           C  
ATOM   4559  CH2 TRP B 285      47.207  23.821   3.123  0.90104.21           C  
ATOM   4560  N   LEU B 286      45.302  19.737   5.764  1.00 49.10           N  
ATOM   4561  CA  LEU B 286      45.872  20.686   6.726  1.00 59.76           C  
ATOM   4562  C   LEU B 286      47.364  20.914   6.538  1.00 77.41           C  
ATOM   4563  O   LEU B 286      48.067  20.079   6.008  1.00 79.87           O  
ATOM   4564  CB  LEU B 286      45.579  20.251   8.153  1.00 46.89           C  
ATOM   4565  CG  LEU B 286      46.257  20.971   9.311  1.00 67.82           C  
ATOM   4566  CD1 LEU B 286      45.499  20.685  10.612  1.00 78.85           C  
ATOM   4567  CD2 LEU B 286      47.733  20.593   9.484  1.00 40.38           C  
ATOM   4568  N   GLN B 287      47.838  22.083   6.935  1.00 69.06           N  
ATOM   4569  CA  GLN B 287      49.259  22.355   6.928  1.00 71.64           C  
ATOM   4570  C   GLN B 287      49.617  23.145   8.163  1.00 81.22           C  
ATOM   4571  O   GLN B 287      49.020  24.183   8.436  1.00 94.56           O  
ATOM   4572  CB  GLN B 287      49.640  23.146   5.679  1.00 80.27           C  
ATOM   4573  CG  GLN B 287      51.030  23.729   5.747  1.00 97.35           C  
ATOM   4574  CD  GLN B 287      51.570  24.142   4.424  1.00105.04           C  
ATOM   4575  OE1 GLN B 287      51.388  23.456   3.438  1.00 99.71           O  
ATOM   4576  NE2 GLN B 287      52.195  25.314   4.381  1.00125.00           N  
ATOM   4577  N   LYS B 288      50.599  22.635   8.899  1.00 77.71           N  
ATOM   4578  CA  LYS B 288      51.184  23.301  10.066  1.00 91.23           C  
ATOM   4579  C   LYS B 288      52.531  23.928   9.745  1.00114.46           C  
ATOM   4580  O   LYS B 288      53.338  23.342   9.020  1.00121.63           O  
ATOM   4581  CB  LYS B 288      51.405  22.313  11.214  1.00 94.07           C  
ATOM   4582  CG  LYS B 288      52.615  22.669  12.080  1.00 98.90           C  
ATOM   4583  CD  LYS B 288      53.177  21.447  12.823  1.00 99.34           C  
ATOM   4584  CE  LYS B 288      52.209  20.947  13.892  1.00108.69           C  
ATOM   4585  NZ  LYS B 288      52.643  19.668  14.537  1.00116.79           N1+
ATOM   4586  N   GLY B 289      52.780  25.109  10.299  1.00117.82           N  
ATOM   4587  CA  GLY B 289      54.016  25.816  10.045  1.00119.78           C  
ATOM   4588  C   GLY B 289      54.179  26.098   8.564  1.00137.99           C  
ATOM   4589  O   GLY B 289      53.216  26.020   7.796  1.00114.73           O  
ATOM   4590  N   LYS B 290      55.409  26.425   8.169  1.00174.65           N  
ATOM   4591  CA  LYS B 290      55.786  26.606   6.760  1.00190.86           C  
ATOM   4592  C   LYS B 290      57.295  26.368   6.585  1.00205.41           C  
ATOM   4593  O   LYS B 290      58.025  26.284   7.572  1.00213.04           O  
ATOM   4594  CB  LYS B 290      55.417  28.009   6.261  1.00183.34           C  
ATOM   4595  CG  LYS B 290      53.969  28.440   6.498  1.00176.58           C  
ATOM   4596  CD  LYS B 290      53.174  28.556   5.199  1.00164.84           C  
ATOM   4597  CE  LYS B 290      51.881  29.342   5.416  1.00152.11           C  
ATOM   4598  NZ  LYS B 290      51.070  28.798   6.547  1.00143.48           N1+
ATOM   4599  N   GLY B 291      57.756  26.237   5.341  1.00206.52           N  
ATOM   4600  CA  GLY B 291      59.187  26.150   5.061  1.00211.41           C  
ATOM   4601  C   GLY B 291      59.934  24.821   5.187  1.00214.77           C  
ATOM   4602  O   GLY B 291      59.467  23.780   4.716  1.00213.30           O  
ATOM   4603  N   ALA B 292      61.141  24.877   5.753  1.00215.48           N  
ATOM   4604  CA  ALA B 292      62.008  23.701   5.923  1.00208.55           C  
ATOM   4605  C   ALA B 292      61.645  22.778   7.104  1.00200.68           C  
ATOM   4606  O   ALA B 292      61.779  21.552   6.979  1.00192.55           O  
ATOM   4607  CB  ALA B 292      63.465  24.125   6.018  1.00210.23           C  
ATOM   4608  N   GLU B 293      61.238  23.346   8.250  1.00201.93           N  
ATOM   4609  CA  GLU B 293      60.560  22.549   9.299  1.00190.71           C  
ATOM   4610  C   GLU B 293      59.049  22.798   9.250  1.00179.29           C  
ATOM   4611  O   GLU B 293      58.585  23.850   9.675  1.00187.00           O  
ATOM   4612  CB  GLU B 293      61.041  22.858  10.739  1.00176.98           C  
ATOM   4613  CG  GLU B 293      62.227  23.867  10.932  1.00225.88           C  
ATOM   4614  CD  GLU B 293      61.969  25.323  10.475  1.00225.35           C  
ATOM   4615  OE1 GLU B 293      61.186  25.509   9.527  1.00227.09           O  
ATOM   4616  OE2 GLU B 293      62.551  26.256  11.091  1.00223.28           O  
ATOM   4617  N   LYS B 294      58.278  21.818   8.788  1.00159.78           N  
ATOM   4618  CA  LYS B 294      56.842  22.015   8.596  1.00140.35           C  
ATOM   4619  C   LYS B 294      56.050  20.747   8.383  1.00127.90           C  
ATOM   4620  O   LYS B 294      56.604  19.655   8.413  1.00139.80           O  
ATOM   4621  CB  LYS B 294      56.601  22.933   7.409  1.00142.86           C  
ATOM   4622  CG  LYS B 294      56.615  22.214   6.063  1.00146.96           C  
ATOM   4623  CD  LYS B 294      55.907  23.040   4.978  1.00153.13           C  
ATOM   4624  CE  LYS B 294      56.811  23.339   3.833  1.00156.51           C  
ATOM   4625  NZ  LYS B 294      56.233  24.339   2.902  1.00158.47           N1+
ATOM   4626  N   PHE B 295      54.752  20.903   8.141  1.00103.83           N  
ATOM   4627  CA  PHE B 295      53.876  19.757   8.160  1.00 92.93           C  
ATOM   4628  C   PHE B 295      52.676  19.882   7.230  1.00101.42           C  
ATOM   4629  O   PHE B 295      52.095  20.948   7.088  1.00118.04           O  
ATOM   4630  CB  PHE B 295      53.425  19.564   9.596  1.00100.97           C  
ATOM   4631  CG  PHE B 295      52.547  18.381   9.809  1.00112.24           C  
ATOM   4632  CD1 PHE B 295      51.232  18.386   9.367  1.00109.53           C  
ATOM   4633  CD2 PHE B 295      53.033  17.264  10.474  1.00115.78           C  
ATOM   4634  CE1 PHE B 295      50.417  17.296   9.574  1.00104.20           C  
ATOM   4635  CE2 PHE B 295      52.233  16.166  10.691  1.00109.47           C  
ATOM   4636  CZ  PHE B 295      50.915  16.178  10.238  1.00105.72           C  
ATOM   4637  N   VAL B 296      52.282  18.769   6.628  1.00 84.49           N  
ATOM   4638  CA  VAL B 296      51.084  18.741   5.803  1.00 76.21           C  
ATOM   4639  C   VAL B 296      50.361  17.421   6.028  1.00 83.12           C  
ATOM   4640  O   VAL B 296      51.005  16.433   6.338  1.00 83.13           O  
ATOM   4641  CB  VAL B 296      51.441  18.827   4.319  1.00 75.23           C  
ATOM   4642  CG1 VAL B 296      50.190  18.676   3.475  1.00 67.34           C  
ATOM   4643  CG2 VAL B 296      52.154  20.131   4.013  1.00 83.83           C  
ATOM   4644  N   ALA B 297      49.035  17.395   5.893  1.00 89.91           N  
ATOM   4645  CA  ALA B 297      48.278  16.146   6.033  1.00 85.96           C  
ATOM   4646  C   ALA B 297      46.980  16.153   5.256  1.00 81.90           C  
ATOM   4647  O   ALA B 297      46.310  17.165   5.172  1.00 67.48           O  
ATOM   4648  CB  ALA B 297      47.997  15.848   7.476  1.00 76.80           C  
ATOM   4649  N   THR B 298      46.602  15.000   4.726  1.00 77.09           N  
ATOM   4650  CA  THR B 298      45.463  14.925   3.818  1.00 71.83           C  
ATOM   4651  C   THR B 298      44.630  13.693   4.147  1.00 66.43           C  
ATOM   4652  O   THR B 298      45.142  12.592   4.138  1.00 84.94           O  
ATOM   4653  CB  THR B 298      45.938  14.952   2.312  1.00 77.21           C  
ATOM   4654  OG1 THR B 298      44.814  14.999   1.418  1.00 83.62           O  
ATOM   4655  CG2 THR B 298      46.837  13.756   1.978  1.00 69.39           C  
ATOM   4656  N   VAL B 299      43.349  13.883   4.447  1.00 53.24           N  
ATOM   4657  CA  VAL B 299      42.468  12.765   4.800  1.00 40.49           C  
ATOM   4658  C   VAL B 299      41.241  12.693   3.911  1.00 56.34           C  
ATOM   4659  O   VAL B 299      40.752  13.699   3.442  1.00 83.60           O  
ATOM   4660  CB  VAL B 299      41.985  12.859   6.271  1.00 52.94           C  
ATOM   4661  CG1 VAL B 299      40.539  12.375   6.428  1.00 38.52           C  
ATOM   4662  CG2 VAL B 299      42.895  12.085   7.170  1.00 56.02           C  
ATOM   4663  N   GLY B 300      40.732  11.498   3.674  1.00 52.45           N  
ATOM   4664  CA  GLY B 300      39.460  11.370   2.988  1.00 52.20           C  
ATOM   4665  C   GLY B 300      38.838  10.038   3.312  1.00 56.99           C  
ATOM   4666  O   GLY B 300      39.551   9.093   3.629  1.00 54.69           O  
ATOM   4667  N   GLY B 301      37.515   9.954   3.223  1.00 50.59           N  
ATOM   4668  CA  GLY B 301      36.828   8.718   3.539  1.00 56.19           C  
ATOM   4669  C   GLY B 301      35.350   8.700   3.239  1.00 51.81           C  
ATOM   4670  O   GLY B 301      34.758   9.733   2.941  1.00 51.50           O  
ATOM   4671  N   VAL B 302      34.770   7.502   3.318  1.00 60.11           N  
ATOM   4672  CA  VAL B 302      33.317   7.330   3.334  1.00 63.67           C  
ATOM   4673  C   VAL B 302      32.848   6.838   4.706  1.00 57.24           C  
ATOM   4674  O   VAL B 302      33.633   6.545   5.622  1.00 51.84           O  
ATOM   4675  CB  VAL B 302      32.842   6.325   2.267  1.00 55.00           C  
ATOM   4676  CG1 VAL B 302      31.335   6.205   2.244  1.00 49.55           C  
ATOM   4677  CG2 VAL B 302      33.318   6.767   0.919  1.00 57.65           C  
ATOM   4678  N   GLY B 303      31.545   6.753   4.852  1.00 55.62           N  
ATOM   4679  CA  GLY B 303      31.011   6.315   6.113  1.00 54.70           C  
ATOM   4680  C   GLY B 303      29.528   6.289   5.985  1.00 67.21           C  
ATOM   4681  O   GLY B 303      28.957   6.848   5.065  1.00 20.67           O  
ATOM   4682  N   LEU B 304      28.898   5.605   6.912  1.00 77.07           N  
ATOM   4683  CA  LEU B 304      27.472   5.672   7.024  1.00 70.83           C  
ATOM   4684  C   LEU B 304      27.113   6.174   8.399  1.00 66.86           C  
ATOM   4685  O   LEU B 304      27.851   6.013   9.366  1.00 50.89           O  
ATOM   4686  CB  LEU B 304      26.833   4.318   6.756  1.00 49.71           C  
ATOM   4687  CG  LEU B 304      25.399   4.574   6.321  1.00 54.76           C  
ATOM   4688  CD1 LEU B 304      25.395   5.698   5.343  1.00 31.48           C  
ATOM   4689  CD2 LEU B 304      24.761   3.348   5.736  1.00 44.12           C  
ATOM   4690  N   ARG B 305      25.979   6.830   8.460  1.00 65.23           N  
ATOM   4691  CA  ARG B 305      25.436   7.170   9.737  1.00 57.91           C  
ATOM   4692  C   ARG B 305      23.951   6.938   9.768  1.00 47.58           C  
ATOM   4693  O   ARG B 305      23.179   7.459   8.966  1.00 25.71           O  
ATOM   4694  CB  ARG B 305      25.735   8.614  10.081  1.00 62.32           C  
ATOM   4695  CG  ARG B 305      25.047   9.050  11.337  1.00 59.58           C  
ATOM   4696  CD  ARG B 305      24.757  10.530  11.305  1.00 79.51           C  
ATOM   4697  NE  ARG B 305      23.585  10.855  10.505  1.00 76.81           N  
ATOM   4698  CZ  ARG B 305      23.578  11.789   9.563  1.00 76.11           C  
ATOM   4699  NH1 ARG B 305      24.686  12.474   9.308  1.00 56.92           N  
ATOM   4700  NH2 ARG B 305      22.469  12.039   8.876  1.00 94.68           N  
ATOM   4701  N   HIS B 306      23.555   6.129  10.722  1.00 49.18           N  
ATOM   4702  CA  HIS B 306      22.162   5.950  11.053  1.00 49.89           C  
ATOM   4703  C   HIS B 306      21.932   6.448  12.445  1.00 53.20           C  
ATOM   4704  O   HIS B 306      22.450   5.863  13.402  1.00 51.50           O  
ATOM   4705  CB  HIS B 306      21.795   4.488  11.036  1.00 49.73           C  
ATOM   4706  CG  HIS B 306      20.372   4.245  11.385  1.00 57.32           C  
ATOM   4707  ND1 HIS B 306      19.342   4.681  10.605  1.00 75.04           N  
ATOM   4708  CD2 HIS B 306      19.791   3.669  12.446  1.00 66.22           C  
ATOM   4709  CE1 HIS B 306      18.185   4.357  11.153  1.00 89.04           C  
ATOM   4710  NE2 HIS B 306      18.435   3.741  12.277  1.00 77.76           N  
ATOM   4711  N   LYS B 307      21.141   7.515  12.541  1.00 63.13           N  
ATOM   4712  CA  LYS B 307      20.697   8.073  13.809  1.00 62.70           C  
ATOM   4713  C   LYS B 307      19.456   7.338  14.335  1.00 66.54           C  
ATOM   4714  O   LYS B 307      18.611   6.902  13.547  1.00 62.06           O  
ATOM   4715  CB  LYS B 307      20.378   9.549  13.636  1.00 57.81           C  
ATOM   4716  CG  LYS B 307      21.570  10.429  13.363  1.00 59.60           C  
ATOM   4717  CD  LYS B 307      21.106  11.842  13.062  1.00 74.77           C  
ATOM   4718  CE  LYS B 307      22.274  12.846  13.039  1.00 78.19           C  
ATOM   4719  NZ  LYS B 307      22.758  13.168  14.437  1.00 85.53           N1+
ATOM   4720  N   PHE B 308      19.355   7.195  15.658  1.00 63.35           N  
ATOM   4721  CA  PHE B 308      18.127   6.679  16.294  1.00 74.65           C  
ATOM   4722  C   PHE B 308      17.898   7.216  17.708  1.00 78.73           C  
ATOM   4723  O   PHE B 308      18.551   8.178  18.134  1.00 90.04           O  
ATOM   4724  CB  PHE B 308      18.099   5.144  16.302  1.00 73.57           C  
ATOM   4725  CG  PHE B 308      19.189   4.530  17.119  1.00 82.75           C  
ATOM   4726  CD1 PHE B 308      20.518   4.642  16.721  1.00 84.28           C  
ATOM   4727  CD2 PHE B 308      18.888   3.868  18.300  1.00 79.25           C  
ATOM   4728  CE1 PHE B 308      21.524   4.093  17.481  1.00 87.33           C  
ATOM   4729  CE2 PHE B 308      19.886   3.316  19.066  1.00 70.56           C  
ATOM   4730  CZ  PHE B 308      21.209   3.427  18.655  1.00 79.73           C  
ATOM   4731  OXT PHE B 308      17.050   6.689  18.435  1.00 63.59           O  
TER    4732      PHE B 308 
ATOM   4733  N   ASP C   1      11.698   0.448  14.311  1.00159.70           N1+
ATOM   4734  CA  ASP C   1      12.314  -0.878  14.313  1.00161.75           C  
ATOM   4735  C   ASP C   1      13.630  -0.890  15.101  1.00134.59           C  
ATOM   4736  O   ASP C   1      14.694  -1.233  14.564  1.00127.06           O  
ATOM   4737  CB  ASP C   1      12.550  -1.394  12.887  1.00179.39           C  
ATOM   4738  CG  ASP C   1      11.269  -1.857  12.210  1.00191.73           C  
ATOM   4739  OD1 ASP C   1      10.176  -1.750  12.824  1.00201.70           O  
ATOM   4740  OD2 ASP C   1      11.349  -2.322  11.056  1.00188.91           O  
ATOM   4741  N   VAL C   2      13.541  -0.540  16.383  1.00104.83           N  
ATOM   4742  CA  VAL C   2      14.673  -0.693  17.284  1.00 76.85           C  
ATOM   4743  C   VAL C   2      14.429  -1.936  18.110  1.00 75.68           C  
ATOM   4744  O   VAL C   2      13.294  -2.305  18.380  1.00 80.21           O  
ATOM   4745  CB  VAL C   2      14.837   0.480  18.244  1.00 76.22           C  
ATOM   4746  CG1 VAL C   2      16.047   0.267  19.170  1.00 51.99           C  
ATOM   4747  CG2 VAL C   2      14.977   1.789  17.515  1.00104.76           C  
ATOM   4748  N   THR C   3      15.508  -2.621  18.444  1.00 66.93           N  
ATOM   4749  CA  THR C   3      15.434  -3.852  19.188  1.00 71.10           C  
ATOM   4750  C   THR C   3      16.538  -3.930  20.227  1.00 76.60           C  
ATOM   4751  O   THR C   3      17.710  -3.706  19.921  1.00 82.37           O  
ATOM   4752  CB  THR C   3      15.549  -5.052  18.249  1.00 80.85           C  
ATOM   4753  OG1 THR C   3      14.636  -4.873  17.154  1.00 93.76           O  
ATOM   4754  CG2 THR C   3      15.208  -6.350  18.984  1.00 70.05           C  
ATOM   4755  N   LEU C   4      16.132  -4.245  21.457  1.00 83.25           N  
ATOM   4756  CA  LEU C   4      17.048  -4.681  22.497  1.00 80.21           C  
ATOM   4757  C   LEU C   4      16.926  -6.203  22.728  1.00 85.60           C  
ATOM   4758  O   LEU C   4      15.828  -6.774  22.860  1.00 74.19           O  
ATOM   4759  CB  LEU C   4      16.803  -3.922  23.783  1.00 62.44           C  
ATOM   4760  CG  LEU C   4      17.246  -4.738  24.987  1.00 80.06           C  
ATOM   4761  CD1 LEU C   4      18.782  -4.713  25.140  1.00 64.42           C  
ATOM   4762  CD2 LEU C   4      16.514  -4.260  26.259  1.00 95.03           C  
ATOM   4763  N   TYR C   5      18.074  -6.852  22.786  1.00 79.64           N  
ATOM   4764  CA  TYR C   5      18.124  -8.277  22.738  1.00 73.92           C  
ATOM   4765  C   TYR C   5      19.404  -8.703  23.449  1.00 61.90           C  
ATOM   4766  O   TYR C   5      20.141  -7.885  23.988  1.00 50.26           O  
ATOM   4767  CB  TYR C   5      18.150  -8.706  21.274  1.00 71.96           C  
ATOM   4768  CG  TYR C   5      19.525  -8.558  20.685  1.00 60.94           C  
ATOM   4769  CD1 TYR C   5      20.090  -7.308  20.520  1.00 53.36           C  
ATOM   4770  CD2 TYR C   5      20.292  -9.680  20.337  1.00 64.22           C  
ATOM   4771  CE1 TYR C   5      21.379  -7.173  19.997  1.00 64.91           C  
ATOM   4772  CE2 TYR C   5      21.578  -9.550  19.818  1.00 66.99           C  
ATOM   4773  CZ  TYR C   5      22.114  -8.292  19.660  1.00 65.24           C  
ATOM   4774  OH  TYR C   5      23.380  -8.136  19.164  1.00 46.99           O  
ATOM   4775  N   GLY C   6      19.657  -9.999  23.458  1.00 65.26           N  
ATOM   4776  CA  GLY C   6      20.816 -10.541  24.129  1.00 74.97           C  
ATOM   4777  C   GLY C   6      20.496 -11.920  24.673  1.00 84.00           C  
ATOM   4778  O   GLY C   6      19.462 -12.513  24.335  1.00 51.05           O  
ATOM   4779  N   THR C   7      21.410 -12.432  25.496  1.00 99.13           N  
ATOM   4780  CA  THR C   7      21.170 -13.641  26.268  1.00 85.71           C  
ATOM   4781  C   THR C   7      22.015 -13.651  27.552  1.00 80.25           C  
ATOM   4782  O   THR C   7      23.143 -13.138  27.579  1.00 62.73           O  
ATOM   4783  CB  THR C   7      21.408 -14.930  25.432  1.00 79.97           C  
ATOM   4784  OG1 THR C   7      20.986 -16.080  26.185  1.00 78.59           O  
ATOM   4785  CG2 THR C   7      22.881 -15.072  25.036  1.00 82.60           C  
ATOM   4786  N   ILE C   8      21.450 -14.233  28.612  1.00 86.49           N  
ATOM   4787  CA  ILE C   8      22.149 -14.433  29.889  1.00 74.94           C  
ATOM   4788  C   ILE C   8      22.214 -15.906  30.291  1.00 58.31           C  
ATOM   4789  O   ILE C   8      21.208 -16.579  30.405  1.00 48.45           O  
ATOM   4790  CB  ILE C   8      21.532 -13.617  31.033  1.00 58.32           C  
ATOM   4791  CG1 ILE C   8      21.439 -12.149  30.616  1.00 68.47           C  
ATOM   4792  CG2 ILE C   8      22.360 -13.795  32.303  1.00 44.88           C  
ATOM   4793  CD1 ILE C   8      21.090 -11.207  31.742  1.00 86.61           C  
ATOM   4794  N   LYS C   9      23.426 -16.400  30.473  1.00 51.00           N  
ATOM   4795  CA  LYS C   9      23.647 -17.799  30.785  1.00 59.68           C  
ATOM   4796  C   LYS C   9      24.830 -17.806  31.717  1.00 66.79           C  
ATOM   4797  O   LYS C   9      25.834 -17.118  31.448  1.00 30.91           O  
ATOM   4798  CB  LYS C   9      23.977 -18.598  29.523  1.00 61.09           C  
ATOM   4799  CG  LYS C   9      24.281 -17.701  28.307  1.00 57.94           C  
ATOM   4800  CD  LYS C   9      25.052 -18.414  27.231  1.00 47.59           C  
ATOM   4801  CE  LYS C   9      25.500 -17.449  26.191  1.00 51.77           C  
ATOM   4802  NZ  LYS C   9      26.409 -18.124  25.223  1.00 97.69           N1+
ATOM   4803  N   ALA C  10      24.705 -18.574  32.807  1.00 79.18           N  
ATOM   4804  CA  ALA C  10      25.753 -18.688  33.822  1.00 65.54           C  
ATOM   4805  C   ALA C  10      25.643 -20.021  34.516  1.00 60.81           C  
ATOM   4806  O   ALA C  10      24.823 -20.839  34.160  1.00 51.42           O  
ATOM   4807  CB  ALA C  10      25.677 -17.537  34.830  1.00 52.76           C  
ATOM   4808  N   GLY C  11      26.508 -20.256  35.478  1.00 54.03           N  
ATOM   4809  CA  GLY C  11      26.412 -21.476  36.227  1.00 62.25           C  
ATOM   4810  C   GLY C  11      27.802 -21.930  36.612  1.00 74.33           C  
ATOM   4811  O   GLY C  11      28.759 -21.210  36.435  1.00 70.26           O  
ATOM   4812  N   VAL C  12      27.911 -23.166  37.079  1.00 79.47           N  
ATOM   4813  CA  VAL C  12      29.119 -23.660  37.700  1.00 65.50           C  
ATOM   4814  C   VAL C  12      29.950 -24.572  36.823  1.00 57.10           C  
ATOM   4815  O   VAL C  12      29.417 -25.308  36.000  1.00 31.75           O  
ATOM   4816  CB  VAL C  12      28.762 -24.360  39.000  1.00 61.48           C  
ATOM   4817  CG1 VAL C  12      27.521 -25.231  38.792  1.00 51.47           C  
ATOM   4818  CG2 VAL C  12      29.931 -25.181  39.493  1.00 74.37           C  
ATOM   4819  N   GLU C  13      31.268 -24.488  37.019  1.00 69.65           N  
ATOM   4820  CA  GLU C  13      32.297 -25.268  36.320  1.00 86.77           C  
ATOM   4821  C   GLU C  13      33.158 -25.996  37.267  1.00 67.31           C  
ATOM   4822  O   GLU C  13      33.950 -25.383  37.965  1.00 85.42           O  
ATOM   4823  CB  GLU C  13      33.321 -24.342  35.756  1.00118.74           C  
ATOM   4824  CG  GLU C  13      32.768 -23.209  35.103  1.00145.33           C  
ATOM   4825  CD  GLU C  13      32.872 -23.393  33.662  1.00166.16           C  
ATOM   4826  OE1 GLU C  13      33.530 -24.384  33.262  1.00170.00           O  
ATOM   4827  OE2 GLU C  13      32.292 -22.530  33.001  1.00177.53           O  
ATOM   4828  N   THR C  14      33.100 -27.303  37.225  1.00 57.39           N  
ATOM   4829  CA  THR C  14      34.054 -28.076  37.966  1.00 74.02           C  
ATOM   4830  C   THR C  14      35.037 -28.532  36.892  1.00 74.92           C  
ATOM   4831  O   THR C  14      34.619 -28.957  35.808  1.00 85.80           O  
ATOM   4832  CB  THR C  14      33.332 -29.198  38.741  1.00102.57           C  
ATOM   4833  OG1 THR C  14      31.997 -28.757  39.051  1.00 99.74           O  
ATOM   4834  CG2 THR C  14      34.058 -29.506  40.050  1.00 87.04           C  
ATOM   4835  N   SER C  15      36.332 -28.392  37.160  1.00 62.13           N  
ATOM   4836  CA  SER C  15      37.344 -28.610  36.131  1.00 72.35           C  
ATOM   4837  C   SER C  15      38.555 -29.279  36.720  1.00 71.79           C  
ATOM   4838  O   SER C  15      38.835 -29.104  37.894  1.00 93.46           O  
ATOM   4839  CB  SER C  15      37.775 -27.281  35.497  1.00 81.23           C  
ATOM   4840  OG  SER C  15      39.065 -26.883  35.937  1.00 79.78           O  
ATOM   4841  N   ARG C  16      39.277 -30.045  35.913  1.00 74.76           N  
ATOM   4842  CA  ARG C  16      40.487 -30.695  36.392  1.00 87.08           C  
ATOM   4843  C   ARG C  16      41.525 -30.817  35.285  1.00 98.76           C  
ATOM   4844  O   ARG C  16      41.183 -31.024  34.114  1.00106.62           O  
ATOM   4845  CB  ARG C  16      40.168 -32.078  36.980  1.00 93.07           C  
ATOM   4846  CG  ARG C  16      41.388 -32.978  37.138  1.00104.54           C  
ATOM   4847  CD  ARG C  16      41.303 -33.837  38.388  1.00112.79           C  
ATOM   4848  NE  ARG C  16      42.619 -34.341  38.778  1.00120.48           N  
ATOM   4849  CZ  ARG C  16      43.673 -33.563  39.028  1.00127.34           C  
ATOM   4850  NH1 ARG C  16      43.575 -32.244  38.919  1.00126.11           N  
ATOM   4851  NH2 ARG C  16      44.833 -34.098  39.383  1.00127.55           N  
ATOM   4852  N   SER C  17      42.792 -30.695  35.666  1.00 91.14           N  
ATOM   4853  CA  SER C  17      43.886 -30.900  34.737  1.00 83.29           C  
ATOM   4854  C   SER C  17      44.822 -31.992  35.234  1.00 74.23           C  
ATOM   4855  O   SER C  17      45.076 -32.111  36.417  1.00 83.36           O  
ATOM   4856  CB  SER C  17      44.684 -29.608  34.559  1.00 95.95           C  
ATOM   4857  OG  SER C  17      46.082 -29.884  34.538  1.00103.48           O  
ATOM   4858  N   VAL C  18      45.330 -32.793  34.312  1.00 83.67           N  
ATOM   4859  CA  VAL C  18      46.410 -33.710  34.601  1.00105.18           C  
ATOM   4860  C   VAL C  18      47.586 -33.342  33.710  1.00130.23           C  
ATOM   4861  O   VAL C  18      47.565 -33.601  32.496  1.00134.81           O  
ATOM   4862  CB  VAL C  18      45.991 -35.152  34.280  1.00104.99           C  
ATOM   4863  CG1 VAL C  18      47.141 -36.113  34.569  1.00107.58           C  
ATOM   4864  CG2 VAL C  18      44.730 -35.525  35.057  1.00 86.17           C  
ATOM   4865  N   ALA C  19      48.613 -32.762  34.328  1.00146.35           N  
ATOM   4866  CA  ALA C  19      49.786 -32.282  33.615  1.00153.52           C  
ATOM   4867  C   ALA C  19      50.897 -33.304  33.721  1.00150.95           C  
ATOM   4868  O   ALA C  19      51.359 -33.616  34.818  1.00161.38           O  
ATOM   4869  CB  ALA C  19      50.233 -30.932  34.166  1.00159.91           C  
ATOM   4870  N   HIS C  20      51.316 -33.843  32.584  1.00148.99           N  
ATOM   4871  CA  HIS C  20      52.302 -34.903  32.627  1.00161.26           C  
ATOM   4872  C   HIS C  20      53.746 -34.519  32.562  1.00177.03           C  
ATOM   4873  O   HIS C  20      54.196 -33.673  31.773  1.00169.12           O  
ATOM   4874  CB  HIS C  20      51.998 -36.048  31.677  1.00165.62           C  
ATOM   4875  CG  HIS C  20      51.117 -37.108  32.280  1.00178.21           C  
ATOM   4876  ND1 HIS C  20      51.221 -37.498  33.603  1.00186.03           N  
ATOM   4877  CD2 HIS C  20      50.108 -37.842  31.757  1.00187.04           C  
ATOM   4878  CE1 HIS C  20      50.301 -38.424  33.864  1.00189.24           C  
ATOM   4879  NE2 HIS C  20      49.621 -38.646  32.757  1.00192.17           N  
ATOM   4880  N   HIS C  21      54.402 -35.329  33.376  1.00204.38           N  
ATOM   4881  CA  HIS C  21      55.534 -35.083  34.184  1.00225.55           C  
ATOM   4882  C   HIS C  21      56.418 -36.317  34.253  1.00230.35           C  
ATOM   4883  O   HIS C  21      56.033 -37.369  34.761  1.00225.68           O  
ATOM   4884  CB  HIS C  21      55.041 -34.731  35.604  1.00232.05           C  
ATOM   4885  CG  HIS C  21      54.275 -35.833  36.304  1.00226.07           C  
ATOM   4886  ND1 HIS C  21      53.175 -36.464  35.748  1.00221.93           N  
ATOM   4887  CD2 HIS C  21      54.421 -36.367  37.548  1.00218.18           C  
ATOM   4888  CE1 HIS C  21      52.695 -37.352  36.605  1.00213.32           C  
ATOM   4889  NE2 HIS C  21      53.438 -37.316  37.696  1.00212.28           N  
ATOM   4890  N   GLY C  22      57.674 -36.091  33.881  1.00239.27           N  
ATOM   4891  CA  GLY C  22      58.778 -36.826  34.456  1.00247.18           C  
ATOM   4892  C   GLY C  22      58.993 -36.055  35.743  1.00247.13           C  
ATOM   4893  O   GLY C  22      59.973 -36.226  36.438  1.00255.66           O  
ATOM   4894  N   ALA C  23      57.963 -35.298  36.102  1.00234.86           N  
ATOM   4895  CA  ALA C  23      58.017 -34.072  36.899  1.00221.83           C  
ATOM   4896  C   ALA C  23      58.780 -32.851  36.264  1.00278.02           C  
ATOM   4897  O   ALA C  23      58.703 -32.669  35.049  1.00283.02           O  
ATOM   4898  CB  ALA C  23      58.460 -34.396  38.334  1.00211.70           C  
ATOM   4899  N   GLN C  24      59.519 -32.057  37.051  1.00271.26           N  
ATOM   4900  CA  GLN C  24      59.712 -30.587  36.839  1.00256.63           C  
ATOM   4901  C   GLN C  24      58.311 -30.147  36.914  1.00259.22           C  
ATOM   4902  O   GLN C  24      57.903 -29.057  36.513  1.00261.72           O  
ATOM   4903  CB  GLN C  24      60.229 -30.188  35.454  1.00233.86           C  
ATOM   4904  CG  GLN C  24      59.874 -28.747  35.041  1.00217.15           C  
ATOM   4905  CD  GLN C  24      60.934 -28.051  34.196  1.00205.14           C  
ATOM   4906  OE1 GLN C  24      62.047 -28.553  34.034  1.00208.58           O  
ATOM   4907  NE2 GLN C  24      60.590 -26.876  33.664  1.00190.40           N  
ATOM   4908  N   ALA C  25      57.568 -31.042  37.502  1.00254.22           N  
ATOM   4909  CA  ALA C  25      56.230 -31.208  37.082  1.00246.89           C  
ATOM   4910  C   ALA C  25      55.668 -32.298  37.927  1.00251.35           C  
ATOM   4911  O   ALA C  25      56.292 -32.879  38.812  1.00252.00           O  
ATOM   4912  CB  ALA C  25      56.141 -31.553  35.597  1.00239.92           C  
ATOM   4913  N   ASP C  26      54.428 -32.508  37.625  1.00253.51           N  
ATOM   4914  CA  ASP C  26      53.487 -32.566  38.668  1.00252.69           C  
ATOM   4915  C   ASP C  26      52.194 -32.533  37.943  1.00243.90           C  
ATOM   4916  O   ASP C  26      52.140 -32.250  36.754  1.00243.77           O  
ATOM   4917  CB  ASP C  26      53.655 -31.294  39.495  1.00259.57           C  
ATOM   4918  CG  ASP C  26      53.895 -30.058  38.619  1.00261.54           C  
ATOM   4919  OD1 ASP C  26      53.454 -30.056  37.440  1.00259.01           O  
ATOM   4920  OD2 ASP C  26      54.521 -29.089  39.094  1.00264.16           O  
ATOM   4921  N   ARG C  27      51.129 -32.758  38.677  1.00236.01           N  
ATOM   4922  CA  ARG C  27      49.828 -32.839  38.055  1.00226.97           C  
ATOM   4923  C   ARG C  27      48.879 -31.923  38.798  1.00194.15           C  
ATOM   4924  O   ARG C  27      48.492 -32.204  39.933  1.00186.99           O  
ATOM   4925  CB  ARG C  27      49.394 -34.298  38.084  1.00252.20           C  
ATOM   4926  CG  ARG C  27      48.009 -34.579  37.592  1.00276.37           C  
ATOM   4927  CD  ARG C  27      47.719 -36.056  37.809  1.00297.49           C  
ATOM   4928  NE  ARG C  27      48.118 -36.535  39.140  1.00312.30           N  
ATOM   4929  CZ  ARG C  27      47.902 -35.888  40.285  1.00321.06           C  
ATOM   4930  NH1 ARG C  27      47.295 -34.708  40.295  1.00319.96           N  
ATOM   4931  NH2 ARG C  27      48.303 -36.426  41.426  1.00327.25           N  
ATOM   4932  N   VAL C  28      48.503 -30.830  38.135  1.00174.15           N  
ATOM   4933  CA  VAL C  28      47.733 -29.762  38.781  1.00157.74           C  
ATOM   4934  C   VAL C  28      46.310 -30.221  39.024  1.00128.76           C  
ATOM   4935  O   VAL C  28      46.041 -31.410  39.034  1.00113.82           O  
ATOM   4936  CB  VAL C  28      47.850 -28.353  38.099  1.00172.08           C  
ATOM   4937  CG1 VAL C  28      47.059 -28.357  36.795  1.00175.33           C
[truncated: 174,588 more chars]
